# Supplementary material for: IBD risk loci are enriched in multigenic regulatory modules encompassing putative causative genes
Source: Nat Commun. 2018 Jun 21;9:2427. doi: 10.1038/s41467-018-04365-8 (PMC6013502; doi:10.1038/s41467-018-04365-8)
Supplement: Supplementary file 3 — Supplementary Data 1 [file 41467_2018_4365_MOESM3_ESM.xlsx]

## Sheet: eQTL (FDR < 0.05)
Tissue	Gene	Probe ID	Probe CHR	From	To	Best SNP ID	SNP CHR	SNP BP	A1	A2	T STAT	BETA	Theor P	Emp P	Emp Q
CD4	CHURC1	6370612	14	65401496	65401545	rs10129479	14	65375180	G	A	35.45	0.9643	1.815e-109	9.999e-05	0.000278076
CD4	SRI	6770392	7	87834721	87834770	rs1063964	7	87835469	A	G	32.22	0.677	1.467e-99	9.999e-05	0.000278076
CD4	IGFLR1	5670139	19	36230342	36230391	rs12459634	19	36230174	C	T	-32.06	-0.8055	4.577e-99	9.999e-05	0.000278076
CD4	GSTM3	7150598	1	110276609	110276658	rs4970777	1	110283785	T	C	-31.47	-1.205	3.409e-97	9.999e-05	0.000278076
CD4	LCLAT1	7040546	2	30866763	30866812	rs72853154	2	30666530	G	C	31.31	0.6608	1.109e-96	9.999e-05	0.000278076
CD4	ANKDD1A	5890564	15	65250736	65250785	rs1522745	15	65187857	C	A	29.79	0.9695	9.362e-92	9.999e-05	0.000278076
CD4	ERAP2	2260731	5	96249064	96249113	rs2927608	5	96252432	A	G	29.56	2.287	5.2e-91	9.999e-05	0.000278076
CD4	CENPK	5700086	5	64814327	64814376	rs432206	5	64858687	C	G	29.55	1.059	5.69e-91	9.999e-05	0.000278076
CD4	SNHG17	4850390	20	37049495	37049544	rs1739652	20	37048959	A	G	29.38	0.8262	2.079e-90	9.999e-05	0.000278076
CD4	C17orf97	4640161	17	264272	264321	.	17	259304	G	A	28.68	1.581	4.219e-88	9.999e-05	0.000278076
CD4	EIF5A	1850414	17	7215537	7215586	rs7503161	17	7207964	C	A	28.65	0.4385	5.594e-88	9.999e-05	0.000278076
CD4	SRI	2900626	7	87834873	87834922	rs1063964	7	87835469	A	G	28.45	0.6675	2.643e-87	9.999e-05	0.000278076
CD4	CCT8	3520156	21	30433636	30433685	rs965951	21	30432557	A	G	28.3	0.3896	8.26e-87	9.999e-05	0.000278076
CD4	PSMD5-AS1	5390553	9	123616210	123616259	rs3793638	9	123582697	T	G	28.17	0.8826	2.205e-86	9.999e-05	0.000278076
CD4	CLEC2B	2490161	12	10005163	10005212	rs2594072	12	10005778	G	A	27.99	0.6257	9.289e-86	9.999e-05	0.000278076
CD4	LCLAT1	2120148	2	30866726	30866775	rs72853154	2	30666530	G	C	27.57	0.6715	2.433e-84	9.999e-05	0.000278076
CD4	DNAJC15	2190707	13	43683232	43683281	rs17553284	13	43597706	T	C	-27.09	-0.4646	1.023e-82	9.999e-05	0.000278076
CD4	METTL21A	3520440	2	208474302	208474351	rs2709356	2	208412092	T	C	-27.05	-0.7854	1.406e-82	9.999e-05	0.000278076
CD4	LCLAT1	6520369	2	30866533	30866582	rs72853154	2	30666530	G	C	26.99	0.6321	2.375e-82	9.999e-05	0.000278076
CD4	PPIL3	4390390	2	201735780	201735829	rs2136600	2	201742345	T	C	-26.55	-0.473	7.376e-81	9.999e-05	0.000278076
CD4	CPNE1	4570500	20	34214121	34214170	rs113522583	20	34212327	A	C	-26.46	-0.675	1.535e-80	9.999e-05	0.000278076
CD4	METTL21B	870056	12	58176187	58176236	rs703842	12	58162739	G	A	26.22	0.5002	1.059e-79	9.999e-05	0.000278076
CD4	ATP23	5290239	12	58347464	58350510	rs3751325	12	58335626	T	A	-25.77	-0.3957	4.016e-78	9.999e-05	0.000278076
CD4	FN3KRP	4010021	17	80685669	80685718	.	17	80679455	A	T	-25.63	-0.5083	1.176e-77	9.999e-05	0.000278076
CD4	STAT6	1660397	12	57489301	57489350	rs4559	12	57489648	T	C	25.63	0.3331	1.242e-77	9.999e-05	0.000278076
CD4	TMEM8A	270129	16	422151	422200	rs11648403	16	429129	T	C	-25.6	-0.8198	1.533e-77	9.999e-05	0.000278076
CD4	SNHG7	6760021	9	139621499	139622342	rs11145844	9	139613998	T	C	-25.51	-0.7755	3.244e-77	9.999e-05	0.000278076
CD4	PTER	6130382	10	16555561	16555610	rs7909832	10	16556710	C	T	-25.49	-0.8118	3.858e-77	9.999e-05	0.000278076
CD4	KCTD10	5390754	12	109886625	109886674	rs6663	12	109886603	A	G	25.39	0.6166	8.255e-77	9.999e-05	0.000278076
CD4	CPNE1	6180184	20	34214541	34214590	rs113522583	20	34212327	A	C	-25.2	-0.6833	3.872e-76	9.999e-05	0.000278076
CD4	G3BP2	4540647	4	76569164	76569213	rs6841467	4	76583701	T	G	-25.19	-0.8652	4.309e-76	9.999e-05	0.000278076
CD4	AMFR	1400672	16	56395778	56395827	rs2587871	16	56412526	C	T	-25.03	-1.351	1.538e-75	9.999e-05	0.000278076
CD4	TIMM22	3390373	17	905268	905317	rs3863496	17	903163	T	C	24.52	0.4334	9.62e-74	9.999e-05	0.000278076
CD4	SLF1	1070736	5	94031404	94031453	rs306573	5	94046387	G	A	-24.33	-0.6854	4.885e-73	9.999e-05	0.000278076
CD4	SRP14	3190730	15	40328037	40328086	rs16924528	15	40328292	G	A	24.23	0.301	1.106e-72	9.999e-05	0.000278076
CD4	TRIM4	2810674	7	99488697	99488746	rs2527926	7	99477524	A	G	-24.21	-0.2598	1.25e-72	9.999e-05	0.000278076
CD4	ACTA2	6480059	10	90694928	90694977	rs1324551	10	90751516	T	C	24.19	0.5417	1.558e-72	9.999e-05	0.000278076
CD4	RPL22L1	1510743	3	170582911	170582960	rs13063927	3	170582888	T	C	24.01	0.8208	6.428e-72	9.999e-05	0.000278076
CD4	NAPRT	3360131	8	144656967	144657016	rs1809148	8	144663075	A	G	-23.99	-0.9549	7.899e-72	9.999e-05	0.000278076
CD4	ZSWIM7	2000209	17	15879945	15879994	rs1860643	17	15879303	C	T	-23.98	-0.4593	8.562e-72	9.999e-05	0.000278076
CD4	PEX6	3440086	6	42931900	42931949	rs6458314	6	42922215	A	C	-23.72	-0.7677	7.151e-71	9.999e-05	0.000278076
CD4	MED4	1710132	13	48650432	48650481	rs61973265	13	48618263	C	T	23.69	0.6542	9.258e-71	9.999e-05	0.000278076
CD4	CTSW	6580408	11	65651132	65651181	rs583887	11	65644027	C	T	-23.61	-1.053	1.767e-70	9.999e-05	0.000278076
CD4	FLVCR1-AS1	5080201	1	213030285	213030334	rs2279692	1	213030534	T	C	-23.61	-0.7354	1.834e-70	9.999e-05	0.000278076
CD4	LRRC8C	50201	1	90180078	90180127	rs1343778	1	90158592	A	C	-23.57	-0.3197	2.557e-70	9.999e-05	0.000278076
CD4	SPATA20	5050520	17	48633143	48633192	rs9890200	17	48624523	C	A	-23.51	-0.5866	4.057e-70	9.999e-05	0.000278076
CD4	N4BP2L2	990020	13	33091253	33091302	rs34916533	13	33074674	A	C	23.46	0.3183	6.074e-70	9.999e-05	0.000278076
CD4	FDFT1	5700142	8	11696361	11696410	rs1293299	8	11677905	C	A	-23.32	-0.3445	2.082e-69	9.999e-05	0.000278076
CD4	UBR7	3290209	14	93686666	93686715	rs1263387	14	93666380	G	A	23.31	0.3636	2.148e-69	9.999e-05	0.000278076
CD4	DDTL	110392	22	24314510	24314559	rs5760119	22	24266831	C	G	23.26	0.6349	3.423e-69	9.999e-05	0.000278076
CD4	KDELR2	1500102	7	6502703	6502752	rs6796	7	6502367	C	T	-23.25	-0.3626	3.594e-69	9.999e-05	0.000278076
CD4	PPFIBP2	6900053	11	7674858	7674907	rs7126061	11	7548423	A	G	-23.11	-1.099	1.141e-68	9.999e-05	0.000278076
CD4	METTL21A	1940019	2	208474364	208474413	rs2709356	2	208412092	T	C	-22.7	-0.6982	3.625e-67	9.999e-05	0.000278076
CD4	HMBOX1	160446	8	28909121	28909170	rs10088428	8	28909523	T	C	-22.47	-0.4984	2.382e-66	9.999e-05	0.000278076
CD4	G3BP2	7100156	4	76568731	76568780	rs7671175	4	76557135	A	C	-22.45	-0.8478	2.858e-66	9.999e-05	0.000278076
CD4	CHPT1	2630687	12	102114018	102116980	rs2695286	12	102088507	C	T	-22.25	-0.4847	1.512e-65	9.999e-05	0.000278076
CD4	TIPRL	6040129	1	168170726	168170775	rs10753766	1	168166616	T	C	22.23	0.6649	1.797e-65	9.999e-05	0.000278076
CD4	SETD9	6100239	5	56210793	56212690	rs185220	5	56205357	G	A	-22.21	-0.8702	2.116e-65	9.999e-05	0.000278076
CD4	CDK5RAP2	5690228	9	123151211	123151260	rs7037806	9	123151125	T	G	-22.15	-0.5407	3.608e-65	9.999e-05	0.000278076
CD4	TUFM	6370097	16	28854348	28854397	rs8049439	16	28837515	C	T	22.03	0.2564	9.743e-65	9.999e-05	0.000278076
CD4	RNF167	1580521	17	4848399	4848448	rs238245	17	4847443	C	T	22.02	0.3976	1.063e-64	9.999e-05	0.000278076
CD4	C2orf74	4260609	2	61390265	61390314	rs3213944	2	61372298	G	C	21.94	0.3675	2.165e-64	9.999e-05	0.000278076
CD4	VAMP4	2100722	1	171673274	171673323	rs188447967	1	171651692	C	T	21.79	0.4637	7.461e-64	9.999e-05	0.000278076
CD4	TIMM10	3310376	11	57296017	57296066	rs2649652	11	57324428	G	A	-21.66	-0.8467	2.355e-63	9.999e-05	0.000278076
CD4	TRAPPC2L	5810598	16	88928996	88929045	rs12596491	16	88928417	T	C	21.59	0.4985	4.238e-63	9.999e-05	0.000278076
CD4	FBLN5	4670441	14	92336098	92336147	rs2267989	14	92339850	A	G	-21.5	-0.4933	8.915e-63	9.999e-05	0.000278076
CD4	COG5	6580379	7	106843338	106843387	.	7	107203265	G	T	21.45	0.3866	1.401e-62	9.999e-05	0.000278076
CD4	PPA1	4050452	10	71966021	71966070	rs7089860	10	71992848	G	C	21.42	0.2345	1.792e-62	9.999e-05	0.000278076
CD4	NUP43	6580612	6	150045519	150045568	rs7754399	6	150015030	T	A	-21.28	-0.3616	6.051e-62	9.999e-05	0.000278076
CD4	CARD8	6180377	19	48711608	48711657	rs12052070	19	48719991	G	C	-21.17	-0.3488	1.55e-61	9.999e-05	0.000278076
CD4	NSA2	610767	5	74065100	74065149	rs113681590	5	74002514	C	G	21.12	0.3556	2.226e-61	9.999e-05	0.000278076
CD4	RNASET2	2850100	6	167343071	167343120	rs397713	6	167386714	A	G	21.12	0.1973	2.31e-61	9.999e-05	0.000278076
CD4	IRF5	2230431	7	128589979	128590028	rs10954213	7	128589427	A	G	21.05	0.615	4.313e-61	9.999e-05	0.000278076
CD4	NSA2	4390546	5	74065187	74066502	rs113681590	5	74002514	C	G	21.04	0.2971	4.596e-61	9.999e-05	0.000278076
CD4	C17orf97	2640142	17	264017	264066	.	17	259304	G	A	21.04	0.9901	4.699e-61	9.999e-05	0.000278076
CD4	TAPBPL	1030685	12	6571346	6571395	rs2534711	12	6570821	G	T	20.97	0.3544	7.886e-61	9.999e-05	0.000278076
CD4	VRK3	3290576	19	50482357	50482406	rs12976644	19	50478182	T	G	-20.88	-0.4239	1.81e-60	9.999e-05	0.000278076
CD4	MRPL43	3060184	10	102746306	102746355	rs2863095	10	102746503	T	C	-20.86	-0.2116	2.08e-60	9.999e-05	0.000278076
CD4	G3BP2	4150037	4	76568426	76568475	rs7671175	4	76557135	A	C	-20.84	-0.632	2.538e-60	9.999e-05	0.000278076
CD4	POMZP3	6290678	7	76247595	76254865	rs11767431	7	76177284	T	C	20.82	0.6669	2.992e-60	9.999e-05	0.000278076
CD4	KRT1	2450647	12	53068866	53068915	rs2741159	12	53071382	C	A	20.77	1.297	4.367e-60	9.999e-05	0.000278076
CD4	RPS26	6250292	12	56437230	56437904	rs1131017	12	56435929	G	C	20.73	1.297	6.479e-60	9.999e-05	0.000278076
CD4	SH3YL1	2570288	2	218189	218238	rs7605824	2	280819	A	G	-20.71	-0.5876	7.475e-60	9.999e-05	0.000278076
CD4	NSA2	7400358	5	74069738	74069787	rs113681590	5	74002514	C	G	20.6	0.246	1.888e-59	9.999e-05	0.000278076
CD4	RPS26	4480356	12	56437225	56437274	rs1131017	12	56435929	G	C	20.5	1.223	4.591e-59	9.999e-05	0.000278076
CD4	CHPT1	2260600	12	102117511	102117560	rs2695295	12	102086805	T	A	-20.43	-0.4878	8.481e-59	9.999e-05	0.000278076
CD4	FLVCR1-AS1	5690543	1	213031265	213031314	rs2279692	1	213030534	T	C	-20.38	-0.5726	1.234e-58	9.999e-05	0.000278076
CD4	RPS26	4670048	12	56437223	56437272	rs1131017	12	56435929	G	C	20.38	1.17	1.276e-58	9.999e-05	0.000278076
CD4	LDLRAP1	1030768	1	25895087	25895136	rs6688931	1	25889672	A	G	20.35	0.2301	1.615e-58	9.999e-05	0.000278076
CD4	SFT2D1	5360521	6	166738054	166739639	rs4598048	6	166732624	G	C	-20.35	-0.2278	1.649e-58	9.999e-05	0.000278076
CD4	STOX1	4220674	10	70652420	70652469	rs884181	10	70586459	C	T	20.32	0.8371	2.17e-58	9.999e-05	0.000278076
CD4	NSA2	70176	5	74065084	74065133	rs113681590	5	74002514	C	G	20.27	0.3394	3.244e-58	9.999e-05	0.000278076
CD4	RPS26	6590377	12	56436227	56436276	rs1131017	12	56435929	G	C	20.18	1.17	6.959e-58	9.999e-05	0.000278076
CD4	RPS26	6270307	12	56436223	56436272	rs1131017	12	56435929	G	C	20.16	1.128	8.282e-58	9.999e-05	0.000278076
CD4	NTPCR	3460056	1	233113938	233113987	rs72757901	1	233070632	G	C	20.11	0.5545	1.305e-57	9.999e-05	0.000278076
CD4	GYPE	990487	4	144792219	144792268	rs4835057	4	144795625	C	G	20.05	0.6901	2.237e-57	9.999e-05	0.000278076
CD4	ACER3	1230017	11	76733673	76733722	rs1517909	11	76687399	C	A	20.01	0.4061	3.183e-57	9.999e-05	0.000278076
CD4	SPNS1	1230192	16	28995800	28995849	rs11643297	16	28973268	G	A	19.98	0.2969	4.075e-57	9.999e-05	0.000278076
CD4	FBLN5	5690639	14	92336446	92336495	rs2267989	14	92339850	A	G	-19.97	-0.4871	4.438e-57	9.999e-05	0.000278076
CD4	TTC32	5670114	2	20097669	20097718	rs35957485	2	20090677	A	G	19.96	0.5924	4.62e-57	9.999e-05	0.000278076
CD4	COMMD2	6560020	3	149458705	149458754	rs115558345	3	149475078	T	G	-19.92	-0.6555	6.64e-57	9.999e-05	0.000278076
CD4	NUDT2	2750035	9	34343478	34343527	rs10972063	9	34336342	G	A	19.92	0.6478	6.876e-57	9.999e-05	0.000278076
CD4	RPS26	6960373	12	56436215	56436264	rs1131017	12	56435929	G	C	19.68	1.044	5.394e-56	9.999e-05	0.000278076
CD4	VARS2	1500753	6	30894135	30894184	.	6	30882203	C	T	-19.61	-0.2539	9.739e-56	9.999e-05	0.000278076
CD4	HSD17B12	3420341	11	43877534	43877583	rs1061810	11	43877934	A	C	-19.51	-0.2607	2.374e-55	9.999e-05	0.000278076
CD4	ICE2	1660687	15	60713898	60713947	rs12907350	15	60713415	C	A	19.46	0.3869	3.533e-55	9.999e-05	0.000278076
CD4	CRIPT	5090731	2	46851725	46851774	rs3087822	2	46852033	G	A	19.37	0.266	7.764e-55	9.999e-05	0.000278076
CD4	RABEP1	240110	17	5288637	5288686	rs1065483	17	5284770	A	G	19.29	0.2901	1.538e-54	9.999e-05	0.000278076
CD4	PKIA	5910463	8	79515125	79515174	rs1062248	8	79516759	T	G	-19.23	-0.3887	2.585e-54	9.999e-05	0.000278076
CD4	RPS26	4230121	12	56437209	56437258	rs1131017	12	56435929	G	C	19.23	0.977	2.701e-54	9.999e-05	0.000278076
CD4	SNHG7	4260202	9	139619456	139619505	rs11145844	9	139613998	T	C	-19.21	-0.5779	3.061e-54	9.999e-05	0.000278076
CD4	PLGRKT	6520661	9	5361120	5361169	rs2381277	9	5381870	G	A	19.19	0.1806	3.768e-54	9.999e-05	0.000278076
CD4	RPS26	5890730	12	56436281	56436330	rs1131017	12	56435929	G	C	19.18	1.197	3.985e-54	9.999e-05	0.000278076
CD4	SRSF6	380750	20	42089229	42089382	rs17751895	20	42093123	T	C	19.18	0.6889	4.137e-54	9.999e-05	0.000278076
CD4	SARS2	4730168	19	39405989	39406038	rs7508539	19	39417440	A	G	19.16	0.242	4.928e-54	9.999e-05	0.000278076
CD4	CBR3	5560543	21	37518627	37518676	rs4817775	21	37485062	C	A	-19.1	-0.4248	7.665e-54	9.999e-05	0.000278076
CD4	FDFT1	2360630	8	11696232	11696281	rs1293299	8	11677905	C	A	-19.08	-0.2967	9.199e-54	9.999e-05	0.000278076
CD4	NT5C3B	3400408	17	39981600	39981649	.	17	39979062	A	T	19.07	0.4299	1.02e-53	9.999e-05	0.000278076
CD4	POLR1D	6370484	13	28197480	28197529	rs2232669	13	28195495	T	C	19.06	0.3	1.105e-53	9.999e-05	0.000278076
CD4	CELA1	2710309	12	51722333	51723471	rs7138439	12	51722311	T	C	18.98	0.5268	2.186e-53	9.999e-05	0.000278076
CD4	ERMAP	6770279	1	43310316	43310365	rs12406279	1	43310639	G	A	-18.97	-0.462	2.448e-53	9.999e-05	0.000278076
CD4	CCDC58	3610300	3	122078732	122081829	rs3828362	3	122131777	G	C	18.94	1.329	3.32e-53	9.999e-05	0.000278076
CD4	OAS1	3450180	12	113355513	113355562	rs10774671	12	113357193	A	G	-18.84	-0.5326	7.336e-53	9.999e-05	0.000278076
CD4	ZNF559	2940647	19	9454332	9454381	rs28384491	19	9434872	T	C	-18.83	-0.4492	8.226e-53	9.999e-05	0.000278076
CD4	TESPA1	3830471	12	55343658	55343707	rs2252698	12	55343261	C	T	18.75	0.4377	1.659e-52	9.999e-05	0.000278076
CD4	PKIA	510435	8	79515320	79515369	rs9693457	8	79438103	T	G	-18.69	-0.3401	2.729e-52	9.999e-05	0.000278076
CD4	WDR41	2650148	5	76728181	76728230	rs335632	5	76728085	T	C	-18.69	-0.6056	2.878e-52	9.999e-05	0.000278076
CD4	LEPROT	6980255	1	65898054	65898103	rs1045895	1	65897981	A	G	-18.68	-0.3725	3.021e-52	9.999e-05	0.000278076
CD4	CMTM8	2480037	3	32409468	32411412	rs7632486	3	32286791	A	G	18.67	0.6715	3.343e-52	9.999e-05	0.000278076
CD4	CRYZ	3850010	1	75171373	75171422	rs11485298	1	75217752	T	C	18.6	0.4095	6.208e-52	9.999e-05	0.000278076
CD4	MTSS1	3170300	8	125563134	125563183	rs11778063	8	125577110	T	C	18.53	0.3033	1.111e-51	9.999e-05	0.000278076
CD4	RPS26	6960195	12	56436284	56436333	rs1131017	12	56435929	G	C	18.5	0.9704	1.481e-51	9.999e-05	0.000278076
CD4	THEM4	6100010	1	151846310	151846359	rs6685187	1	151858888	G	A	-18.47	-0.5127	1.857e-51	9.999e-05	0.000278076
CD4	SMG7	290156	1	183522637	183522686	rs1044879	1	183522752	C	G	-18.42	-0.5012	2.837e-51	9.999e-05	0.000278076
CD4	ACOT4	4780709	14	74062283	74062332	rs10138579	14	74068301	A	C	18.41	0.361	3.204e-51	9.999e-05	0.000278076
CD4	LRRC37A4P	1990041	17	43584483	43584532	.	17	43695197	T	C	-18.35	-0.5326	5.294e-51	9.999e-05	0.000278076
CD4	WDSUB1	2650538	2	160092599	160092648	rs10490002	2	160109258	G	C	-18.27	-0.3407	1.03e-50	9.999e-05	0.000278076
CD4	NME1	1820504	17	49239116	49239165	rs34214448	17	49232012	T	G	18.26	0.2051	1.135e-50	9.999e-05	0.000278076
CD4	WDR48	2650110	3	39137647	39137696	rs2056613	3	39125293	T	G	18.24	0.2458	1.358e-50	9.999e-05	0.000278076
CD4	CD151	6330474	11	838761	838810	rs72847212	11	834389	C	T	-18.21	-0.5097	1.852e-50	9.999e-05	0.000278076
CD4	RRP7A	3130598	22	42908624	42908673	rs147679656	22	42900200	C	T	-18.15	-0.7082	2.97e-50	9.999e-05	0.000278076
CD4	RPL28	3520121	19	55903220	55903269	rs17700376	19	55897327	G	A	-18.04	-0.2894	7.909e-50	9.999e-05	0.000278076
CD4	NUDT2	2510324	9	34343418	34343467	rs10972063	9	34336342	G	A	17.97	0.6344	1.47e-49	9.999e-05	0.000278076
CD4	PAAF1	3290170	11	73638381	73638430	rs2067912	11	73611349	C	G	-17.94	-0.4419	1.866e-49	9.999e-05	0.000278076
CD4	GNAI3	6060592	1	110136765	110136814	rs12037970	1	110124888	T	C	-17.88	-0.3853	3.294e-49	9.999e-05	0.000278076
CD4	SNX25	6110451	4	186283256	186283810	rs13102061	4	186167238	A	G	17.82	0.3684	5.218e-49	9.999e-05	0.000278076
CD4	TAMM41	7000746	3	11832043	11851027	rs420537	3	11886751	A	G	-17.77	-0.2764	8.122e-49	9.999e-05	0.000278076
CD4	CCDC167	1340400	6	37450942	37450991	rs1757175	6	37486694	C	T	-17.75	-0.326	9.879e-49	9.999e-05	0.000278076
CD4	NCAPD2	2680497	12	6640571	6640620	rs740850	12	6638116	T	C	17.68	0.3126	1.775e-48	9.999e-05	0.000278076
CD4	CLEC12A	3170601	12	10138002	10138051	rs1969785	12	10114620	G	C	17.67	0.5223	2.031e-48	9.999e-05	0.000278076
CD4	MGST2	1510019	4	140624690	140625218	rs3822045	4	140587414	C	A	-17.65	-0.4743	2.29e-48	9.999e-05	0.000278076
CD4	GUSBP5	3420091	4	144482451	144482500	rs17746066	4	144418665	G	A	17.63	0.5084	2.694e-48	9.999e-05	0.000278076
CD4	MRPL53	2750309	2	74699304	74699353	.	2	74732415	G	T	-17.55	-0.2772	5.452e-48	9.999e-05	0.000278076
CD4	CCSER2	4920327	10	86277510	86277559	rs57796768	10	86072296	T	C	-17.54	-0.3255	6.167e-48	9.999e-05	0.000278076
CD4	TRA2A	3610619	7	23545880	23547082	rs6975037	7	23527881	A	T	-17.36	-0.5044	2.818e-47	9.999e-05	0.000278076
CD4	STK32C	2450435	10	134143888	134143937	rs71480040	10	134176329	C	A	17.35	0.5659	3.317e-47	9.999e-05	0.000278076
CD4	STOX1	5560706	10	70646341	70652360	rs71478860	10	70587193	G	C	17.24	0.6873	8.348e-47	9.999e-05	0.000278076
CD4	MRPL43	7560717	10	102743720	102743769	rs2863095	10	102746503	T	C	17.22	0.5836	1.016e-46	9.999e-05	0.000278076
CD4	RPS26	2850592	12	56436335	56436384	rs1131017	12	56435929	G	C	17.15	0.7055	1.806e-46	9.999e-05	0.000278076
CD4	EBPL	6380259	13	50235271	50235320	rs7983905	13	50266544	G	A	17.04	0.2627	4.735e-46	9.999e-05	0.000278076
CD4	MRPS10	2060082	6	42174701	42174750	rs10948027	6	42180000	C	T	-17.03	-0.1774	5.215e-46	9.999e-05	0.000278076
CD4	GYPE	4050376	4	144792531	144792580	rs371848205	4	144807838	A	T	17	0.5474	6.861e-46	9.999e-05	0.000278076
CD4	EBPL	5490477	13	50235240	50235289	rs7983905	13	50266544	G	A	16.93	0.2606	1.246e-45	9.999e-05	0.000278076
CD4	PPM1M	7150253	3	52284536	52284585	rs9311474	3	52338852	C	T	-16.92	-0.1718	1.354e-45	9.999e-05	0.000278076
CD4	LINC00667	3450615	18	5246326	5246375	rs149057257	18	5247940	C	T	16.9	0.5929	1.604e-45	9.999e-05	0.000278076
CD4	ANAPC13	6250382	3	134196749	134196798	rs6772896	3	134203347	T	C	-16.82	-0.1502	3.285e-45	9.999e-05	0.000278076
CD4	C19orf12	6370377	19	30192941	30192990	rs3926	19	30192738	T	C	-16.78	-0.3326	4.707e-45	9.999e-05	0.000278076
CD4	HSD17B12	6280050	11	43877880	43877929	rs1061810	11	43877934	A	C	-16.76	-0.1762	5.567e-45	9.999e-05	0.000278076
CD4	ZHX2	6250091	8	123986226	123986275	rs6470127	8	123982099	A	G	16.74	0.2305	6.704e-45	9.999e-05	0.000278076
CD4	ZFP90	5900286	16	68600923	68600972	rs698720	16	68559888	C	T	-16.7	-0.1977	8.95e-45	9.999e-05	0.000278076
CD4	MT1E	2070288	16	56660847	56660896	rs1610215	16	56659525	G	C	-16.7	-0.5529	9.245e-45	9.999e-05	0.000278076
CD4	RPL13	1940743	16	89629564	89629613	rs3751690	16	89628621	G	A	16.68	0.2689	1.086e-44	9.999e-05	0.000278076
CD4	CCSER2	2190224	10	86277624	86277674	rs57796768	10	86072296	T	C	-16.66	-0.293	1.289e-44	9.999e-05	0.000278076
CD4	DHX32	1980164	10	127525198	127525247	rs61873375	10	127593632	A	G	-16.64	-0.3495	1.567e-44	9.999e-05	0.000278076
CD4	ACSS2	4490524	20	33515702	33515751	rs6120757	20	33488771	T	C	16.63	0.1817	1.616e-44	9.999e-05	0.000278076
CD4	DCTN5	5130468	16	23680869	23680918	rs703769	16	23654509	G	T	16.58	0.2025	2.483e-44	9.999e-05	0.000278076
CD4	NT5C3A	3940520	7	33054283	33054332	rs4720092	7	33048550	G	A	16.57	0.2349	2.786e-44	9.999e-05	0.000278076
CD4	GSTT1	7400537	22	24376377	24376426	rs9612520	22	24269459	T	G	-16.56	-0.7232	3.16e-44	9.999e-05	0.000278076
CD4	LYZ	1690056	12	69746043	69746946	rs1384	12	69747834	T	C	-16.53	-0.6497	3.865e-44	9.999e-05	0.000278076
CD4	RBM43	7610309	2	152105411	152105460	.	2	152116735	A	G	-16.49	-0.3074	5.445e-44	9.999e-05	0.000278076
CD4	DGKQ	7510356	4	952814	952863	rs3733349	4	954311	T	C	16.49	0.3143	5.897e-44	9.999e-05	0.000278076
CD4	IRF2BPL	5290626	14	77491396	77491445	rs75583835	14	77475669	G	T	-16.44	-0.8691	8.764e-44	9.999e-05	0.000278076
CD4	MRPL21	1300315	11	68664130	68665427	rs544370	11	68653232	T	C	-16.43	-0.201	9.38e-44	9.999e-05	0.000278076
CD4	CNOT6	4560139	5	180004753	180004802	rs76820754	5	179936737	A	G	16.43	0.3047	9.481e-44	9.999e-05	0.000278076
CD4	IFI27L2	1940274	14	94594186	94594235	rs2273514	14	94595989	C	T	-16.38	-0.3558	1.456e-43	9.999e-05	0.000278076
CD4	OCEL1	3460253	19	17339850	17339899	rs3745163	19	17337555	A	C	-16.34	-0.2305	2.053e-43	9.999e-05	0.000278076
CD4	TRAPPC2L	1450082	16	88927406	88927455	rs12596491	16	88928417	T	C	-16.3	-0.1837	3.019e-43	9.999e-05	0.000278076
CD4	HEBP1	360689	12	13127953	13128002	rs7956248	12	13177941	A	C	16.24	0.1767	4.794e-43	9.999e-05	0.000278076
CD4	SLC38A1	7320382	12	46581917	46581966	rs7316482	12	46589148	A	G	-16.24	-0.2848	5.049e-43	9.999e-05	0.000278076
CD4	FBXO28	6040292	1	224347007	224347056	rs2014782	1	224321492	T	C	16.24	0.1915	5.15e-43	9.999e-05	0.000278076
CD4	MRPL21	6250576	11	68660910	68664018	rs544370	11	68653232	T	C	-16.22	-0.1819	5.834e-43	9.999e-05	0.000278076
CD4	RPS21	2690338	20	60962127	60962176	rs6061501	20	60953396	C	T	-16.22	-0.4764	5.837e-43	9.999e-05	0.000278076
CD4	CLEC12A	1340500	12	10131576	10131625	rs61913527	12	10116198	T	C	16.19	0.5188	7.77e-43	9.999e-05	0.000278076
CD4	TOMM5	5310241	9	37592458	37592507	rs71504539	9	37610497	G	A	16.19	0.2677	7.914e-43	9.999e-05	0.000278076
CD4	LINC00909	2120280	18	72260417	72260466	rs12954357	18	72259637	G	T	-16.15	-0.2483	1.071e-42	9.999e-05	0.000278076
CD4	IQCB1	4490403	3	121489296	121489345	rs80047370	3	121498038	C	T	16.15	0.3472	1.117e-42	9.999e-05	0.000278076
CD4	HNRNPH1	5270754	5	179041855	179041904	rs1136267	5	179050188	C	A	-16.09	-0.292	1.826e-42	9.999e-05	0.000278076
CD4	GVINP1	1740050	11	6734884	6734933	rs17262495	11	6738728	C	T	16.08	0.2839	2.014e-42	9.999e-05	0.000278076
CD4	MEGF9	1260136	9	123363475	123363524	rs10616	9	123363533	C	T	-16.05	-0.3332	2.564e-42	9.999e-05	0.000278076
CD4	EIF2A	5820068	3	150299427	150299476	rs7631671	3	150292771	C	T	-16.05	-0.2786	2.669e-42	9.999e-05	0.000278076
CD4	GSTP1	830047	11	67353992	67354041	rs4930444	11	67342580	A	G	-16.04	-0.1812	2.931e-42	9.999e-05	0.000278076
CD4	MYOM2	4050717	8	2093182	2093231	.	8	2068034	C	T	16.01	1.245	3.695e-42	9.999e-05	0.000278076
CD4	ACSS2	4670544	20	33515709	33515758	rs6120757	20	33488771	T	C	16	0.1843	4.112e-42	9.999e-05	0.000278076
CD4	MPPE1	360053	18	11884113	11884162	rs16976823	18	11887031	T	C	-16	-0.545	4.148e-42	9.999e-05	0.000278076
CD4	GRHPR	7650615	9	37436770	37436819	rs59967810	9	37420311	T	C	15.98	0.2458	4.838e-42	9.999e-05	0.000278076
CD4	IFITM3	6650242	11	319810	319859	rs6598042	11	324635	A	G	-15.95	-0.6588	6.18e-42	9.999e-05	0.000278076
CD4	ARHGEF35	1030646	7	143883758	143883807	rs1635887	7	143868570	A	G	-15.95	-0.7051	6.262e-42	9.999e-05	0.000278076
CD4	ST6GALNAC6	3780608	9	130647822	130647871	rs10819317	9	130668957	G	A	-15.94	-0.2728	6.681e-42	9.999e-05	0.000278076
CD4	NINJ2	6860278	12	673538	673587	rs4980959	12	772673	A	C	-15.92	-0.434	7.741e-42	9.999e-05	0.000278076
CD4	NUP88	3800678	17	5290038	5290087	rs3026145	17	5316742	C	T	-15.91	-0.15	8.641e-42	9.999e-05	0.000278076
CD4	GDPD5	1010176	11	75145842	75145891	rs1783557	11	75219277	C	T	15.91	0.5194	9.061e-42	9.999e-05	0.000278076
CD4	UCP2	6580059	11	73686016	73686065	rs2200614	11	73690663	A	G	-15.9	-0.3022	9.14e-42	9.999e-05	0.000278076
CD4	CCT8	5820202	21	30434486	30434535	rs965951	21	30432557	A	G	15.89	0.4126	1.081e-41	9.999e-05	0.000278076
CD4	RBM43	7560296	2	152105232	152105281	.	2	152116735	A	G	-15.86	-0.3058	1.322e-41	9.999e-05	0.000278076
CD4	HOXB2	3460097	17	46620339	46620388	rs1022088	17	46579790	A	T	-15.86	-0.5718	1.358e-41	9.999e-05	0.000278076
CD4	HNRNPH1	540725	5	179041915	179042550	rs28544040	5	179055265	G	A	-15.84	-0.3404	1.576e-41	9.999e-05	0.000278076
CD4	SKAP2	7160360	7	26707311	26707360	rs2391362	7	26907123	C	T	15.83	0.2721	1.71e-41	9.999e-05	0.000278076
CD4	OR2A9P	3610681	7	143997413	143997462	rs1635887	7	143868570	A	G	-15.83	-0.8872	1.794e-41	9.999e-05	0.000278076
CD4	FOXRED1	1240309	11	126147878	126147927	rs627911	11	126072688	T	C	-15.82	-0.309	1.953e-41	9.999e-05	0.000278076
CD4	CTSL	4260386	9	90346064	90346113	rs3118865	9	90324077	T	C	15.8	0.448	2.273e-41	9.999e-05	0.000278076
CD4	CLUHP3	2690189	16	31718479	31718528	rs10445106	16	31816283	C	G	15.78	0.5004	2.63e-41	9.999e-05	0.000278076
CD4	MTSS1	1510121	8	125563787	125563836	rs11778063	8	125577110	T	C	15.76	0.2818	3.2e-41	9.999e-05	0.000278076
CD4	MLKL	4560541	16	74705809	74705858	rs9932977	16	74735148	A	G	-15.74	-0.2393	3.681e-41	9.999e-05	0.000278076
CD4	MED16	2320187	19	867969	868018	rs1651895	19	866018	A	G	15.73	0.2797	4.187e-41	9.999e-05	0.000278076
CD4	DDX55	5960672	12	124105260	124105309	rs1050443	12	124105948	T	C	15.72	0.2453	4.435e-41	9.999e-05	0.000278076
CD4	RPL36AL	3170184	14	50085849	50087319	rs3007033	14	50103816	C	T	-15.7	-0.178	5.481e-41	9.999e-05	0.000278076
CD4	CDK5R1	2750280	17	30817550	30817599	rs28408686	17	30846624	G	C	15.69	0.5305	5.685e-41	9.999e-05	0.000278076
CD4	INF2	3060646	14	105185892	105185941	rs4497619	14	105179043	C	G	-15.69	-0.4166	5.935e-41	9.999e-05	0.000278076
CD4	OCIAD2	3310025	4	48887560	48896049	rs7685360	4	48887090	T	C	-15.67	-0.2348	6.961e-41	9.999e-05	0.000278076
CD4	CERS5	6330356	12	50523893	50523942	rs7967705	12	50511408	C	T	15.64	0.2416	9.012e-41	9.999e-05	0.000278076
CD4	MBP	4830204	18	74728827	74728876	rs470929	18	74723459	C	T	-15.59	-0.3319	1.36e-40	9.999e-05	0.000278076
CD4	XAB2	5490671	19	7684472	7684521	.	19	7675917	G	C	15.52	0.3341	2.532e-40	9.999e-05	0.000278076
CD4	SHMT1	2690528	17	18231381	18231430	rs669340	17	18263957	C	G	-15.52	-0.274	2.667e-40	9.999e-05	0.000278076
CD4	MCMBP	5050112	10	121589006	121589055	rs17680946	10	121584624	T	C	-15.51	-0.4393	2.854e-40	9.999e-05	0.000278076
CD4	DLGAP1-AS1	3130332	18	3597012	3597061	rs76573302	18	3596818	A	T	-15.51	-0.4846	2.867e-40	9.999e-05	0.000278076
CD4	HEBP2	3940026	6	138734104	138734153	rs56015157	6	138725829	A	G	-15.48	-0.3647	3.758e-40	9.999e-05	0.000278076
CD4	CTSL	4150189	9	90346075	90346124	rs3118865	9	90324077	T	C	15.46	0.4692	4.214e-40	9.999e-05	0.000278076
CD4	YBEY	2900403	21	47716130	47717487	rs62224180	21	47726332	G	C	15.45	0.4777	4.865e-40	9.999e-05	0.000278076
CD4	NMRK1	1980180	9	77676212	77676261	rs3752955	9	77684690	C	A	15.43	0.2337	5.709e-40	9.999e-05	0.000278076
CD4	SRXN1	3780717	20	627643	627692	rs6107703	20	633968	A	G	-15.38	-0.3396	8.873e-40	9.999e-05	0.000278076
CD4	SNAP29	7100437	22	21243892	21243941	rs9620397	22	21043490	C	T	-15.38	-0.4438	8.979e-40	9.999e-05	0.000278076
CD4	APIP	6200202	11	34909929	34910301	rs2288668	11	34904509	G	T	15.37	0.196	9.22e-40	9.999e-05	0.000278076
CD4	HLA-E	1030747	6	30460698	30460747	rs1264448	6	30542999	A	G	-15.36	-0.1586	9.962e-40	9.999e-05	0.000278076
CD4	TMEM204	160070	16	1605238	1605287	.	16	1583634	C	T	15.28	0.2868	1.993e-39	9.999e-05	0.000278076
CD4	ITGB3BP	5890253	1	63912496	63919606	rs855316	1	64069495	A	G	15.27	0.2899	2.148e-39	9.999e-05	0.000278076
CD4	MRPL45P2	1710280	17	45567596	45567645	rs9892234	17	45564997	A	G	-15.26	-0.2231	2.506e-39	9.999e-05	0.000278076
CD4	EEF1A1	3360504	6	74225522	74225571	rs3822960	6	74230859	T	C	15.24	0.1993	2.864e-39	9.999e-05	0.000278076
CD4	LOC101928000	4040343	17	5017559	5017608	rs1054697	17	5017493	T	C	-15.23	-0.4639	3.034e-39	9.999e-05	0.000278076
CD4	WDR18	7400554	19	994456	994505	rs111572559	19	987817	A	T	15.21	0.241	3.851e-39	9.999e-05	0.000278076
CD4	LINS1	1010315	15	101109712	101109761	rs6598355	15	101105579	A	T	-15.21	-0.1777	3.865e-39	9.999e-05	0.000278076
CD4	ANKMY1	2760102	2	241418873	241418922	rs3821348	2	241463453	A	C	15.2	0.3746	4.232e-39	9.999e-05	0.000278076
CD4	LDHC	110291	11	18472533	18472582	rs56242938	11	18437364	C	T	15.19	0.6622	4.393e-39	9.999e-05	0.000278076
CD4	RPF2	2350368	6	111345439	111345488	rs7773288	6	111348554	T	C	-15.19	-0.1937	4.396e-39	9.999e-05	0.000278076
CD4	KRTCAP3	290435	2	27666372	27666837	rs113954968	2	27696207	C	A	15.15	0.5265	6.089e-39	9.999e-05	0.000278076
CD4	PRDX6	7550343	1	173457714	173457763	rs4405161	1	173414992	G	A	-15.14	-0.1723	7.147e-39	9.999e-05	0.000278076
CD4	ACAT1	2070605	11	108017084	108018043	rs35219733	11	107989244	T	G	15.12	0.2324	8.364e-39	9.999e-05	0.000278076
CD4	ATP13A1	2060193	19	19756022	19756071	rs58434384	19	19786099	G	A	15.09	0.4174	1.014e-38	9.999e-05	0.000278076
CD4	YBEY	1110349	21	47711258	47711307	rs62224180	21	47726332	G	C	15.09	0.4864	1.014e-38	9.999e-05	0.000278076
CD4	NDUFA12	5090050	12	95397376	95397425	rs835044	12	95397552	C	T	15.06	0.1579	1.382e-38	9.999e-05	0.000278076
CD4	TBCK	3940411	4	106967644	106967693	rs12498715	4	107146625	T	G	15.04	0.3184	1.589e-38	9.999e-05	0.000278076
CD4	MRPL34	5960114	19	17417255	17417304	rs12976380	19	17412662	A	G	15.04	0.1299	1.603e-38	9.999e-05	0.000278076
CD4	SP110	5870184	2	231036417	231036466	.	2	231035729	C	G	15.04	0.3751	1.613e-38	9.999e-05	0.000278076
CD4	MXRA7	3990403	17	74672115	74672164	rs9915664	17	74706224	C	T	15.03	0.7198	1.795e-38	9.999e-05	0.000278076
CD4	VASP	2320356	19	46029886	46029935	rs4802260	19	46027752	T	C	15.01	0.3587	2.101e-38	9.999e-05	0.000278076
CD4	CLUAP1	2230129	16	3587167	3587216	rs12933120	16	3634746	A	C	15.01	0.4885	2.152e-38	9.999e-05	0.000278076
CD4	MBP	1340678	18	74728814	74728863	rs470929	18	74723459	C	T	-15.01	-0.3268	2.177e-38	9.999e-05	0.000278076
CD4	EPHX2	6960397	8	27402076	27402125	rs1126452	8	27401964	C	A	15	0.2416	2.318e-38	9.999e-05	0.000278076
CD4	SVBP	630086	1	43273033	43273082	rs61775636	1	43251363	G	A	14.99	0.1401	2.436e-38	9.999e-05	0.000278076
CD4	DCXR	6660132	17	79993777	79993826	rs9903371	17	79993064	G	C	14.99	0.2312	2.522e-38	9.999e-05	0.000278076
CD4	BIN1	650553	2	127805918	127805967	rs10194375	2	127839781	A	C	14.97	0.1608	2.967e-38	9.999e-05	0.000278076
CD4	ENDOG	2900543	9	131583075	131583124	rs10739736	9	131577981	T	A	-14.95	-0.28	3.404e-38	9.999e-05	0.000278076
CD4	SERPINB6	4220504	6	2948415	2948464	rs62391542	6	2940666	T	C	-14.95	-0.406	3.49e-38	9.999e-05	0.000278076
CD4	ISCA2	1580397	14	74962082	74962131	rs4903231	14	74962233	A	G	14.93	0.2123	4.027e-38	9.999e-05	0.000278076
CD4	ORMDL1	7650341	2	190635397	190635446	rs1055091	2	190635143	T	C	14.93	0.4193	4.114e-38	9.999e-05	0.000278076
CD4	CFAP97	1110370	4	186081143	186081192	rs3108296	4	186123731	T	G	14.93	0.2748	4.265e-38	9.999e-05	0.000278076
CD4	IFI27L2	6940561	14	94594254	94594303	rs2273514	14	94595989	C	T	-14.91	-0.2983	5.129e-38	9.999e-05	0.000278076
CD4	INTS5	4810288	11	62414505	62414554	rs11231184	11	62447563	A	C	14.9	0.2102	5.214e-38	9.999e-05	0.000278076
CD4	HNRNPL	2360608	19	39328276	39329070	rs2113123	19	39312231	C	T	-14.9	-0.5067	5.628e-38	9.999e-05	0.000278076
CD4	HAGH	4900333	16	1859234	1859283	rs7188401	16	1876949	C	G	14.86	0.1815	7.876e-38	9.999e-05	0.000278076
CD4	TRMT112	5420398	11	64084768	64084817	rs1806967	11	64078943	G	A	-14.82	-0.2243	1.08e-37	9.999e-05	0.000278076
CD4	NT5C3A	7000398	7	33055312	33055361	rs4720092	7	33048550	G	A	14.81	0.2393	1.142e-37	9.999e-05	0.000278076
CD4	MED16	3180446	19	868005	868054	rs73492568	19	871724	A	G	14.81	0.2605	1.197e-37	9.999e-05	0.000278076
CD4	LDOC1L	2760441	22	44888813	44888862	rs133750	22	44852717	A	G	14.79	0.2387	1.378e-37	9.999e-05	0.000278076
CD4	NQO2	2710682	6	3017146	3017195	rs4149358	6	3003970	G	A	-14.78	-0.452	1.54e-37	9.999e-05	0.000278076
CD4	LOC374443	4010681	12	9810217	9810266	rs10844350	12	9811137	A	G	-14.77	-0.4242	1.604e-37	9.999e-05	0.000278076
CD4	ACCS	3390379	11	44105488	44105537	rs2074038	11	44087989	T	G	14.77	0.7441	1.678e-37	9.999e-05	0.000278076
CD4	EPSTI1	5700725	13	43462294	43462343	rs2014439	13	43563136	C	G	14.72	0.4441	2.643e-37	9.999e-05	0.000278076
CD4	NCL	2600035	2	232319813	232319862	rs12992177	2	232312968	G	C	-14.65	-0.2489	4.584e-37	9.999e-05	0.000278076
CD4	POLR2C	7200142	16	57505589	57505638	rs41428247	16	57448039	A	G	14.65	0.6387	4.847e-37	9.999e-05	0.000278076
CD4	DHRS1	1470017	14	24759910	24759959	rs28431058	14	24758641	A	G	-14.59	-0.4003	7.713e-37	9.999e-05	0.000278076
CD4	EIF2B2	3130079	14	75475950	75475999	rs12894419	14	75471802	T	C	-14.55	-0.1411	1.074e-36	9.999e-05	0.000278076
CD4	CDC42SE2	2570767	5	130695235	130721279	rs810078	5	130689713	G	A	-14.55	-0.2781	1.099e-36	9.999e-05	0.000278076
CD4	UGDH	4780050	4	39500449	39500498	rs1450	4	39500514	C	T	14.55	0.2105	1.116e-36	9.999e-05	0.000278076
CD4	TMEM71	1710541	8	133722380	133722429	rs1425705	8	133728465	C	T	14.53	0.1756	1.354e-36	9.999e-05	0.000278076
CD4	PEX5	6650189	12	7363870	7363919	rs1450962	12	7320545	G	A	-14.46	-0.1366	2.383e-36	9.999e-05	0.000278076
CD4	ANKRD55	5340451	5	55396074	55396123	rs7731626	5	55444683	A	G	-14.44	-0.5343	2.771e-36	9.999e-05	0.000278076
CD4	TNPO3	3360241	7	128595346	128595395	rs10488630	7	128593948	G	A	-14.44	-0.2098	2.949e-36	9.999e-05	0.000278076
CD4	TYW1	6550553	7	66703875	66703924	rs113480813	7	66676807	G	A	14.43	0.3662	3.082e-36	9.999e-05	0.000278076
CD4	PI16	1410673	6	36932445	36932494	rs2177845	6	36915094	T	C	14.43	0.5975	3.215e-36	9.999e-05	0.000278076
CD4	FEZ2	360608	2	36779706	36779755	rs11693359	2	36811564	T	C	14.41	0.2051	3.516e-36	9.999e-05	0.000278076
CD4	NPC2	540075	14	74946780	74946829	rs4903231	14	74962233	A	G	14.4	0.1411	3.82e-36	9.999e-05	0.000278076
CD4	FLJ42351	870551	2	113399443	113399492	rs1516791	2	113405853	A	C	14.36	0.4711	5.754e-36	9.999e-05	0.000278076
CD4	SIRPG	4220152	20	1616013	1616062	rs6043409	20	1616206	G	A	-14.31	-0.3755	8.837e-36	9.999e-05	0.000278076
CD4	MUTYH	5670037	1	45795062	45796189	rs12139364	1	45890155	C	T	-14.29	-0.1688	1.025e-35	9.999e-05	0.000278076
CD4	MRPL32	4480327	7	42977118	42977167	rs612464	7	42956347	A	C	14.27	0.2199	1.258e-35	9.999e-05	0.000278076
CD4	ANXA11	5900735	10	81915086	81915135	rs3862518	10	81917957	C	T	14.27	0.2791	1.26e-35	9.999e-05	0.000278076
CD4	SYS1	5090097	20	43997518	43997567	rs2425697	20	44025175	G	A	-14.24	-0.1627	1.561e-35	9.999e-05	0.000278076
CD4	TPGS2	2690541	18	34376577	34376626	rs948636	18	34361762	C	G	-14.23	-0.3008	1.644e-35	9.999e-05	0.000278076
CD4	ZFAND2A	870379	7	1192579	1192628	rs6969322	7	1199912	G	A	14.22	0.2135	1.831e-35	9.999e-05	0.000278076
CD4	TTC12	1230450	11	113235684	113235733	.	11	113218050	T	C	-14.21	-0.3047	1.952e-35	9.999e-05	0.000278076
CD4	DUS3L	6270475	19	5785520	5785660	rs2926066	19	5788874	T	G	-14.16	-0.2479	3.106e-35	9.999e-05	0.000278076
CD4	PPP1CB	6200369	2	29025301	29025350	rs12714243	2	28992293	A	G	-14.14	-0.1334	3.546e-35	9.999e-05	0.000278076
CD4	ZNF593	5810201	1	26497242	26497291	rs12121284	1	26527304	C	T	14.13	0.234	4.096e-35	9.999e-05	0.000278076
CD4	NSG1	2750475	4	4420537	4420586	rs12696696	4	4346609	C	T	14.13	0.5941	4.128e-35	9.999e-05	0.000278076
CD4	MGST3	7160400	1	165621270	165623562	rs10918223	1	165599649	T	C	-14.09	-0.1729	5.561e-35	9.999e-05	0.000278076
CD4	OPTN	5260215	10	13180111	13180160	rs67295059	10	13163104	A	G	-14.08	-0.2156	6.117e-35	9.999e-05	0.000278076
CD4	TRAPPC4	1230639	11	118894094	118894143	rs10111	11	118886117	T	C	14.07	0.1752	6.857e-35	9.999e-05	0.000278076
CD4	SNX11	130446	17	46199983	46200032	rs1468270	17	46125191	T	C	-14.07	-0.2037	6.922e-35	9.999e-05	0.000278076
CD4	CDK5R1	3930594	17	30817793	30817842	rs28408686	17	30846624	G	C	14.02	0.5113	1.068e-34	9.999e-05	0.000278076
CD4	2017-09-02	630601	2	242293233	242293282	rs3755397	2	242294913	G	A	14	0.2428	1.22e-34	9.999e-05	0.000278076
CD4	AGA	130064	4	178351994	178352043	rs13149149	4	178360550	T	C	-13.99	-0.2042	1.316e-34	9.999e-05	0.000278076
CD4	ORMDL3	1500112	17	38077547	38077596	rs17608925	17	38082831	C	T	-13.96	-0.4601	1.751e-34	9.999e-05	0.000278076
CD4	YBEY	6380187	21	47706854	47706903	rs62224180	21	47726332	G	C	13.95	0.3878	1.794e-34	9.999e-05	0.000278076
CD4	YEATS4	3370747	12	69784140	69784189	rs7136238	12	69752509	T	G	-13.94	-0.1801	1.963e-34	9.999e-05	0.000278076
CD4	ATF6	5420343	1	161928657	161928706	rs6427638	1	161864301	A	G	13.94	0.2829	1.983e-34	9.999e-05	0.000278076
CD4	NAAA	5130176	4	76841064	76841113	rs4859608	4	76991807	A	G	13.93	0.1944	2.158e-34	9.999e-05	0.000278076
CD4	MRPL43	6940521	10	102746689	102746852	rs67813203	10	102738551	G	A	13.93	0.2397	2.245e-34	9.999e-05	0.000278076
CD4	TRIM4	4390470	7	99488196	99488245	rs2572019	7	99478804	C	T	13.92	0.3251	2.42e-34	9.999e-05	0.000278076
CD4	CCAR2	5050047	8	22477693	22477742	rs1545837	8	22477807	C	T	-13.9	-0.1711	2.957e-34	9.999e-05	0.000278076
CD4	RCL1	5340142	9	4860648	4860697	rs1053889	9	4860980	A	G	-13.88	-0.2426	3.238e-34	9.999e-05	0.000278076
CD4	PXYLP1	5720537	3	141012655	141012704	rs9819731	3	140990456	T	C	13.86	0.2656	3.899e-34	9.999e-05	0.000278076
CD4	CLIP3	650689	19	36505593	36505642	.	19	36583651	A	G	13.85	0.8311	4.187e-34	9.999e-05	0.000278076
CD4	ANKRD55	4050600	5	55395990	55396039	rs7731626	5	55444683	A	G	-13.8	-0.5196	6.455e-34	9.999e-05	0.000278076
CD4	HEATR6	2000220	17	58120684	58120733	rs1078378	17	58156330	G	A	13.8	0.3521	6.743e-34	9.999e-05	0.000278076
CD4	SGF29	5690131	16	28603015	28603064	rs231977	16	28542172	C	T	13.8	0.1499	6.758e-34	9.999e-05	0.000278076
CD4	NAAA	620639	4	76841120	76841931	rs4484329	4	76978692	C	T	13.8	0.1809	6.922e-34	9.999e-05	0.000278076
CD4	HIGD2A	7510315	5	175816598	175816647	rs6882450	5	175809210	T	C	-13.79	-0.1919	7.472e-34	9.999e-05	0.000278076
CD4	PIGN	6980072	18	59711985	59712034	rs1367803	18	59785119	G	A	13.79	0.2036	7.535e-34	9.999e-05	0.000278076
CD4	CDC7	4900044	1	91991049	91991098	rs12717798	1	91964946	C	T	-13.78	-0.3145	7.737e-34	9.999e-05	0.000278076
CD4	PHACTR4	1940064	1	28826533	28826582	rs9658854	1	28692441	C	T	-13.78	-0.2164	7.945e-34	9.999e-05	0.000278076
CD4	SMARCE1	2650064	17	38784121	38784170	rs8066541	17	38779942	A	G	-13.77	-0.1574	8.568e-34	9.999e-05	0.000278076
CD4	SLC18B1	160333	6	133090597	133090646	rs117437398	6	133118768	A	C	-13.74	-0.395	1.081e-33	9.999e-05	0.000278076
CD4	ITGB7	3990379	12	53585349	53585398	rs12824946	12	53592452	C	T	13.74	0.2486	1.097e-33	9.999e-05	0.000278076
CD4	CD47	4150193	3	107762387	107762436	rs9876161	3	107759422	T	G	-13.74	-0.1888	1.146e-33	9.999e-05	0.000278076
CD4	GSTM4	6900592	1	110207851	110207900	rs1010167	1	110198727	G	C	-13.73	-0.545	1.206e-33	9.999e-05	0.000278076
CD4	DDX60L	6510735	4	169278581	169278630	.	4	169345005	C	T	-13.69	-0.3926	1.634e-33	9.999e-05	0.000278076
CD4	LSM8	770593	7	117832521	117832570	rs992035	7	117828003	T	C	13.69	0.2049	1.751e-33	9.999e-05	0.000278076
CD4	N4BP2	2650408	4	40156212	40156261	rs113424716	4	40113029	G	A	-13.68	-0.3754	1.785e-33	9.999e-05	0.000278076
CD4	SERPINB9	1230156	6	2888463	2888512	rs34804248	6	2877331	T	C	-13.66	-0.4781	2.215e-33	9.999e-05	0.000278076
CD4	RPS18	6060523	6	33239870	33240424	rs17215231	6	33239869	T	C	-13.66	-0.2035	2.229e-33	9.999e-05	0.000278076
CD4	SERPINE2	5080192	2	224839942	224839991	rs861442	2	224902897	G	A	13.65	0.6685	2.37e-33	9.999e-05	0.000278076
CD4	CDC42SE1	4480192	1	151023936	151023985	rs7546304	1	151114484	G	C	13.63	0.7513	2.802e-33	9.999e-05	0.000278076
CD4	ENTPD1	5550279	10	97626182	97626231	rs4918971	10	97569998	G	C	-13.61	-0.3469	3.41e-33	9.999e-05	0.000278076
CD4	MAP6D1	2680538	3	183533813	183533862	rs2682435	3	183505647	C	G	-13.57	-0.2572	4.712e-33	9.999e-05	0.000278076
CD4	RLN1	3310731	9	5335278	5335327	rs72499177	9	5336412	A	T	-13.56	-0.42	5.056e-33	9.999e-05	0.000278076
CD4	SAYSD1	4210138	6	39071964	39072013	rs170643	6	39090249	G	A	13.53	0.2158	6.313e-33	9.999e-05	0.000278076
CD4	SPRYD4	3870113	12	56863625	56863674	rs7302925	12	56861458	G	A	13.53	0.3921	6.8e-33	9.999e-05	0.000278076
CD4	ZC2HC1A	1990615	8	79609708	79610664	rs2919936	8	79634007	C	G	-13.52	-0.3549	6.919e-33	9.999e-05	0.000278076
CD4	SPSB2	380551	12	6980345	6980394	.	12	6989707	C	T	13.49	0.2213	9.439e-33	9.999e-05	0.000278076
CD4	PSMB9	6450692	6	32827377	32827426	.	6	32821859	A	C	13.49	0.321	9.522e-33	9.999e-05	0.000278076
CD4	CIB1	4900440	15	90773520	90773569	rs8025610	15	90776984	C	G	-13.48	-0.1262	1.025e-32	9.999e-05	0.000278076
CD4	RYBP	840554	3	72426216	72426265	rs12492244	3	72429619	T	C	13.46	0.4057	1.239e-32	9.999e-05	0.000278076
CD4	TRMT12	2510707	8	125464959	125465008	.	8	125463098	T	A	13.4	0.1601	1.999e-32	9.999e-05	0.000278076
CD4	TIPRL	2810040	1	168153287	168154033	rs10753766	1	168166616	T	C	-13.39	-0.1661	2.229e-32	9.999e-05	0.000278076
CD4	CMAHP	5550066	6	25084720	25084769	rs2394363	6	25070345	G	A	13.38	0.3667	2.316e-32	9.999e-05	0.000278076
CD4	B3GLCT	4640673	13	31905395	31905444	rs2025729	13	31904694	G	A	-13.38	-0.3048	2.391e-32	9.999e-05	0.000278076
CD4	HADHA	5690553	2	26413521	26413570	rs112233290	2	26471651	A	G	-13.37	-0.1884	2.54e-32	9.999e-05	0.000278076
CD4	MRPL19	2680541	2	75882664	75882713	rs114255554	2	75932627	C	T	-13.34	-0.2418	3.274e-32	9.999e-05	0.000278076
CD4	VPS28	1190110	8	145649193	145649242	.	8	145642886	T	C	13.32	0.251	3.881e-32	9.999e-05	0.000278076
CD4	OAS2	2230204	12	113426277	113426326	rs6489885	12	113411806	A	G	-13.3	-0.2757	4.443e-32	9.999e-05	0.000278076
CD4	GALC	3440491	14	88399625	88399674	rs386525	14	88391374	G	T	-13.27	-0.1915	5.659e-32	9.999e-05	0.000278076
CD4	ZNF815P	510743	7	5893814	5893863	rs117906625	7	5875996	A	G	13.27	0.5533	5.832e-32	9.999e-05	0.000278076
CD4	EIF2AK1	4120154	7	6062134	6062183	rs4560	7	6063283	T	C	13.26	0.2571	6.401e-32	9.999e-05	0.000278076
CD4	HABP4	6510689	9	99252482	99252531	rs3802441	9	99220395	G	A	-13.25	-0.2247	7.048e-32	9.999e-05	0.000278076
CD4	NUDT18	3170451	8	21964496	21964545	rs716008	8	21952850	A	G	13.23	0.2307	8.447e-32	9.999e-05	0.000278076
CD4	SNRNP25	4760450	16	107173	107222	.	16	103009	T	A	13.2	0.2384	1.093e-31	9.999e-05	0.000278076
CD4	TMOD1	3140520	9	100362272	100362321	rs2480721	9	100337311	A	G	-13.17	-0.3495	1.354e-31	9.999e-05	0.000278076
CD4	INPP5E	3370255	9	139323313	139323362	rs4259518	9	139322503	C	T	-13.17	-0.3121	1.409e-31	9.999e-05	0.000278076
CD4	FBXO28	3990767	1	224346683	224346732	rs12049583	1	224308136	C	T	13.14	0.1621	1.796e-31	9.999e-05	0.000278076
CD4	BRK1	2000546	3	10168726	10168775	rs56258042	3	10174295	T	C	-13.11	-0.2519	2.256e-31	9.999e-05	0.000278076
CD4	NR1D2	2640707	3	24019428	24019477	rs62253383	3	23998650	C	T	-13.11	-0.2224	2.293e-31	9.999e-05	0.000278076
CD4	SMDT1	990014	22	42480171	42480220	rs133371	22	42465574	A	G	-13.1	-0.207	2.414e-31	9.999e-05	0.000278076
CD4	TSGA10	3940538	2	99743628	99757928	rs6708576	2	99801308	A	G	-13.09	-0.3426	2.575e-31	9.999e-05	0.000278076
CD4	SAMD3	1030167	6	130465805	130465854	rs41285310	6	130505374	C	A	13.08	0.2737	2.825e-31	9.999e-05	0.000278076
CD4	PYGB	4540326	20	25278301	25278350	rs9927	20	25277244	G	A	13.07	0.2116	3.302e-31	9.999e-05	0.000278076
CD4	SYNM	2760735	15	99675536	99675585	.	15	99645813	A	G	-13.06	-0.458	3.311e-31	9.999e-05	0.000278076
CD4	MGMT	6480494	10	131565247	131565296	rs10741191	10	131307276	G	C	-13.06	-0.2297	3.518e-31	9.999e-05	0.000278076
CD4	SNX19	360673	11	130746255	130746304	rs1865298	11	130775782	T	C	13.06	0.2204	3.582e-31	9.999e-05	0.000278076
CD4	GOSR2	2600288	17	45012444	45012493	rs197922	17	45008570	A	G	13.06	0.214	3.583e-31	9.999e-05	0.000278076
CD4	ERICH1	4280600	8	564786	564835	rs34116671	8	583650	C	G	13.05	0.4504	3.613e-31	9.999e-05	0.000278076
CD4	FECH	7200315	18	55215621	55215670	rs1062010	18	55215573	C	A	13.05	0.3309	3.884e-31	9.999e-05	0.000278076
CD4	QDPR	6900450	4	17488434	17488484	rs28382333	4	17517242	T	C	-13.04	-0.1736	3.918e-31	9.999e-05	0.000278076
CD4	FAM118A	5290382	22	45736529	45736578	rs226503	22	45705241	T	G	13.04	0.5892	4.066e-31	9.999e-05	0.000278076
CD4	BCR	3180682	22	23657789	23657838	rs73152671	22	23646022	G	A	13.04	0.4526	4.125e-31	9.999e-05	0.000278076
CD4	GFPT1	2350053	2	69552530	69552579	rs6725340	2	69613926	C	T	13.03	0.1775	4.306e-31	9.999e-05	0.000278076
CD4	VAMP4	3870520	1	171678805	171678854	rs188447967	1	171651692	C	T	13.03	0.274	4.546e-31	9.999e-05	0.000278076
CD4	PIGP	5810630	21	38439574	38439623	rs6517403	21	38480269	C	T	13.01	0.1524	5.253e-31	9.999e-05	0.000278076
CD4	LOC101928126	6580703	21	35349805	35349854	rs8130507	21	35303960	C	T	-12.95	-0.2388	8.884e-31	9.999e-05	0.000278076
CD4	LAPTM4B	580132	8	98864384	98864433	rs147931051	8	98779797	A	G	-12.94	-0.4235	9.139e-31	9.999e-05	0.000278076
CD4	UROS	1470632	10	127477210	127477259	.	10	127481908	C	T	-12.93	-0.127	1.065e-30	9.999e-05	0.000278076
CD4	TMEM230	2450398	20	5080801	5080850	rs6053097	20	5067209	T	A	-12.92	-0.1047	1.156e-30	9.999e-05	0.000278076
CD4	GBP3	2350189	1	89472533	89472582	rs12146148	1	89471892	T	C	-12.91	-0.4238	1.21e-30	9.999e-05	0.000278076
CD4	LAPTM4B	6650348	8	98864324	98864373	rs147931051	8	98779797	A	G	-12.89	-0.3914	1.379e-30	9.999e-05	0.000278076
CD4	CAMKK2	6550382	12	121682979	121683028	rs11065504	12	121680460	C	G	12.88	0.3787	1.578e-30	9.999e-05	0.000278076
CD4	CLECL1	6370414	12	9885557	9885606	rs10844597	12	9874899	A	G	12.87	0.3953	1.685e-30	9.999e-05	0.000278076
CD4	SNRNP27	2260632	2	70132116	70132165	rs1048139	2	70131791	A	T	12.81	0.1566	2.876e-30	9.999e-05	0.000278076
CD4	LGALS2	6280086	22	37966607	37966656	rs8141621	22	37965689	G	A	12.8	0.3863	2.977e-30	9.999e-05	0.000278076
CD4	DSE	7210170	6	116759159	116759208	rs62425176	6	116713977	A	T	12.8	0.5575	3.151e-30	9.999e-05	0.000278076
CD4	TRIM5	1660010	11	5685611	5685660	rs35253098	11	5684187	C	T	-12.79	-0.3522	3.198e-30	9.999e-05	0.000278076
CD4	BRWD1	5570195	21	40562432	40562481	rs2150411	21	40574552	T	G	12.78	0.3109	3.496e-30	9.999e-05	0.000278076
CD4	ALDH3A2	3120196	17	19580442	19580491	rs11871420	17	19543162	T	C	12.77	0.2256	3.847e-30	9.999e-05	0.000278076
CD4	TOMM7	4880129	7	22852703	22852752	rs2240728	7	22852499	T	C	-12.72	-0.1025	5.703e-30	9.999e-05	0.000278076
CD4	FAAP20	4810014	1	2115949	2115998	rs2503701	1	2121118	T	C	-12.72	-0.2256	5.965e-30	9.999e-05	0.000278076
CD4	MT1F	4220672	16	56693064	56693113	rs62038694	16	56690912	A	G	12.68	0.2789	8.067e-30	9.999e-05	0.000278076
CD4	UBE2Q2	830369	15	76193235	76193284	rs17427548	15	76192429	G	A	-12.67	-0.3364	8.809e-30	9.999e-05	0.000278076
CD4	DHRS4L2	1070414	14	24470289	24470637	rs1885809	14	24405051	A	G	-12.67	-0.4752	9.179e-30	9.999e-05	0.000278076
CD4	RPL23AP53	3930603	8	158671	158720	rs7822515	8	156504	A	G	12.66	0.2483	9.522e-30	9.999e-05	0.000278076
CD4	SLC41A3	3890681	3	125725298	125725347	rs4076727	3	125770141	T	C	12.66	0.139	9.755e-30	9.999e-05	0.000278076
CD4	TECPR1	5810196	7	97846215	97846264	rs2270604	7	97857675	C	T	12.65	0.177	1.061e-29	9.999e-05	0.000278076
CD4	FLJ20021	5290678	4	102269948	102269997	rs1031035	4	102223084	C	T	-12.65	-0.2248	1.076e-29	9.999e-05	0.000278076
CD4	ODF2L	6840026	1	86820534	86822167	rs448008	1	86810653	A	G	-12.64	-0.3339	1.133e-29	9.999e-05	0.000278076
CD4	SUMF1	5490626	3	4403018	4403067	rs10494172	3	4410619	C	G	12.64	0.165	1.149e-29	9.999e-05	0.000278076
CD4	COMTD1	6960377	10	76993909	76993958	rs56134657	10	76961919	A	G	12.64	0.4606	1.151e-29	9.999e-05	0.000278076
CD4	RPL23AP53	360615	8	158695	158744	.	8	163654	T	C	12.63	0.263	1.2e-29	9.999e-05	0.000278076
CD4	SAAL1	5860707	11	18103006	18105086	rs61882530	11	18122931	A	G	-12.61	-0.1661	1.488e-29	9.999e-05	0.000278076
CD4	DUSP14	4150278	17	35873325	35873374	rs117795232	17	35793805	T	C	-12.57	-0.3254	1.984e-29	9.999e-05	0.000278076
CD4	C4orf33	1850110	4	130033581	130033630	rs337277	4	130030652	G	A	12.57	0.3479	2.035e-29	9.999e-05	0.000278076
CD4	ATP1A1-AS1	5720632	1	116947462	116947511	rs850610	1	116948712	A	G	12.57	0.2238	2.055e-29	9.999e-05	0.000278076
CD4	CCT5	540170	5	10266280	10266329	rs2578618	5	10250443	C	T	-12.57	-0.2729	2.11e-29	9.999e-05	0.000278076
CD4	B4GALT1	3460386	9	33110893	33110943	rs1411609	9	33137303	T	C	12.56	0.2201	2.163e-29	9.999e-05	0.000278076
CD4	NME4	2320079	16	450477	450526	rs77371232	16	447561	T	A	12.53	0.2369	2.8e-29	9.999e-05	0.000278076
CD4	PFN2	6130538	3	149683102	149683151	rs1563617	3	149689011	T	C	12.53	0.2515	2.905e-29	9.999e-05	0.000278076
CD4	HLA-DQA2	5310224	6	32713617	32713666	.	6	32589415	A	G	12.52	0.6244	3.013e-29	9.999e-05	0.000278076
CD4	NCF2	70008	1	183524981	183525030	rs74862432	1	183583960	A	G	12.51	0.3079	3.415e-29	9.999e-05	0.000278076
CD4	SAMD3	290750	6	130465805	130465854	rs41285310	6	130505374	C	A	12.5	0.2686	3.754e-29	9.999e-05	0.000278076
CD4	PTPN1	4390703	20	49200786	49200835	rs79457282	20	49116932	C	G	-12.48	-0.2215	4.429e-29	9.999e-05	0.000278076
CD4	CHI3L2	610598	1	111784939	111784988	rs3118207	1	111768576	A	G	12.47	0.5091	4.704e-29	9.999e-05	0.000278076
CD4	CYP4V2	2650598	4	187134418	187134467	rs11730880	4	187122204	T	C	-12.46	-0.279	5.15e-29	9.999e-05	0.000278076
CD4	CDH23	6510274	10	73575471	73575520	rs6480555	10	73538896	A	T	12.46	0.3056	5.282e-29	9.999e-05	0.000278076
CD4	NAGPA	6400630	16	5075038	5075087	rs1045693	16	5075226	A	G	-12.45	-0.1159	5.571e-29	9.999e-05	0.000278076
CD4	GYPC	7210398	2	127454001	127454050	rs1914458	2	127515846	T	C	12.44	0.1657	6.178e-29	9.999e-05	0.000278076
CD4	HLA-DPB1	1050360	6	33054752	33054801	.	6	33049565	G	C	12.41	0.5553	7.508e-29	9.999e-05	0.000278076
CD4	CFD	1240152	19	863271	863320	rs7246027	19	864905	G	T	12.41	0.4392	7.611e-29	9.999e-05	0.000278076
CD4	AFAP1	2690187	4	7760463	7760512	rs56078222	4	7932073	C	T	12.41	0.2652	7.622e-29	9.999e-05	0.000278076
CD4	C4orf32	4590167	4	113109396	113109445	rs1040278	4	113079391	C	T	-12.39	-0.2304	9.388e-29	9.999e-05	0.000278076
CD4	CSTF3	1570754	11	33106347	33106396	rs36072361	11	33117369	A	T	12.38	0.1904	9.591e-29	9.999e-05	0.000278076
CD4	UBALD2	520278	17	74267071	74267120	rs193220	17	74268619	T	C	12.38	0.195	9.764e-29	9.999e-05	0.000278076
CD4	BIN1	5130440	2	127805847	127805896	rs10194375	2	127839781	A	C	12.35	0.1445	1.25e-28	9.999e-05	0.000278076
CD4	MAU2	7400243	19	19469217	19469266	rs12976025	19	19429220	T	C	-12.35	-0.2024	1.25e-28	9.999e-05	0.000278076
CD4	COL18A1	5290132	21	46933462	46933511	rs2274809	21	46906711	A	G	-12.35	-0.4792	1.318e-28	9.999e-05	0.000278076
CD4	HAUS4	4810112	14	23415651	23415700	rs12884614	14	23409431	G	A	12.33	0.1295	1.538e-28	9.999e-05	0.000278076
CD4	POLR2J	6350333	7	102113848	102113897	rs4481505	7	102091735	C	T	12.29	0.659	2.012e-28	9.999e-05	0.000278076
CD4	YIPF5	380703	5	143537840	143537889	rs5020191	5	143537447	C	T	-12.28	-0.2625	2.32e-28	9.999e-05	0.000278076
CD4	MVB12B	650619	9	129269116	129269165	rs10122788	9	129206832	G	A	12.26	0.288	2.594e-28	9.999e-05	0.000278076
CD4	F5	7610767	1	169487678	169487727	rs4656693	1	169545047	T	C	-12.26	-0.3767	2.616e-28	9.999e-05	0.000278076
CD4	ADCY3	3800050	2	25042097	25042146	rs11676272	2	25141538	G	A	-12.25	-0.1905	2.863e-28	9.999e-05	0.000278076
CD4	TMEM204	2850600	16	1605054	1605103	.	16	1583634	C	T	12.25	0.2249	2.869e-28	9.999e-05	0.000278076
CD4	NFE2L3	5820035	7	26225674	26225723	rs2057763	7	26155399	A	G	-12.24	-0.2452	3.031e-28	9.999e-05	0.000278076
CD4	VEZT	2000195	12	95694336	95694385	rs14121	12	95694394	A	G	-12.24	-0.1846	3.093e-28	9.999e-05	0.000278076
CD4	CCZ1B	3310136	7	6852656	6854431	rs7789081	7	6862678	C	T	-12.24	-0.1701	3.167e-28	9.999e-05	0.000278076
CD4	WDYHV1	2810167	8	124453918	124453967	rs3779988	8	124473085	A	G	-12.23	-0.2045	3.301e-28	9.999e-05	0.000278076
CD4	HPCAL4	5220524	1	40144720	40144769	rs784600	1	40139553	T	C	12.23	0.3181	3.394e-28	9.999e-05	0.000278076
CD4	CIPC	380379	14	77583223	77583272	rs12586531	14	77560151	C	T	12.22	0.1643	3.569e-28	9.999e-05	0.000278076
CD4	VAMP1	6650639	12	6571557	6571606	rs1045452	12	6572048	G	A	12.21	0.2519	4.171e-28	9.999e-05	0.000278076
CD4	ZNF586	1400279	19	58291864	58291913	rs58789890	19	58251468	A	G	12.2	0.1398	4.33e-28	9.999e-05	0.000278076
CD4	CRBN	3610630	3	3192695	3194154	rs2630819	3	3176301	T	C	12.2	0.1321	4.4e-28	9.999e-05	0.000278076
CD4	HDGFRP3	3460296	15	83807239	83807288	rs4386103	15	83917074	T	C	12.2	0.5694	4.507e-28	9.999e-05	0.000278076
CD4	PSTPIP2	4290368	18	43563683	43563732	rs55966192	18	43579395	C	T	-12.18	-0.3197	5.253e-28	9.999e-05	0.000278076
CD4	MT2A	450615	16	56642520	56642569	rs1580833	16	56644650	A	C	-12.17	-0.2726	5.354e-28	9.999e-05	0.000278076
CD4	AKR1C3	7210632	10	5149765	5149814	.	10	5335339	T	C	12.14	0.4919	7.144e-28	9.999e-05	0.000278076
CD4	SKAP2	6040008	7	26707122	26707171	rs2391362	7	26907123	C	T	12.13	0.2718	7.624e-28	9.999e-05	0.000278076
CD4	PPIE	2810653	1	40211118	40211167	.	1	40226046	A	G	-12.13	-0.1831	7.714e-28	9.999e-05	0.000278076
CD4	IFI27L1	460379	14	94568918	94568967	rs3818119	14	94567032	T	C	-12.11	-0.2021	8.768e-28	9.999e-05	0.000278076
CD4	MAN2B2	4810438	4	6623990	6624039	rs56258425	4	6615617	A	G	-12.1	-0.2115	9.608e-28	9.999e-05	0.000278076
CD4	PASK	4150100	2	242046096	242046774	rs733997	2	242052632	T	C	-12.1	-0.4626	9.812e-28	9.999e-05	0.000278076
CD4	COG5	1430577	7	106843557	106843606	rs2253833	7	107205669	T	C	12.07	0.2589	1.243e-27	9.999e-05	0.000278076
CD4	GLRX5	2030484	14	96010783	96010832	rs3825546	14	95999820	C	T	12.07	0.09164	1.253e-27	9.999e-05	0.000278076
CD4	ROBO3	5860717	11	124750480	124751159	rs11219823	11	124746770	C	T	12.07	0.3295	1.281e-27	9.999e-05	0.000278076
CD4	B3GALT6	2510477	1	1170128	1170177	rs7536568	1	1171683	G	A	-12.07	-0.256	1.314e-27	9.999e-05	0.000278076
CD4	LYRM4	1240487	6	5108838	5108887	rs72811688	6	5170707	T	C	12.06	0.364	1.339e-27	9.999e-05	0.000278076
CD4	FAM120B	7610121	6	170714015	170714064	rs12196499	6	170635900	T	C	-12.05	-0.1551	1.448e-27	9.999e-05	0.000278076
CD4	KRT73	5220026	12	53001379	53001428	rs607842	12	53023889	T	A	-12.02	-0.4266	1.833e-27	9.999e-05	0.000278076
CD4	C12orf75	5810743	12	105764647	105764696	rs139854423	12	105724475	T	C	-12.02	-0.6032	1.873e-27	9.999e-05	0.000278076
CD4	SLC7A8	4860537	14	23594792	23594841	rs59358210	14	23631372	A	G	12.02	0.8653	1.908e-27	9.999e-05	0.000278076
CD4	2017-03-06	780544	5	10435390	10435439	rs1287599	5	10437435	A	C	-12.02	-0.3614	1.91e-27	9.999e-05	0.000278076
CD4	NNT	2060450	5	43704960	43705009	rs6866325	5	43530035	C	G	-12.01	-0.1251	2.057e-27	9.999e-05	0.000278076
CD4	IL16	5080615	15	81604789	81604838	rs859	15	81601322	G	A	11.99	0.2086	2.449e-27	9.999e-05	0.000278076
CD4	PLA2G16	2510593	11	63342448	63342497	rs7111905	11	63379349	A	G	11.98	0.2771	2.619e-27	9.999e-05	0.000278076
CD4	2017-09-02	5960703	2	242293057	242293106	rs3755397	2	242294913	G	A	11.97	0.2403	2.785e-27	9.999e-05	0.000278076
CD4	OXLD1	940300	17	79632121	79632170	rs11150804	17	79630238	G	A	-11.94	-0.1631	3.563e-27	9.999e-05	0.000278076
CD4	PASK	2140382	2	242046885	242047601	rs2240538	2	242035146	T	G	-11.93	-0.4942	3.866e-27	9.999e-05	0.000278076
CD4	MRPL43	6620181	10	102737594	102737643	rs55646950	10	102760996	T	C	11.93	0.341	3.867e-27	9.999e-05	0.000278076
CD4	GYPC	7000577	2	127453826	127453875	rs1914458	2	127515846	T	C	11.93	0.2008	3.981e-27	9.999e-05	0.000278076
CD4	TMED4	5220682	7	44619132	44619181	rs217399	7	44592091	T	C	-11.92	-0.1306	4.46e-27	9.999e-05	0.000278076
CD4	NOP10	6940204	15	34634071	34634120	rs1845773	15	34630886	C	T	11.89	0.1301	5.538e-27	9.999e-05	0.000278076
CD4	IREB2	6840240	15	78791194	78791243	rs17483686	15	78733390	T	A	-11.89	-0.2091	5.716e-27	9.999e-05	0.000278076
CD4	IL18R1	1570367	2	103014772	103014821	rs11123923	2	102967844	A	C	11.87	0.2427	6.418e-27	9.999e-05	0.000278076
CD4	DHRS4L1	3990521	14	24517940	24517989	rs1885809	14	24405051	A	G	-11.86	-0.3772	6.843e-27	9.999e-05	0.000278076
CD4	MR1	2900451	1	181024431	181024480	rs2331994	1	181023708	T	C	-11.85	-0.1975	7.71e-27	9.999e-05	0.000278076
CD4	NMRAL1	540524	16	4511777	4511826	rs13330016	16	4567752	C	A	-11.83	-0.3018	8.807e-27	9.999e-05	0.000278076
CD4	MTHFR	3990477	1	11846998	11847047	rs1023252	1	11899033	T	G	11.82	0.2804	9.404e-27	9.999e-05	0.000278076
CD4	FAM19A1	2230088	3	68594414	68594463	rs6768632	3	68185012	C	T	11.82	0.4194	9.62e-27	9.999e-05	0.000278076
CD4	FAM21C	3710270	10	46287952	46288001	.	10	46256986	C	T	-11.82	-0.5756	9.958e-27	9.999e-05	0.000278076
CD4	PSAT1	4850674	9	80944681	80944730	rs1161855	9	80966916	T	C	11.81	0.3185	1.082e-26	9.999e-05	0.000278076
CD4	ZNF831	1940373	20	57830890	57830939	rs2064864	20	57833662	A	G	11.8	0.2115	1.112e-26	9.999e-05	0.000278076
CD4	CEACAM21	1190307	19	42093016	42093065	rs3745936	19	42092815	A	T	-11.8	-0.3235	1.172e-26	9.999e-05	0.000278076
CD4	KDELC2	6110301	11	108343206	108343255	rs4754325	11	108387409	T	C	-11.79	-0.226	1.224e-26	9.999e-05	0.000278076
CD4	KIAA0513	5870301	16	85127486	85127535	rs11642445	16	85089195	C	T	11.78	0.2172	1.337e-26	9.999e-05	0.000278076
CD4	KLHL36	2000767	16	84695760	84695809	rs12445708	16	84692572	T	C	-11.76	-0.1547	1.641e-26	9.999e-05	0.000278076
CD4	DPYSL4	50309	10	134019217	134019266	rs66502262	10	133972648	C	T	11.75	0.9656	1.65e-26	9.999e-05	0.000278076
CD4	ACP5	7050082	19	11685717	11685766	rs78023425	19	11689957	A	G	11.75	0.3523	1.707e-26	9.999e-05	0.000278076
CD4	CDC42SE1	4540288	1	151024008	151024057	rs10888405	1	151111527	T	C	11.74	0.583	1.804e-26	9.999e-05	0.000278076
CD4	N4BP2	5810367	4	40156924	40156973	rs11730862	4	40153717	T	C	-11.72	-0.1735	2.259e-26	9.999e-05	0.000278076
CD4	RMI2	4540072	16	11445185	11445234	rs28502009	16	11426541	A	G	11.7	0.2738	2.649e-26	9.999e-05	0.000278076
CD4	BCAS4	5560193	20	49493646	49493695	rs2426198	20	49421524	A	G	11.68	0.3064	2.944e-26	9.999e-05	0.000278076
CD4	RPS5	620754	19	58904510	58904732	rs731835	19	58898436	C	T	-11.68	-0.1141	3.142e-26	9.999e-05	0.000278076
CD4	KISS1R	4120131	19	920774	920823	.	19	888663	C	T	11.67	0.3818	3.261e-26	9.999e-05	0.000278076
CD4	SKP1	2940369	5	133492120	133492169	rs79309041	5	133489219	T	C	-11.66	-0.2177	3.567e-26	9.999e-05	0.000278076
CD4	SAMM50	5080458	22	44392223	44392272	rs2294920	22	44351351	C	T	-11.65	-0.2313	3.72e-26	9.999e-05	0.000278076
CD4	FAAP20	7330653	1	2115956	2116005	rs2503701	1	2121118	T	C	-11.65	-0.192	3.873e-26	9.999e-05	0.000278076
CD4	ZNF91	2640619	19	23542439	23542488	rs686231	19	23610103	A	G	11.64	0.2197	4.102e-26	9.999e-05	0.000278076
CD4	CEBPZ	4010131	2	37428989	37429038	rs3755195	2	37459670	T	G	-11.63	-0.1081	4.359e-26	9.999e-05	0.000278076
CD4	KANK1	7000397	9	745688	745737	rs10815156	9	518755	A	G	-11.62	-0.512	4.995e-26	9.999e-05	0.000278076
CD4	UBA7	2850202	3	49842666	49842715	rs2352974	3	49890613	T	C	-11.61	-0.1365	5.381e-26	9.999e-05	0.000278076
CD4	PFKFB3	4120053	10	6277103	6277152	rs612314	10	6205766	T	C	11.61	0.2226	5.544e-26	9.999e-05	0.000278076
CD4	ERICH1	650692	8	614439	614488	rs1979175	8	592457	A	G	11.6	0.1444	5.71e-26	9.999e-05	0.000278076
CD4	C16orf54	6290458	16	29754939	29754988	rs62054881	16	29740571	A	G	11.6	0.418	5.855e-26	9.999e-05	0.000278076
CD4	DHRS4	5560307	14	24435190	24435538	rs1885809	14	24405051	A	G	-11.6	-0.423	5.948e-26	9.999e-05	0.000278076
CD4	DDT	2360593	22	24313755	24313804	rs5751771	22	24258777	T	C	-11.59	-0.1277	6.093e-26	9.999e-05	0.000278076
CD4	SIGLEC14	1400593	19	52145913	52145962	rs7250849	19	52158316	T	G	-11.59	-0.6945	6.319e-26	9.999e-05	0.000278076
CD4	POLR1E	6480064	9	37503183	37503232	rs10758432	9	37488009	T	C	-11.58	-0.2218	6.538e-26	9.999e-05	0.000278076
CD4	PDE9A	830563	21	44195451	44195500	rs2839581	21	44158405	A	C	11.56	0.355	7.827e-26	9.999e-05	0.000278076
CD4	TMEM230	1110541	20	5080812	5080861	rs6053097	20	5067209	T	A	-11.55	-0.1014	8.501e-26	9.999e-05	0.000278076
CD4	METTL18	4540463	1	169762307	169762356	rs12121045	1	169862071	C	T	-11.55	-0.3882	8.717e-26	9.999e-05	0.000278076
CD4	KIAA0040	1990446	1	175126451	175126500	rs6929	1	175126721	C	T	-11.55	-0.2041	8.749e-26	9.999e-05	0.000278076
CD4	MYL12A	4730392	18	3256115	3256164	rs12606063	18	3249866	G	C	11.53	0.2224	1.03e-25	9.999e-05	0.000278076
CD4	SMIM19	6130433	8	42407911	42407960	rs1968671	8	42457590	G	T	11.52	0.1171	1.11e-25	9.999e-05	0.000278076
CD4	LINC01137	4210376	1	37920529	37920578	rs6681785	1	37939094	T	C	-11.5	-0.1949	1.267e-25	9.999e-05	0.000278076
CD4	ALDH6A1	7100274	14	74527140	74527189	rs113453029	14	74502821	T	C	-11.5	-0.3162	1.271e-25	9.999e-05	0.000278076
CD4	ARPC5	20142	1	183595498	183595547	rs75468646	1	183612401	G	A	11.48	0.11	1.506e-25	9.999e-05	0.000278076
CD4	FKBP1A	270292	20	1352648	1352697	rs8392	20	1350709	C	T	-11.47	-0.3072	1.683e-25	9.999e-05	0.000278076
CD4	TMEM41B	1230546	11	9302346	9302395	rs72850544	11	9336093	T	C	-11.46	-0.1895	1.738e-25	9.999e-05	0.000278076
CD4	COG5	4040630	7	106897184	106897233	.	7	107203265	G	T	11.46	0.3262	1.804e-25	9.999e-05	0.000278076
CD4	RPPH1	2260309	14	20811232	20811281	rs56343177	14	20836173	G	C	11.44	0.4865	2.093e-25	9.999e-05	0.000278076
CD4	FAM200B	730608	4	15691766	15691815	rs6815254	4	15692058	C	T	-11.44	-0.2898	2.16e-25	9.999e-05	0.000278076
CD4	MTPAP	1660451	10	30602364	30602413	.	10	30631692	T	A	-11.43	-0.164	2.229e-25	9.999e-05	0.000278076
CD4	SNHG9	1300608	16	2015068	2015117	rs403609	16	2014424	G	C	-11.42	-0.2641	2.534e-25	9.999e-05	0.000278076
CD4	C21orf91	2450088	21	19165512	19165561	rs243599	21	19159523	G	A	11.41	0.1673	2.64e-25	9.999e-05	0.000278076
CD4	ACYP2	5290672	2	54365811	54365860	rs10207537	2	54328837	A	G	11.4	0.1644	2.845e-25	9.999e-05	0.000278076
CD4	CHMP2B	6250121	3	87303749	87303798	rs12486932	3	87321530	T	C	11.4	0.1252	2.849e-25	9.999e-05	0.000278076
CD4	ARFIP1	10753	4	153832543	153832592	rs4619875	4	153701130	T	C	11.39	0.1432	3.021e-25	9.999e-05	0.000278076
CD4	EPHA4	6650482	2	222283377	222283426	rs6737671	2	222386932	C	T	-11.39	-0.218	3.149e-25	9.999e-05	0.000278076
CD4	TMED5	4210309	1	93617763	93617812	rs7532195	1	93617403	G	T	-11.39	-0.1349	3.209e-25	9.999e-05	0.000278076
CD4	NDUFA3	50240	19	54606178	54606452	rs254262	19	54612628	G	A	11.38	0.1369	3.39e-25	9.999e-05	0.000278076
CD4	ADAM15	3440452	1	155035183	155035232	rs41264285	1	155033918	T	C	-11.38	-0.2261	3.469e-25	9.999e-05	0.000278076
CD4	CTNNA1	3890017	5	138270190	138270239	rs13154573	5	138148064	C	T	-11.38	-0.2272	3.505e-25	9.999e-05	0.000278076
CD4	DOCK8	3520202	9	464869	464918	rs34173126	9	279970	C	G	-11.37	-0.1541	3.642e-25	9.999e-05	0.000278076
CD4	TMEM97	3420541	17	26655174	26655223	rs241780	17	26628747	A	G	-11.37	-0.184	3.804e-25	9.999e-05	0.000278076
CD4	LOC643733	1450136	11	104774211	104774260	rs11226503	11	104666252	A	G	11.36	0.2672	4.025e-25	9.999e-05	0.000278076
CD4	FAM84B	60014	8	127565311	127565360	rs12546489	8	127509238	A	G	-11.36	-0.2588	4.128e-25	9.999e-05	0.000278076
CD4	JAKMIP2	2100253	5	146971127	146971176	rs2436340	5	147162475	A	G	11.35	0.3782	4.447e-25	9.999e-05	0.000278076
CD4	GNB1L	4230719	22	19776032	19776081	.	22	19776019	A	G	11.34	0.363	4.859e-25	9.999e-05	0.000278076
CD4	PPIE	2690634	1	40214746	40218616	rs14528	1	40219280	C	T	-11.33	-0.1699	5.025e-25	9.999e-05	0.000278076
CD4	AKIP1	6270112	11	8941489	8941538	rs2742536	11	8909816	C	G	11.32	0.1647	5.465e-25	9.999e-05	0.000278076
CD4	UPF3A	2070026	13	115070809	115070858	rs7331680	13	115000650	T	G	11.3	0.2816	6.362e-25	9.999e-05	0.000278076
CD4	TXNL1	940386	18	54281720	54281769	rs655539	18	54281790	C	T	-11.3	-0.3138	6.561e-25	9.999e-05	0.000278076
CD4	ACAT2	7330753	6	160198400	160198449	rs12662666	6	160193240	A	C	11.29	0.1228	6.997e-25	9.999e-05	0.000278076
CD4	ZNF586	1050626	19	58291930	58291979	rs58789890	19	58251468	A	G	11.29	0.1348	7.031e-25	9.999e-05	0.000278076
CD4	PAFAH2	610600	1	26287614	26287663	rs1269087	1	26292419	C	G	-11.28	-0.2409	7.352e-25	9.999e-05	0.000278076
CD4	FAHD1	650563	16	1877805	1877854	rs2575360	16	1902308	A	G	11.28	0.2668	7.532e-25	9.999e-05	0.000278076
CD4	GPD1L	2450187	3	32210030	32210079	rs75919845	3	32154936	C	A	-11.28	-0.2742	7.569e-25	9.999e-05	0.000278076
CD4	CYTIP	2680386	2	158271573	158271622	rs155592	2	158267692	A	T	11.28	0.2965	7.719e-25	9.999e-05	0.000278076
CD4	PRKCB	5090563	16	24227060	24227109	rs11645430	16	24053320	G	A	11.28	0.3481	7.741e-25	9.999e-05	0.000278076
CD4	TMEM230	780019	20	5080723	5080772	rs6084992	20	5064956	G	A	-11.25	-0.11	9.919e-25	9.999e-05	0.000278076
CD4	RPUSD4	2100608	11	126072329	126072378	rs572311	11	126069632	A	G	-11.22	-0.1492	1.223e-24	9.999e-05	0.000278076
CD4	NOP10	3390072	15	34634171	34634220	rs1845773	15	34630886	C	T	11.2	0.1449	1.383e-24	9.999e-05	0.000278076
CD4	PRKCB	2190411	16	24202486	24202535	rs11645430	16	24053320	G	A	11.14	0.4274	2.32e-24	9.999e-05	0.000278076
CD4	CFLAR	1240593	2	202028943	202028992	rs2268791	2	202022527	C	G	-11.14	-0.1486	2.34e-24	9.999e-05	0.000278076
CD4	LYZ	4810162	12	69747547	69747596	rs4761234	12	69732105	C	T	-11.13	-0.3961	2.554e-24	9.999e-05	0.000278076
CD4	ANTXR2	10685	4	80826961	80827010	rs7687927	4	80847970	A	G	-11.1	-0.1804	3.056e-24	9.999e-05	0.000278076
CD4	MPHOSPH6	2260703	16	82182411	82182460	rs2303260	16	82203786	G	C	11.09	0.2225	3.391e-24	9.999e-05	0.000278076
CD4	CDKAL1	2230020	6	21231395	21231444	rs59633892	6	21233345	C	T	-11.09	-0.2486	3.504e-24	9.999e-05	0.000278076
CD4	COPS6	6350114	7	99689530	99689579	rs118107707	7	99821128	C	T	-11.08	-0.2337	3.581e-24	9.999e-05	0.000278076
CD4	NMT2	3930382	10	15150133	15150181	rs12763978	10	15238886	A	C	11.06	0.1738	4.296e-24	9.999e-05	0.000278076
CD4	DHRS4-AS1	1260672	14	24408423	24408472	rs9323424	14	24418528	A	G	-11.06	-0.3017	4.508e-24	9.999e-05	0.000278076
CD4	CENPV	1030026	17	16246036	16246085	rs3112526	17	16247100	C	T	11.05	0.1512	4.719e-24	9.999e-05	0.000278076
CD4	QRSL1	3190681	6	107115076	107115125	rs1986498	6	107128204	A	C	-11.05	-0.2888	4.884e-24	9.999e-05	0.000278076
CD4	SNX16	940324	8	82711979	82712028	rs774477	8	82728303	A	T	-11.04	-0.2983	5.176e-24	9.999e-05	0.000278076
CD4	COQ5	7570500	12	120941351	120941400	rs10774561	12	121038280	C	A	11.03	0.1125	5.578e-24	9.999e-05	0.000278076
CD4	VAMP8	5910128	2	85809044	85809093	rs1348818	2	85807082	A	T	-11.03	-0.1165	5.588e-24	9.999e-05	0.000278076
CD4	OSTM1	4060575	6	108363018	108363067	rs9386694	6	108346677	C	A	11.03	0.1739	5.664e-24	9.999e-05	0.000278076
CD4	SURF6	2600452	9	136198034	136198083	.	9	136196161	C	G	-11.02	-0.2512	5.802e-24	9.999e-05	0.000278076
CD4	CCT3	7650484	1	156280458	156280767	rs7523451	1	156283085	G	T	-11.01	-0.1161	6.486e-24	9.999e-05	0.000278076
CD4	SGSH	1340538	17	78183331	78183380	rs6565646	17	78181132	C	T	-11.01	-0.1859	6.548e-24	9.999e-05	0.000278076
CD4	MFSD6	1430026	2	191366917	191366966	rs12693579	2	191399433	C	T	11	0.165	6.796e-24	9.999e-05	0.000278076
CD4	SNX25	4760368	4	186283166	186283215	rs13102061	4	186167238	A	G	11	0.2325	7.01e-24	9.999e-05	0.000278076
CD4	MSX2P1	5130132	17	56236349	56236398	rs1075009	17	56230863	G	A	-11	-0.2364	7.139e-24	9.999e-05	0.000278076
CD4	GATS	2190541	7	99806627	99806676	rs1636986	7	99816272	G	A	10.99	0.2263	7.28e-24	9.999e-05	0.000278076
CD4	NAGK	3450326	2	71305606	71305655	rs11686162	2	71292921	G	A	-10.99	-0.1567	7.495e-24	9.999e-05	0.000278076
CD4	CARD16	2030170	11	104912164	104912213	rs528076	11	104908188	T	C	10.99	0.2165	7.776e-24	9.999e-05	0.000278076
CD4	NSL1	6980747	1	212911431	212911480	rs12239017	1	212886860	T	C	10.98	0.114	7.995e-24	9.999e-05	0.000278076
CD4	ZDHHC7	5360154	16	85008300	85008349	rs75271179	16	85005716	T	C	10.98	0.1465	8.344e-24	9.999e-05	0.000278076
CD4	JAML	1580465	11	118064949	118064998	rs10892230	11	118126682	A	C	10.97	0.2119	8.923e-24	9.999e-05	0.000278076
CD4	RCHY1	270445	4	76405307	76405356	rs3775531	4	76408064	C	G	-10.97	-0.1868	8.996e-24	9.999e-05	0.000278076
CD4	ABHD12	2710615	20	25275567	25275616	rs6076339	20	25348712	C	T	10.97	0.2911	9.223e-24	9.999e-05	0.000278076
CD4	USP14	5670482	18	213539	213588	rs4602115	18	234473	G	T	-10.95	-0.1466	1.035e-23	9.999e-05	0.000278076
CD4	N4BP2L2	6040192	13	33091350	33091399	rs7335710	13	33135424	T	C	10.95	0.2531	1.077e-23	9.999e-05	0.000278076
CD4	POLR2L	6200017	11	839973	840022	rs6597975	11	838842	G	C	-10.94	-0.1942	1.084e-23	9.999e-05	0.000278076
CD4	INAFM1	1300369	19	47778876	47778925	.	19	47758375	G	C	10.94	0.1603	1.106e-23	9.999e-05	0.000278076
CD4	NELFCD	4390288	20	57569887	57569936	rs17851253	20	57564695	T	C	-10.94	-0.1645	1.161e-23	9.999e-05	0.000278076
CD4	TTC32	5420300	2	20097751	20101470	rs35957485	2	20090677	A	G	10.93	0.3431	1.227e-23	9.999e-05	0.000278076
CD4	GAPT	6480079	5	57791849	57791898	rs10472063	5	57780869	A	T	-10.92	-0.2803	1.296e-23	9.999e-05	0.000278076
CD4	NUPL2	1580735	7	23240192	23240241	rs858239	7	23286315	A	G	-10.91	-0.1381	1.38e-23	9.999e-05	0.000278076
CD4	PHOSPHO2	5810086	2	170557681	170557730	rs7584631	2	170437019	G	A	-10.9	-0.255	1.499e-23	9.999e-05	0.000278076
CD4	ZNF654	4120600	3	88190873	88190922	.	3	88156698	T	C	-10.9	-0.3013	1.565e-23	9.999e-05	0.000278076
CD4	UBE2L3	1230242	22	21978188	21978237	rs9619386	22	21979938	T	C	10.89	0.1331	1.623e-23	9.999e-05	0.000278076
CD4	CHST13	4050768	3	126262040	126262089	rs11717719	3	126247795	T	C	-10.89	-0.2936	1.703e-23	9.999e-05	0.000278076
CD4	BBS2	1410246	16	56518748	56519519	rs72814488	16	56498493	C	T	-10.88	-0.169	1.737e-23	9.999e-05	0.000278076
CD4	ERAP1	4920347	5	96098053	96098102	rs1057569	5	96109610	A	G	10.88	0.3771	1.831e-23	9.999e-05	0.000278076
CD4	SCO1	3450563	17	10583936	10583985	rs450170	17	10625334	G	C	-10.87	-0.09908	1.881e-23	9.999e-05	0.000278076
CD4	GSR	5220762	8	30536987	30537036	rs3926402	8	30541935	A	G	10.85	0.1739	2.309e-23	9.999e-05	0.000278076
CD4	RSRC1	6760730	3	158261224	158261273	rs76335368	3	158210818	T	C	10.84	0.4183	2.399e-23	9.999e-05	0.000278076
CD4	ZNF239	5670095	10	44052111	44052160	rs58585629	10	44037177	A	C	10.83	0.3288	2.649e-23	9.999e-05	0.000278076
CD4	ST3GAL5	5260403	2	86066584	86066633	rs12990400	2	86081014	A	T	-10.82	-0.1577	2.795e-23	9.999e-05	0.000278076
CD4	PXYLP1	3800538	3	141012663	141012712	rs9819731	3	140990456	T	C	10.8	0.2158	3.273e-23	9.999e-05	0.000278076
CD4	ADGRE1	2510356	19	6940122	6940171	rs3848571	19	6925422	C	T	10.8	0.316	3.303e-23	9.999e-05	0.000278076
CD4	BBS2	870671	16	56518572	56518621	rs72814488	16	56498493	C	T	-10.79	-0.1945	3.771e-23	9.999e-05	0.000278076
CD4	SLC20A1	6420731	2	113420976	113421025	rs11680446	2	113387773	C	G	10.78	0.1402	4.02e-23	9.999e-05	0.000278076
CD4	BCAS4	4290079	20	49493558	49493607	rs2426198	20	49421524	A	G	10.77	0.3053	4.421e-23	9.999e-05	0.000278076
CD4	TMEM176A	5720682	7	150502105	150502154	rs4725943	7	150476550	G	A	10.75	0.3146	5.078e-23	9.999e-05	0.000278076
CD4	SURF1	3710324	9	136218986	136219338	rs3124747	9	136268084	G	A	-10.71	-0.1469	6.76e-23	9.999e-05	0.000278076
CD4	UNC50	5390561	2	99234665	99234714	rs7595120	2	99231805	G	C	-10.71	-0.09835	6.862e-23	9.999e-05	0.000278076
CD4	RBMS1	2470520	2	161130773	161130822	rs1379345	2	161136843	C	T	-10.7	-0.1631	7.247e-23	9.999e-05	0.000278076
CD4	NCAPG2	1940632	7	158439246	158443563	rs6973125	7	158431718	A	G	10.7	1.033	7.28e-23	9.999e-05	0.000278076
CD4	MPZL2	3890228	11	118124224	118124273	rs4936426	11	118134597	T	C	-10.7	-0.2913	7.395e-23	9.999e-05	0.000278076
CD4	PRKCB	3460564	16	24231287	24231336	rs11645430	16	24053320	G	A	10.69	0.3873	7.833e-23	9.999e-05	0.000278076
CD4	MRPS21	3830671	1	150266813	150266862	.	1	150296045	A	G	10.69	0.2234	8.275e-23	9.999e-05	0.000278076
CD4	HERC2	6130674	15	28356714	28356763	rs8041209	15	28443658	T	G	10.66	0.3909	9.772e-23	9.999e-05	0.000278076
CD4	EPHA1	6370553	7	143088400	143088449	rs7794735	7	143104816	A	G	-10.66	-0.3296	9.986e-23	9.999e-05	0.000278076
CD4	C9orf91	5720131	9	117407527	117407576	rs7027695	9	117383919	A	G	-10.64	-0.1873	1.147e-22	9.999e-05	0.000278076
CD4	UBAP2L	7610152	1	154243033	154243082	rs1194596	1	154238383	G	A	10.63	0.1177	1.328e-22	9.999e-05	0.000278076
CD4	LAX1	580411	1	203745068	203745117	rs6703246	1	203741634	T	C	-10.62	-0.1736	1.402e-22	9.999e-05	0.000278076
CD4	RIOK2	4120152	5	96503216	96503265	rs160632	5	96503523	T	C	10.61	0.1244	1.456e-22	9.999e-05	0.000278076
CD4	XBP1	5690066	22	29190967	29191016	rs7289534	22	29016057	T	C	10.6	0.2495	1.647e-22	9.999e-05	0.000278076
CD4	PIK3IP1	5390730	22	31677803	31677852	rs2079431	22	31564334	T	C	-10.6	-0.1637	1.664e-22	9.999e-05	0.000278076
CD4	SNORD89	5810411	2	101889439	101889488	rs13015768	2	101867170	G	C	10.59	0.2086	1.721e-22	9.999e-05	0.000278076
CD4	CDC42SE2	6770161	5	130730009	130730058	.	5	130628103	G	A	-10.59	-0.137	1.741e-22	9.999e-05	0.000278076
CD4	SLC11A1	780465	2	219259886	219259935	rs2279014	2	219261176	T	C	10.59	0.3517	1.764e-22	9.999e-05	0.000278076
CD4	GRAMD1A	3140438	19	35517279	35517328	rs8111747	19	35493533	G	A	10.58	0.1213	1.833e-22	9.999e-05	0.000278076
CD4	PSD4	4730131	2	113960386	113960435	rs2241976	2	113943470	G	A	10.58	0.1291	1.913e-22	9.999e-05	0.000278076
CD4	FAM134B	6420309	5	16473307	16473356	rs256888	5	16622982	C	T	-10.57	-0.1602	2.051e-22	9.999e-05	0.000278076
CD4	CLEC2D	5490341	12	9847859	9847908	rs6488110	12	9826022	C	T	-10.57	-0.2324	2.071e-22	9.999e-05	0.000278076
CD4	ITPA	6350086	20	3204376	3204425	rs11697114	20	3184571	C	T	-10.57	-0.2057	2.079e-22	9.999e-05	0.000278076
CD4	MICB	3170064	6	31478786	31478835	.	6	31572634	A	G	-10.56	-0.3644	2.151e-22	9.999e-05	0.000278076
CD4	PYHIN1	7000270	1	158946540	158946589	rs12071289	1	158943740	T	C	-10.56	-0.2967	2.215e-22	9.999e-05	0.000278076
CD4	RASGRP3	2450400	2	33789441	33789490	rs4077711	2	33700938	C	A	-10.56	-0.3049	2.258e-22	9.999e-05	0.000278076
CD4	ENOSF1	2710358	18	674167	674216	rs2790	18	673086	G	A	10.55	0.3062	2.352e-22	9.999e-05	0.000278076
CD4	DECR2	380148	16	462243	462292	rs7197553	16	456841	C	T	10.55	0.2239	2.358e-22	9.999e-05	0.000278076
CD4	TAP2	3940477	6	32793560	32793609	.	6	32793523	A	G	-10.55	-0.1991	2.389e-22	9.999e-05	0.000278076
CD4	DCAKD	3890670	17	43100752	43100801	rs12326005	17	43088228	A	G	-10.5	-0.1116	3.428e-22	9.999e-05	0.000278076
CD4	PRKAB1	1260440	12	120119208	120119257	.	12	120146925	A	G	10.5	0.3071	3.469e-22	9.999e-05	0.000278076
CD4	TIPRL	4670468	1	168171060	168171109	rs10753766	1	168166616	T	C	10.5	0.2825	3.621e-22	9.999e-05	0.000278076
CD4	RBCK1	2510523	20	411499	411548	rs6139109	20	391025	C	T	10.49	0.1972	3.677e-22	9.999e-05	0.000278076
CD4	RHNO1	3180553	12	2998320	2998369	rs12582464	12	2986603	C	T	-10.48	-0.1125	3.949e-22	9.999e-05	0.000278076
CD4	CRLF3	1740041	17	29111149	29111198	rs75606120	17	29103123	G	C	-10.48	-0.1868	4.117e-22	9.999e-05	0.000278076
CD4	SRR	360463	17	2228200	2228249	rs1885986	17	2203175	G	C	-10.47	-0.2547	4.327e-22	9.999e-05	0.000278076
CD4	CEP63	2690064	3	134280266	134280315	rs9834755	3	134206845	A	G	-10.47	-0.1356	4.427e-22	9.999e-05	0.000278076
CD4	CWF19L1	240097	10	101992119	101992168	rs12784396	10	102027407	T	C	10.47	0.09393	4.487e-22	9.999e-05	0.000278076
CD4	ATPIF1	3780068	1	28564201	28564250	rs2481974	1	28517379	A	C	-10.46	-0.2227	4.663e-22	9.999e-05	0.000278076
CD4	MT1X	6620528	16	56716396	56716445	rs9927664	16	56714808	A	G	10.46	0.1471	4.676e-22	9.999e-05	0.000278076
CD4	TES	780463	7	115898444	115898493	rs12666168	7	115856681	C	T	10.46	0.1786	4.737e-22	9.999e-05	0.000278076
CD4	SLC22A5	7050180	5	131730958	131731007	rs2631360	5	131707429	A	G	10.46	0.2118	4.781e-22	9.999e-05	0.000278076
CD4	PKIA	3190601	8	79485049	79485098	rs35851166	8	79481806	A	C	-10.46	-0.2846	4.822e-22	9.999e-05	0.000278076
CD4	RPS18	7570131	6	33243968	33244017	rs17215231	6	33239869	T	C	-10.43	-0.176	6.006e-22	9.999e-05	0.000278076
CD4	CSTB	1430187	21	45194551	45194600	rs35285321	21	45201832	A	G	-10.43	-0.1321	6.274e-22	9.999e-05	0.000278076
CD4	FAM26F	6590646	6	116784646	116784695	rs117361304	6	116783619	G	T	-10.4	-0.7687	7.793e-22	9.999e-05	0.000278076
CD4	XBP1	2450156	22	29191093	29191142	rs7289534	22	29016057	T	C	10.39	0.2575	8.057e-22	9.999e-05	0.000278076
CD4	LIPT1	2970088	2	99778820	99778869	rs11674894	2	99818972	T	C	-10.39	-0.1348	8.097e-22	9.999e-05	0.000278076
CD4	CCDC66	2900110	3	56653515	56653813	rs4681981	3	56704919	A	C	10.38	0.2018	8.604e-22	9.999e-05	0.000278076
CD4	PRKCB	6840615	16	24231515	24231564	rs9921475	16	24077453	C	T	10.38	0.327	9.023e-22	9.999e-05	0.000278076
CD4	CEP192	4490154	18	13124633	13124682	rs8097125	18	13005473	C	T	10.38	0.1302	9.226e-22	9.999e-05	0.000278076
CD4	RAB24	6560373	5	176728552	176728601	rs7725769	5	176741180	A	G	10.37	0.1896	9.306e-22	9.999e-05	0.000278076
CD4	LPIN2	510224	18	2917496	2917545	rs9963424	18	3059507	C	T	10.36	0.1385	1.045e-21	9.999e-05	0.000278076
CD4	NR2F6	1010692	19	17342838	17342887	rs7253172	19	17332663	C	A	10.35	0.3798	1.105e-21	9.999e-05	0.000278076
CD4	TMEM91	3990259	19	41889930	41889979	rs45500792	19	41903699	G	T	-10.35	-0.2651	1.128e-21	9.999e-05	0.000278076
CD4	GATAD2B	2370576	1	153779568	153779617	rs9426938	1	153780298	T	C	10.35	0.1622	1.141e-21	9.999e-05	0.000278076
CD4	INPP5B	4010348	1	38326850	38326899	rs617099	1	38257345	A	T	10.34	0.1977	1.167e-21	9.999e-05	0.000278076
CD4	PROSC	1050039	8	37636879	37636928	rs7463174	8	37635649	G	A	10.33	0.1389	1.261e-21	9.999e-05	0.000278076
CD4	LY9	5360692	1	160797695	160797744	rs577453	1	160797323	G	T	10.33	0.1336	1.281e-21	9.999e-05	0.000278076
CD4	LRCH4	1510020	7	100171638	100171687	rs146873825	7	99905458	A	G	-10.32	-0.2385	1.365e-21	9.999e-05	0.000278076
CD4	GIN1	3390382	5	102421739	102421788	.	5	102529719	C	T	10.32	0.1895	1.457e-21	9.999e-05	0.000278076
CD4	MSH3	150465	5	80160754	80168976	rs408626	5	79951133	C	T	-10.3	-0.1641	1.663e-21	9.999e-05	0.000278076
CD4	MTFR1	6770348	8	66622441	66622490	rs7822636	8	66471234	G	A	10.29	0.2915	1.73e-21	9.999e-05	0.000278076
CD4	ZMAT3	3140543	3	178742140	178742189	rs9831543	3	178768011	G	A	-10.29	-0.1595	1.823e-21	9.999e-05	0.000278076
CD4	SLC22A18	7400053	11	2943785	2946287	rs1661052	11	2942593	A	G	-10.29	-0.4227	1.836e-21	9.999e-05	0.000278076
CD4	HBG1	7400113	11	5269621	5269670	rs2855121	11	5277291	T	C	10.28	0.7277	1.884e-21	9.999e-05	0.000278076
CD4	EID1	4220086	15	49172168	49172217	rs12441521	15	49194041	G	A	-10.28	-0.3282	1.972e-21	9.999e-05	0.000278076
CD4	POLR1E	4040504	9	37503601	37503650	rs10758432	9	37488009	T	C	-10.27	-0.1312	1.997e-21	9.999e-05	0.000278076
CD4	TRMO	3440446	9	100667010	100667059	rs7853349	9	100650259	T	A	10.27	0.1117	2.071e-21	9.999e-05	0.000278076
CD4	HSDL2	1340128	9	115234408	115234457	rs10981375	9	115144187	C	T	-10.27	-0.166	2.128e-21	9.999e-05	0.000278076
CD4	LILRA3	6200370	19	54802049	54802098	.	19	54796630	A	G	-10.27	-0.4437	2.143e-21	9.999e-05	0.000278076
CD4	PRMT2	1470392	21	48084308	48084357	rs11089085	21	48039367	G	A	10.26	0.1896	2.158e-21	9.999e-05	0.000278076
CD4	IMPA1	6350360	8	82570430	82570479	rs2919297	8	82528953	C	T	-10.26	-0.2208	2.178e-21	9.999e-05	0.000278076
CD4	C2orf15	2900600	2	99767202	99767251	rs13000731	2	99795231	T	G	10.26	0.2081	2.191e-21	9.999e-05	0.000278076
CD4	HDDC2	2260132	6	125597068	125597117	rs1040803	6	125596957	T	C	-10.26	-0.09031	2.289e-21	9.999e-05	0.000278076
CD4	CYBA	4070392	16	88712588	88713194	rs7195830	16	88709712	G	A	10.26	0.1377	2.314e-21	9.999e-05	0.000278076
CD4	OSGEP	150176	14	20915313	20915362	rs7156982	14	20913075	T	C	-10.25	-0.1654	2.409e-21	9.999e-05	0.000278076
CD4	C11orf54	2470463	11	93495818	93495867	rs12803773	11	93500869	A	G	10.24	0.1149	2.612e-21	9.999e-05	0.000278076
CD4	GTF2E2	1570538	8	30436174	30436223	rs55943274	8	30520689	T	C	-10.21	-0.0784	3.255e-21	9.999e-05	0.000278076
CD4	PDCD2	4010546	6	170891165	170891214	rs9366244	6	170828880	T	C	10.2	0.1396	3.44e-21	9.999e-05	0.000278076
CD4	FBXO2	4540215	1	11708633	11708682	rs909934	1	11713563	A	G	10.2	0.3202	3.459e-21	9.999e-05	0.000278076
CD4	PLCH2	650452	1	2436852	2436901	rs3935660	1	2351879	T	C	10.2	0.3283	3.633e-21	9.999e-05	0.000278076
CD4	ZNF573	6400711	19	38229328	38229377	rs11083429	19	38107485	C	G	10.19	0.1939	3.753e-21	9.999e-05	0.000278076
CD4	SAMD3	3610719	6	130505319	130505618	rs41285310	6	130505374	C	A	10.19	0.232	3.801e-21	9.999e-05	0.000278076
CD4	RBM23	3610092	14	23370258	23370307	rs1043207	14	23369994	A	G	-10.18	-0.1217	4.053e-21	9.999e-05	0.000278076
CD4	ZNF502	1710161	3	44764868	44764917	rs10514710	3	44883971	A	G	10.18	0.292	4.067e-21	9.999e-05	0.000278076
CD4	METTL5	4050370	2	170678468	170678517	rs73012510	2	170649637	T	C	-10.18	-0.2003	4.195e-21	9.999e-05	0.000278076
CD4	SNX5	360612	20	17928175	17928224	rs41276404	20	17922239	A	G	-10.16	-0.1555	4.76e-21	9.999e-05	0.000278076
CD4	DHX36	150050	3	153993957	153994006	rs191651	3	153973887	G	T	10.15	0.1895	5.254e-21	9.999e-05	0.000278076
CD4	CIPC	7050204	14	77583146	77583195	rs80059350	14	77591546	G	C	10.15	0.1436	5.309e-21	9.999e-05	0.000278076
CD4	XPNPEP1	7050609	10	111624623	111624672	rs10884916	10	111658925	C	T	10.15	0.1101	5.375e-21	9.999e-05	0.000278076
CD4	XAF1	7610440	17	6678185	6678234	rs1533031	17	6673170	G	A	10.14	0.2679	5.686e-21	9.999e-05	0.000278076
CD4	HSPA1B	3850433	6	31797684	31797733	.	6	31822615	T	C	-10.14	-0.4128	5.759e-21	9.999e-05	0.000278076
CD4	NFKBIZ	2470348	3	101579549	101579598	rs641432	3	101587566	T	C	-10.13	-0.2741	6.066e-21	9.999e-05	0.000278076
CD4	PRMT2	3850615	21	48084522	48084571	rs11089085	21	48039367	G	A	10.12	0.1914	6.327e-21	9.999e-05	0.000278076
CD4	TSPO	6860753	22	43559143	43559192	rs1005658	22	43559737	A	G	10.12	0.1003	6.774e-21	9.999e-05	0.000278076
CD4	HYAL3	2680202	3	50330420	50330469	rs13100173	3	50332697	A	G	-10.11	-0.2419	7.003e-21	9.999e-05	0.000278076
CD4	GAPT	7570541	5	57791521	57791570	rs10472063	5	57780869	A	T	-10.11	-0.2624	7.226e-21	9.999e-05	0.000278076
CD4	AASDH	4150561	4	57204704	57204753	rs13132553	4	57185488	C	T	-10.11	-0.1211	7.306e-21	9.999e-05	0.000278076
CD4	ADAT1	1710204	16	75633444	75633493	rs2550886	16	75571923	C	T	10.1	0.1593	7.448e-21	9.999e-05	0.000278076
CD4	MANBA	4230168	4	103552938	103552987	rs12513074	4	103625531	A	T	-10.1	-0.1934	7.88e-21	9.999e-05	0.000278076
CD4	ITPA	360445	20	3202505	3202554	rs11697114	20	3184571	C	T	-10.09	-0.2575	7.987e-21	9.999e-05	0.000278076
CD4	PYROXD1	7150692	12	21615738	21615787	rs71448605	12	21621817	C	A	10.09	0.2308	8.224e-21	9.999e-05	0.000278076
CD4	TCTEX1D2	7150433	3	196022908	196033830	rs55996879	3	196046300	T	C	10.09	0.1326	8.413e-21	9.999e-05	0.000278076
CD4	LIG3	3460431	17	33331902	33331951	rs10853174	17	33351917	T	C	-10.08	-0.1616	8.649e-21	9.999e-05	0.000278076
CD4	LILRA3	6330612	19	54802057	54802106	.	19	54800500	G	A	-10.08	-0.4742	9.08e-21	9.999e-05	0.000278076
CD4	SRPRB	4480224	3	133539347	133539396	rs57847564	3	133540479	A	T	-10.05	-0.1405	1.077e-20	9.999e-05	0.000278076
CD4	CDC16	4880521	13	115037943	115038074	rs7994556	13	114998076	T	C	10.05	0.1186	1.081e-20	9.999e-05	0.000278076
CD4	SLC25A26	1850458	3	66421005	66428141	.	3	66296788	T	A	-10.05	-0.1442	1.122e-20	9.999e-05	0.000278076
CD4	FCGBP	130609	19	40354005	40354054	rs2231738	19	40450048	C	T	10.05	0.6259	1.122e-20	9.999e-05	0.000278076
CD4	UIMC1	4900079	5	176332145	176332194	.	5	176351330	T	A	-10.05	-0.08092	1.123e-20	9.999e-05	0.000278076
CD4	FAS	3420026	10	90775097	90775146	rs2147420	10	90759613	G	A	-10.05	-0.1712	1.128e-20	9.999e-05	0.000278076
CD4	LIAS	3710189	4	39478781	39478830	rs1048140	4	39478832	A	G	10.04	0.2093	1.215e-20	9.999e-05	0.000278076
CD4	CTNNB1	3800671	3	41277877	41277926	rs3774369	3	41267525	G	A	-10.04	-0.2168	1.228e-20	9.999e-05	0.000278076
CD4	ADAM10	5290300	15	58889101	58889150	rs7161799	15	58770523	T	C	10.04	0.2474	1.243e-20	9.999e-05	0.000278076
CD4	SAMD3	3460348	6	130505314	130505613	rs41285310	6	130505374	C	A	10.02	0.2077	1.377e-20	9.999e-05	0.000278076
CD4	NCF4	6480692	22	37271747	37271796	.	22	37271431	A	C	10.01	0.2614	1.486e-20	9.999e-05	0.000278076
CD4	YWHAB	7380709	20	43516330	43516379	rs3761188	20	43533286	G	T	10.01	0.1455	1.549e-20	9.999e-05	0.000278076
CD4	TMX4	2850259	20	7962350	7962399	rs6140481	20	7965595	T	C	9.999	0.2433	1.631e-20	9.999e-05	0.000278076
CD4	C21orf91	6770576	21	19167525	19167574	.	21	19156855	A	G	9.999	0.1785	1.636e-20	9.999e-05	0.000278076
CD4	MSRA	6220722	8	10286160	10286209	rs11781529	8	10192466	T	C	9.999	0.163	1.637e-20	9.999e-05	0.000278076
CD4	CORO1B	5310170	11	67205653	67205702	rs12573992	11	67197757	G	A	-9.999	-0.1517	1.639e-20	9.999e-05	0.000278076
CD4	WDYHV1	5290187	8	124453916	124453965	rs3779988	8	124473085	A	G	-9.998	-0.1728	1.643e-20	9.999e-05	0.000278076
CD4	DNMT1	1260162	19	10244199	10244248	rs2114724	19	10265248	C	T	9.995	0.08411	1.689e-20	9.999e-05	0.000278076
CD4	SLC25A24	7510681	1	108681745	108681794	rs10881508	1	108698098	A	G	-9.99	-0.2058	1.747e-20	9.999e-05	0.000278076
CD4	COMMD5	20707	8	146075979	146076028	rs1735169	8	146067054	A	G	9.986	0.1411	1.804e-20	9.999e-05	0.000278076
CD4	HBG2	4010040	11	5274539	5274588	rs2855121	11	5277291	T	C	9.984	0.6188	1.835e-20	9.999e-05	0.000278076
CD4	ASNSD1	6960242	2	190532523	190532572	rs12693551	2	190529231	C	T	-9.96	-0.1015	2.191e-20	9.999e-05	0.000278076
CD4	NINJ1	7380706	9	95883881	95883930	rs12235416	9	95888667	C	T	-9.958	-0.1732	2.227e-20	9.999e-05	0.000278076
CD4	SLC41A3	940373	3	125725361	125725959	rs4076727	3	125770141	T	C	9.952	0.1115	2.333e-20	9.999e-05	0.000278076
CD4	RBM11	7210278	21	15596844	15599235	rs9978229	21	15613760	T	C	9.949	0.2236	2.398e-20	9.999e-05	0.000278076
CD4	TRIM38	3930377	6	25985144	25985193	rs6942072	6	26014987	G	A	-9.948	-0.1744	2.402e-20	9.999e-05	0.000278076
CD4	POGLUT1	6550288	3	119211935	119211984	rs78961974	3	119126692	G	A	-9.943	-0.1466	2.496e-20	9.999e-05	0.000278076
CD4	SNRPB2	6270288	20	16710734	16710783	rs2073055	20	16710791	T	G	-9.942	-0.2043	2.514e-20	9.999e-05	0.000278076
CD4	SDHC	1090301	1	161334453	161334502	rs111320390	1	161372854	T	C	-9.94	-0.2572	2.553e-20	9.999e-05	0.000278076
CD4	NCF4	1940041	22	37273873	37273922	rs11912040	22	37276997	G	T	9.928	0.3072	2.808e-20	9.999e-05	0.000278076
CD4	EPB41L3	1510538	18	5392987	5393036	rs11081195	18	5451640	C	T	-9.928	-0.3384	2.811e-20	9.999e-05	0.000278076
CD4	TMEM80	1580707	11	703808	703857	rs73407148	11	707152	C	G	9.916	0.2523	3.065e-20	9.999e-05	0.000278076
CD4	CYBRD1	2370300	2	172414036	172414085	rs3731976	2	172378893	A	G	-9.916	-0.2793	3.068e-20	9.999e-05	0.000278076
CD4	APOBEC3H	160292	22	39499808	39499857	rs41281251	22	39493251	A	T	-9.913	-0.4236	3.142e-20	9.999e-05	0.000278076
CD4	NME7	6590296	1	169102055	169138733	rs1850525	1	169302888	A	T	-9.911	-0.1537	3.173e-20	9.999e-05	0.000278076
CD4	SH3BP1	130382	22	38051770	38051819	rs12483880	22	38051999	T	C	-9.905	-0.1433	3.326e-20	9.999e-05	0.000278076
CD4	DBNDD1	3870273	16	90071281	90071330	rs12920128	16	90080828	C	G	-9.895	-0.3756	3.6e-20	9.999e-05	0.000278076
CD4	C21orf2	3400164	21	45748843	45748892	rs11702291	21	45763811	A	G	9.891	0.1726	3.697e-20	9.999e-05	0.000278076
CD4	SLC35F2	3190685	11	107661926	107661975	rs474475	11	107732458	C	T	-9.884	-0.2141	3.908e-20	9.999e-05	0.000278076
CD4	EVI2A	4590224	17	29645164	29645213	rs2854334	17	29715500	G	A	-9.884	-0.1228	3.909e-20	9.999e-05	0.000278076
CD4	INTS6	1820341	13	51939597	51939646	rs9535673	13	52032964	G	A	9.876	0.1287	4.136e-20	9.999e-05	0.000278076
CD4	MT1H	130093	16	56703759	56703808	rs62038694	16	56690912	A	G	9.868	0.2982	4.419e-20	9.999e-05	0.000278076
CD4	TYMP	2350504	22	50964182	50964231	rs131801	22	50966634	T	G	-9.858	-0.1842	4.74e-20	9.999e-05	0.000278076
CD4	GINS2	6020735	16	85711328	85711377	rs10514608	16	85713173	G	C	9.856	0.3041	4.807e-20	9.999e-05	0.000278076
CD4	WDR86	7650068	7	151078222	151078271	rs12703130	7	151095131	A	G	-9.851	-0.3399	5.001e-20	9.999e-05	0.000278076
CD4	AKIP1	2190753	11	8941124	8941173	rs10769971	11	8925276	T	C	9.85	0.1826	5.03e-20	9.999e-05	0.000278076
CD4	TBCD	5090543	17	80897276	80897325	rs8082007	17	80820006	A	G	9.848	0.1621	5.121e-20	9.999e-05	0.000278076
CD4	ZNF101	1440605	19	19790918	19790967	rs10415278	19	19769157	A	C	-9.837	-0.1657	5.545e-20	9.999e-05	0.000278076
CD4	NCL	3120458	2	232320194	232320243	.	2	232320581	G	T	-9.831	-0.2808	5.823e-20	9.999e-05	0.000278076
CD4	ATG16L1	2760491	2	234204126	234204175	rs140643155	2	234170324	C	A	-9.827	-0.1021	6.001e-20	9.999e-05	0.000278076
CD4	MRPS21	3890500	1	150266613	150266662	rs1260398	1	150279876	C	T	-9.825	-0.1777	6.078e-20	9.999e-05	0.000278076
CD4	USP48	6980082	1	22054538	22054587	rs12742048	1	22114970	A	G	-9.817	-0.1396	6.454e-20	9.999e-05	0.000278076
CD4	UTS2	6290228	1	7910890	7910939	rs77541611	1	7917361	T	C	9.813	0.8335	6.651e-20	9.999e-05	0.000278076
CD4	BIRC3	7210154	11	102194866	102194915	rs1943780	11	102235215	T	G	-9.811	-0.4298	6.737e-20	9.999e-05	0.000278076
CD4	PCCB	540056	3	136048770	136048819	rs12488721	3	135992645	C	T	9.809	0.09233	6.859e-20	9.999e-05	0.000278076
CD4	TRIM23	1440543	5	64887616	64887665	rs34972	5	65001647	G	A	9.807	0.1954	6.944e-20	9.999e-05	0.000278076
CD4	RILPL2	5560279	12	123900266	123900315	rs1706477	12	123913697	G	T	9.802	0.1211	7.216e-20	9.999e-05	0.000278076
CD4	H1F0	630278	22	38203234	38203283	rs5756822	22	38196474	T	C	9.784	0.3342	8.307e-20	9.999e-05	0.000278076
CD4	TM7SF3	2070474	12	27126497	27126546	rs147609881	12	27153533	T	C	-9.765	-0.2918	9.579e-20	9.999e-05	0.000278076
CD4	GCDH	6660201	19	13010434	13010483	rs8012	19	13010520	G	A	-9.755	-0.1231	1.028e-19	9.999e-05	0.000278076
CD4	DUSP18	3870408	22	31058257	31058306	rs757027	22	31050715	A	C	-9.75	-0.1317	1.069e-19	9.999e-05	0.000278076
CD4	FBXL5	450114	4	15606361	15606410	rs4698409	4	15659766	A	G	9.749	0.1768	1.072e-19	9.999e-05	0.000278076
CD4	ZC2HC1A	5420487	8	79627471	79627520	rs1384803	8	79581628	G	A	-9.748	-0.3086	1.084e-19	9.999e-05	0.000278076
CD4	SMAD5	7560367	5	135518176	135518225	rs9327743	5	135467309	G	C	9.738	0.2528	1.167e-19	9.999e-05	0.000278076
CD4	CARHSP1	1230348	16	8948805	8948854	rs4344743	16	8928349	C	G	9.727	0.1461	1.265e-19	9.999e-05	0.000278076
CD4	PYROXD2	1030278	10	100143516	100143565	rs2296438	10	100146895	C	T	9.721	0.2923	1.327e-19	9.999e-05	0.000278076
CD4	LGALS3	5420377	14	55611959	55612008	rs11622636	14	55647840	T	C	9.715	0.2287	1.384e-19	9.999e-05	0.000278076
CD4	CISD1	20392	10	60037028	60037077	rs11510150	10	60004235	A	G	-9.706	-0.1132	1.486e-19	9.999e-05	0.000278076
CD4	CREBRF	6860228	5	172563562	172563611	rs435216	5	172492592	T	C	-9.699	-0.1251	1.566e-19	9.999e-05	0.000278076
CD4	PRPSAP2	290112	17	18834147	18834196	rs11078422	17	18804413	T	C	9.69	0.09809	1.67e-19	9.999e-05	0.000278076
CD4	ZNF33B	1240544	10	43077042	43077091	rs74137908	10	43094487	C	T	9.684	0.3068	1.748e-19	9.999e-05	0.000278076
CD4	EMP3	3800452	19	48832616	48832665	rs6509378	19	48840576	T	C	9.68	0.08224	1.805e-19	9.999e-05	0.000278076
CD4	KLHL42	4490273	12	27955559	27955608	rs10492373	12	27959998	A	G	-9.678	-0.157	1.823e-19	9.999e-05	0.000278076
CD4	GNG8	2490019	19	47137393	47137442	rs11083840	19	47119910	G	T	-9.664	-0.2487	2.023e-19	9.999e-05	0.000278076
CD4	CORO1B	3780451	11	67205914	67205963	rs11227793	11	67194593	T	C	-9.653	-0.209	2.202e-19	9.999e-05	0.000278076
CD4	IFITM2	1230767	11	309223	309272	.	11	306884	C	T	9.644	0.1473	2.355e-19	9.999e-05	0.000278076
CD4	OXNAD1	6590739	3	16347121	16347170	rs9845427	3	16350642	A	C	9.64	0.2678	2.426e-19	9.999e-05	0.000278076
CD4	CAST	670161	5	96103663	96106243	rs10075736	5	95990057	T	C	9.635	0.2597	2.515e-19	9.999e-05	0.000278076
CD4	BARD1	5080561	2	215593458	215593507	rs6744446	2	215619043	T	G	-9.634	-0.1808	2.547e-19	9.999e-05	0.000278076
CD4	GSAP	2340301	7	76940688	76940737	rs17151592	7	76944127	G	C	9.63	0.5325	2.623e-19	9.999e-05	0.000278076
CD4	LXN	60670	3	158384484	158384533	rs9841	3	158390395	T	A	9.627	0.1441	2.674e-19	9.999e-05	0.000278076
CD4	XKR6	4730672	8	11058103	11058152	rs4618656	8	10969235	A	T	9.624	0.172	2.744e-19	9.999e-05	0.000278076
CD4	OMA1	4860435	1	58971775	58971824	rs1799705	1	59016598	G	A	-9.621	-0.1837	2.786e-19	9.999e-05	0.000278076
CD4	FIS1	6420242	7	100883065	100883114	rs10487887	7	100862209	G	C	-9.619	-0.2325	2.833e-19	9.999e-05	0.000278076
CD4	PPIE	5390181	1	40214582	40214631	rs11206754	1	40216234	G	A	-9.618	-0.1311	2.851e-19	9.999e-05	0.000278076
CD4	DUSP3	6560156	17	41843906	41843955	rs4793033	17	41879627	T	C	-9.603	-0.1284	3.198e-19	9.999e-05	0.000278076
CD4	SAT2	1980762	17	7529756	7529805	rs858520	17	7530271	T	C	9.603	0.1131	3.204e-19	9.999e-05	0.000278076
CD4	SERINC3	7380139	20	43128962	43129011	rs11907483	20	43167661	T	C	-9.601	-0.1711	3.238e-19	9.999e-05	0.000278076
CD4	CD96	2710754	3	111370821	111370870	rs6787870	3	111363310	A	C	9.598	0.1397	3.312e-19	9.999e-05	0.000278076
CD4	RALGDS	2140735	9	135973278	135973327	rs571780	9	136001763	G	A	9.59	0.1089	3.517e-19	9.999e-05	0.000278076
CD4	RAB23	6020719	6	57053650	57053699	rs3800018	6	57069606	C	T	9.588	0.2947	3.577e-19	9.999e-05	0.000278076
CD4	C14orf169	6510634	14	73959988	73960037	rs8012627	14	73954497	A	C	-9.58	-0.1302	3.797e-19	9.999e-05	0.000278076
CD4	GBP5	1510364	1	89726470	89727921	rs61798827	1	89742561	G	A	9.578	0.2263	3.844e-19	9.999e-05	0.000278076
CD4	HDHD3	3190338	9	116135744	116135793	rs3747816	9	116138013	T	C	-9.576	-0.1929	3.891e-19	9.999e-05	0.000278076
CD4	LRRC14	2810687	8	145750422	145750471	rs28970743	8	145827869	T	C	9.568	0.1357	4.147e-19	9.999e-05	0.000278076
CD4	NUDT14	110092	14	105639392	105639441	rs3784235	14	105637130	T	C	-9.565	-0.1943	4.233e-19	9.999e-05	0.000278076
CD4	ZFP82	2470142	19	36883041	36883090	rs7253122	19	36897150	T	C	-9.563	-0.2155	4.299e-19	9.999e-05	0.000278076
CD4	TSTD1	7100471	1	161007782	161007831	rs6701822	1	160977824	G	C	-9.563	-0.1724	4.31e-19	9.999e-05	0.000278076
CD4	CTSB	60121	8	11700465	11700514	rs11250169	8	11699408	G	T	9.562	0.153	4.339e-19	9.999e-05	0.000278076
CD4	ZNF266	2810605	19	9523351	9523400	rs10406056	19	9536418	T	C	-9.56	-0.1121	4.386e-19	9.999e-05	0.000278076
CD4	RPL36AL	5220161	14	50085788	50085837	.	14	50087357	G	C	-9.541	-0.1615	5.045e-19	9.999e-05	0.000278076
CD4	TOMM34	1190445	20	43570955	43571004	rs2234197	20	43589041	A	G	-9.531	-0.1758	5.438e-19	9.999e-05	0.000278076
CD4	KLRG1	4880193	12	9162397	9162446	rs7301381	12	9123932	C	T	9.522	0.2562	5.834e-19	9.999e-05	0.000278076
CD4	FAM129A	4230735	1	184763475	184763524	rs234100	1	184938222	A	C	-9.506	-0.1825	6.564e-19	9.999e-05	0.000278076
CD4	DBNL	2140671	7	44101235	44101284	rs17546439	7	44100373	T	C	-9.502	-0.1437	6.743e-19	9.999e-05	0.000278076
CD4	NELL2	7550358	12	44902411	44902460	rs1376126	12	45210659	A	G	-9.498	-0.2801	6.959e-19	9.999e-05	0.000278076
CD4	KRT72	2600369	12	52979536	52979585	rs3914907	12	53024531	A	G	9.491	0.5956	7.304e-19	9.999e-05	0.000278076
CD4	ISCA1	2000086	9	88886960	88887009	rs7860147	9	88927389	G	A	9.489	0.1481	7.443e-19	9.999e-05	0.000278076
CD4	CRLF3	670026	17	29110132	29110181	rs141877761	17	29064090	C	T	-9.484	-0.1278	7.709e-19	9.999e-05	0.000278076
CD4	RTKN2	4560747	10	63953458	63953507	rs7905731	10	64018472	C	T	9.484	0.2813	7.724e-19	9.999e-05	0.000278076
CD4	MAPKAPK5-AS1	3140138	12	112277629	112277678	rs12321677	12	112339015	A	G	9.478	0.1085	8.055e-19	9.999e-05	0.000278076
CD4	CDC42	1710594	1	22413280	22413329	rs10917151	1	22422721	A	G	9.47	0.1525	8.553e-19	9.999e-05	0.000278076
CD4	GLMP	2640086	1	156262581	156262630	rs7523451	1	156283085	G	T	-9.47	-0.122	8.555e-19	9.999e-05	0.000278076
CD4	TBC1D4	7650669	13	75859349	75859398	rs61960554	13	75874524	C	T	-9.467	-0.1411	8.758e-19	9.999e-05	0.000278076
CD4	NEIL2	3180019	8	11644549	11644598	.	8	11627621	C	G	9.462	0.1818	9.044e-19	9.999e-05	0.000278076
CD4	FAS	460438	10	90775175	90775224	rs4064	10	90751380	C	G	-9.457	-0.1973	9.407e-19	9.999e-05	0.000278076
CD4	MRPS33	5690328	7	140710219	140710268	rs9274	7	140706031	A	G	-9.456	-0.1646	9.481e-19	9.999e-05	0.000278076
CD4	LACTB2	4050711	8	71549663	71549712	rs13251878	8	71600672	A	G	9.454	0.3266	9.621e-19	9.999e-05	0.000278076
CD4	CTSC	5270367	11	88027270	88027319	rs553234	11	88039745	C	T	-9.44	-0.1578	1.068e-18	9.999e-05	0.000278076
CD4	ATF4	3460309	22	39918603	39918652	rs1048310	22	39913282	G	T	9.429	0.09228	1.161e-18	9.999e-05	0.000278076
CD4	CREBRF	6840491	5	172563433	172563482	rs29796	5	172576236	A	G	-9.427	-0.1324	1.17e-18	9.999e-05	0.000278076
CD4	SUPT3H	4540543	6	44900473	44921068	rs4711801	6	44858510	T	A	9.422	0.195	1.215e-18	9.999e-05	0.000278076
CD4	NADSYN1	3370575	11	71209557	71212379	rs11600355	11	71193717	C	T	9.42	0.1571	1.238e-18	9.999e-05	0.000278076
CD4	CAND1	240162	12	67707726	67707775	rs2178466	12	67765577	C	T	9.411	0.09464	1.323e-18	9.999e-05	0.000278076
CD4	DIEXF	1300092	1	210030453	210030502	rs616702	1	209998053	G	A	9.401	0.1466	1.424e-18	9.999e-05	0.000278076
CD4	MFSD6	3870291	2	191366372	191366421	rs180765016	2	191295813	T	C	9.4	0.1613	1.429e-18	9.999e-05	0.000278076
CD4	TSC22D2	2450082	3	150177447	150177496	rs7642773	3	150192605	G	A	9.398	0.188	1.45e-18	9.999e-05	0.000278076
CD4	TBCA	5960093	5	76989105	76989154	rs254404	5	77081219	A	C	-9.396	-0.07944	1.48e-18	9.999e-05	0.000278076
CD4	LY86	6840408	6	6655008	6655057	rs2876016	6	6586961	C	T	-9.394	-0.2489	1.501e-18	9.999e-05	0.000278076
CD4	UPF3A	70041	13	115051777	115051826	rs7994151	13	115038879	G	A	9.392	0.2585	1.523e-18	9.999e-05	0.000278076
CD4	RPL37A	990273	2	217363597	217364038	rs75104881	2	217423470	G	A	-9.387	-0.212	1.578e-18	9.999e-05	0.000278076
CD4	LRRC75A-AS1	7100632	17	16345127	16345176	rs35774281	17	16351745	G	A	9.386	0.0851	1.583e-18	9.999e-05	0.000278076
CD4	KLHL8	7100349	4	88082225	88082274	rs71607405	4	88031762	C	T	9.384	0.1641	1.61e-18	9.999e-05	0.000278076
CD4	SLC7A1	20241	13	30083629	30083678	rs9506207	13	30187453	A	T	9.381	0.1709	1.646e-18	9.999e-05	0.000278076
CD4	TMEM14C	5870452	6	10726241	10728921	rs1045911	6	10723449	C	A	9.381	0.1489	1.647e-18	9.999e-05	0.000278076
CD4	METRNL	2030132	17	81052815	81052864	rs10852789	17	81006286	A	G	9.38	0.2131	1.659e-18	9.999e-05	0.000278076
CD4	TMEM120A	6270634	7	75616483	75616532	.	7	75638421	A	G	9.379	0.1769	1.672e-18	9.999e-05	0.000278076
CD4	WDR4	3930703	21	44263324	44263373	rs111485799	21	44287486	C	G	-9.377	-0.2177	1.692e-18	9.999e-05	0.000278076
CD4	EAPP	10452	14	34985653	34985702	rs80021290	14	35076559	T	C	-9.377	-0.3526	1.698e-18	9.999e-05	0.000278076
CD4	TNFSF13B	6840020	13	108955822	108955871	rs12865434	13	108970631	G	A	9.374	0.2787	1.733e-18	9.999e-05	0.000278076
CD4	C2orf42	5420719	2	70377067	70377116	rs67587359	2	70410284	C	T	-9.364	-0.2152	1.861e-18	9.999e-05	0.000278076
CD4	PVRIG	6400603	7	99818935	99818984	rs6943160	7	99872071	C	T	-9.364	-0.1155	1.872e-18	9.999e-05	0.000278076
CD4	CAMLG	6660092	5	134086975	134087024	rs79082746	5	134052008	C	A	9.36	0.1127	1.923e-18	9.999e-05	0.000278076
CD4	MRPS9	4830731	2	105713733	105713782	rs73945014	2	105670040	G	A	-9.355	-0.1183	1.991e-18	9.999e-05	0.000278076
CD4	SLC27A3	1440300	1	153752520	153752569	rs12097583	1	153723037	C	T	9.344	0.2619	2.167e-18	9.999e-05	0.000278076
CD4	TRADD	2650706	16	67188445	67188494	rs9928183	16	67392891	A	G	-9.333	-0.2482	2.34e-18	9.999e-05	0.000278076
CD4	SERPINB1	3190112	6	2834065	2834114	rs15286	6	2833739	G	A	9.332	0.1414	2.352e-18	9.999e-05	0.000278076
CD4	ATHL1	4070239	11	295278	295327	rs7104019	11	295670	A	G	-9.331	-0.2775	2.368e-18	9.999e-05	0.000278076
CD4	HMBS	7320021	11	118964095	118964144	.	11	118957246	C	T	9.323	0.1406	2.526e-18	9.999e-05	0.000278076
CD4	RPL12	7550458	9	130213017	130213066	rs2253639	9	130231417	G	A	-9.32	-0.08019	2.576e-18	9.999e-05	0.000278076
CD4	KBTBD11	5050093	8	1954935	1954984	rs190829313	8	1921714	C	A	-9.315	-0.3988	2.67e-18	9.999e-05	0.000278076
CD4	CDC16	5360619	13	115037975	115038024	rs7989142	13	115005979	G	C	9.31	0.1047	2.765e-18	9.999e-05	0.000278076
CD4	PAQR8	2070451	6	52272377	52272426	rs75731219	6	52227016	C	T	9.305	0.1803	2.873e-18	9.999e-05	0.000278076
CD4	MRPL51	4780689	12	6601571	6601620	rs11614534	12	6595025	A	G	9.304	0.0898	2.886e-18	9.999e-05	0.000278076
CD4	LDAH	6860273	2	20885191	20885240	rs10170771	2	20883216	C	T	-9.294	-0.1709	3.108e-18	9.999e-05	0.000278076
CD4	NT5E	5960398	6	86205015	86205064	rs1665787	6	86115187	A	C	-9.294	-0.5747	3.109e-18	9.999e-05	0.000278076
CD4	NCOA4	1300671	10	51590561	51590610	.	10	51500088	T	G	9.292	0.08252	3.17e-18	9.999e-05	0.000278076
CD4	NLRP2	1510170	19	55508747	55508796	rs4422092	19	55474210	A	G	9.264	0.3239	3.884e-18	9.999e-05	0.000278076
CD4	CBR4	5810750	4	169909118	169909167	rs17054543	4	169782344	C	T	9.26	0.2424	3.99e-18	9.999e-05	0.000278076
CD4	SENP7	2350468	3	101043435	101043484	rs2553416	3	101095727	G	C	9.255	0.1115	4.145e-18	9.999e-05	0.000278076
CD4	RBM23	2190743	14	23370111	23370160	rs1043207	14	23369994	A	G	-9.253	-0.128	4.201e-18	9.999e-05	0.000278076
CD4	ZNF654	4070600	3	88190105	88190154	rs4378991	3	88132979	G	T	-9.25	-0.2969	4.279e-18	9.999e-05	0.000278076
CD4	YWHAH	4810653	22	32353452	32353501	rs2301415	22	32341669	G	A	9.237	0.09768	4.724e-18	9.999e-05	0.000278076
CD4	IMMT	3190059	2	86371307	86371356	rs12994382	2	86424976	A	C	9.231	0.07993	4.91e-18	9.999e-05	0.000278076
CD4	SUPT3H	2630020	6	44796659	44796708	rs9349303	6	44792579	G	A	-9.231	-0.1868	4.93e-18	9.999e-05	0.000278076
CD4	TMEM258	630445	11	61557284	61557333	rs174538	11	61560081	A	G	9.229	0.08144	5.001e-18	9.999e-05	0.000278076
CD4	PLEKHA1	6650324	10	124191543	124191592	rs3850765	10	124139910	C	T	9.228	0.1244	5.054e-18	9.999e-05	0.000278076
CD4	NUPL2	5340209	7	23240107	23240156	rs858274	7	23294668	C	T	-9.21	-0.1196	5.723e-18	9.999e-05	0.000278076
CD4	ZNF211	430368	19	58153899	58153948	rs10410520	19	58141300	T	C	9.199	0.1667	6.208e-18	9.999e-05	0.000278076
CD4	CAND2	2970072	3	12876127	12876176	rs7632698	3	12838082	T	C	9.197	0.4613	6.292e-18	9.999e-05	0.000278076
CD4	HLA-G	2070088	6	29798643	29798692	.	6	29922373	C	T	-9.196	-0.1262	6.362e-18	9.999e-05	0.000278076
CD4	ARHGEF10	6900703	8	1906549	1906598	rs4875950	8	1806229	C	A	9.194	0.3095	6.438e-18	9.999e-05	0.000278076
CD4	C19orf48	2850630	19	51300967	51301016	rs114306290	19	51291606	G	C	9.192	0.1396	6.561e-18	9.999e-05	0.000278076
CD4	UHRF1BP1	1240102	6	34845006	34845055	rs4259246	6	34803947	T	C	9.19	0.2097	6.637e-18	9.999e-05	0.000278076
CD4	FAM117B	3140632	2	203633731	203633780	rs13403374	2	203493155	C	T	9.188	0.1081	6.728e-18	9.999e-05	0.000278076
CD4	EFTUD2	6980475	17	42928484	42928533	rs12602642	17	42958374	A	T	9.181	0.09636	7.072e-18	9.999e-05	0.000278076
CD4	RPL12	3390170	9	130211628	130211924	rs2253639	9	130231417	G	A	-9.181	-0.07322	7.091e-18	9.999e-05	0.000278076
CD4	FAM117B	3120292	2	203634383	203634432	rs13403374	2	203493155	C	T	9.18	0.09841	7.155e-18	9.999e-05	0.000278076
CD4	PQLC3	7000382	2	11318519	11318568	rs10166950	2	11285114	A	T	9.176	0.1076	7.349e-18	9.999e-05	0.000278076
CD4	TBC1D9B	2850537	5	179289334	179289383	rs185073	5	179334857	G	A	-9.17	-0.3022	7.694e-18	9.999e-05	0.000278076
CD4	ILVBL	7320750	19	15225860	15225909	rs4808999	19	15241645	G	T	9.164	0.1315	8.025e-18	9.999e-05	0.000278076
CD4	MRPL39	6940025	21	26973731	26976108	rs2010214	21	26992924	A	G	-9.155	-0.1191	8.564e-18	9.999e-05	0.000278076
CD4	CLNS1A	1070639	11	77327459	77327508	rs56175172	11	77245728	G	A	9.152	0.1216	8.738e-18	9.999e-05	0.000278076
CD4	TPK1	1050079	7	144149273	144149322	rs7779155	7	144541306	C	A	-9.151	-0.1023	8.794e-18	9.999e-05	0.000278076
CD4	NCOA7	630091	6	126251864	126251913	rs622936	6	126146711	G	A	9.148	0.1133	8.98e-18	9.999e-05	0.000278076
CD4	CREB1	7510092	2	208461994	208462043	rs2551948	2	208479393	T	C	9.145	0.2133	9.23e-18	9.999e-05	0.000278076
CD4	DCAF4	940129	14	73425876	73425925	rs12587742	14	73393391	A	G	9.139	0.2088	9.595e-18	9.999e-05	0.000278076
CD4	CENPQ	2350630	6	49460397	49460446	rs2501965	6	49456545	A	G	9.135	0.2003	9.86e-18	9.999e-05	0.000278076
CD4	GDI2	6180538	10	5807396	5807445	rs3736461	10	5855403	C	G	-9.134	-0.1013	9.971e-18	9.999e-05	0.000278076
CD4	AKIP1	3180288	11	8941473	8941522	rs2742491	11	8971133	A	T	-9.131	-0.159	1.016e-17	9.999e-05	0.000278076
CD4	GALT	5690750	9	34650394	34650443	rs184931484	9	34636399	A	G	-9.129	-0.2487	1.034e-17	9.999e-05	0.000278076
CD4	SDK2	3180010	17	71334113	71334162	.	17	71587577	A	G	-9.127	-0.3831	1.049e-17	9.999e-05	0.000278076
CD4	SLC7A5	270152	16	87863732	87863781	rs75797585	16	87876126	A	C	9.117	0.4901	1.128e-17	9.999e-05	0.000278076
CD4	PLEK	4810020	2	68624369	68624418	rs3816281	2	68607947	T	G	9.113	0.2276	1.158e-17	9.999e-05	0.000278076
CD4	MRPL50	2060152	9	104152446	104152495	rs10819924	9	104149942	T	A	-9.11	-0.1754	1.186e-17	9.999e-05	0.000278076
CD4	ZNRD1	4060255	6	30029790	30030045	.	6	29955789	T	A	9.104	0.2156	1.233e-17	9.999e-05	0.000278076
CD4	GOLT1B	2100368	12	21670615	21670664	rs11046092	12	21661642	T	G	9.104	0.1924	1.238e-17	9.999e-05	0.000278076
CD4	BNIP3	6770608	10	133781339	133781388	.	10	133774986	A	C	9.101	0.1101	1.26e-17	9.999e-05	0.000278076
CD4	GPR180	3180563	13	95281050	95281099	rs9556404	13	95254382	G	A	9.1	0.1681	1.277e-17	9.999e-05	0.000278076
CD4	RERE	10008	1	8412758	8412807	rs301799	1	8489302	T	C	-9.097	-0.1275	1.302e-17	9.999e-05	0.000278076
CD4	GSTM1	50672	1	110231878	110231927	rs36209093	1	110229787	T	C	9.089	0.45	1.382e-17	9.999e-05	0.000278076
CD4	CNN2	5550037	19	1038926	1038975	rs56059558	19	1032228	T	C	9.085	0.13	1.417e-17	9.999e-05	0.000278076
CD4	GPX7	4200543	1	53074304	53074353	rs1047635	1	53074532	A	C	9.084	0.1032	1.426e-17	9.999e-05	0.000278076
CD4	DUSP16	1470465	12	12629132	12629181	rs59666453	12	12663845	A	G	-9.08	-0.2442	1.474e-17	9.999e-05	0.000278076
CD4	JAZF1	3520463	7	27870540	27870589	rs2893312	7	28170403	C	T	9.068	0.187	1.599e-17	9.999e-05	0.000278076
CD4	C17orf100	6760270	17	6556275	6556324	rs9913412	17	6558205	T	C	9.065	0.1604	1.639e-17	9.999e-05	0.000278076
CD4	TTC39B	2340477	9	15172038	15172087	rs17327373	9	15294331	T	C	-9.061	-0.1574	1.69e-17	9.999e-05	0.000278076
CD4	SRP14	5670445	15	40331124	40331317	rs75578790	15	40332440	G	A	9.061	0.1693	1.69e-17	9.999e-05	0.000278076
CD4	CISD1	6220441	10	60047469	60047518	rs1111821	10	59935221	G	C	-9.058	-0.1116	1.726e-17	9.999e-05	0.000278076
CD4	GYG1	670528	3	148745033	148745082	rs3736641	3	148709159	C	G	-9.055	-0.1178	1.767e-17	9.999e-05	0.000278076
CD4	DHRS4-AS1	2370402	14	24408297	24408346	rs7154783	14	24428762	A	G	-9.051	-0.1908	1.808e-17	9.999e-05	0.000278076
CD4	CDK2AP1	5260541	12	123745687	123745736	.	12	123470586	T	C	-9.051	-0.1537	1.818e-17	9.999e-05	0.000278076
CD4	MUT	5890703	6	49403174	49403223	rs6458693	6	49420946	G	T	9.042	0.1161	1.928e-17	9.999e-05	0.000278076
CD4	DOCK9-AS2	7380240	13	99740546	99740595	rs9517593	13	99741484	G	A	-9.026	-0.2583	2.176e-17	9.999e-05	0.000278076
CD4	TBC1D9B	7550411	5	179289213	179289262	rs248228	5	179357424	T	C	-9.024	-0.2117	2.198e-17	9.999e-05	0.000278076
CD4	HSPBAP1	6420142	3	122458893	122458942	rs16833397	3	122406314	G	A	-9.022	-0.2225	2.24e-17	9.999e-05	0.000278076
CD4	KNOP1	4760113	16	19718518	19721854	rs12599372	16	19794321	T	G	9.015	0.2613	2.34e-17	9.999e-05	0.000278076
CD4	ARHGAP21	1260543	10	24872578	24872627	rs10828678	10	24880712	A	G	9.013	0.1788	2.386e-17	9.999e-05	0.000278076
CD4	THNSL2	3180719	2	88486055	88486104	rs7581571	2	88435235	A	G	9.011	0.4495	2.42e-17	9.999e-05	0.000278076
CD4	IRAK1BP1	4040382	6	79607675	79607828	rs6915030	6	79617522	C	T	9.009	0.3489	2.456e-17	9.999e-05	0.000278076
CD4	CPQ	2640377	8	98155444	98155493	rs2704248	8	97657415	G	C	-9.006	-0.2766	2.512e-17	9.999e-05	0.000278076
CD4	POGLUT1	3850161	3	119213088	119213137	rs6807703	3	119194848	C	T	9.004	0.1319	2.544e-17	9.999e-05	0.000278076
CD4	LIAS	5910397	4	39474768	39474817	rs1048140	4	39478832	A	G	8.991	0.1285	2.794e-17	9.999e-05	0.000278076
CD4	RAB27B	7040682	18	52562548	52562597	rs7241958	18	52383764	G	A	8.99	0.3395	2.809e-17	9.999e-05	0.000278076
CD4	SELT	6380296	3	150347737	150347786	rs2049227	3	150346471	C	T	8.982	0.1104	2.976e-17	9.999e-05	0.000278076
CD4	NOL12	4390446	22	38089337	38089386	rs743837	22	38085523	A	G	-8.974	-0.09648	3.141e-17	9.999e-05	0.000278076
CD4	NSF	5260138	17	44834631	44834680	rs199461	17	44762589	A	G	8.969	0.08988	3.257e-17	9.999e-05	0.000278076
CD4	SLC25A37	620682	8	23429454	23429503	rs2942194	8	23423669	G	A	-8.965	-0.2545	3.355e-17	9.999e-05	0.000278076
CD4	2017-03-03	4670255	5	126205821	126205870	rs4836306	5	126307077	T	G	-8.963	-0.1761	3.416e-17	9.999e-05	0.000278076
CD4	ZNF252P	5310309	8	146199160	146199209	rs7815568	8	146177719	C	T	8.961	0.1837	3.453e-17	9.999e-05	0.000278076
CD4	ZNRD1	4050673	6	30029201	30029250	.	6	29947934	A	G	-8.941	-0.3803	3.984e-17	9.999e-05	0.000278076
CD4	CTNNB1	4260379	3	41277875	41277924	rs13076290	3	41260369	T	C	-8.934	-0.1867	4.196e-17	9.999e-05	0.000278076
CD4	CC2D1B	730497	1	52816355	52816404	rs7513934	1	52818188	A	G	-8.931	-0.2105	4.286e-17	9.999e-05	0.000278076
CD4	IMPA2	2340241	18	12030565	12030614	rs585283	18	11974761	C	T	-8.927	-0.1799	4.405e-17	9.999e-05	0.000278076
CD4	AKIRIN1	5820133	1	39463936	39466645	rs3934858	1	39447216	A	G	8.905	0.103	5.146e-17	9.999e-05	0.000278076
CD4	TPP1	670113	11	6634195	6634244	rs7487	11	6634189	A	G	-8.897	-0.1083	5.48e-17	9.999e-05	0.000278076
CD4	USP4	6290435	3	49315099	49315148	rs13077498	3	49313978	T	C	8.89	0.1709	5.758e-17	9.999e-05	0.000278076
CD4	TNFSF13B	4900435	13	108922715	108922764	rs12865434	13	108970631	G	A	8.887	0.2939	5.852e-17	9.999e-05	0.000278076
CD4	UQCRH	2710240	1	46769380	46769429	rs59411358	1	46803228	T	C	-8.882	-0.1118	6.066e-17	9.999e-05	0.000278076
CD4	IFNGR2	2570291	21	34809611	34809660	rs2834210	21	34786574	A	G	8.882	0.1278	6.072e-17	9.999e-05	0.000278076
CD4	INTS4	2810121	11	77590031	77590080	rs1793343	11	77615613	C	T	-8.877	-0.09999	6.286e-17	9.999e-05	0.000278076
CD4	CHN1	610332	2	175664491	175664540	rs3771917	2	175836843	C	T	-8.876	-0.3227	6.349e-17	9.999e-05	0.000278076
CD4	LRR1	10253	14	50081104	50081153	rs112304494	14	50066582	T	C	-8.871	-0.1212	6.561e-17	9.999e-05	0.000278076
CD4	CENPN	6550373	16	81053834	81056361	rs3743503	16	81056441	G	T	8.867	0.3441	6.769e-17	9.999e-05	0.000278076
CD4	SEC23B	1980209	20	18541364	18541413	rs1884878	20	18577339	A	G	8.865	0.1685	6.867e-17	9.999e-05	0.000278076
CD4	DAD1	4220181	14	23044029	23044078	rs5742783	14	23045995	G	A	8.864	0.1101	6.936e-17	9.999e-05	0.000278076
CD4	NDUFS5	6980398	1	39494452	39494501	.	1	39453785	A	G	-8.863	-0.06963	6.984e-17	9.999e-05	0.000278076
CD4	C14orf132	730358	14	96560016	96560065	rs11160302	14	96494127	A	T	8.848	0.3434	7.761e-17	9.999e-05	0.000278076
CD4	NOD2	940220	16	50766581	50766630	rs8057341	16	50737980	G	A	-8.846	-0.2707	7.839e-17	9.999e-05	0.000278076
CD4	C19orf25	6520113	19	1473347	1473396	rs57455650	19	1472735	T	C	8.846	0.2401	7.847e-17	9.999e-05	0.000278076
CD4	RAD51C	510544	17	56798149	56801425	rs12939313	17	56755616	T	A	8.829	0.1627	8.866e-17	9.999e-05	0.000278076
CD4	CCT8	7650424	21	30434484	30434533	rs965951	21	30432557	A	G	8.828	0.3085	8.934e-17	9.999e-05	0.000278076
CD4	ZYG11B	7400296	1	53291254	53291303	rs485128	1	53344583	C	T	8.815	0.08561	9.765e-17	9.999e-05	0.000278076
CD4	HKDC1	870301	10	71027048	71027097	rs1983127	10	70989901	T	G	8.814	0.2611	9.851e-17	9.999e-05	0.000278076
CD4	FZD6	2190553	8	104344676	104344725	rs1403294	8	104345778	G	A	-8.814	-0.3256	9.891e-17	9.999e-05	0.000278076
CD4	NELFE	1820538	6	31919867	31919916	rs497239	6	31908761	C	T	-8.803	-0.1835	1.07e-16	9.999e-05	0.000278076
CD4	GSKIP	5700301	14	96852943	96852992	rs11627143	14	96836924	G	C	8.802	0.09994	1.077e-16	9.999e-05	0.000278076
CD4	RARS	60400	5	167946107	167946156	rs6880394	5	167904604	C	T	8.8	0.1292	1.089e-16	9.999e-05	0.000278076
CD4	MRPL35	5340100	2	86439762	86439811	rs11127015	2	86326133	G	A	8.799	0.1906	1.098e-16	9.999e-05	0.000278076
CD4	PPDPF	4590403	20	62153060	62153109	rs72629024	20	62152519	G	C	-8.797	-0.2713	1.111e-16	9.999e-05	0.000278076
CD4	C8orf33	6350671	8	146280820	146280869	rs6984569	8	146301221	A	G	8.793	0.1684	1.147e-16	9.999e-05	0.000278076
CD4	C2orf40	3140113	2	106694329	106694378	rs66989638	2	106689736	A	G	-8.79	-0.4173	1.171e-16	9.999e-05	0.000278076
CD4	CWF19L2	1580296	11	107197366	107197415	rs7931436	11	107137112	T	C	8.783	0.125	1.231e-16	9.999e-05	0.000278076
CD4	GJB6	3120113	13	20796764	20796813	rs7336358	13	21051031	C	T	8.781	0.2405	1.244e-16	9.999e-05	0.000278076
CD4	MAP2K1	1050600	15	66783497	66783546	rs76095247	15	66593468	C	A	-8.778	-0.09939	1.269e-16	9.999e-05	0.000278076
CD4	PSAT1	7560364	9	80923482	80932623	rs1161855	9	80966916	T	C	8.777	0.2591	1.286e-16	9.999e-05	0.000278076
CD4	SGF29	1240113	16	28602134	28602183	rs558548	16	28575899	T	C	8.771	0.1407	1.34e-16	9.999e-05	0.000278076
CD4	CTC1	4210286	17	8130226	8130275	rs7219489	17	8121622	T	G	-8.77	-0.1374	1.351e-16	9.999e-05	0.000278076
CD4	TMED9	5390202	5	177022820	177022869	rs186803	5	177016095	C	T	-8.758	-0.0877	1.467e-16	9.999e-05	0.000278076
CD4	IFNAR2	450397	21	34636610	34636659	rs12482556	21	34602934	C	T	-8.751	-0.1471	1.536e-16	9.999e-05	0.000278076
CD4	MICAL1	3800551	6	109765438	109765487	rs71558370	6	109776903	T	G	-8.749	-0.1517	1.559e-16	9.999e-05	0.000278076
CD4	AKIRIN1	520040	1	39470624	39470673	.	1	39453785	A	G	-8.747	-0.106	1.581e-16	9.999e-05	0.000278076
CD4	PACSIN2	7550333	22	43265950	43265999	rs190506352	22	43367872	G	A	8.745	0.08273	1.609e-16	9.999e-05	0.000278076
CD4	RABAC1	70634	19	42461028	42461077	rs11878287	19	42470374	A	G	-8.73	-0.09599	1.788e-16	9.999e-05	0.000278076
CD4	MT1A	6200402	16	56673773	56673822	rs1580833	16	56644650	A	C	-8.724	-0.1586	1.864e-16	9.999e-05	0.000278076
CD4	SBNO1	1010397	12	123782538	123782587	rs28569885	12	123897177	G	A	-8.716	-0.2419	1.969e-16	9.999e-05	0.000278076
CD4	NUDT7	4120768	16	77775958	77776007	rs2914456	16	77756613	A	G	8.714	0.1095	2e-16	9.999e-05	0.000278076
CD4	TFIP11	2570441	22	26888085	26888134	rs12628373	22	26904541	A	G	-8.708	-0.1664	2.087e-16	9.999e-05	0.000278076
CD4	MRPL52	1240360	14	23304139	23304188	rs61977694	14	23298164	A	G	-8.705	-0.1839	2.125e-16	9.999e-05	0.000278076
CD4	DR1	4890706	1	93827578	93827627	rs7526112	1	93747683	G	T	8.703	0.1204	2.168e-16	9.999e-05	0.000278076
CD4	SPACA6	2350156	19	52207705	52208363	rs34764077	19	52208492	C	G	8.684	0.2717	2.475e-16	9.999e-05	0.000278076
CD4	VPS28	5700348	8	145649472	145649603	.	8	145642886	T	C	8.678	0.2116	2.576e-16	9.999e-05	0.000278076
CD4	CD36	1010592	7	80305834	80305883	rs3173803	7	80299113	A	G	-8.678	-0.3598	2.577e-16	9.999e-05	0.000278076
CD4	KIAA1715	4900068	2	176790718	176790767	rs2289969	2	176780250	C	T	8.668	0.1764	2.77e-16	9.999e-05	0.000278076
CD4	PYHIN1	7330538	1	158914762	158914811	rs1623601	1	158944127	C	T	-8.666	-0.1976	2.806e-16	9.999e-05	0.000278076
CD4	NPHP3	1820746	3	132400023	132400072	rs67092166	3	132435532	T	C	-8.656	-0.2682	2.999e-16	9.999e-05	0.000278076
CD4	CORO2A	1410609	9	100886875	100886924	rs701378	9	100885142	T	C	-8.653	-0.1432	3.08e-16	9.999e-05	0.000278076
CD4	DOCK9-AS2	7610458	13	99740545	99740594	rs9517592	13	99738106	G	A	-8.651	-0.2157	3.122e-16	9.999e-05	0.000278076
CD4	MTIF3	6560181	13	28011393	28014157	.	13	27996813	G	T	8.641	0.1083	3.348e-16	9.999e-05	0.000278076
CD4	ZNF83	3130370	19	53116292	53116341	rs8112866	19	53135375	C	T	-8.637	-0.2568	3.426e-16	9.999e-05	0.000278076
CD4	FAAP20	1570564	1	2121160	2121209	rs11587831	1	2110848	G	T	-8.63	-0.1614	3.6e-16	9.999e-05	0.000278076
CD4	GNA13	3800730	17	63007356	63007405	rs8076716	17	63048009	C	T	-8.629	-0.1228	3.636e-16	9.999e-05	0.000278076
CD4	NAXD	4060327	13	111291953	111292002	rs330549	13	111269277	T	C	-8.626	-0.1326	3.712e-16	9.999e-05	0.000278076
CD4	MKNK2	940152	19	2037716	2037765	rs12610177	19	2048281	T	G	-8.624	-0.1117	3.767e-16	9.999e-05	0.000278076
CD4	CTSB	240309	8	11700913	11700962	rs11250169	8	11699408	G	T	8.615	0.1784	4.01e-16	9.999e-05	0.000278076
CD4	TCEA3	4050491	1	23710866	23713770	rs71514235	1	23751140	T	G	-8.613	-0.1459	4.071e-16	9.999e-05	0.000278076
CD4	TIFA	6420594	4	113197074	113197123	rs4834247	4	113179077	T	C	-8.606	-0.1876	4.259e-16	9.999e-05	0.000278076
CD4	ADTRP	2650192	6	11723688	11735804	rs210906	6	11723255	C	A	-8.603	-0.2719	4.36e-16	9.999e-05	0.000278076
CD4	OSTF1	6380463	9	77755778	77755827	rs2273770	9	77755469	T	C	-8.589	-0.08979	4.811e-16	9.999e-05	0.000278076
CD4	PYHIN1	2000451	1	158914695	158914744	rs11578363	1	158945674	A	G	-8.58	-0.2244	5.131e-16	9.999e-05	0.000278076
CD4	SOS1	2140519	2	39213074	39213123	rs963731	2	39216873	C	T	8.573	0.4228	5.372e-16	9.999e-05	0.000278076
CD4	TMEM80	380068	11	703754	703803	rs7928943	11	698253	T	A	8.563	0.1895	5.751e-16	9.999e-05	0.000278076
CD4	JAKMIP3	5960364	10	133998106	133998155	rs114703550	10	133972542	C	T	-8.557	-0.3625	5.996e-16	9.999e-05	0.000278076
CD4	LOC93622	2630224	4	6677541	6677590	rs11931797	4	6675732	C	G	8.554	0.2238	6.16e-16	9.999e-05	0.000278076
CD4	DARS	6840711	2	136664887	136664936	rs12475516	2	136560761	G	C	8.55	0.07682	6.297e-16	9.999e-05	0.000278076
CD4	SNTB2	1240750	16	69333655	69334761	rs9940899	16	69169927	C	T	8.547	0.1536	6.444e-16	9.999e-05	0.000278076
CD4	FTH1	5220240	11	61731981	61732030	rs113017397	11	61738222	G	A	-8.543	-0.259	6.607e-16	9.999e-05	0.000278076
CD4	FCGBP	130463	19	40354334	40354383	rs2231738	19	40450048	C	T	8.541	0.4227	6.722e-16	9.999e-05	0.000278076
CD4	PDCD4-AS1	1050255	10	112628875	112628924	rs1576072	10	112802414	G	A	-8.54	-0.1492	6.763e-16	9.999e-05	0.000278076
CD4	CRNKL1	270309	20	20015308	20015357	rs6081837	20	19987674	C	T	8.53	0.202	7.257e-16	9.999e-05	0.000278076
CD4	TNFSF8	1240209	9	117665275	117665324	rs2075533	9	117693631	A	G	-8.53	-0.1927	7.277e-16	9.999e-05	0.000278076
CD4	ZNF286A	1050681	17	15621112	15621161	rs62071728	17	15621079	C	A	-8.53	-0.242	7.277e-16	9.999e-05	0.000278076
CD4	AP1M1	2190241	19	16346075	16346124	rs610330	19	16309898	C	T	-8.529	-0.1086	7.292e-16	9.999e-05	0.000278076
CD4	NDUFA10	6040291	2	240900338	240900387	rs10166776	2	240967312	A	G	-8.523	-0.1065	7.601e-16	9.999e-05	0.000278076
CD4	NOL9	6220196	1	6585487	6585536	rs1010584	1	6579843	T	C	-8.515	-0.3248	8.071e-16	9.999e-05	0.000278076
CD4	LOC554206	2570397	16	25043907	25043956	rs9302429	16	25041979	G	T	-8.512	-0.1341	8.241e-16	9.999e-05	0.000278076
CD4	UTP4	4200162	16	69202757	69202806	rs145882472	16	69313763	T	A	-8.509	-0.174	8.388e-16	9.999e-05	0.000278076
CD4	SOCS5	6370379	2	46989787	46989836	rs4952843	2	46957845	G	A	-8.502	-0.2016	8.817e-16	9.999e-05	0.000278076
CD4	PIGP	1820703	21	38445307	38445356	rs11701388	21	38445879	G	A	8.502	0.1668	8.833e-16	9.999e-05	0.000278076
CD4	CDR2	2140228	16	22357430	22357479	rs58015106	16	22356101	T	C	-8.5	-0.1656	8.964e-16	9.999e-05	0.000278076
CD4	TEF	4040114	22	41795066	41795115	rs5751086	22	41768862	T	C	8.495	0.1944	9.28e-16	9.999e-05	0.000278076
CD4	GTF2H2B	1510138	5	69730033	69730082	rs191644449	5	70200432	G	T	8.485	0.2036	9.945e-16	9.999e-05	0.000278076
CD4	SSR1	110451	6	7288076	7288125	rs59944115	6	7322574	A	G	-8.484	-0.1082	9.978e-16	9.999e-05	0.000278076
CD4	SLCO3A1	1440348	15	92715306	92715355	rs1165	15	92714296	T	G	8.48	0.1618	1.029e-15	9.999e-05	0.000278076
CD4	CD6	6590228	11	60787642	60787691	rs9734510	11	60773352	A	G	-8.475	-0.09147	1.065e-15	9.999e-05	0.000278076
CD4	TFPT	1500678	19	54610468	54611373	.	19	54614095	G	A	-8.474	-0.1574	1.073e-15	9.999e-05	0.000278076
CD4	TWSG1	940041	18	9401955	9402004	rs8095060	18	9336803	T	A	8.468	0.1082	1.12e-15	9.999e-05	0.000278076
CD4	BECN1	1690379	17	40962894	40962943	rs1011157	17	40960253	T	C	8.458	0.1238	1.196e-15	9.999e-05	0.000278076
CD4	FHL3	4210564	1	38462656	38462705	rs4360494	1	38455891	C	G	-8.456	-0.2735	1.21e-15	9.999e-05	0.000278076
CD4	PRDX5	2630056	11	64088516	64089082	rs28395878	11	64027468	C	T	-8.456	-0.1233	1.215e-15	9.999e-05	0.000278076
CD4	ELP5	2360131	17	7161971	7162162	rs2654183	17	7161611	T	G	-8.453	-0.1275	1.236e-15	9.999e-05	0.000278076
CD4	RPS9	6250097	19	54705397	54705446	.	19	54707562	T	C	-8.446	-0.08172	1.303e-15	9.999e-05	0.000278076
CD4	N4BP2L2	1440452	13	33007008	33007057	rs9591001	13	33042870	A	G	-8.444	-0.1671	1.316e-15	9.999e-05	0.000278076
CD4	TPCN2	5890487	11	68855810	68855859	rs12280942	11	68859683	G	A	-8.44	-0.1898	1.355e-15	9.999e-05	0.000278076
CD4	PLCB2	2060451	15	40580312	40580361	rs4924450	15	40597229	A	G	8.439	0.1456	1.369e-15	9.999e-05	0.000278076
CD4	TYW1B	1710402	7	72039658	72039707	.	7	72203887	A	T	8.436	0.2173	1.398e-15	9.999e-05	0.000278076
CD4	TRABD2A	4760053	2	85049001	85049050	rs11686804	2	85074832	A	C	-8.434	-0.2362	1.411e-15	9.999e-05	0.000278076
CD4	SIRPG	2680050	20	1610084	1610133	rs3746721	20	1610894	A	G	-8.419	-0.146	1.57e-15	9.999e-05	0.000278076
CD4	FGL2	1430170	7	76825768	76825817	rs2075761	7	76828953	T	C	8.416	0.2938	1.596e-15	9.999e-05	0.000278076
CD4	FKBP11	5860204	12	49315833	49315882	rs2293449	12	49318546	A	G	-8.415	-0.1157	1.613e-15	9.999e-05	0.000278076
CD4	ABCB10	4810048	1	229652752	229652801	rs10799534	1	229657213	C	A	-8.414	-0.1581	1.623e-15	9.999e-05	0.000278076
CD4	DFFB	3830095	1	3801654	3801703	rs45603135	1	3801141	G	T	-8.409	-0.1707	1.679e-15	9.999e-05	0.000278076
CD4	ISM1	5550092	20	13280875	13280924	rs4813119	20	13208450	T	C	-8.401	-0.3535	1.778e-15	9.999e-05	0.000278076
CD4	ABCC3	270615	17	48768788	48768836	rs3785912	17	48756937	T	C	-8.399	-0.2685	1.797e-15	9.999e-05	0.000278076
CD4	TMEM101	1400397	17	42088748	42088797	rs12947766	17	42058897	A	G	-8.396	-0.2289	1.836e-15	9.999e-05	0.000278076
CD4	GM2A	4280273	5	150648137	150648186	rs112641014	5	150647736	C	G	8.396	0.322	1.843e-15	9.999e-05	0.000278076
CD4	CASP7	5290465	10	115490127	115490176	rs61866461	10	115454862	A	C	-8.392	-0.1685	1.891e-15	9.999e-05	0.000278076
CD4	RILPL2	1660286	12	123900335	123900384	rs28404303	12	123905628	C	T	8.39	0.1132	1.912e-15	9.999e-05	0.000278076
CD4	ZNF627	240132	19	11729865	11729914	rs35838244	19	11721409	A	C	-8.378	-0.09294	2.086e-15	9.999e-05	0.000278076
CD4	STK39	3370092	2	168810745	168810794	rs6749447	2	169041386	G	T	-8.377	-0.1101	2.091e-15	9.999e-05	0.000278076
CD4	SPG7	4810274	16	89603843	89603892	rs680716	16	89599352	T	G	-8.374	-0.1754	2.14e-15	9.999e-05	0.000278076
CD4	ADA	7210192	20	43248442	43248942	rs2007720	20	43276688	G	A	8.372	0.1545	2.171e-15	9.999e-05	0.000278076
CD4	CREG1	1090497	1	167510656	167510705	rs57323848	1	167507471	A	G	-8.367	-0.1484	2.242e-15	9.999e-05	0.000278076
CD4	EIF2S2	3400577	20	32676416	32676465	rs6141439	20	32562080	C	T	-8.366	-0.1548	2.253e-15	9.999e-05	0.000278076
CD4	SSR3	2810523	3	156258985	156259034	rs75861595	3	156253374	A	C	8.356	0.2384	2.42e-15	9.999e-05	0.000278076
CD4	METTL21A	5360731	2	208477630	208477679	rs2709377	2	208393907	A	T	8.354	0.2242	2.446e-15	9.999e-05	0.000278076
CD4	UQCR10	7550768	22	30166236	30166285	rs140114	22	30133881	T	C	8.353	0.09817	2.478e-15	9.999e-05	0.000278076
CD4	BEND5	4540398	1	49202076	49208295	rs10493135	1	49222528	A	G	-8.327	-0.3278	2.955e-15	9.999e-05	0.000278076
CD4	TMEM200A	4780523	6	130764074	130764123	rs73623555	6	130834982	T	G	8.32	0.3835	3.1e-15	9.999e-05	0.000278076
CD4	TMEM156	2000364	4	38968446	38968495	rs58153422	4	39027998	C	A	8.319	0.1438	3.129e-15	9.999e-05	0.000278076
CD4	ANXA5	1070451	4	122589545	122589594	rs6854854	4	122606919	C	T	8.317	0.198	3.162e-15	9.999e-05	0.000278076
CD4	CD226	3940754	18	67530611	67530660	rs1788232	18	67527609	G	A	-8.309	-0.1304	3.338e-15	9.999e-05	0.000278076
CD4	SEC23B	6370133	20	18534998	18535764	rs6081173	20	18483652	C	G	8.309	0.1483	3.348e-15	9.999e-05	0.000278076
CD4	ACADM	430139	1	76226858	76226907	rs12134854	1	76137606	C	T	8.308	0.0987	3.366e-15	9.999e-05	0.000278076
CD4	PDIA6	10463	2	10927528	10928834	rs1734338	2	10935528	T	C	-8.303	-0.111	3.473e-15	9.999e-05	0.000278076
CD4	MRPL18	2340026	6	160218353	160218402	.	6	160211421	G	A	8.3	0.09271	3.559e-15	9.999e-05	0.000278076
CD4	UBR7	6100576	14	93695223	93695272	rs2905	14	93693422	T	C	-8.289	-0.07846	3.839e-15	9.999e-05	0.000278076
CD4	RSPRY1	6510427	16	57272792	57272841	rs7204779	16	57319425	G	A	-8.287	-0.1012	3.884e-15	9.999e-05	0.000278076
CD4	ZNF318	50193	6	43303952	43304001	rs7692	6	43304007	A	C	-8.284	-0.1271	3.961e-15	9.999e-05	0.000278076
CD4	RPRM	5550414	2	154333918	154333967	rs7593371	2	154265814	G	A	8.282	0.4841	4.016e-15	9.999e-05	0.000278076
CD4	DEXI	1500619	16	11022861	11022910	rs6498136	16	11036296	A	G	8.281	0.05865	4.044e-15	9.999e-05	0.000278076
CD4	FBXL17	6290482	5	107196794	107196843	rs12188414	5	107196959	T	C	8.272	0.2503	4.301e-15	9.999e-05	0.000278076
CD4	TYSND1	1940288	10	71899030	71899079	rs870801	10	71929746	A	C	-8.271	-0.0706	4.341e-15	9.999e-05	0.000278076
CD4	NEK3	1190504	13	52707032	52707081	rs9535883	13	52716189	C	G	-8.268	-0.1858	4.418e-15	9.999e-05	0.000278076
CD4	RAD51C	5910215	17	56772403	56772452	rs34683543	17	56520036	A	C	8.249	0.1236	5.041e-15	9.999e-05	0.000278076
CD4	LRIG1	5090408	3	66429500	66429549	rs6793110	3	66444615	A	G	-8.233	-0.1307	5.599e-15	9.999e-05	0.000278076
CD4	SRA1	4290075	5	139929874	139929923	rs3733681	5	139914758	G	A	-8.232	-0.1227	5.661e-15	9.999e-05	0.000278076
CD4	PIGB	2030739	15	55647006	55647055	rs12915465	15	55603302	C	T	8.231	0.1664	5.684e-15	9.999e-05	0.000278076
CD4	ZC3H3	4760538	8	144519840	144519889	rs13259078	8	144543976	A	G	8.215	0.09583	6.347e-15	9.999e-05	0.000278076
CD4	CRLS1	2710446	20	6015110	6015159	rs6133282	20	5998717	T	C	8.215	0.07523	6.356e-15	9.999e-05	0.000278076
CD4	SLC10A7	2690296	4	147176306	147176355	rs6825571	4	147173510	A	G	8.209	0.1118	6.622e-15	9.999e-05	0.000278076
CD4	RPL17	2000593	18	47018148	47018197	rs7242374	18	47043463	T	C	8.209	0.2092	6.631e-15	9.999e-05	0.000278076
CD4	TFCP2	780427	12	51488891	51488940	rs59936854	12	51445432	T	G	-8.207	-0.1442	6.714e-15	9.999e-05	0.000278076
CD4	TXNRD2	2230397	22	19863079	19863128	rs7290770	22	19861161	T	C	-8.197	-0.2058	7.188e-15	9.999e-05	0.000278076
CD4	SPATA5L1	7400619	15	45710789	45710838	rs16952714	15	45650358	A	G	8.194	0.1424	7.322e-15	9.999e-05	0.000278076
CD4	SCP2	1010730	1	53416507	53416556	rs11206051	1	53424871	A	T	-8.194	-0.1661	7.33e-15	9.999e-05	0.000278076
CD4	LOC643733	650072	11	104779612	104779661	.	11	104781313	C	T	8.19	0.1878	7.532e-15	9.999e-05	0.000278076
CD4	TSPAN32	770575	11	2339272	2339321	rs1548432	11	2331547	A	G	8.185	0.1897	7.804e-15	9.999e-05	0.000278076
CD4	RPAP1	1450678	15	41809627	41809676	.	15	41819322	T	C	8.184	0.1428	7.845e-15	9.999e-05	0.000278076
CD4	FCRL3	6180228	1	157646452	157646501	rs7522061	1	157668390	C	T	8.181	0.2477	7.978e-15	9.999e-05	0.000278076
CD4	LHPP	2230091	10	126302600	126302649	rs61861927	10	126160495	A	G	-8.178	-0.1197	8.177e-15	9.999e-05	0.000278076
CD4	TSC22D2	7100215	3	150176683	150176732	rs2167177	3	150135186	T	C	8.172	0.1354	8.505e-15	9.999e-05	0.000278076
CD4	RBCK1	5820753	20	411363	411412	rs6139109	20	391025	C	T	8.167	0.1516	8.815e-15	9.999e-05	0.000278076
CD4	IMMP2L	5870487	7	110303618	110303667	rs37733	7	110896492	T	C	8.164	0.1482	8.986e-15	9.999e-05	0.000278076
CD4	PDCD2	6860452	6	170886713	170886762	rs9366244	6	170828880	T	C	-8.157	-0.06472	9.421e-15	9.999e-05	0.000278076
CD4	TMEM45B	430541	11	129729832	129729881	rs2248097	11	129718291	G	C	-8.156	-0.2228	9.477e-15	9.999e-05	0.000278076
CD4	KAT8	4060041	16	31142528	31142577	rs78924645	16	31154358	A	G	8.155	0.09044	9.565e-15	9.999e-05	0.000278076
CD4	KIAA0391	6560427	14	35743097	35743146	rs72664807	14	35556089	C	T	8.153	0.08817	9.657e-15	9.999e-05	0.000278076
CD4	TPR	6770014	1	186286614	186286663	rs768452132	1	186284361	A	C	-8.153	-0.3027	9.684e-15	9.999e-05	0.000278076
CD4	MTMR6	160026	13	25821538	25821587	rs3809335	13	25861577	G	A	8.149	0.1976	9.936e-15	9.999e-05	0.000278076
CD4	KLHDC4	4180176	16	87741499	87741548	rs2290019	16	87741662	A	C	-8.141	-0.2014	1.046e-14	9.999e-05	0.000278076
CD4	HVCN1	3800735	12	111086724	111086773	rs7959516	12	110622224	G	T	-8.14	-0.286	1.054e-14	9.999e-05	0.000278076
CD4	ZNF544	3400072	19	58774903	58774952	rs260488	19	58686991	G	A	8.14	0.1718	1.059e-14	9.999e-05	0.000278076
CD4	GPR19	6200072	12	12814476	12814525	rs12311887	12	12863388	C	T	8.139	0.2007	1.063e-14	9.999e-05	0.000278076
CD4	TRIT1	7210092	1	40306939	40306988	rs148064937	1	40330141	T	C	-8.135	-0.2602	1.09e-14	9.999e-05	0.000278076
CD4	CRBN	3780554	3	3191761	3191810	rs1672767	3	3198513	T	C	-8.135	-0.09	1.092e-14	9.999e-05	0.000278076
CD4	ATG16L1	3420347	2	234203896	234203945	rs2880080	2	234154139	T	G	-8.132	-0.09443	1.118e-14	9.999e-05	0.000278076
CD4	FHL2	990288	2	105977308	105977357	rs13386004	2	105994498	A	C	8.13	0.4639	1.129e-14	9.999e-05	0.000278076
CD4	CCDC174	6960170	3	14713961	14714010	rs1901	3	14712473	A	G	8.128	0.0851	1.149e-14	9.999e-05	0.000278076
CD4	ASB1	1820347	2	239360808	239360857	rs10929275	2	239323169	G	A	-8.106	-0.1177	1.33e-14	9.999e-05	0.000278076
CD4	ITGB2	3890373	21	46306010	46306059	rs760462	21	46328099	C	T	-8.105	-0.09265	1.339e-14	9.999e-05	0.000278076
CD4	HLA-F	5220070	6	29692132	29692181	.	6	29679471	A	G	8.104	0.1508	1.348e-14	9.999e-05	0.000278076
CD4	GPSM1	6280100	9	139253956	139254005	rs76115134	9	139221798	C	T	-8.104	-0.1762	1.348e-14	9.999e-05	0.000278076
CD4	IQGAP1	6520646	15	91045062	91045111	rs2074585	15	91009484	A	G	-8.103	-0.08755	1.357e-14	9.999e-05	0.000278076
CD4	NPRL3	2640528	16	135848	135897	rs8055187	16	158324	T	A	8.097	0.1395	1.41e-14	9.999e-05	0.000278076
CD4	RAB24	5910300	5	176728727	176728776	rs72813180	5	176732537	G	C	8.097	0.1835	1.413e-14	9.999e-05	0.000278076
CD4	RPL23AP7	3130682	2	114369781	114383191	rs11893733	2	114359909	G	A	8.096	0.1326	1.423e-14	9.999e-05	0.000278076
CD4	RDH13	1300187	19	55555856	55555905	.	19	55574468	A	G	-8.096	-0.2689	1.426e-14	9.999e-05	0.000278076
CD4	PUS3	1050424	11	125763630	125763679	rs485878	11	125777056	A	G	-8.093	-0.1165	1.448e-14	9.999e-05	0.000278076
CD4	MLLT4	4290082	6	168271160	168272924	rs2295090	6	168312541	C	T	8.09	0.2517	1.481e-14	9.999e-05	0.000278076
CD4	USP53	6520619	4	120214121	120214170	rs7655064	4	120106348	C	T	8.086	0.3208	1.519e-14	9.999e-05	0.000278076
CD4	TMEM244	6480201	6	130164721	130166933	rs12203796	6	130161826	T	C	8.08	0.2168	1.585e-14	9.999e-05	0.000278076
CD4	FOXRED2	160181	22	36884303	36884352	rs139994	22	36860270	T	C	8.075	0.4205	1.636e-14	9.999e-05	0.000278076
CD4	ST7L	1430279	1	113098561	113098610	rs6700673	1	113157054	T	C	8.074	0.1966	1.652e-14	9.999e-05	0.000278076
CD4	EXOSC6	6330025	16	70284156	70284205	rs2549082	16	70153162	G	A	8.073	0.1038	1.66e-14	9.999e-05	0.000278076
CD4	LIME1	6420450	20	62370404	62370453	.	20	62336258	T	C	8.07	0.07361	1.689e-14	9.999e-05	0.000278076
CD4	ALDH9A1	1820044	1	165631522	165631571	rs12408101	1	165667781	G	T	-8.063	-0.08559	1.771e-14	9.999e-05	0.000278076
CD4	NELFCD	6250017	20	57569239	57569288	rs17851253	20	57564695	T	C	-8.062	-0.149	1.79e-14	9.999e-05	0.000278076
CD4	METTL13	6520408	1	171766005	171766054	rs2232826	1	171765591	A	G	8.059	0.1086	1.819e-14	9.999e-05	0.000278076
CD4	GIMAP4	4880626	7	150270942	150270991	rs7785909	7	150222230	A	T	8.058	0.07866	1.837e-14	9.999e-05	0.000278076
CD4	TAF1C	6380131	16	84211519	84211568	rs12597782	16	84208891	C	G	8.046	0.09566	1.997e-14	9.999e-05	0.000278076
CD4	STT3A	2570692	11	125488453	125489951	rs12577384	11	125477638	G	A	-8.042	-0.1242	2.05e-14	9.999e-05	0.000278076
CD4	PIH1D1	5910202	19	49950304	49950353	rs12975598	19	49948213	A	G	-8.042	-0.1203	2.051e-14	9.999e-05	0.000278076
CD4	TRIM66	3840110	11	8633672	8633721	rs10840105	11	8699662	G	A	8.03	0.1684	2.221e-14	9.999e-05	0.000278076
CD4	NNT	6020575	5	43705320	43705369	rs10072186	5	43718220	C	T	8.026	0.1925	2.274e-14	9.999e-05	0.000278076
CD4	SNHG15	3130358	7	45022770	45022819	rs67024649	7	45068827	A	G	8.025	0.1555	2.289e-14	9.999e-05	0.000278076
CD4	GSTO1	4900070	10	106027098	106027147	rs10883990	10	106018558	G	A	8.024	0.09352	2.31e-14	9.999e-05	0.000278076
CD4	TLR1	6520451	4	38797942	38797991	rs11725309	4	38783848	C	T	8.017	0.2541	2.418e-14	9.999e-05	0.000278076
CD4	XYLT2	6250465	17	48438367	48438416	rs75877386	17	48451561	A	G	-8.015	-0.1131	2.448e-14	9.999e-05	0.000278076
CD4	NAP1L4	70181	11	2965855	2965904	rs12363575	11	3030104	G	A	-8.006	-0.08576	2.595e-14	9.999e-05	0.000278076
CD4	PITRM1	1510072	10	3180229	3180278	rs10508247	10	3181577	C	G	8.003	0.1208	2.659e-14	9.999e-05	0.000278076
CD4	DDX59	1300279	1	200613522	200613571	rs12061556	1	200650239	C	G	-8.002	-0.1098	2.681e-14	9.999e-05	0.000278076
CD4	ATP5G1	5870446	17	46973134	46973184	rs12948439	17	46967124	A	G	7.999	0.08562	2.731e-14	9.999e-05	0.000278076
CD4	PFKP	2360452	10	3178718	3178767	rs113229157	10	3113118	A	T	7.999	0.2931	2.734e-14	9.999e-05	0.000278076
CD4	PLEKHA1	3930541	10	124189413	124189462	rs8181474	10	124160581	A	G	7.997	0.1424	2.768e-14	9.999e-05	0.000278076
CD4	ARHGEF19	6250546	1	16524764	16524813	rs221035	1	16526529	A	G	7.993	0.1786	2.835e-14	9.999e-05	0.000278076
CD4	LARS	940020	5	145493763	145493812	rs3797627	5	145456724	C	T	-7.991	-0.08527	2.873e-14	9.999e-05	0.000278076
CD4	C8orf33	1470397	8	146281264	146281313	rs6984569	8	146301221	A	G	7.989	0.1003	2.91e-14	9.999e-05	0.000278076
CD4	TMEM9	1010110	1	201104133	201104182	rs7526291	1	201113397	G	C	7.988	0.1021	2.933e-14	9.999e-05	0.000278076
CD4	SLC37A3	3420332	7	140034099	140034148	rs1128589	7	140034294	G	C	7.988	0.1197	2.933e-14	9.999e-05	0.000278076
CD4	ARHGAP32	1340288	11	128838354	128838403	rs201764442	11	129213541	C	T	7.987	0.2674	2.96e-14	9.999e-05	0.000278076
CD4	SNX5	5270121	20	17922613	17922662	rs79180339	20	17962125	T	A	7.98	0.1814	3.095e-14	9.999e-05	0.000278076
CD4	ZNF30	2570187	19	35435725	35435774	rs56093013	19	35418182	A	G	-7.978	-0.1201	3.142e-14	9.999e-05	0.000278076
CD4	MED16	5820598	19	871926	871975	rs1651891	19	868620	A	G	7.974	0.191	3.222e-14	9.999e-05	0.000278076
CD4	TRAPPC2B	4590121	19	57875047	57876207	rs12461155	19	57920134	T	C	-7.973	-0.1569	3.255e-14	9.999e-05	0.000278076
CD4	WHAMM	4040019	15	83503515	83503564	rs12903359	15	83502787	G	A	-7.972	-0.1716	3.261e-14	9.999e-05	0.000278076
CD4	ARNT	2640338	1	150782289	150782338	rs10888394	1	150749913	T	C	7.97	0.1941	3.307e-14	9.999e-05	0.000278076
CD4	CENPM	1450192	22	42334831	42334880	rs5758511	22	42336172	A	G	-7.963	-0.1567	3.482e-14	9.999e-05	0.000278076
CD4	SELM	6400148	22	31500833	31500882	rs12170688	22	31505517	C	T	-7.962	-0.1384	3.489e-14	9.999e-05	0.000278076
CD4	FAM107B	6040603	10	14561191	14561240	rs17155703	10	14701678	C	T	7.956	0.1099	3.637e-14	9.999e-05	0.000278076
CD4	UHMK1	4180612	1	162498962	162499011	.	1	162467014	G	C	7.956	0.06582	3.645e-14	9.999e-05	0.000278076
CD4	CCDC102A	1660681	16	57546255	57546304	rs867142	16	57547386	T	G	-7.955	-0.3022	3.672e-14	9.999e-05	0.000278076
CD4	SBK1	3850767	16	28335019	28335068	rs34952347	16	28288551	C	T	7.954	0.1203	3.676e-14	9.999e-05	0.000278076
CD4	TPP2	4050451	13	103330858	103330907	rs9585959	13	103315948	C	G	-7.952	-0.1435	3.735e-14	9.999e-05	0.000278076
CD4	PCBP2	3310427	12	53874172	53874221	rs80046306	12	53906419	C	T	-7.951	-0.2342	3.752e-14	9.999e-05	0.000278076
CD4	KIAA1683	3850754	19	18367927	18367976	rs57090641	19	18383728	C	T	-7.95	-0.2129	3.798e-14	9.999e-05	0.000278076
CD4	DHDH	6770630	19	49448152	49448201	rs12461595	19	49441394	A	G	-7.945	-0.4165	3.922e-14	9.999e-05	0.000278076
CD4	FASTKD1	4810546	2	170387201	170387900	rs13424358	2	170437480	A	T	7.942	0.2222	3.987e-14	9.999e-05	0.000278076
CD4	RPSA	2320544	3	39453942	39453991	rs36087478	3	39445047	A	G	-7.941	-0.1632	4.017e-14	9.999e-05	0.000278076
CD4	SPIRE1	5690246	18	12446589	12446638	rs2155734	18	12731854	A	G	7.94	0.2628	4.046e-14	9.999e-05	0.000278076
CD4	CD247	3890689	1	167399961	167400010	rs2949661	1	167424924	T	C	7.938	0.06933	4.092e-14	9.999e-05	0.000278076
CD4	PARVB	1820386	22	44564798	44564847	rs7292997	22	44425427	G	A	7.938	0.1951	4.096e-14	9.999e-05	0.000278076
CD4	B4GALT4	2000646	3	118930889	118930938	rs6438503	3	118930386	T	C	7.936	0.1839	4.16e-14	9.999e-05	0.000278076
CD4	RNPEP	5570601	1	201975087	201975136	rs4950811	1	201961711	A	G	7.936	0.1138	4.165e-14	9.999e-05	0.000278076
CD4	CPSF2	3830204	14	92630005	92630054	rs7140188	14	92591978	G	C	-7.928	-0.1606	4.397e-14	9.999e-05	0.000278076
CD4	SP140	6400681	2	231103633	231103682	rs114555932	2	231124827	A	T	-7.926	-0.284	4.449e-14	9.999e-05	0.000278076
CD4	GPN1	7560327	2	27873452	27873501	rs7562863	2	27892694	A	T	-7.925	-0.05901	4.482e-14	9.999e-05	0.000278076
CD4	CXCL5	540377	4	74861784	74861833	rs352046	4	74864550	C	G	7.921	0.3598	4.604e-14	9.999e-05	0.000278076
CD4	NTAN1	6510075	16	15138222	15141305	rs576130296	16	15200807	C	T	7.916	0.0962	4.748e-14	9.999e-05	0.000278076
CD4	SESTD1	670202	2	179979875	179979924	rs13421666	2	180062034	T	C	7.914	0.2088	4.819e-14	9.999e-05	0.000278076
CD4	CDK10	1850309	16	89762680	89762729	rs77681059	16	90000044	T	C	-7.913	-0.2729	4.841e-14	9.999e-05	0.000278076
CD4	IRF5	4260373	7	128589570	128589619	rs10954213	7	128589427	A	G	7.913	0.2046	4.853e-14	9.999e-05	0.000278076
CD4	TCFL5	1510154	20	61472810	61472859	rs3664	20	61472386	G	A	7.902	0.1202	5.226e-14	9.999e-05	0.000278076
CD4	SH3TC1	2490309	4	8242502	8242551	rs55642964	4	8228948	C	T	7.899	0.2081	5.312e-14	9.999e-05	0.000278076
CD4	PNPLA7	5050577	9	140354461	140354510	rs41309970	9	140344204	T	C	7.898	0.2072	5.369e-14	9.999e-05	0.000278076
CD4	TRAPPC5	7610593	19	7747447	7747496	rs62110711	19	7749155	T	C	7.892	0.103	5.557e-14	9.999e-05	0.000278076
CD4	CHCHD2	2120066	7	56170591	56170640	rs2908548	7	56177651	C	T	7.892	0.07429	5.561e-14	9.999e-05	0.000278076
CD4	CERS2	6380154	1	150938030	150938079	rs4970980	1	150864992	C	A	7.891	0.08824	5.618e-14	9.999e-05	0.000278076
CD4	PRMT2	2640161	21	48056406	48056455	rs8129793	21	47925719	C	T	7.888	0.228	5.737e-14	9.999e-05	0.000278076
CD4	NICN1	3390722	3	49460411	49460460	rs11130181	3	49109919	A	G	7.884	0.0972	5.865e-14	9.999e-05	0.000278076
CD4	IL7R	3890523	5	35879322	35879371	rs6862142	5	35882296	G	A	-7.883	-0.0967	5.928e-14	9.999e-05	0.000278076
CD4	SH3GLB1	6960372	1	87207981	87208030	rs34812199	1	87186124	C	T	7.881	0.1711	5.998e-14	9.999e-05	0.000278076
CD4	OLA1	4830021	2	174937560	174937609	rs11682068	2	174935806	G	A	7.876	0.1904	6.187e-14	9.999e-05	0.000278076
CD4	ANXA6	2490598	5	150480441	150480490	rs2303038	5	150535013	T	C	7.875	0.1242	6.222e-14	9.999e-05	0.000278076
CD4	TMEM189	4050072	20	48740342	48740391	rs1883687	20	48722238	C	T	7.868	0.1097	6.539e-14	9.999e-05	0.000278076
CD4	EML3	3400397	11	62369696	62369745	rs1801144	11	62381808	C	G	7.867	0.06994	6.562e-14	9.999e-05	0.000278076
CD4	DIDO1	5390707	20	61518827	61518876	rs3746772	20	61514340	C	G	-7.861	-0.2112	6.838e-14	9.999e-05	0.000278076
CD4	RAB3GAP1	3840079	2	135927369	135927418	rs2322445	2	135921839	A	T	-7.851	-0.09421	7.331e-14	9.999e-05	0.000278076
CD4	SPCS3	3780600	4	177248420	177249389	rs13127551	4	177238287	A	T	-7.85	-0.2026	7.38e-14	9.999e-05	0.000278076
CD4	CDO1	3780315	5	115141110	115141159	rs199564335	5	115130803	C	A	7.849	0.3428	7.394e-14	9.999e-05	0.000278076
CD4	IL12RB1	6400370	19	18181424	18181473	rs845376	19	18195178	A	G	-7.846	-0.1308	7.551e-14	9.999e-05	0.000278076
CD4	DGCR8	290053	22	20099142	20099191	rs2008701	22	20104235	T	C	-7.846	-0.1976	7.577e-14	9.999e-05	0.000278076
CD4	TRIM68	2370328	11	4620050	4620099	rs74836383	11	4647400	T	A	-7.844	-0.159	7.656e-14	9.999e-05	0.000278076
CD4	MIF	4490671	22	24237114	24237258	rs2070766	22	24237221	G	C	-7.839	-0.09243	7.917e-14	9.999e-05	0.000278076
CD4	CAST	6560136	5	96110111	96110160	rs7704167	5	96004363	C	T	7.832	0.1782	8.267e-14	9.999e-05	0.000278076
CD4	OAT	7610561	10	126086440	126086489	rs9422807	10	126093991	C	T	-7.832	-0.1232	8.298e-14	9.999e-05	0.000278076
CD4	ZNF696	3310523	8	144379981	144380030	rs11782193	8	144364579	A	G	7.831	0.1204	8.318e-14	9.999e-05	0.000278076
CD4	BCCIP	990598	10	127524702	127524751	rs4121002	10	127590076	G	T	7.823	0.08067	8.822e-14	9.999e-05	0.000278076
CD4	TECR	2370259	19	14676453	14676582	rs61732092	19	14676578	T	C	-7.82	-0.1288	8.946e-14	9.999e-05	0.000278076
CD4	SFXN4	1820706	10	120900473	120900522	rs3740561	10	120923339	T	G	7.817	0.08677	9.139e-14	9.999e-05	0.000278076
CD4	PDGFB	4040397	22	39620092	39620141	rs5757575	22	39636928	G	A	-7.816	-0.2127	9.201e-14	9.999e-05	0.000278076
CD4	CAT	1770500	11	34492588	34492963	rs12288820	11	34505926	G	C	7.81	0.1005	9.602e-14	9.999e-05	0.000278076
CD4	ZCRB1	1990639	12	42706049	42706098	rs1563419	12	42686694	G	A	-7.804	-0.2541	9.946e-14	9.999e-05	0.000278076
CD4	ARL16	7050500	17	79648568	79648617	rs7503637	17	79649515	A	G	-7.804	-0.1803	9.974e-14	9.999e-05	0.000278076
CD4	COMMD10	6510719	5	115628214	115628263	rs62384474	5	115634018	C	T	7.802	0.1648	1.007e-13	9.999e-05	0.000278076
CD4	UST	7380338	6	149397651	149397700	rs77139823	6	149101428	C	T	-7.797	-0.2381	1.042e-13	9.999e-05	0.000278076
CD4	CFAP20	5360630	16	58147700	58147749	rs14272	16	58147687	A	G	-7.796	-0.208	1.053e-13	9.999e-05	0.000278076
CD4	RERE	1230347	1	8412831	8412880	rs301806	1	8482078	T	C	-7.791	-0.1191	1.083e-13	9.999e-05	0.000278076
CD4	SYNJ2	4200593	6	158519047	158519096	rs71563797	6	158619948	C	G	7.79	0.2042	1.094e-13	9.999e-05	0.000278076
CD4	MTHFSD	50681	16	86564872	86564921	rs16944719	16	86565187	T	A	-7.786	-0.325	1.124e-13	9.999e-05	0.000278076
CD4	TMEM109	6130193	11	60690529	60690578	rs555622	11	60702346	T	G	-7.785	-0.07702	1.132e-13	9.999e-05	0.000278076
CD4	ICMT	5550348	1	6281467	6281516	rs41278922	1	6280872	C	G	-7.779	-0.2273	1.177e-13	9.999e-05	0.000278076
CD4	PQLC1	4640131	18	77662567	77662616	rs10853392	18	77708781	A	G	7.778	0.05577	1.181e-13	9.999e-05	0.000278076
CD4	SP4	1010521	7	21553983	21554032	rs73060317	7	21520212	G	T	-7.778	-0.1137	1.184e-13	9.999e-05	0.000278076
CD4	C6orf48	7150017	6	31805143	31805192	rs4711279	6	31802465	G	C	-7.776	-0.1065	1.201e-13	9.999e-05	0.000278076
CD4	CCDC50	6520100	3	191115927	191115976	rs28696260	3	191042490	T	C	-7.769	-0.2289	1.255e-13	9.999e-05	0.000278076
CD4	ZNF143	3830403	11	9549191	9549240	rs12287703	11	9503778	G	A	7.766	0.1697	1.28e-13	9.999e-05	0.000278076
CD4	CAPG	3840367	2	85622714	85625156	rs11696093	2	85636195	C	T	7.764	0.2135	1.298e-13	9.999e-05	0.000278076
CD4	CCDC77	3850291	12	551659	551708	rs11062813	12	518986	C	T	-7.762	-0.1695	1.312e-13	9.999e-05	0.000278076
CD4	ISCA1	7160139	9	88880973	88881022	rs791314	9	88943171	C	T	7.757	0.1523	1.361e-13	9.999e-05	0.000278076
CD4	ADI1	6620278	2	3502323	3502372	rs1130127	2	3502625	C	T	7.755	0.2155	1.375e-13	9.999e-05	0.000278076
CD4	RAD51C	7610129	17	56774144	56774193	rs3809724	17	57061238	A	G	7.754	0.1442	1.389e-13	9.999e-05	0.000278076
CD4	CDC25B	4760338	20	3786490	3786539	rs6116042	20	3776968	A	T	7.752	0.07834	1.4e-13	9.999e-05	0.000278076
CD4	POMC	5260291	2	25383939	25383988	rs3754861	2	25393722	C	A	7.749	0.4535	1.429e-13	9.999e-05	0.000278076
CD4	SP4	990343	7	21553605	21553654	rs73060317	7	21520212	G	T	-7.748	-0.1068	1.437e-13	9.999e-05	0.000278076
CD4	TEFM	1050427	17	29226383	29226432	rs73265646	17	29244023	T	C	-7.737	-0.226	1.547e-13	9.999e-05	0.000278076
CD4	MICU2	1400682	13	22067000	22067049	rs1325788	13	22039671	T	C	-7.725	-0.08813	1.67e-13	9.999e-05	0.000278076
CD4	TRMT61B	2490170	2	29073085	29073219	rs3190	2	29025479	G	A	7.725	0.12	1.679e-13	9.999e-05	0.000278076
CD4	PSMG1	2450136	21	40551855	40551904	rs2836923	21	40524236	C	T	7.724	0.1055	1.688e-13	9.999e-05	0.000278076
CD4	RNF175	2600296	4	154631488	154631537	rs28414157	4	154716471	T	A	-7.721	-0.2399	1.715e-13	9.999e-05	0.000278076
CD4	C16orf72	3180450	16	9213310	9213359	rs4605160	16	9187721	C	T	7.721	0.1134	1.724e-13	9.999e-05	0.000278076
CD4	HLA-DOB	3450338	6	32780840	32780889	.	6	32796793	A	G	7.72	0.5022	1.735e-13	9.999e-05	0.000278076
CD4	PPIL3	7320326	2	201746157	201746206	rs13413681	2	201902711	A	T	-7.715	-0.2464	1.788e-13	9.999e-05	0.000278076
CD4	ADPRM	6580129	17	10614245	10614294	rs2520180	17	10594329	C	T	-7.714	-0.09264	1.798e-13	9.999e-05	0.000278076
CD4	CCT3	5270717	1	156278876	156278925	rs11264469	1	156276746	G	A	-7.711	-0.1059	1.838e-13	9.999e-05	0.000278076
CD4	FOXN2	6020612	2	48606239	48606288	rs138659652	2	48655341	T	C	7.709	0.1076	1.856e-13	9.999e-05	0.000278076
CD4	RFX7	2190131	15	56382848	56382897	rs12591150	15	56499482	T	G	-7.708	-0.1385	1.872e-13	9.999e-05	0.000278076
CD4	NT5DC3	6330348	12	104166315	104166364	rs12368209	12	104180872	A	G	7.7	0.1434	1.977e-13	9.999e-05	0.000278076
CD4	NSFL1C	7320328	20	1422897	1422946	rs932524	20	1420336	T	C	-7.699	-0.1028	1.989e-13	9.999e-05	0.000278076
CD4	PRMT6	3890187	1	107601283	107601332	rs1762485	1	107625056	T	C	-7.696	-0.1159	2.024e-13	9.999e-05	0.000278076
CD4	DIP2A	2490685	21	47966992	47967041	rs16979358	21	47966977	T	C	-7.694	-0.2599	2.048e-13	9.999e-05	0.000278076
CD4	LPP	6350711	3	188596357	188596406	rs113636851	3	188610146	G	T	-7.69	-0.2146	2.109e-13	9.999e-05	0.000278076
CD4	C19orf24	10189	19	1278916	1278965	rs12975875	19	1268178	A	G	-7.685	-0.1183	2.178e-13	9.999e-05	0.000278076
CD4	LINC00969	3060341	3	195438611	195438660	rs3107763	3	195518755	T	G	-7.682	-0.2005	2.221e-13	9.999e-05	0.000278076
CD4	TMEM60	4480368	7	77423317	77423366	rs7799383	7	77354715	T	C	-7.682	-0.06982	2.221e-13	9.999e-05	0.000278076
CD4	TBC1D2B	2850039	15	78287669	78287718	rs7173128	15	78327269	A	G	7.68	0.1086	2.246e-13	9.999e-05	0.000278076
CD4	ATP6V1D	1660736	14	67804967	67805016	rs148795114	14	67659854	A	G	7.671	0.1343	2.38e-13	9.999e-05	0.000278076
CD4	SETD6	5810437	16	58553350	58553399	rs11867022	16	58602225	C	T	-7.671	-0.149	2.381e-13	9.999e-05	0.000278076
CD4	LOC100505715	1050100	19	44405101	44405232	rs398099	19	44405281	C	G	-7.67	-0.1454	2.393e-13	9.999e-05	0.000278076
CD4	SMAD5	6770553	5	135517865	135517914	rs6596287	5	135479348	C	A	7.666	0.2394	2.469e-13	9.999e-05	0.000278076
CD4	KIF16B	2900370	20	16253136	16253185	rs997972	20	16561203	G	A	-7.663	-0.28	2.509e-13	9.999e-05	0.000278076
CD4	PROK2	1030463	3	71821153	71821202	rs7644362	3	71829242	A	G	7.662	0.4556	2.536e-13	9.999e-05	0.000278076
CD4	CFAP36	990114	2	55764619	55764668	rs7557134	2	55878927	T	A	-7.661	-0.1014	2.541e-13	9.999e-05	0.000278076
CD4	CTLA4	6400333	2	204738532	204738581	rs3087243	2	204738919	A	G	7.658	0.2087	2.588e-13	9.999e-05	0.000278076
CD4	ARID1A	6280411	1	27108248	27108297	rs566260414	1	27042706	G	A	-7.658	-0.1844	2.597e-13	9.999e-05	0.000278076
CD4	SIDT1	7000026	3	113347803	113347852	rs6771972	3	113117165	G	A	-7.656	-0.1233	2.627e-13	9.999e-05	0.000278076
CD4	TARP	4280192	7	38305088	38305137	rs55734725	7	38292853	T	C	-7.655	-0.5757	2.651e-13	9.999e-05	0.000278076
CD4	ZNF415	6060066	19	53611350	53611399	rs10423215	19	53649073	G	A	7.654	0.4103	2.661e-13	9.999e-05	0.000278076
CD4	NAPSB	3290259	19	50837265	50837314	rs60182980	19	50845704	A	G	-7.65	-0.2686	2.731e-13	9.999e-05	0.000278076
CD4	ILVBL	4890382	19	15226153	15226202	.	19	15247199	T	C	7.647	0.114	2.795e-13	9.999e-05	0.000278076
CD4	LYSMD4	7210487	15	100267704	100267753	rs2603221	15	100260660	C	A	-7.642	-0.1148	2.877e-13	9.999e-05	0.000278076
CD4	SUCLG2	4060692	3	67425277	67425326	rs6773425	3	67477669	C	T	7.642	0.09785	2.881e-13	9.999e-05	0.000278076
CD4	GSDMD	610148	8	144645135	144645184	rs13276307	8	144646352	T	C	7.637	0.1005	2.969e-13	9.999e-05	0.000278076
CD4	PMS2	6760707	7	6010591	6010640	rs1860461	7	6053264	A	G	-7.637	-0.1579	2.978e-13	9.999e-05	0.000278076
CD4	IFT52	3420270	20	42264622	42265802	rs62224803	20	42197892	T	G	-7.636	-0.2534	2.992e-13	9.999e-05	0.000278076
CD4	LILRA2	3370594	19	55098855	55098904	.	19	55103061	A	G	-7.636	-0.3678	3.001e-13	9.999e-05	0.000278076
CD4	CCDC90B	5090014	11	82972896	82972945	rs476717	11	82990278	T	C	7.634	0.06458	3.025e-13	9.999e-05	0.000278076
CD4	VASH1	580465	14	77249170	77249219	rs4899614	14	77192561	C	T	7.63	0.2281	3.109e-13	9.999e-05	0.000278076
CD4	FDX1	7100180	11	110335190	110335239	rs2044174	11	110334180	C	T	7.627	0.1978	3.174e-13	9.999e-05	0.000278076
CD4	ERICH1	5670717	8	614653	618623	rs201794319	8	605793	T	C	7.622	0.09432	3.277e-13	9.999e-05	0.000278076
CD4	EEF2KMT	580026	16	5135644	5135693	rs12596631	16	5132785	A	G	7.621	0.1781	3.295e-13	9.999e-05	0.000278076
CD4	RITA1	4900753	12	113629848	113629897	rs6489892	12	113581732	G	A	-7.621	-0.08718	3.312e-13	9.999e-05	0.000278076
CD4	HSD17B8	5700056	6	33173926	33174173	.	6	33141161	G	A	7.62	0.158	3.32e-13	9.999e-05	0.000278076
CD4	FNBP1	5270435	9	132649580	132649629	rs1108534	9	132629421	A	G	7.62	0.09029	3.331e-13	9.999e-05	0.000278076
CD4	GFPT1	4920156	2	69553006	69553055	rs7370877	2	69525721	G	A	7.619	0.1389	3.352e-13	9.999e-05	0.000278076
CD4	ABCB9	6900241	12	123413569	123413618	rs940904	12	123491572	A	G	7.619	0.2016	3.355e-13	9.999e-05	0.000278076
CD4	MARS2	10440	2	198572389	198572438	rs57862683	2	198747537	G	A	-7.606	-0.09793	3.647e-13	9.999e-05	0.000278076
CD4	LYRM7	3850445	5	130540258	130540307	rs1291602	5	130766662	C	T	7.604	0.15	3.685e-13	9.999e-05	0.000278076
CD4	LMBR1	4590612	7	156475825	156475874	rs183263721	7	156685413	G	C	-7.602	-0.1956	3.733e-13	9.999e-05	0.000278076
CD4	OPA1	1510682	3	193414863	193414912	rs7644847	3	193417179	T	C	7.598	0.1646	3.83e-13	9.999e-05	0.000278076
CD4	TPST2	5690347	22	26921889	26921938	rs4275	22	26921725	G	A	-7.594	-0.1076	3.928e-13	9.999e-05	0.000278076
CD4	ARHGAP15	3310463	2	144525588	144525637	rs7607384	2	143988492	T	C	-7.591	-0.09517	4.015e-13	9.999e-05	0.000278076
CD4	ARPC1B	4860093	7	98988809	98988858	rs11980995	7	98973279	G	C	7.59	0.1797	4.048e-13	9.999e-05	0.000278076
CD4	CGGBP1	3370687	3	88101556	88101605	rs28493872	3	88115729	A	C	-7.582	-0.08124	4.252e-13	9.999e-05	0.000278076
CD4	ITGAL	4180494	16	30534364	30534413	rs4500746	16	30504344	C	T	7.581	0.07974	4.29e-13	9.999e-05	0.000278076
CD4	STX5	6450470	11	62574971	62575020	rs2584918	11	62559385	C	T	-7.578	-0.2286	4.361e-13	9.999e-05	0.000278076
CD4	HIBADH	2480136	7	27565241	27565290	rs735664	7	27909037	C	T	7.578	0.08077	4.377e-13	9.999e-05	0.000278076
CD4	LAIR2	50278	19	55021751	55021800	.	19	55014172	T	A	-7.569	-0.6702	4.612e-13	9.999e-05	0.000278076
CD4	PRKCB	4490373	16	24196505	24196822	rs7195728	16	24080464	C	T	7.568	0.3415	4.645e-13	9.999e-05	0.000278076
CD4	SYTL2	6760037	11	85405818	85405867	rs11234429	11	85539617	G	A	7.563	0.2041	4.807e-13	9.999e-05	0.000278076
CD4	LACTB	1570669	15	63433814	63433863	rs6494391	15	63406785	C	T	-7.561	-0.08238	4.856e-13	9.999e-05	0.000278076
CD4	KLHL9	6550170	9	21331365	21331414	rs4526448	9	21342332	A	G	7.561	0.1486	4.86e-13	9.999e-05	0.000278076
CD4	PLEKHB2	1470341	2	131905056	131905105	rs1820322	2	131893348	T	A	7.56	0.2084	4.889e-13	9.999e-05	0.000278076
CD4	POLDIP2	7200356	17	26674038	26674087	.	17	26698781	C	A	7.557	0.169	5.008e-13	9.999e-05	0.000278076
CD4	TMC6	4290209	17	76109116	76109165	rs2253277	17	76109073	T	C	7.551	0.166	5.192e-13	9.999e-05	0.000278076
CD4	TAF1B	3940343	2	10074413	10074462	rs2245344	2	9985670	C	T	-7.55	-0.1148	5.213e-13	9.999e-05	0.000278076
CD4	CYBRD1	2450465	2	172414260	172414309	rs3806562	2	172376785	C	T	7.55	0.2771	5.223e-13	9.999e-05	0.000278076
CD4	SLC40A1	730164	2	190425719	190425768	rs3811621	2	190446541	G	C	7.55	0.1808	5.231e-13	9.999e-05	0.000278076
CD4	GID8	7400689	20	61579735	61579784	rs2427453	20	61577515	T	C	7.547	0.06357	5.346e-13	9.999e-05	0.000278076
CD4	ZNF815P	6270204	7	5889025	5889074	rs10245308	7	5888858	G	A	-7.546	-0.2507	5.37e-13	9.999e-05	0.000278076
CD4	SIRPG	3940041	20	1610083	1610132	rs2277760	20	1616892	G	A	-7.541	-0.1327	5.548e-13	9.999e-05	0.000278076
CD4	PHGDH	240086	1	120286741	120286790	rs11583993	1	120255370	A	G	7.539	0.3685	5.625e-13	9.999e-05	0.000278076
CD4	UBE2J1	5080020	6	90036404	90036453	rs7764923	6	90022921	T	C	7.537	0.09511	5.669e-13	9.999e-05	0.000278076
CD4	TAP2	2650156	6	32798481	32798530	.	6	32790167	G	C	7.536	0.1915	5.721e-13	9.999e-05	0.000278076
CD4	SRBD1	2230730	2	45616079	45616128	.	2	45773816	G	C	-7.536	-0.07289	5.724e-13	9.999e-05	0.000278076
CD4	VKORC1L1	6510189	7	65419558	65419607	rs2943364	7	65148191	C	G	7.531	0.09741	5.893e-13	9.999e-05	0.000278076
CD4	SNHG15	6280725	7	45022883	45023431	rs73104181	7	45017244	T	C	7.525	0.1567	6.152e-13	9.999e-05	0.000278076
CD4	CAP1	4920379	1	40537822	40537871	rs10789080	1	40565610	C	G	7.52	0.1022	6.354e-13	9.999e-05	0.000278076
CD4	ZNF419	7320148	19	58005893	58005942	rs2066936	19	58018848	G	A	7.519	0.1067	6.367e-13	9.999e-05	0.000278076
CD4	PLD6	1340707	17	17104333	17104382	rs3744136	17	17047257	T	C	7.519	0.2666	6.395e-13	9.999e-05	0.000278076
CD4	PRPSAP2	5890669	17	18834029	18834078	rs4322727	17	18798573	T	A	-7.519	-0.1019	6.402e-13	9.999e-05	0.000278076
CD4	SPON1	3370162	11	14289097	14289146	rs7107106	11	13935757	A	T	7.515	0.2071	6.547e-13	9.999e-05	0.000278076
CD4	C16orf13	160358	16	684558	684607	rs117667029	16	686337	A	G	7.515	0.1691	6.563e-13	9.999e-05	0.000278076
CD4	ACYP1	5910148	14	75520238	75520287	rs3742778	14	75538217	T	G	-7.514	-0.08672	6.606e-13	9.999e-05	0.000278076
CD4	DSTNP2	2760100	12	6994839	6994888	rs7295049	12	6987335	C	G	7.512	0.107	6.687e-13	9.999e-05	0.000278076
CD4	ACP6	4670671	1	147119337	147120065	rs28700004	1	147124960	C	G	-7.511	-0.2059	6.743e-13	9.999e-05	0.000278076
CD4	RPS6KA2	5360424	6	166823038	166823087	rs9348201	6	167276868	G	T	7.502	0.2354	7.101e-13	9.999e-05	0.000278076
CD4	DPYSL2	3290685	8	26515316	26515365	rs7009144	8	26400576	T	A	-7.497	-0.1006	7.356e-13	9.999e-05	0.000278076
CD4	RPL12	6860192	9	130213608	130213657	rs11791764	9	130220211	G	A	7.495	0.1097	7.433e-13	9.999e-05	0.000278076
CD4	PRMT6	7200707	1	107601433	107601482	rs12408634	1	107579540	A	G	-7.495	-0.09719	7.437e-13	9.999e-05	0.000278076
CD4	ZFYVE19	1820035	15	41106533	41106582	rs62018585	15	41096605	A	G	-7.495	-0.09571	7.463e-13	9.999e-05	0.000278076
CD4	CPT1A	5290358	11	68527081	68527693	rs3018712	11	68522053	A	G	-7.492	-0.2228	7.604e-13	9.999e-05	0.000278076
CD4	TBC1D15	240019	12	72316902	72316951	rs61924140	12	72230232	C	T	7.491	0.1334	7.629e-13	9.999e-05	0.000278076
CD4	SETMAR	7610097	3	4358618	4358667	rs13099918	3	4345766	T	C	-7.487	-0.08747	7.853e-13	9.999e-05	0.000278076
CD4	ELMO1	2750154	7	36894246	36894295	rs60600003	7	37382465	G	T	-7.487	-0.1151	7.863e-13	9.999e-05	0.000278076
CD4	LCMT2	5310332	15	43620386	43620435	rs3742970	15	43622265	A	C	-7.484	-0.1853	7.975e-13	9.999e-05	0.000278076
CD4	OAT	7040241	10	126086619	126086668	rs11244916	10	126122515	T	C	-7.48	-0.1119	8.19e-13	9.999e-05	0.000278076
CD4	CSNK2B	3450156	6	31637261	31637637	rs2857698	6	31585084	T	C	-7.479	-0.06368	8.28e-13	9.999e-05	0.000278076
CD4	VCL	70592	10	75879676	75879725	rs11000890	10	75904073	G	A	-7.478	-0.1692	8.288e-13	9.999e-05	0.000278076
CD4	KIF16B	3610592	20	16253566	16253615	rs6514693	20	16561360	A	G	-7.475	-0.2454	8.475e-13	9.999e-05	0.000278076
CD4	NSMAF	6770376	8	59496208	59496257	rs7844231	8	59506032	G	T	7.472	0.08371	8.62e-13	9.999e-05	0.000278076
CD4	C16orf54	7040471	16	29754939	29754988	rs2303255	16	29706444	T	C	7.472	0.2757	8.644e-13	9.999e-05	0.000278076
CD4	CMTM3	3890551	16	66647381	66647430	rs34213783	16	66729193	C	T	7.469	0.06926	8.817e-13	9.999e-05	0.000278076
CD4	CCNT1	4150167	12	49082838	49082887	rs7965889	12	49018032	A	T	7.464	0.1097	9.064e-13	9.999e-05	0.000278076
CD4	HLA-B	5310168	6	31322051	31322282	.	6	31260331	C	G	7.463	0.07168	9.132e-13	9.999e-05	0.000278076
CD4	MAPRE1	6060731	20	31437834	31437883	rs853862	20	31402978	C	T	-7.459	-0.05832	9.372e-13	9.999e-05	0.000278076
CD4	ACTB	5570132	7	5567057	5567106	.	7	5569715	A	G	-7.453	-0.06717	9.767e-13	9.999e-05	0.000278076
CD4	CKS2	780528	9	91930169	91931293	rs3211663	9	91926088	T	C	-7.451	-0.2706	9.88e-13	9.999e-05	0.000278076
CD4	STX2	5910619	12	131274515	131274564	rs10734980	12	131294626	C	T	7.449	0.1047	1e-12	9.999e-05	0.000278076
CD4	NUP93	5310068	16	56875730	56878444	rs12918087	16	56879202	C	T	7.444	0.09981	1.036e-12	9.999e-05	0.000278076
CD4	NUFIP2	5690113	17	27588736	27588785	rs112178027	17	27564013	T	C	7.443	0.1148	1.04e-12	9.999e-05	0.000278076
CD4	LINC00116	4180431	2	110969972	110970021	rs6737486	2	110858066	G	A	7.442	0.2572	1.045e-12	9.999e-05	0.000278076
CD4	GNPTAB	2490670	12	102139861	102139910	rs11832844	12	102186399	A	T	-7.442	-0.1185	1.047e-12	9.999e-05	0.000278076
CD4	FKBP1A	1940504	20	1352727	1352776	rs6041599	20	1327838	G	A	-7.441	-0.2127	1.055e-12	9.999e-05	0.000278076
CD4	RHOU	1230470	1	228882268	228882317	rs778903	1	229162410	T	G	7.438	0.2578	1.073e-12	9.999e-05	0.000278076
CD4	GCC2	7320500	2	109109100	109109149	rs1829598	2	109042679	A	G	-7.435	-0.1828	1.094e-12	9.999e-05	0.000278076
CD4	FTSJ3	4210600	17	61897097	61897146	rs139735602	17	61940666	A	C	-7.435	-0.136	1.096e-12	9.999e-05	0.000278076
CD4	PPWD1	770379	5	64878980	64879029	rs6898710	5	64829824	G	C	7.431	0.07868	1.123e-12	9.999e-05	0.000278076
CD4	RASSF2	1980059	20	4761061	4761110	rs2423037	20	4794989	A	G	7.429	0.09634	1.14e-12	9.999e-05	0.000278076
CD4	NOP58	2190189	2	203168180	203168229	rs6753156	2	203165534	T	C	7.428	0.09132	1.144e-12	9.999e-05	0.000278076
CD4	TTC27	3290044	2	33045943	33045992	rs111896629	2	32903548	A	G	-7.426	-0.1278	1.161e-12	9.999e-05	0.000278076
CD4	CERS2	3370121	1	150938027	150938076	rs6658066	1	150918937	G	T	7.424	0.07303	1.172e-12	9.999e-05	0.000278076
CD4	RPL14	2140753	3	40503547	40503596	rs11716630	3	40485177	A	G	7.422	0.1007	1.191e-12	9.999e-05	0.000278076
CD4	POP5	4560528	12	121017089	121017138	rs559904	12	121029354	G	A	7.421	0.09485	1.197e-12	9.999e-05	0.000278076
CD4	MEOX1	1230594	17	41717971	41718020	rs113611003	17	41741541	C	T	7.42	0.2281	1.204e-12	9.999e-05	0.000278076
CD4	DDX24	1010735	14	94517544	94517593	rs2402387	14	94508648	G	A	-7.419	-0.07961	1.211e-12	9.999e-05	0.000278076
CD4	CTSS	6330484	1	150702911	150702960	rs7526489	1	150726238	T	C	7.412	0.1062	1.266e-12	9.999e-05	0.000278076
CD4	PTPN4	3390075	2	120734913	120734962	rs77713896	2	120680218	C	T	-7.411	-0.2065	1.276e-12	9.999e-05	0.000278076
CD4	EXOC7	1470259	17	74077238	74077287	rs2256879	17	74075232	A	G	7.408	0.0749	1.299e-12	9.999e-05	0.000278076
CD4	TPST2	2630017	22	26924180	26928661	rs4275	22	26921725	G	A	-7.407	-0.1112	1.306e-12	9.999e-05	0.000278076
CD4	RPAP2	2480315	1	92853499	92853548	rs7541482	1	92566853	C	G	7.404	0.1092	1.33e-12	9.999e-05	0.000278076
CD4	AP3B1	2230603	5	77298441	77298490	rs252761	5	77380723	T	G	-7.404	-0.0726	1.33e-12	9.999e-05	0.000278076
CD4	GGACT	4760377	13	101183951	101184000	rs11616731	13	101212300	G	A	-7.404	-0.1291	1.334e-12	9.999e-05	0.000278076
CD4	EZR	2100612	6	159186802	159186851	rs3205303	6	159187331	C	A	7.403	0.06003	1.345e-12	9.999e-05	0.000278076
CD4	APRT	6510603	16	88876525	88876848	rs8191469	16	88878357	T	G	-7.403	-0.1367	1.347e-12	9.999e-05	0.000278076
CD4	PPT1	7200041	1	40538523	40538572	rs7524958	1	40565508	G	A	-7.396	-0.1033	1.404e-12	9.999e-05	0.000278076
CD4	TULP4	4200440	6	158932477	158932526	rs2027514	6	158743907	G	C	-7.391	-0.1434	1.449e-12	9.999e-05	0.000278076
CD4	WDR92	7560136	2	68357830	68357879	rs11693063	2	68410372	A	C	7.389	0.1176	1.467e-12	9.999e-05	0.000278076
CD4	DNAJA1	1980632	9	33038862	33038911	rs10813912	9	32975210	G	A	-7.387	-0.07699	1.484e-12	9.999e-05	0.000278076
CD4	SNRPC	6270717	6	34741310	34741359	rs9469876	6	34755106	C	G	-7.387	-0.0588	1.486e-12	9.999e-05	0.000278076
CD4	ZNF302	5490524	19	35177163	35177212	rs8112651	19	35135509	G	T	-7.385	-0.11	1.502e-12	9.999e-05	0.000278076
CD4	CFDP1	6200494	16	75338941	75338990	rs4887813	16	75312494	G	A	7.383	0.1249	1.521e-12	9.999e-05	0.000278076
CD4	CPQ	4210280	8	98078311	98078360	rs2704248	8	97657415	G	C	-7.383	-0.2309	1.524e-12	9.999e-05	0.000278076
CD4	NECAP1	2640114	12	8250087	8250136	rs1062836	12	8249050	G	C	-7.381	-0.1038	1.547e-12	9.999e-05	0.000278076
CD4	ADCY7	50735	16	50351297	50351346	rs1872691	16	50350210	A	G	7.378	0.1303	1.572e-12	9.999e-05	0.000278076
CD4	DYRK4	6270382	12	4722838	4722887	rs2286576	12	4714008	G	T	7.375	0.08959	1.6e-12	9.999e-05	0.000278076
CD4	STIM2	3840386	4	27026660	27026709	rs11727039	4	26966983	G	C	-7.374	-0.1591	1.61e-12	9.999e-05	0.000278076
CD4	WRB	3390370	21	40769099	40769148	rs9974653	21	40741846	C	A	7.369	0.1175	1.668e-12	9.999e-05	0.000278076
CD4	ATIC	1770546	2	216213954	216214289	rs33996776	2	216232108	A	G	-7.367	-0.06995	1.691e-12	9.999e-05	0.000278076
CD4	CHCHD2	3440168	7	56170627	56170676	rs816409	7	56173435	G	A	7.363	0.06514	1.727e-12	9.999e-05	0.000278076
CD4	DCHS1	1740646	11	6642763	6642812	rs12294943	11	6679132	C	T	7.36	0.2642	1.766e-12	9.999e-05	0.000278076
CD4	WIPI2	1410075	7	5273232	5273281	rs13244634	7	5273464	T	C	7.36	0.1634	1.77e-12	9.999e-05	0.000278076
CD4	MRPL54	3710039	19	3765282	3767260	rs13960	19	3762698	T	C	-7.359	-0.08585	1.772e-12	9.999e-05	0.000278076
CD4	NSMCE1	2940020	16	27236531	27237069	rs7192633	16	27236095	T	C	-7.356	-0.0754	1.805e-12	9.999e-05	0.000278076
CD4	VIPR1	2690709	3	42578978	42579027	rs16810	3	42571729	C	T	-7.356	-0.1227	1.807e-12	9.999e-05	0.000278076
CD4	DUT	6330494	15	48635323	48635372	rs11070638	15	48664103	A	G	-7.356	-0.1543	1.807e-12	9.999e-05	0.000278076
CD4	MLKL	5810022	16	74712848	74716567	rs9932977	16	74735148	A	G	-7.35	-0.1501	1.882e-12	9.999e-05	0.000278076
CD4	FAM179A	6580403	2	29274903	29274952	rs13408165	2	29231980	T	G	7.347	0.1869	1.915e-12	9.999e-05	0.000278076
CD4	TMC8	5560133	17	76135307	76136949	rs2871647	17	76137477	G	T	7.347	0.2677	1.916e-12	9.999e-05	0.000278076
CD4	GTF2H5	6900215	6	158613014	158613063	rs7756922	6	158574892	T	G	7.344	0.06958	1.95e-12	9.999e-05	0.000278076
CD4	SLC16A5	6860082	17	73102090	73102139	rs4788862	17	73083396	C	G	-7.342	-0.1659	1.978e-12	9.999e-05	0.000278076
CD4	CDK12	5860048	17	37688243	37688292	rs12940668	17	37637890	G	T	-7.339	-0.2481	2.017e-12	9.999e-05	0.000278076
CD4	HIVEP3	5260328	1	41972699	41972748	rs2147904	1	42371414	C	T	7.337	0.1903	2.044e-12	9.999e-05	0.000278076
CD4	U2AF1L4	4050059	19	36233499	36233548	rs7254581	19	36250646	C	T	-7.333	-0.1529	2.099e-12	9.999e-05	0.000278076
CD4	TMX1	4880324	14	51722557	51722606	rs45564035	14	51710732	T	G	7.331	0.1242	2.121e-12	9.999e-05	0.000278076
CD4	SAMD9L	3170136	7	92759563	92759612	rs76906622	7	92826941	T	C	-7.327	-0.3355	2.17e-12	9.999e-05	0.000278076
CD4	PSMG1	1010168	21	40550380	40550429	rs8129147	21	40681730	A	G	7.325	0.0758	2.209e-12	9.999e-05	0.000278076
CD4	C11orf80	5690463	11	66610747	66610796	rs35287213	11	66569509	T	G	-7.322	-0.2457	2.239e-12	9.999e-05	0.000278076
CD4	PRELID3B	7000403	20	57609653	57609702	rs6026647	20	57606791	T	C	-7.32	-0.07979	2.279e-12	9.999e-05	0.000278076
CD4	OMA1	1260347	1	58946753	58946802	rs12070503	1	58976592	A	G	7.318	0.1587	2.3e-12	9.999e-05	0.000278076
CD4	SKAP1	5870192	17	46239901	46247992	rs1027895	17	46510697	G	A	-7.317	-0.08966	2.316e-12	9.999e-05	0.000278076
CD4	AIF1	3800047	6	31584190	31584239	.	6	31579956	T	G	7.316	0.1294	2.338e-12	9.999e-05	0.000278076
CD4	LAIR2	6180743	19	55021756	55021805	.	19	55014172	T	A	-7.309	-0.634	2.434e-12	9.999e-05	0.000278076
CD4	LRRC8D	2650100	1	90400985	90401034	rs4658340	1	90327555	T	G	7.309	0.1156	2.44e-12	9.999e-05	0.000278076
CD4	EXOSC7	6450687	3	45049054	45052762	.	3	44955493	A	T	7.308	0.1636	2.446e-12	9.999e-05	0.000278076
CD4	MIER1	4490452	1	67453489	67453538	rs2815373	1	67505780	T	C	7.304	0.1274	2.521e-12	9.999e-05	0.000278076
CD4	ADPGK	5550619	15	73044042	73044091	rs543675126	15	73009706	T	G	7.303	0.1944	2.532e-12	9.999e-05	0.000278076
CD4	TMEM156	3390253	4	38969215	38972653	rs58153422	4	39027998	C	A	7.301	0.1886	2.561e-12	9.999e-05	0.000278076
CD4	DIS3L	4280300	15	66626151	66626200	.	15	66572692	G	A	7.29	0.2049	2.745e-12	9.999e-05	0.000278076
CD4	N4BP2L2	7200097	13	33012827	33016526	rs9591136	13	33152316	A	C	-7.29	-0.1413	2.751e-12	9.999e-05	0.000278076
CD4	CDS2	510673	20	5171599	5171648	rs6038088	20	5174600	A	G	-7.289	-0.09078	2.774e-12	9.999e-05	0.000278076
CD4	SKAP1	4220053	17	46210848	46210897	rs1027895	17	46510697	G	A	-7.286	-0.07054	2.825e-12	9.999e-05	0.000278076
CD4	MCM3AP	110270	21	47655155	47655204	rs12626873	21	47714848	T	G	7.283	0.08864	2.866e-12	9.999e-05	0.000278076
CD4	TMEM106C	1430537	12	48362578	48362627	rs11168332	12	48353477	G	A	-7.273	-0.11	3.055e-12	9.999e-05	0.000278076
CD4	CHMP6	4480592	17	78973813	78973862	rs13507	17	78973768	C	T	-7.268	-0.1188	3.162e-12	9.999e-05	0.000278076
CD4	UBE2F	20491	2	238950082	238950131	rs62194507	2	238877170	G	C	7.265	0.09414	3.215e-12	9.999e-05	0.000278076
CD4	TRIP6	3130612	7	100470338	100470814	rs314370	7	100453208	C	T	-7.264	-0.2258	3.23e-12	9.999e-05	0.000278076
CD4	ATG12	1410348	5	115166264	115166313	rs12521324	5	115138256	G	C	7.263	0.08408	3.267e-12	9.999e-05	0.000278076
CD4	CHCHD2	3140019	7	56169319	56169368	rs77229672	7	56179877	A	C	7.259	0.09731	3.336e-12	9.999e-05	0.000278076
CD4	COMMD10	1740392	5	115628459	115628508	rs10062588	5	115608225	A	T	7.258	0.1361	3.371e-12	9.999e-05	0.000278076
CD4	TTLL12	1430053	22	43562758	43562807	rs9612021	22	43583598	C	T	7.254	0.1338	3.457e-12	9.999e-05	0.000278076
CD4	MUL1	4120487	1	20826009	20826058	rs6700034	1	20834610	A	C	7.25	0.1004	3.533e-12	9.999e-05	0.000278076
CD4	PHYKPL	870139	5	177635908	177638931	rs2913858	5	177659778	A	G	-7.25	-0.1039	3.546e-12	9.999e-05	0.000278076
CD4	RPS9	5900110	19	54705393	54705442	.	19	54707562	T	C	-7.248	-0.07626	3.579e-12	9.999e-05	0.000278076
CD4	HNRNPC	5670487	14	21677425	21677474	rs34015047	14	21676072	A	G	7.246	0.0968	3.625e-12	9.999e-05	0.000278076
CD4	TBCE	3290703	1	235611717	235611995	rs4659520	1	235575321	T	C	7.245	0.08762	3.651e-12	9.999e-05	0.000278076
CD4	ZNRD1	4890112	6	30029342	30029391	.	6	29945802	C	G	7.244	0.216	3.669e-12	9.999e-05	0.000278076
CD4	USP14	2490382	18	212243	212292	rs1061599	18	212756	C	A	-7.241	-0.1489	3.731e-12	9.999e-05	0.000278076
CD4	ABCC4	2450201	13	95672560	95672609	rs1564352	13	95838046	T	G	-7.24	-0.127	3.776e-12	9.999e-05	0.000278076
CD4	NLRC3	3990050	16	3589350	3589399	rs12933120	16	3634746	A	C	-7.237	-0.1458	3.837e-12	9.999e-05	0.000278076
CD4	TTC3	290343	21	38575160	38575209	rs6517403	21	38480269	C	T	7.232	0.07373	3.958e-12	9.999e-05	0.000278076
CD4	SEMA4D	6280082	9	91976790	91976839	rs4877078	9	91989988	A	C	7.232	0.1305	3.959e-12	9.999e-05	0.000278076
CD4	CYB5R3	4590441	22	43014911	43014960	rs136991	22	42948236	C	T	-7.23	-0.07897	4.014e-12	9.999e-05	0.000278076
CD4	ASF1A	7560048	6	119229729	119229778	rs147531464	6	119160491	T	C	7.229	0.1002	4.037e-12	9.999e-05	0.000278076
CD4	KIAA0368	6400240	9	114123209	114123258	rs77222491	9	114268240	G	A	7.224	0.3726	4.155e-12	9.999e-05	0.000278076
CD4	VAMP5	2630195	2	85820178	85820227	rs12714146	2	85791852	G	A	-7.221	-0.1961	4.228e-12	9.999e-05	0.000278076
CD4	CNDP2	3390017	18	72188171	72188220	rs8088885	18	72178410	T	C	-7.22	-0.09202	4.263e-12	9.999e-05	0.000278076
CD4	C11orf21	4900373	11	2317552	2317601	rs756921	11	2322415	T	G	7.219	0.2653	4.297e-12	9.999e-05	0.000278076
CD4	WDR55	5700669	5	140050271	140050320	rs2531349	5	140120953	A	G	7.213	0.1357	4.47e-12	9.999e-05	0.000278076
CD4	COA6	2360598	1	234510021	234510070	rs10752785	1	234521718	T	G	7.21	0.1379	4.552e-12	9.999e-05	0.000278076
CD4	SRSF10	5310300	1	24297686	24297735	rs9424346	1	24286885	G	A	-7.204	-0.1289	4.714e-12	9.999e-05	0.000278076
CD4	CD300C	3120091	17	72537363	72537412	rs1171197	17	72512645	C	G	-7.201	-0.3072	4.814e-12	9.999e-05	0.000278076
CD4	RAB6A	5720091	11	73387186	73387235	rs2511261	11	73492563	G	A	-7.196	-0.0849	4.952e-12	9.999e-05	0.000278076
CD4	WTAP	6560403	6	160176566	160176615	rs7770630	6	160152776	C	T	-7.193	-0.2874	5.064e-12	9.999e-05	0.000278076
CD4	EPRS	5090088	1	220142127	220142176	rs2133195	1	220155157	A	G	7.191	0.06873	5.105e-12	9.999e-05	0.000278076
CD4	CEPT1	2190730	1	111727222	111727271	rs3818797	1	111728610	C	T	-7.187	-0.09912	5.244e-12	9.999e-05	0.000278076
CD4	UBE2I	2030730	16	1375112	1375161	rs8046847	16	1369250	G	C	7.183	0.0769	5.391e-12	9.999e-05	0.000278076
CD4	DBNDD1	7210674	16	90071427	90071476	rs77804859	16	90069886	C	T	-7.18	-0.3008	5.48e-12	9.999e-05	0.000278076
CD4	NME1	7560673	17	49239378	49239427	rs7213328	17	49226222	C	T	7.18	0.1659	5.486e-12	9.999e-05	0.000278076
CD4	LIMA1	4880537	12	50569998	50570047	rs9739363	12	50760443	T	C	7.179	0.1143	5.525e-12	9.999e-05	0.000278076
CD4	DDX18	6060201	2	118589628	118589677	rs1052628	2	118589911	G	A	-7.177	-0.07253	5.569e-12	9.999e-05	0.000278076
CD4	SNRNP25	1440639	16	107560	107609	rs216589	16	100654	C	T	7.175	0.1992	5.649e-12	9.999e-05	0.000278076
CD4	MSANTD3	5260538	9	103213080	103213129	rs10989097	9	103211802	G	T	-7.174	-0.1178	5.685e-12	9.999e-05	0.000278076
CD4	KLF2	3850692	19	16438231	16438280	rs11086029	19	16438661	A	T	-7.172	-0.08425	5.775e-12	9.999e-05	0.000278076
CD4	OPA3	6580386	19	46055827	46055876	rs1264226	19	46063167	A	G	7.168	0.1348	5.892e-12	9.999e-05	0.000278076
CD4	MASTL	20521	10	27475339	27475388	rs10764680	10	27452553	C	T	-7.166	-0.1881	5.966e-12	9.999e-05	0.000278076
CD4	DEXI	2470386	16	11022898	11022947	rs6498136	16	11036296	A	G	7.166	0.06148	5.994e-12	9.999e-05	0.000278076
CD4	NIP7	6280482	16	69376784	69376833	rs2062547	16	69374461	C	G	-7.164	-0.0819	6.065e-12	9.999e-05	0.000278076
CD4	TPD52	2570161	8	80947140	80947189	rs6986515	8	81007851	T	C	7.163	0.1563	6.084e-12	9.999e-05	0.000278076
CD4	TBRG4	5810541	7	45139926	45139975	rs34184908	7	45137525	T	C	7.158	0.1008	6.269e-12	9.999e-05	0.000278076
CD4	MED8	430523	1	43851700	43851749	rs839995	1	43814864	C	T	-7.158	-0.1171	6.286e-12	9.999e-05	0.000278076
CD4	GIMAP6	6330615	7	150323173	150323222	rs4339550	7	150287208	T	A	7.153	0.08046	6.468e-12	9.999e-05	0.000278076
CD4	F2RL1	1050068	5	76130971	76131020	rs13179180	5	76108226	T	C	-7.147	-0.1832	6.741e-12	9.999e-05	0.000278076
CD4	PWP1	2710475	12	108105942	108105991	rs4964607	12	108073695	G	A	7.147	0.06315	6.741e-12	9.999e-05	0.000278076
CD4	IKBKE	2450762	1	206669976	206670025	rs4844538	1	206642720	T	A	-7.142	-0.1054	6.942e-12	9.999e-05	0.000278076
CD4	DNAJA4	6480091	15	78574177	78574226	rs11635324	15	78592277	T	C	7.138	0.1285	7.136e-12	9.999e-05	0.000278076
CD4	CLUHP3	1980451	16	31718366	31718415	rs1476491	16	31827862	T	C	7.137	0.2447	7.186e-12	9.999e-05	0.000278076
CD4	CEP68	1110039	2	65309679	65309728	rs2723091	2	65302017	T	C	-7.131	-0.1514	7.43e-12	9.999e-05	0.000278076
CD4	RBMS1	4150639	2	161135119	161135168	rs10176582	2	161340775	T	G	-7.128	-0.1054	7.556e-12	9.999e-05	0.000278076
CD4	C3orf14	6650079	3	62317048	62318952	rs41276485	3	62305073	C	G	-7.128	-0.2488	7.578e-12	9.999e-05	0.000278076
CD4	SLC40A1	5490601	2	190425816	190425865	rs3811621	2	190446541	G	C	7.126	0.1889	7.653e-12	9.999e-05	0.000278076
CD4	CD247	6290400	1	167399983	167400032	rs2949661	1	167424924	T	C	7.126	0.05936	7.658e-12	9.999e-05	0.000278076
CD4	ST6GALNAC1	3840470	17	74621334	74621383	rs1476789	17	74697472	T	C	-7.125	-0.2071	7.707e-12	9.999e-05	0.000278076
CD4	RINL	2900474	19	39359750	39359799	rs8100220	19	39361658	C	G	7.119	0.105	8.033e-12	9.999e-05	0.000278076
CD4	DPY19L1	3120379	7	34968839	34968888	rs13223896	7	35175129	A	T	7.117	0.1676	8.091e-12	9.999e-05	0.000278076
CD4	CLEC2D	3520129	12	9840694	9840743	rs2080211	12	9837998	C	T	7.117	0.1891	8.093e-12	9.999e-05	0.000278076
CD4	NDUFB2	4150687	7	140402713	140402762	rs7802537	7	140356552	G	A	-7.114	-0.09642	8.288e-12	9.999e-05	0.000278076
CD4	ANXA2	770730	15	60689459	60689508	rs12904258	15	60689877	G	A	7.109	0.1418	8.534e-12	9.999e-05	0.000278076
CD4	PPP1R21	3940242	2	48742396	48742445	rs78538011	2	48668290	T	C	-7.108	-0.1322	8.573e-12	9.999e-05	0.000278076
CD4	FAM134B	270114	5	16473590	16473639	rs1687611	5	16632821	G	A	-7.106	-0.1387	8.682e-12	9.999e-05	0.000278076
CD4	CTNNAL1	940722	9	111706020	111706069	rs201911236	9	111749466	A	G	7.104	0.4084	8.816e-12	9.999e-05	0.000278076
CD4	NLRP3	3420154	1	247611982	247612031	rs955328	1	247571674	T	C	-7.102	-0.1554	8.932e-12	9.999e-05	0.000278076
CD4	SCFD1	1770368	14	31191112	31191737	rs7154847	14	31059969	A	G	-7.097	-0.0796	9.202e-12	9.999e-05	0.000278076
CD4	DUSP28	4210347	2	241503185	241503234	rs376953410	2	241489430	T	C	7.093	0.1228	9.436e-12	9.999e-05	0.000278076
CD4	GSTO1	6770730	10	106019473	106019522	rs10883990	10	106018558	G	A	7.09	0.08409	9.571e-12	9.999e-05	0.000278076
CD4	PIGK	6180300	1	77558118	77558167	rs1048575	1	77558057	C	G	7.086	0.08661	9.847e-12	9.999e-05	0.000278076
CD4	SRGN	7550484	10	70863795	70863844	rs56088826	10	70984259	T	C	7.085	0.09764	9.893e-12	9.999e-05	0.000278076
CD4	CD53	460102	1	111442199	111442248	rs367075	1	111338334	C	T	-7.081	-0.0762	1.015e-11	9.999e-05	0.000278076
CD4	PIGN	3890653	18	59712743	59712792	rs9958695	18	59858801	G	A	-7.08	-0.1167	1.022e-11	9.999e-05	0.000278076
CD4	PADI4	2650035	1	17690395	17690444	rs4920363	1	17655564	G	A	7.077	0.2699	1.037e-11	9.999e-05	0.000278076
CD4	PTPRM	5860356	18	8406361	8406410	rs78422137	18	7775413	T	C	7.077	0.5236	1.043e-11	9.999e-05	0.000278076
CD4	EPPK1	6590240	8	144939671	144939720	.	8	144960487	T	C	-7.073	-0.2937	1.063e-11	9.999e-05	0.000278076
CD4	SPI1	5810398	11	47376455	47376504	rs10838699	11	47386073	C	T	-7.067	-0.1484	1.106e-11	9.999e-05	0.000278076
CD4	STAG3L4	6380612	7	66774076	66774125	rs17144911	7	66820920	T	C	-7.066	-0.1724	1.11e-11	9.999e-05	0.000278076
CD4	ZFP62	50202	5	180277744	180277793	rs249312	5	180268254	T	C	7.064	0.2189	1.125e-11	9.999e-05	0.000278076
CD4	BST2	4900674	19	17513827	17513876	rs8107534	19	17508678	C	A	-7.062	-0.1292	1.144e-11	9.999e-05	0.000278076
CD4	TUBB2A	450292	6	3154071	3154120	rs9392464	6	3145127	G	A	-7.061	-0.1956	1.148e-11	9.999e-05	0.000278076
CD4	UQCC1	7040307	20	33890456	33890505	rs6141551	20	34006970	C	T	-7.057	-0.08072	1.174e-11	9.999e-05	0.000278076
CD4	TTC38	1450309	22	46689640	46689689	rs738446	22	46809802	G	T	-7.057	-0.2677	1.174e-11	9.999e-05	0.000278076
CD4	C6orf48	6280601	6	31802946	31805030	.	6	31836202	C	A	-7.057	-0.1711	1.178e-11	9.999e-05	0.000278076
CD4	BAG3	1340075	10	121437038	121437087	rs171909	10	121422439	A	G	-7.052	-0.1186	1.212e-11	9.999e-05	0.000278076
CD4	FAM43A	1690630	3	194409702	194409751	rs789860	3	194405630	T	A	-7.051	-0.1848	1.217e-11	9.999e-05	0.000278076
CD4	NEDD9	6180048	6	11183628	11183677	rs4526180	6	11179419	A	G	7.051	0.1539	1.22e-11	9.999e-05	0.000278076
CD4	EIF4EBP2	1260241	10	72183159	72183208	rs3750766	10	72164470	T	C	-7.05	-0.06913	1.231e-11	9.999e-05	0.000278076
CD4	ATP6V1C1	2480241	8	104085004	104085053	rs2454044	8	104069668	A	G	-7.049	-0.1853	1.233e-11	9.999e-05	0.000278076
CD4	LNPEP	2690544	5	96364593	96364642	rs1046395	5	96273180	A	G	7.049	0.102	1.239e-11	9.999e-05	0.000278076
CD4	M6PR	1070286	12	9094315	9094364	rs4882967	12	9063457	C	T	7.044	0.0795	1.275e-11	9.999e-05	0.000278076
CD4	SOCS2	1690692	12	93969322	93969371	rs10777538	12	94133284	G	A	-7.043	-0.1857	1.283e-11	9.999e-05	0.000278076
CD4	TFB1M	2340626	6	155579102	155579151	rs3822964	6	155579400	G	A	-7.042	-0.09449	1.287e-11	9.999e-05	0.000278076
CD4	TMEM63A	1740020	1	226033488	226033537	rs4149225	1	226027201	G	A	7.039	0.154	1.311e-11	9.999e-05	0.000278076
CD4	NIPA2	4670020	15	23005566	23005615	rs62008588	15	23018553	A	G	7.038	0.07729	1.323e-11	9.999e-05	0.000278076
CD4	PCM1	1440259	8	17872283	17872332	rs12718385	8	17781257	C	T	7.028	0.1097	1.403e-11	9.999e-05	0.000278076
CD4	BST2	5820424	19	17513752	17513801	rs11666304	19	17505196	G	T	-7.028	-0.1384	1.408e-11	9.999e-05	0.000278076
CD4	STAP1	380201	4	68472253	68472302	.	4	68441947	G	C	-7.026	-0.2526	1.426e-11	9.999e-05	0.000278076
CD4	ZNF493	4280075	19	21608329	21608378	rs12151067	19	21600558	G	C	7.022	0.2205	1.461e-11	9.999e-05	0.000278076
CD4	PUS7	3940615	7	105097146	105097195	rs112427007	7	105162293	G	C	7.015	0.1877	1.524e-11	9.999e-05	0.000278076
CD4	COX20	5890368	1	245005512	245006343	rs12124462	1	245025692	T	A	7.013	0.1272	1.542e-11	9.999e-05	0.000278076
CD4	STX8	3130379	17	9408370	9408419	rs12947013	17	9339529	G	A	7.01	0.104	1.572e-11	9.999e-05	0.000278076
CD4	C19orf12	6380681	19	30192137	30192186	rs73046942	19	30229477	G	C	7.009	0.1474	1.581e-11	9.999e-05	0.000278076
CD4	PPP2R2B	6020523	5	145969186	145969235	rs4515335	5	146230996	A	G	-7.008	-0.1633	1.591e-11	9.999e-05	0.000278076
CD4	ISCA1	5960221	9	88879881	88879930	rs1547629	9	88870898	T	C	7.007	0.08189	1.601e-11	9.999e-05	0.000278076
CD4	MBP	3780681	18	74724963	74725012	rs10454722	18	74844698	C	G	7.003	0.06837	1.644e-11	9.999e-05	0.000278076
CD4	C17orf80	1430678	17	71243501	71243550	rs966939	17	71233736	G	A	-6.998	-0.1297	1.689e-11	9.999e-05	0.000278076
CD4	AKAP13	2060341	15	86205625	86205674	.	15	86294211	G	A	-6.996	-0.1215	1.713e-11	9.999e-05	0.000278076
CD4	TNFRSF14	6520725	1	2495103	2495152	rs1974044	1	2479983	G	A	-6.992	-0.07305	1.753e-11	9.999e-05	0.000278076
CD4	FASN	5310634	17	80036215	80036264	rs62079996	17	80076862	G	A	6.992	0.1087	1.757e-11	9.999e-05	0.000278076
CD4	LSM4	3840594	19	18417962	18418011	.	19	18425758	A	G	-6.988	-0.1283	1.793e-11	9.999e-05	0.000278076
CD4	CDC14A	6590475	1	100985006	100985055	rs12568038	1	100879914	T	C	-6.988	-0.08491	1.799e-11	9.999e-05	0.000278076
CD4	METTL10	6370075	10	126447810	126447859	rs12764880	10	126486443	C	T	6.987	0.1273	1.805e-11	9.999e-05	0.000278076
CD4	BACH2	7650440	6	90636615	90636664	rs72928038	6	90976768	A	G	-6.983	-0.1462	1.85e-11	9.999e-05	0.000278076
CD4	FAM65B	3450201	6	24839757	24839806	rs35114991	6	24841722	A	G	-6.982	-0.08634	1.865e-11	9.999e-05	0.000278076
CD4	DNAJB6	1230224	7	157174995	157175044	rs6459770	7	157168469	A	G	6.981	0.06866	1.877e-11	9.999e-05	0.000278076
CD4	WDR81	5130594	17	1641450	1641499	rs12450371	17	1667674	T	C	6.98	0.1472	1.892e-11	9.999e-05	0.000278076
CD4	RNF8	6840523	6	37348942	37348991	rs963835	6	37338969	C	G	6.975	0.12	1.945e-11	9.999e-05	0.000278076
CD4	SAR1A	3140553	10	71910134	71910183	rs10999158	10	71905695	G	A	6.974	0.1122	1.956e-11	9.999e-05	0.000278076
CD4	WWP2	3800603	16	69944005	69944054	rs9746247	16	69955960	G	C	6.973	0.09895	1.968e-11	9.999e-05	0.000278076
CD4	GNB5	2230408	15	52414237	52414286	rs4638520	15	52412103	T	C	-6.971	-0.1915	1.992e-11	9.999e-05	0.000278076
CD4	SLC22A23	6560328	6	3269943	3269992	rs6917778	6	3358935	T	G	-6.971	-0.1801	1.997e-11	9.999e-05	0.000278076
CD4	DEAF1	7610279	11	644538	644587	rs10751662	11	694270	G	A	6.97	0.1431	2.003e-11	9.999e-05	0.000278076
CD4	ST6GALNAC4	10379	9	130670340	130670389	rs10819317	9	130668957	G	A	-6.97	-0.1638	2.012e-11	9.999e-05	0.000278076
CD4	MSX2P1	7050735	17	56234878	56234927	rs2052083	17	56233639	T	C	-6.967	-0.2052	2.041e-11	9.999e-05	0.000278076
CD4	CD81	1500189	11	2418501	2418550	rs12274400	11	2321067	T	C	-6.964	-0.05439	2.086e-11	9.999e-05	0.000278076
CD4	SQRDL	6770707	15	45981400	45983204	rs11629585	15	45980375	T	C	6.963	0.1841	2.091e-11	9.999e-05	0.000278076
CD4	RNF10	6760291	12	121015109	121015158	rs2673623	12	120906910	A	G	-6.957	-0.09852	2.17e-11	9.999e-05	0.000278076
CD4	AGTPBP1	2340347	9	88161516	88161565	rs7848947	9	88219790	C	T	6.957	0.4356	2.171e-11	9.999e-05	0.000278076
CD4	LINC00243	4040086	6	30782422	30782471	rs2524266	6	30780568	T	C	6.953	0.247	2.226e-11	9.999e-05	0.000278076
CD4	RAB33B	5870594	4	140397014	140397063	rs7697427	4	140139580	T	C	-6.952	-0.1093	2.242e-11	9.999e-05	0.000278076
CD4	ATP6V0E2	6180088	7	149577688	149577737	rs2240361	7	149558409	C	G	6.951	0.06653	2.256e-11	9.999e-05	0.000278076
CD4	FAM53A	4060112	4	1642217	1642266	rs3134867	4	1685979	G	T	6.95	0.2072	2.263e-11	9.999e-05	0.000278076
CD4	ZDHHC4	6220092	7	6628349	6628398	rs11559147	7	6617247	G	C	-6.948	-0.09316	2.295e-11	9.999e-05	0.000278076
CD4	INPP4B	4860762	4	143003197	143003246	rs1373036	4	143625262	A	G	-6.948	-0.129	2.299e-11	9.999e-05	0.000278076
CD4	DENND6B	6520241	22	50750406	50750455	rs73439311	22	50753334	A	G	-6.947	-0.1307	2.309e-11	9.999e-05	0.000278076
CD4	LOC728743	450647	7	150109340	150109389	rs34466870	7	150108704	C	G	-6.946	-0.1929	2.327e-11	9.999e-05	0.000278076
CD4	THEMIS2	2470240	1	28212818	28212867	rs6679432	1	28227665	C	T	-6.945	-0.1538	2.341e-11	9.999e-05	0.000278076
CD4	HPS1	3440136	10	100202888	100202937	rs61873919	10	100193238	A	G	-6.944	-0.2364	2.356e-11	9.999e-05	0.000278076
CD4	SRGN	360500	10	70856862	70856911	rs56088826	10	70984259	T	C	6.943	0.1002	2.374e-11	9.999e-05	0.000278076
CD4	SEMA4D	4880408	9	91992407	91992456	rs7872751	9	92079012	G	T	-6.942	-0.06918	2.38e-11	9.999e-05	0.000278076
CD4	GMCL1	3290717	2	70096936	70096985	rs2312557	2	70090243	A	G	6.942	0.09872	2.381e-11	9.999e-05	0.000278076
CD4	WDR60	2600470	7	158738677	158738726	rs844523	7	158656809	A	T	-6.942	-0.1972	2.385e-11	9.999e-05	0.000278076
CD4	ALPK1	540390	4	113362506	113362555	rs9995585	4	113224047	A	G	6.94	0.1729	2.406e-11	9.999e-05	0.000278076
CD4	SMCO4	4900747	11	93211803	93211852	rs4753468	11	93276674	G	C	6.937	0.1622	2.458e-11	9.999e-05	0.000278076
CD4	EMC1	6660047	1	19544604	19544653	rs12095284	1	19571849	C	T	-6.934	-0.0842	2.508e-11	9.999e-05	0.000278076
CD4	CARD19	5090176	9	95874523	95875274	rs4237219	9	95860100	G	A	-6.933	-0.1688	2.512e-11	9.999e-05	0.000278076
CD4	P4HTM	7000202	3	49044373	49044422	rs7636057	3	48992582	T	C	-6.933	-0.07258	2.524e-11	9.999e-05	0.000278076
CD4	ZDHHC8	4590154	22	20133867	20133916	rs3887519	22	20137822	G	C	6.928	0.08404	2.596e-11	9.999e-05	0.000278076
CD4	ALDH3A2	1690608	17	19580366	19580415	rs4598966	17	19502377	C	A	6.923	0.09904	2.669e-11	9.999e-05	0.000278076
CD4	CCDC146	4860133	7	76924029	76924078	rs34765682	7	76873338	G	A	-6.922	-0.2469	2.689e-11	9.999e-05	0.000278076
CD4	BANF1	150767	11	65771203	65771252	rs649000	11	65742933	C	T	-6.921	-0.07333	2.701e-11	9.999e-05	0.000278076
CD4	MRPL18	5900240	6	160219194	160219243	rs9365097	6	160211259	A	G	6.919	0.08029	2.744e-11	9.999e-05	0.000278076
CD4	FLJ32255	5340278	5	42992268	42992317	rs10941604	5	42996445	G	T	6.918	0.134	2.754e-11	9.999e-05	0.000278076
CD4	TMBIM4	2680128	12	66531874	66531923	rs1625441	12	66585129	G	C	6.918	0.09236	2.762e-11	9.999e-05	0.000278076
CD4	RAB27A	110010	15	55495904	55495953	rs62654029	15	55502196	G	A	-6.915	-0.1988	2.808e-11	9.999e-05	0.000278076
CD4	GBA	4780133	1	155204871	155205014	rs12034326	1	155214473	G	A	-6.912	-0.09222	2.856e-11	9.999e-05	0.000278076
CD4	MTMR3	460039	22	30423553	30423602	rs1894474	22	30238074	G	A	-6.912	-0.06844	2.862e-11	9.999e-05	0.000278076
CD4	YWHAQ	3850131	2	9724525	9724574	rs4668636	2	9852679	C	T	6.906	0.05554	2.96e-11	9.999e-05	0.000278076
CD4	GTF3A	270619	13	28009668	28009717	rs1049302	13	27998769	C	T	-6.903	-0.07582	3.024e-11	9.999e-05	0.000278076
CD4	TOR1B	6180056	9	132573181	132573230	rs28650919	9	132600742	A	T	6.901	0.1277	3.057e-11	9.999e-05	0.000278076
CD4	GPRIN3	6250010	4	90168924	90168973	rs872614	4	90165642	C	A	6.901	0.1437	3.066e-11	9.999e-05	0.000278076
CD4	ZFP1	2100333	16	75205826	75205875	rs8054035	16	75182147	A	G	-6.899	-0.1349	3.099e-11	9.999e-05	0.000278076
CD4	RRN3	4920403	16	15154034	15154083	rs375206279	16	15227378	A	G	-6.898	-0.2422	3.105e-11	9.999e-05	0.000278076
CD4	HSD17B11	6580487	4	88261706	88261755	rs7685308	4	88285448	A	C	6.897	0.09783	3.141e-11	9.999e-05	0.000278076
CD4	TM2D1	10386	1	62146821	62146870	rs17312971	1	62189541	C	T	6.891	0.09411	3.242e-11	9.999e-05	0.000278076
CD4	SIDT2	4890328	11	117068051	117068100	rs499713	11	117061961	C	T	-6.891	-0.1102	3.25e-11	9.999e-05	0.000278076
CD4	NIPSNAP3A	2490100	9	107516923	107516972	rs10820724	9	107524390	T	C	-6.885	-0.1388	3.363e-11	9.999e-05	0.000278076
CD4	OAS1	7040035	12	113355406	113355455	rs10774671	12	113357193	A	G	6.882	0.2129	3.427e-11	9.999e-05	0.000278076
CD4	ABCC5	6580553	3	183637872	183637921	rs144137745	3	183673915	C	T	-6.879	-0.1211	3.488e-11	9.999e-05	0.000278076
CD4	NOP16	4780561	5	175812308	175813869	rs13180938	5	175827415	A	G	6.876	0.1988	3.554e-11	9.999e-05	0.000278076
CD4	MED8	3060619	1	43850761	43851681	rs66559745	1	43844168	A	G	-6.874	-0.109	3.593e-11	9.999e-05	0.000278076
CD4	KIAA1671	3120474	22	25593092	25593141	rs6004417	22	25464310	G	A	6.872	0.2296	3.642e-11	9.999e-05	0.000278076
CD4	SAP30L	5290768	5	153840120	153840169	rs6884266	5	153840472	T	C	-6.872	-0.144	3.65e-11	9.999e-05	0.000278076
CD4	LLGL1	2470608	17	18147959	18148008	rs921985	17	18227272	C	T	-6.869	-0.1393	3.709e-11	9.999e-05	0.000278076
CD4	MED19	3450427	11	57471402	57471451	rs504921	11	57433449	C	T	6.869	0.1192	3.717e-11	9.999e-05	0.000278076
CD4	NUP50	1990674	22	45580444	45580493	rs132891	22	45570594	T	C	-6.866	-0.09709	3.783e-11	9.999e-05	0.000278076
CD4	ADD3	3420747	10	111883976	111884025	rs2501578	10	111838873	C	G	-6.865	-0.08245	3.796e-11	9.999e-05	0.000278076
CD4	SPAG7	3440070	17	4862717	4862766	rs72828872	17	4953756	A	G	6.864	0.1146	3.827e-11	9.999e-05	0.000278076
CD4	IFT88	5670288	13	21245143	21264857	rs9509278	13	21132329	A	G	6.858	0.1404	3.975e-11	9.999e-05	0.000278076
CD4	PLEKHG3	4010397	14	65210795	65210844	rs229603	14	65165090	C	T	6.857	0.1655	4.002e-11	9.999e-05	0.000278076
CD4	UGCG	3800647	9	114695211	114695260	rs7860334	9	114699872	C	T	6.854	0.2175	4.07e-11	9.999e-05	0.000278076
CD4	ABHD15	5340450	17	27888550	27888599	rs497993	17	27895528	C	T	6.853	0.09976	4.097e-11	9.999e-05	0.000278076
CD4	SPATA2L	450673	16	89762783	89762832	rs59660050	16	89775422	G	C	-6.85	-0.09035	4.162e-11	9.999e-05	0.000278076
CD4	LEPR	2680382	1	66101016	66101065	rs10889549	1	65888085	A	C	6.849	0.1737	4.2e-11	9.999e-05	0.000278076
CD4	LOC389641	670494	8	23087982	23088031	rs13278062	8	23082971	T	G	-6.848	-0.1145	4.21e-11	9.999e-05	0.000278076
CD4	H6PD	5420066	1	9330828	9330877	rs112987903	1	9331021	A	G	-6.847	-0.2095	4.232e-11	9.999e-05	0.000278076
CD4	CHD1L	5870148	1	146767173	146767222	rs1969869	1	146510112	T	G	6.847	0.1362	4.252e-11	9.999e-05	0.000278076
CD4	TMEM33	1980088	4	41962264	41962313	rs7681854	4	41945059	G	A	6.847	0.1123	4.255e-11	9.999e-05	0.000278076
CD4	RASSF2	5390095	20	4760747	4760796	rs2423038	20	4795127	A	G	6.846	0.08875	4.264e-11	9.999e-05	0.000278076
CD4	CCDC152	5810079	5	42802237	42802286	rs62370912	5	42814792	A	C	6.846	0.17	4.271e-11	9.999e-05	0.000278076
CD4	NDUFS4	580369	5	52942221	52954415	rs72757304	5	53026482	C	A	6.838	0.07629	4.475e-11	9.999e-05	0.000278076
CD4	RABGEF1	1940707	7	66275677	66275726	rs78949927	7	66193117	T	C	-6.836	-0.2294	4.532e-11	9.999e-05	0.000278076
CD4	HNRNPH1	6350343	5	179041568	179041617	rs28544040	5	179055265	G	A	-6.831	-0.1564	4.666e-11	9.999e-05	0.000278076
CD4	LRIG1	2450367	3	66429626	66429675	rs6793110	3	66444615	A	G	-6.831	-0.1078	4.686e-11	9.999e-05	0.000278076
CD4	SRP14	5900379	15	40331105	40331298	rs75578790	15	40332440	G	A	6.829	0.1158	4.733e-11	9.999e-05	0.000278076
CD4	GLE1	2140630	9	131304443	131304492	rs1133750	9	131262957	G	A	6.828	0.1085	4.752e-11	9.999e-05	0.000278076
CD4	RPL8	3060477	8	146015798	146015847	rs2727240	8	146049757	C	T	6.828	0.1023	4.759e-11	9.999e-05	0.000278076
CD4	ENTPD4	2900224	8	23290559	23290608	rs10866826	8	23273758	C	G	-6.824	-0.1581	4.873e-11	9.999e-05	0.000278076
CD4	DPF2	3890274	11	65120173	65120222	rs4930290	11	65104377	A	T	-6.824	-0.08376	4.877e-11	9.999e-05	0.000278076
CD4	RFWD3	5340167	16	74655476	74655525	.	16	74675283	C	A	6.823	0.08913	4.908e-11	9.999e-05	0.000278076
CD4	CAT	1240446	11	34493417	34493466	rs2284369	11	34468936	G	A	-6.816	-0.1173	5.107e-11	9.999e-05	0.000278076
CD4	SELPLG	4210544	12	109015733	109015782	rs8179121	12	109024116	A	G	6.815	0.185	5.147e-11	9.999e-05	0.000278076
CD4	IL32	3440754	16	3118183	3118232	rs4786377	16	3125427	C	T	6.813	0.2583	5.211e-11	9.999e-05	0.000278076
CD4	LINC00094	430609	9	136893005	136893054	rs401826	9	136890591	T	C	6.809	0.1062	5.328e-11	9.999e-05	0.000278076
CD4	ALCAM	2070575	3	105295394	105295443	rs7647011	3	105185615	T	C	6.808	0.1451	5.373e-11	9.999e-05	0.000278076
CD4	LOC100049716	2600471	12	754737	754786	rs76914074	12	768745	G	A	6.806	0.2076	5.442e-11	9.999e-05	0.000278076
CD4	HACL1	460047	3	15602373	15604882	rs62637888	3	15634532	C	T	-6.8	-0.07288	5.621e-11	9.999e-05	0.000278076
CD4	NSUN6	6220372	10	18834689	18834738	rs10764578	10	18818071	C	A	6.8	0.1325	5.643e-11	9.999e-05	0.000278076
CD4	EXOC4	2350215	7	133750339	133750388	rs62470397	7	133541628	T	C	-6.795	-0.1285	5.79e-11	9.999e-05	0.000278076
CD4	HMGN2	3930577	1	26802765	26802814	rs11590815	1	26848675	G	A	-6.793	-0.1317	5.883e-11	9.999e-05	0.000278076
CD4	TOB1	4390300	17	48940473	48940522	rs62059998	17	48968055	T	C	-6.791	-0.1355	5.936e-11	9.999e-05	0.000278076
CD4	SNU13	2230491	22	42070018	42070067	rs768414	22	42135751	C	T	-6.79	-0.05934	5.994e-11	9.999e-05	0.000278076
CD4	APOBR	6250241	16	28509912	28509961	rs3194168	16	28603012	G	A	-6.786	-0.2521	6.139e-11	9.999e-05	0.000278076
CD4	INVS	1980192	9	103060264	103062870	rs4743392	9	103068905	C	T	6.785	0.1275	6.17e-11	9.999e-05	0.000278076
CD4	VOPP1	870692	7	55539569	55539618	rs6961353	7	55533847	C	T	-6.784	-0.091	6.191e-11	9.999e-05	0.000278076
CD4	HAR1A	1990594	20	61735453	61735502	rs8118853	20	61736386	A	T	-6.784	-0.1644	6.193e-11	9.999e-05	0.000278076
CD4	RAB2A	5360379	8	61533303	61533352	rs7827453	8	61411196	T	C	6.783	0.09023	6.226e-11	9.999e-05	0.000278076
CD4	ALDOC	7330544	17	26900218	26900267	rs7207976	17	27004703	A	C	-6.777	-0.06764	6.454e-11	9.999e-05	0.000278076
CD4	IFIT5	4890327	10	91180334	91180383	rs304484	10	91159323	T	G	-6.776	-0.1968	6.494e-11	9.999e-05	0.000278076
CD4	NFATC1	940725	18	77227852	77227901	rs7236492	18	77220616	T	C	6.776	0.1862	6.503e-11	9.999e-05	0.000278076
CD4	DSC1	4050328	18	28709545	28709594	rs7244982	18	28752454	T	A	-6.775	-0.2622	6.554e-11	9.999e-05	0.000278076
CD4	FPR1	1030270	19	52249456	52249505	rs4802859	19	52255196	G	A	-6.774	-0.2574	6.593e-11	9.999e-05	0.000278076
CD4	ENPP4	3060471	6	46112964	46113013	rs4496799	6	46070407	T	C	6.771	0.1086	6.715e-11	9.999e-05	0.000278076
CD4	ZNF493	4290019	19	21609858	21609907	rs78116402	19	21519974	A	C	6.771	0.1851	6.719e-11	9.999e-05	0.000278076
CD4	EIF3G	2190377	19	10226259	10226406	rs6511677	19	10277799	A	G	-6.768	-0.05813	6.814e-11	9.999e-05	0.000278076
CD4	EXOC2	2970390	6	485622	485671	rs11242914	6	485586	T	C	6.768	0.09872	6.824e-11	9.999e-05	0.000278076
CD4	INTS10	3310441	8	19709339	19709388	rs4268139	8	19702001	C	G	-6.768	-0.0892	6.842e-11	9.999e-05	0.000278076
CD4	HSP90AA1	7050332	14	102547413	102547462	rs2010693	14	102573956	G	A	-6.766	-0.1061	6.906e-11	9.999e-05	0.000278076
CD4	BLMH	4880482	17	28575297	28575346	rs12947654	17	28568011	T	C	-6.765	-0.1144	6.959e-11	9.999e-05	0.000278076
CD4	STAP1	3870458	4	68472506	68472555	.	4	68441947	G	C	-6.765	-0.2402	6.96e-11	9.999e-05	0.000278076
CD4	MB21D2	2030687	3	192514840	192514889	rs79926231	3	192621063	T	G	-6.761	-0.3617	7.109e-11	9.999e-05	0.000278076
CD4	NSFL1C	5900441	20	1423056	1423105	rs6131519	20	1428567	T	C	-6.757	-0.08987	7.287e-11	9.999e-05	0.000278076
CD4	STMN1	3460707	1	26226892	26226941	rs298449	1	26290169	G	T	-6.751	-0.1554	7.556e-11	9.999e-05	0.000278076
CD4	ZNF189	630603	9	104172674	104172723	rs4535787	9	104165662	C	A	-6.748	-0.0864	7.674e-11	9.999e-05	0.000278076
CD4	KLF11	5700088	2	10194764	10194813	rs6731930	2	10169422	G	A	-6.745	-0.2188	7.831e-11	9.999e-05	0.000278076
CD4	CEP44	5690181	4	175241216	175241265	rs35622584	4	175147698	T	A	6.745	0.07429	7.833e-11	9.999e-05	0.000278076
CD4	OSBPL2	4180717	20	60871052	60871101	rs6061477	20	60850442	G	A	-6.744	-0.06324	7.897e-11	9.999e-05	0.000278076
CD4	CMTM7	2140239	3	32496160	32496209	rs80258271	3	32501901	C	T	-6.74	-0.1193	8.096e-11	9.999e-05	0.000278076
CD4	CRIP2	5340246	14	105946314	105946363	rs4983413	14	105930406	A	G	6.738	0.2925	8.145e-11	9.999e-05	0.000278076
CD4	FAM76B	6130273	11	95502701	95502750	rs10831426	11	95505888	A	G	-6.738	-0.113	8.151e-11	9.999e-05	0.000278076
CD4	AIF1L	1410021	9	133998442	133998491	rs353537	9	133976387	T	C	6.738	0.1751	8.156e-11	9.999e-05	0.000278076
CD4	H2AFZ	2710292	4	100869531	100869580	rs72686215	4	100956259	T	G	-6.736	-0.06226	8.262e-11	9.999e-05	0.000278076
CD4	TRIB3	1990630	20	378009	378058	rs62191434	20	360062	C	T	6.735	0.1577	8.295e-11	9.999e-05	0.000278076
CD4	ZNF333	3870300	19	14831332	14831381	.	19	14810662	G	A	6.729	0.247	8.626e-11	9.999e-05	0.000278076
CD4	JMJD4	4210300	1	227919139	227919188	rs10799445	1	227911883	C	A	6.726	0.159	8.756e-11	9.999e-05	0.000278076
CD4	IL12RB1	4810333	19	18182984	18183033	rs845328	19	18199330	C	T	-6.726	-0.1436	8.771e-11	9.999e-05	0.000278076
CD4	PSMA2	2140470	7	42956646	42956695	rs138188002	7	43071879	T	C	6.726	0.1306	8.779e-11	9.999e-05	0.000278076
CD4	MRPS6	6400195	21	35515211	35515260	rs8130507	21	35303960	C	T	6.719	0.05767	9.162e-11	9.999e-05	0.000278076
CD4	C11orf73	780440	11	86013508	86017323	rs11601608	11	86019659	T	C	6.714	0.07773	9.404e-11	9.999e-05	0.000278076
CD4	ANK3	1850709	10	61788363	61788412	.	10	62486467	C	T	-6.714	-0.2553	9.449e-11	9.999e-05	0.000278076
CD4	ZNF805	240008	19	57773197	57773246	rs34755276	19	57755822	A	G	6.71	0.1089	9.647e-11	9.999e-05	0.000278076
CD4	VTA1	1980022	6	142541568	142541617	rs200477348	6	142554666	A	C	6.708	0.1934	9.767e-11	9.999e-05	0.000278076
CD4	PGAP3	2000441	17	37827512	37827561	rs903502	17	37829604	T	C	6.706	0.08926	9.862e-11	9.999e-05	0.000278076
CD4	MED10	5720056	5	6372371	6372420	rs9313147	5	6377832	G	A	6.704	0.05934	9.997e-11	9.999e-05	0.000278076
CD4	PCM1	6180022	8	17883161	17885188	rs7829650	8	17857937	C	T	6.697	0.1068	1.042e-10	9.999e-05	0.000278076
CD4	TMEM99	3310471	17	38991147	38991196	rs2315504	17	39046881	A	C	-6.691	-0.09968	1.08e-10	9.999e-05	0.000278076
CD4	C19orf53	3460184	19	13889184	13889233	rs1128028	19	13884655	A	G	-6.689	-0.05654	1.095e-10	9.999e-05	0.000278076
CD4	ZNF365	4180301	10	64161867	64161916	rs11596086	10	64163201	G	A	6.688	0.1936	1.103e-10	9.999e-05	0.000278076
CD4	SMAP1	160114	6	71571313	71571362	rs62419740	6	71574369	G	A	6.684	0.1185	1.13e-10	9.999e-05	0.000278076
CD4	MKKS	3830519	20	10385951	10386000	rs6032881	20	10432766	A	G	6.683	0.07618	1.136e-10	9.999e-05	0.000278076
CD4	DYNLT1	6350634	6	159057837	159057886	rs317792	6	159076766	T	G	-6.679	-0.09373	1.158e-10	9.999e-05	0.000278076
CD4	ZNF543	3800037	19	57841937	57841986	rs1558116	19	57845592	A	G	6.679	0.1508	1.159e-10	9.999e-05	0.000278076
CD4	DHX36	240646	3	153993873	153993922	rs701146	3	154054466	A	T	-6.675	-0.1089	1.191e-10	9.999e-05	0.000278076
CD4	UQCR10	6380563	22	30165926	30165975	rs140136	22	30164616	T	G	-6.668	-0.08108	1.236e-10	9.999e-05	0.000278076
CD4	USP10	1740139	16	84812607	84812656	rs2641688	16	84801751	A	G	6.668	0.1445	1.238e-10	9.999e-05	0.000278076
CD4	BRD7	6220270	16	50352944	50352993	rs28793692	16	50382559	T	C	6.666	0.116	1.254e-10	9.999e-05	0.000278076
CD4	KIAA1551	7570477	12	32138842	32138891	rs4930999	12	32122213	A	G	6.663	0.117	1.278e-10	9.999e-05	0.000278076
CD4	BCL2L13	7200452	22	18211643	18211692	rs34031531	22	18123678	A	G	6.662	0.07636	1.285e-10	9.999e-05	0.000278076
CD4	MFSD14B	4640427	9	97222387	97222436	rs7046860	9	97065306	A	C	6.661	0.07155	1.296e-10	9.999e-05	0.000278076
CD4	PROSER2	1110767	10	11914153	11914202	rs11257367	10	11905880	G	T	-6.659	-0.2557	1.311e-10	9.999e-05	0.000278076
CD4	LBH	2810246	2	30482541	30482590	rs906865	2	30478173	T	C	6.653	0.0945	1.355e-10	9.999e-05	0.000278076
CD4	DNLZ	3830605	9	139256413	139256462	rs3124595	9	139398663	T	A	-6.652	-0.1314	1.362e-10	9.999e-05	0.000278076
CD4	ABHD17C	4150519	15	81047902	81047951	rs11632439	15	80987012	G	A	6.65	0.1162	1.379e-10	9.999e-05	0.000278076
CD4	QSOX2	290441	9	139098427	139098476	rs7024579	9	139100413	T	C	-6.65	-0.1222	1.382e-10	9.999e-05	0.000278076
CD4	CNOT1	6520382	16	58553906	58553955	rs554019592	16	58647995	A	C	-6.649	-0.05779	1.389e-10	9.999e-05	0.000278076
CD4	CCDC53	7040544	12	102406944	102419774	rs11111139	12	102428444	C	T	-6.645	-0.0772	1.424e-10	9.999e-05	0.000278076
CD4	CMC1	4810543	3	28283284	28304811	rs75831154	3	28284622	G	C	6.64	0.1188	1.462e-10	9.999e-05	0.000278076
CD4	ACOT1	4900438	14	74008372	74009775	rs10141401	14	74074804	T	C	-6.64	-0.1436	1.462e-10	9.999e-05	0.000278076
CD4	CBR1	2900377	21	37445041	37445090	rs62229264	21	37452213	A	G	-6.636	-0.1596	1.497e-10	9.999e-05	0.000278076
CD4	MANBAL	1570110	20	35945418	35945467	rs1043404	20	35945104	A	G	6.632	0.07548	1.537e-10	9.999e-05	0.000278076
CD4	SSH2	2810468	17	27953207	27953256	rs4795523	17	28176314	G	A	-6.632	-0.07212	1.538e-10	9.999e-05	0.000278076
CD4	NUP210	2320215	3	13358038	13358087	rs475693	3	13351125	T	C	6.631	0.07991	1.539e-10	9.999e-05	0.000278076
CD4	DNAJB6	6580189	7	157178661	157178710	rs35496876	7	157123480	T	C	6.631	0.05855	1.547e-10	9.999e-05	0.000278076
CD4	ISCA1	1850193	9	88880110	88880159	rs791314	9	88943171	C	T	6.63	0.09308	1.556e-10	9.999e-05	0.000278076
CD4	LRRC1	4220347	6	53788442	53788491	rs7767443	6	53744589	A	G	-6.625	-0.13	1.599e-10	9.999e-05	0.000278076
CD4	TPK1	4250609	7	144149545	144149594	rs10232406	7	144528611	T	A	-6.625	-0.1119	1.603e-10	9.999e-05	0.000278076
CD4	IL21R	10630	16	27461733	27461782	rs2096	16	27461691	G	C	6.623	0.1252	1.616e-10	9.999e-05	0.000278076
CD4	ATP6V1G1	6370091	9	117360460	117360509	rs75870980	9	117367305	A	G	6.622	0.06492	1.629e-10	9.999e-05	0.000278076
CD4	GALNT1	4920201	18	33291280	33291329	rs1241347	18	33182828	G	A	-6.621	-0.1183	1.635e-10	9.999e-05	0.000278076
CD4	HPS5	1030259	11	18300679	18300728	rs1046615	11	18300954	A	G	-6.621	-0.1024	1.636e-10	9.999e-05	0.000278076
CD4	CYB5D1	6420040	17	7765276	7765325	rs8074085	17	7769705	C	T	-6.617	-0.1475	1.675e-10	9.999e-05	0.000278076
CD4	2017-03-03	780672	5	126206329	126206378	rs10491284	5	126287274	A	G	-6.614	-0.1589	1.705e-10	9.999e-05	0.000278076
CD4	MORC2-AS1	50164	22	31322430	31322479	rs5753373	22	31283719	G	C	-6.605	-0.1659	1.796e-10	9.999e-05	0.000278076
CD4	PAPSS1	130187	4	108535434	108535483	rs62313427	4	108668193	G	A	6.605	0.09375	1.8e-10	9.999e-05	0.000278076
CD4	MRPL10	6180154	17	45901000	45901049	rs8070815	17	45943546	A	T	-6.604	-0.1125	1.806e-10	9.999e-05	0.000278076
CD4	CMPK1	2640551	1	47843965	47844014	rs2622926	1	47852791	T	C	-6.601	-0.06027	1.846e-10	9.999e-05	0.000278076
CD4	MCCC1	6420632	3	182733258	182733307	rs3732604	3	182810144	G	T	-6.598	-0.08632	1.879e-10	9.999e-05	0.000278076
CD4	CRIPAK	4210653	4	1389469	1389518	rs111340627	4	1191699	A	G	6.593	0.2404	1.93e-10	9.999e-05	0.000278076
CD4	TMEM2	3360112	9	74298661	74298710	rs13293843	9	74377405	C	G	-6.593	-0.1405	1.93e-10	9.999e-05	0.000278076
CD4	KLHL7	3290164	7	23214347	23214396	rs6461685	7	23113503	T	C	6.592	0.08501	1.941e-10	9.999e-05	0.000278076
CD4	RAB21	1770661	12	72180738	72180787	rs12310799	12	72181306	G	A	6.589	0.1183	1.983e-10	9.999e-05	0.000278076
CD4	LOC154761	3180360	7	143509440	143509489	rs2368001	7	143411094	C	G	6.588	0.1573	1.985e-10	9.999e-05	0.000278076
CD4	MCOLN2	5490068	1	85391507	85391556	rs10782534	1	85446122	T	C	6.587	0.1715	2.005e-10	9.999e-05	0.000278076
CD4	PABPC4	5310278	1	40027452	40027786	rs636083	1	39821681	C	T	-6.586	-0.06879	2.013e-10	9.999e-05	0.000278076
CD4	CPSF2	1430110	14	92630402	92630451	rs10873416	14	92581276	G	A	-6.586	-0.07467	2.013e-10	9.999e-05	0.000278076
CD4	APOBEC3G	1190026	22	39482320	39482369	rs17537581	22	39482809	A	G	-6.584	-0.1763	2.041e-10	9.999e-05	0.000278076
CD4	GUF1	5890338	4	44700872	44700921	rs990356	4	44624156	A	C	6.583	0.1247	2.05e-10	9.999e-05	0.000278076
CD4	PDHB	4540725	3	58413540	58413589	rs58279771	3	58329262	A	G	6.577	0.05518	2.12e-10	9.999e-05	0.000278076
CD4	CD28	4890722	2	204602034	204602082	rs3181094	2	204569717	T	G	-6.568	-0.1014	2.231e-10	9.999e-05	0.000278076
CD4	TESMIN	2360121	11	68506188	68506237	rs2924700	11	68525770	A	G	-6.565	-0.1642	2.273e-10	9.999e-05	0.000278076
CD4	NUCKS1	150343	1	205682523	205682572	rs1418652	1	205646458	T	C	6.565	0.05488	2.281e-10	9.999e-05	0.000278076
CD4	TMEM185B	3850722	2	120979263	120979312	rs3820768	2	120978368	G	T	6.564	0.08672	2.285e-10	9.999e-05	0.000278076
CD4	EDEM2	4480519	20	33703345	33703394	rs2180847	20	33667763	T	G	6.562	0.06947	2.318e-10	9.999e-05	0.000278076
CD4	ACP2	2480025	11	47261047	47261096	rs4320917	11	47277094	C	T	-6.562	-0.1381	2.323e-10	9.999e-05	0.000278076
CD4	TRPT1	940669	11	63991387	63991436	rs11608180	11	63941110	G	A	6.561	0.1307	2.33e-10	9.999e-05	0.000278076
CD4	CCR2	580706	3	46401954	46402003	rs12636651	3	46282391	C	T	-6.56	-0.1938	2.345e-10	9.999e-05	0.000278076
CD4	SPDL1	520528	5	169031368	169031417	rs113373979	5	169009880	C	G	-6.558	-0.2528	2.373e-10	9.999e-05	0.000278076
CD4	DHRS4	1340274	14	24438225	24438274	rs8017358	14	24525274	A	G	-6.558	-0.07599	2.375e-10	9.999e-05	0.000278076
CD4	SP110	3840593	2	231042900	231042949	rs13003555	2	231034649	A	G	6.555	0.09898	2.42e-10	9.999e-05	0.000278076
CD4	CLEC2D	2570132	12	9845652	9845701	rs34623781	12	9852445	C	T	6.55	0.2086	2.49e-10	9.999e-05	0.000278076
CD4	AZIN1	2480039	8	103838917	103838966	rs2436856	8	103885884	A	G	-6.55	-0.0713	2.492e-10	9.999e-05	0.000278076
CD4	CD244	5860224	1	160800137	160800186	rs11265498	1	160828285	T	C	6.549	0.2137	2.495e-10	9.999e-05	0.000278076
CD4	PARP1	4280692	1	226548808	226548856	rs60698376	1	226594857	T	C	6.549	0.08974	2.499e-10	9.999e-05	0.000278076
CD4	MTO1	5130605	6	74210306	74210355	rs2017272	6	74195981	T	A	-6.548	-0.0809	2.514e-10	9.999e-05	0.000278076
CD4	CRYL1	3940458	13	20978089	20978138	rs9550653	13	21057589	A	T	-6.547	-0.1014	2.529e-10	9.999e-05	0.000278076
CD4	KIF2A	6550209	5	61681824	61681874	rs10074813	5	61545634	T	C	-6.547	-0.06738	2.532e-10	9.999e-05	0.000278076
CD4	TSPAN31	5670577	12	58141872	58141921	rs111566142	12	58065943	G	A	-6.543	-0.1411	2.592e-10	9.999e-05	0.000278076
CD4	BRD7	430040	16	50354618	50354667	rs7204026	16	50358925	C	G	6.54	0.1128	2.643e-10	9.999e-05	0.000278076
CD4	LARS2	4280767	3	45590033	45590082	rs12638088	3	45537973	T	C	-6.536	-0.1272	2.698e-10	9.999e-05	0.000278076
CD4	HIST1H1D	2680450	6	26234508	26234557	rs10484436	6	26237155	T	C	6.535	0.2926	2.71e-10	9.999e-05	0.000278076
CD4	CRELD2	6560390	22	50320979	50321028	rs371132304	22	50295417	G	A	6.535	0.1002	2.714e-10	9.999e-05	0.000278076
CD4	KIR3DL2	5560731	19	55378338	55378387	.	19	55372666	A	G	6.535	0.2335	2.715e-10	9.999e-05	0.000278076
CD4	CANT1	5860358	17	76988071	76988120	rs12450128	17	76998154	C	T	-6.535	-0.1329	2.717e-10	9.999e-05	0.000278076
CD4	STX2	7400343	12	131274330	131274379	rs10848211	12	131320911	C	A	6.529	0.111	2.804e-10	9.999e-05	0.000278076
CD4	APPL2	4180100	12	105567331	105567380	rs1196832	12	105516874	A	G	6.529	0.1	2.815e-10	9.999e-05	0.000278076
CD4	CD53	520678	1	111442197	111442246	rs343807	1	111329066	G	C	-6.527	-0.07012	2.845e-10	9.999e-05	0.000278076
CD4	SUN1	4390113	7	913819	913868	rs10950673	7	874639	G	A	6.526	0.09957	2.853e-10	9.999e-05	0.000278076
CD4	ZNF514	870735	2	95813776	95813825	rs11164117	2	95680267	A	G	-6.526	-0.1381	2.866e-10	9.999e-05	0.000278076
CD4	SAFB2	2850091	19	5587198	5587247	rs113123495	19	5587540	T	C	6.525	0.1656	2.875e-10	9.999e-05	0.000278076
CD4	MRPS7	1580129	17	73262026	73262075	rs11077781	17	73236605	A	C	-6.524	-0.08513	2.892e-10	9.999e-05	0.000278076
CD4	NME3	6450424	16	1820485	1820534	rs1178434	16	1830551	G	C	6.524	0.07498	2.897e-10	9.999e-05	0.000278076
CD4	ZC3HAV1	4540382	7	138745782	138745831	rs573888614	7	138742584	A	C	6.523	0.08221	2.916e-10	9.999e-05	0.000278076
CD4	LYPLAL1	4730224	1	219383971	219384864	rs76837400	1	219255926	T	C	6.523	0.1231	2.917e-10	9.999e-05	0.000278076
CD4	MAF1	1990255	8	145162171	145162220	.	8	145136219	T	C	-6.522	-0.2055	2.935e-10	9.999e-05	0.000278076
CD4	SESN1	1240553	6	109307940	109307989	rs111523655	6	109301664	A	G	6.515	0.2558	3.043e-10	9.999e-05	0.000278076
CD4	SLC33A1	4490470	3	155545678	155545727	rs112013645	3	155567675	T	C	-6.515	-0.08836	3.048e-10	9.999e-05	0.000278076
CD4	RBM18	5910195	9	125004218	125004267	rs10818655	9	125002275	C	T	6.515	0.07328	3.049e-10	9.999e-05	0.000278076
CD4	SMYD4	6350240	17	1683046	1683095	rs5008944	17	1675560	G	A	-6.513	-0.09898	3.085e-10	9.999e-05	0.000278076
CD4	TRNT1	4810326	3	3190341	3190390	rs3762760	3	3188016	G	A	6.509	0.1354	3.163e-10	9.999e-05	0.000278076
CD4	TSPAN14	2340414	10	82281054	82281103	rs1870148	10	82271341	A	G	-6.509	-0.1239	3.165e-10	9.999e-05	0.000278076
CD4	TSEN2	6900176	3	12574607	12574656	rs113105671	3	12614616	G	T	-6.505	-0.179	3.236e-10	9.999e-05	0.000278076
CD4	KIAA1324	520609	1	109745669	109745718	rs17034092	1	109732387	C	G	-6.504	-0.1442	3.26e-10	9.999e-05	0.000278076
CD4	POLR2I	1010347	19	36605122	36605258	rs2072605	19	36603703	A	T	6.502	0.05673	3.291e-10	9.999e-05	0.000278076
CD4	RPL9	4640095	4	39460071	39460120	rs145323240	4	39495497	T	C	6.501	0.2125	3.304e-10	9.999e-05	0.000278076
CD4	TSHZ2	4890292	20	51872910	51872959	.	20	52099745	A	G	-6.501	-0.2744	3.307e-10	9.999e-05	0.000278076
CD4	GTPBP8	940168	3	112711920	112711969	rs10934211	3	112696331	A	G	-6.501	-0.0887	3.313e-10	9.999e-05	0.000278076
CD4	FAM159A	2030360	1	53122494	53122543	rs546662	1	53100880	A	T	6.499	0.1138	3.357e-10	9.999e-05	0.000278076
CD4	HSPA4	5090368	5	132440074	132440123	rs55747751	5	132397351	A	G	-6.498	-0.1363	3.375e-10	9.999e-05	0.000278076
CD4	DTD1	2640500	20	18744223	18744272	rs6105941	20	18560584	A	G	-6.497	-0.07297	3.384e-10	9.999e-05	0.000278076
CD4	MLLT11	2630474	1	151040632	151040681	rs2902811	1	151010521	C	G	6.493	0.09623	3.463e-10	9.999e-05	0.000278076
CD4	SLC25A26	2490053	3	66428913	66428962	.	3	66287056	A	G	-6.493	-0.1474	3.477e-10	9.999e-05	0.000278076
CD4	CPNE3	7570215	8	87573314	87573363	rs62510850	8	87574234	T	C	-6.491	-0.04743	3.519e-10	9.999e-05	0.000278076
CD4	TMEM140	4670414	7	134850367	134850416	rs4728352	7	134805394	T	A	6.486	0.1444	3.621e-10	9.999e-05	0.000278076
CD4	TRAT1	270338	3	108572785	108572834	rs75592559	3	108515774	G	T	6.485	0.1356	3.635e-10	9.999e-05	0.000278076
CD4	CNPY4	6200743	7	99722940	99722989	rs144305120	7	99745585	G	T	-6.485	-0.1774	3.636e-10	9.999e-05	0.000278076
CD4	PCSK7	2900731	11	117075987	117076036	rs6589603	11	117055839	C	T	6.476	0.1049	3.825e-10	9.999e-05	0.000278076
CD4	ABCC5	7610050	3	183701661	183701710	rs13066518	3	183635498	A	T	-6.475	-0.09496	3.858e-10	9.999e-05	0.000278076
CD4	PDCD4	2570433	10	112659483	112659532	rs6585021	10	112650055	C	T	6.475	0.1079	3.859e-10	9.999e-05	0.000278076
CD4	ADCK2	1780647	7	140394709	140394758	rs7789138	7	140365054	C	T	-6.474	-0.1161	3.877e-10	9.999e-05	0.000278076
CD4	WAC	610341	10	28909038	28909087	rs11007165	10	28916893	C	T	6.473	0.07672	3.885e-10	9.999e-05	0.000278076
CD4	2017-09-02	6940619	2	242256962	242257011	rs60890112	2	242346471	G	C	6.473	0.1475	3.901e-10	9.999e-05	0.000278076
CD4	GCN1	6270450	12	120565138	120565187	rs2422	12	120565188	A	G	-6.472	-0.07788	3.914e-10	9.999e-05	0.000278076
CD4	BABAM1	3610768	19	17389897	17389946	rs1465582	19	17397501	G	T	-6.471	-0.05844	3.936e-10	9.999e-05	0.000278076
CD4	MRS2	6480440	6	24423870	24423919	rs45520637	6	24418948	A	G	6.47	0.1348	3.97e-10	9.999e-05	0.000278076
CD4	SLC44A1	4730541	9	108145458	108145507	rs34659648	9	108086409	G	A	-6.469	-0.1843	3.998e-10	9.999e-05	0.000278076
CD4	NTAN1	5960477	16	15132477	15132526	rs201407382	16	15199006	T	C	6.467	0.07913	4.024e-10	9.999e-05	0.000278076
CD4	CHRAC1	610300	8	141526889	141526938	rs4961323	8	141526231	T	C	-6.463	-0.1297	4.128e-10	9.999e-05	0.000278076
CD4	ETFA	4780743	15	76566785	76566834	rs11631423	15	76608686	A	G	6.462	0.08214	4.165e-10	9.999e-05	0.000278076
CD4	CMTM7	4290403	3	32496066	32496115	rs342752	3	32504426	A	T	-6.461	-0.1046	4.182e-10	0.0002	0.000524683
CD4	BCKDHB	2940292	6	81055427	81055476	rs986438	6	81037978	A	G	-6.457	-0.1149	4.285e-10	9.999e-05	0.000278076
CD4	IL32	1400274	16	3119567	3119616	rs2013916	16	3104766	G	C	-6.454	-0.117	4.345e-10	9.999e-05	0.000278076
CD4	OGFOD1	6330242	16	56511158	56511207	rs2288055	16	56501806	T	C	-6.453	-0.09628	4.374e-10	9.999e-05	0.000278076
CD4	GNS	6110392	12	65107313	65107362	rs1269547	12	65136193	C	T	6.453	0.04972	4.388e-10	9.999e-05	0.000278076
CD4	PKNOX1	2100537	21	44453468	44453517	rs1571741	21	44433681	G	A	6.451	0.08008	4.439e-10	9.999e-05	0.000278076
CD4	RABGAP1L	360221	1	174926641	174927031	rs80142373	1	173933901	T	C	6.45	0.1652	4.462e-10	9.999e-05	0.000278076
CD4	GDE1	6520075	16	19513266	19513315	rs2074173	16	19532637	C	A	-6.445	-0.2533	4.579e-10	9.999e-05	0.000278076
CD4	NUCB2	60427	11	17351811	17352464	rs11601108	11	17299743	C	G	-6.439	-0.1168	4.756e-10	9.999e-05	0.000278076
CD4	SHTN1	5340162	10	118644582	118644631	rs72833408	10	118723484	T	G	6.437	0.1966	4.798e-10	9.999e-05	0.000278076
CD4	PGP	6200243	16	2262132	2262181	rs26858	16	2259766	G	A	-6.436	-0.164	4.829e-10	9.999e-05	0.000278076
CD4	MCM8	1190037	20	5975018	5975067	rs236118	20	5938207	A	G	-6.435	-0.1638	4.854e-10	9.999e-05	0.000278076
CD4	UTP11	6280152	1	38484962	38485011	rs7366048	1	38463504	T	C	6.435	0.0724	4.858e-10	9.999e-05	0.000278076
CD4	COG6	5420376	13	40326131	40326180	rs9548869	13	40230705	A	G	-6.435	-0.08131	4.86e-10	9.999e-05	0.000278076
CD4	NMT2	5860066	10	15147945	15147994	rs12763978	10	15238886	A	C	6.435	0.155	4.863e-10	9.999e-05	0.000278076
CD4	FAM174B	3800465	15	93160740	93160789	rs7170586	15	93267094	A	C	-6.434	-0.2716	4.874e-10	9.999e-05	0.000278076
CD4	IFT88	3610537	13	21219096	21228062	rs9552246	13	21143530	T	G	6.432	0.1408	4.944e-10	9.999e-05	0.000278076
CD4	ZNF548	2810100	19	57912507	57912556	rs12978811	19	57912334	A	G	6.429	0.07382	5.023e-10	9.999e-05	0.000278076
CD4	GINM1	360017	6	149901013	149901062	rs1807815	6	150118066	C	T	-6.428	-0.1196	5.057e-10	9.999e-05	0.000278076
CD4	SPG21	7200403	15	65273263	65273312	rs11633597	15	65281624	G	A	-6.428	-0.06342	5.068e-10	9.999e-05	0.000278076
CD4	GMCL1	110095	2	70096851	70096900	rs2312557	2	70090243	A	G	6.427	0.07964	5.074e-10	9.999e-05	0.000278076
CD4	FAM171A1	5670706	10	15253991	15254040	rs12763978	10	15238886	A	C	6.427	0.09581	5.076e-10	9.999e-05	0.000278076
CD4	TMED10	4070037	14	75599232	75599281	rs175080	14	75513828	A	G	6.426	0.08608	5.103e-10	9.999e-05	0.000278076
CD4	C14orf2	2100341	14	104378793	104378842	rs74086500	14	104366444	A	G	-6.422	-0.1183	5.226e-10	9.999e-05	0.000278076
CD4	ZNF772	650528	19	57981212	57981261	rs10405910	19	57961191	T	A	6.422	0.2041	5.234e-10	9.999e-05	0.000278076
CD4	AZI2	5490348	3	28364122	28364171	rs11918050	3	28424364	G	A	-6.417	-0.0924	5.374e-10	9.999e-05	0.000278076
CD4	DHX58	3930681	17	40253597	40253646	.	17	40264661	G	C	-6.417	-0.1833	5.375e-10	9.999e-05	0.000278076
CD4	DXO	4150482	6	31938182	31938231	.	6	32192511	T	G	-6.413	-0.3067	5.511e-10	9.999e-05	0.000278076
CD4	ST3GAL5	3890382	2	86066864	86066913	rs12990400	2	86081014	A	T	-6.411	-0.1355	5.584e-10	9.999e-05	0.000278076
CD4	RAB2A	3940678	8	61535310	61535359	rs9643523	8	61411475	C	T	6.411	0.08914	5.593e-10	9.999e-05	0.000278076
CD4	SLC7A6	6380364	16	68334225	68334274	rs1075851	16	68296529	T	C	-6.406	-0.1033	5.732e-10	9.999e-05	0.000278076
CD4	TMEM218	4050463	11	124966946	124966995	rs7030	11	124967155	T	G	6.405	0.08579	5.771e-10	9.999e-05	0.000278076
CD4	C4orf3	1980369	4	120218810	120218859	rs146577696	4	120379695	C	A	-6.4	-0.1895	5.933e-10	9.999e-05	0.000278076
CD4	ABHD6	2690402	3	58280126	58280175	rs2138243	3	58226699	C	T	-6.399	-0.1273	5.979e-10	9.999e-05	0.000278076
CD4	FADD	1300674	11	70053214	70053263	rs3740720	11	70053547	T	C	6.399	0.08934	5.993e-10	9.999e-05	0.000278076
CD4	EP300	7570068	22	41574875	41574924	rs4820433	22	41607065	G	C	6.397	0.1509	6.033e-10	9.999e-05	0.000278076
CD4	PLD6	1980474	17	17104593	17104642	rs9893676	17	17054951	G	C	6.397	0.1357	6.036e-10	9.999e-05	0.000278076
CD4	SNAI3	4880017	16	88744368	88744417	rs8048125	16	88751207	C	T	-6.396	-0.1743	6.07e-10	9.999e-05	0.000278076
CD4	RHOC	4250327	1	113243839	113243888	rs954679	1	113248365	G	A	-6.393	-0.1225	6.177e-10	9.999e-05	0.000278076
CD4	HCP5	780600	6	31433390	31433439	.	6	31433712	C	T	6.393	0.156	6.196e-10	9.999e-05	0.000278076
CD4	MATN2	5810746	8	99048205	99048254	rs61216095	8	98867870	T	G	-6.392	-0.2884	6.216e-10	9.999e-05	0.000278076
CD4	FAM134B	3180661	5	16572195	16616793	rs9312924	5	16633207	C	T	-6.389	-0.1139	6.342e-10	9.999e-05	0.000278076
CD4	POMC	5080072	2	25384064	25384113	rs3754861	2	25393722	C	A	6.387	0.3095	6.413e-10	9.999e-05	0.000278076
CD4	RNF144B	70630	6	18468232	18468281	rs824115	6	18467240	A	C	6.385	0.2508	6.468e-10	9.999e-05	0.000278076
CD4	ZNF24	7380553	18	32916004	32916053	rs76035223	18	32915176	T	C	-6.383	-0.2152	6.564e-10	9.999e-05	0.000278076
CD4	IL10RB	5670719	21	34669388	34669437	rs2834167	21	34640788	G	A	6.38	0.07123	6.683e-10	9.999e-05	0.000278076
CD4	NAGA	2070523	22	42454864	42454913	rs133335	22	42416056	G	A	6.378	0.1468	6.732e-10	9.999e-05	0.000278076
CD4	ANKRD16	50070	10	5903807	5903856	rs11255602	10	5903717	A	T	6.377	0.1665	6.793e-10	9.999e-05	0.000278076
CD4	CMTM3	6020746	16	66646989	66647038	rs3743719	16	66646591	T	C	6.376	0.08426	6.826e-10	9.999e-05	0.000278076
CD4	SEPW1	2970025	19	48287770	48287819	rs11083897	19	48279789	A	G	-6.375	-0.06213	6.855e-10	9.999e-05	0.000278076
CD4	MANEA	4610091	6	96056815	96056864	rs9481588	6	96032704	G	C	6.369	0.1712	7.115e-10	9.999e-05	0.000278076
CD4	PIGC	580601	1	172410969	172411018	rs7538417	1	172441633	A	G	6.366	0.07178	7.215e-10	9.999e-05	0.000278076
CD4	GPR108	5390682	19	6730998	6731047	rs344633	19	6739934	C	T	-6.365	-0.1227	7.284e-10	9.999e-05	0.000278076
CD4	RAB3IP	1990390	12	70209217	70209266	rs1240265	12	70238492	A	G	6.364	0.07375	7.304e-10	9.999e-05	0.000278076
CD4	PROSER2	870014	10	11913733	11913782	rs4747949	10	11902722	G	T	-6.362	-0.1987	7.384e-10	9.999e-05	0.000278076
CD4	FAM198B	3460014	4	159045913	159045962	rs72691615	4	159031561	G	T	6.358	0.3564	7.581e-10	9.999e-05	0.000278076
CD4	CKAP2	1050672	13	53049828	53049877	rs9568732	13	52993412	A	G	6.356	0.1035	7.652e-10	9.999e-05	0.000278076
CD4	HPS1	2570131	10	100189191	100189240	rs1061135	10	100189138	G	A	6.353	0.1658	7.808e-10	9.999e-05	0.000278076
CD4	EZR	2640369	6	159186872	159186921	rs3127182	6	159193395	G	A	-6.352	-0.06716	7.82e-10	9.999e-05	0.000278076
CD4	TPMT	840014	6	18128703	18128752	rs11964992	6	18108977	C	T	-6.35	-0.1228	7.91e-10	9.999e-05	0.000278076
CD4	GNL2	520196	1	38032583	38033297	rs2019918	1	37991659	T	C	6.349	0.06241	7.955e-10	9.999e-05	0.000278076
CD4	MTMR10	3120452	15	31231485	31231534	rs12592532	15	31194814	C	T	-6.349	-0.08389	7.955e-10	9.999e-05	0.000278076
CD4	SOWAHC	2510224	2	110376439	110376488	rs3829700	2	110371493	T	A	-6.341	-0.1752	8.367e-10	9.999e-05	0.000278076
CD4	GALK2	4070706	15	49621668	49621717	rs112854186	15	49661354	G	C	-6.34	-0.1019	8.388e-10	9.999e-05	0.000278076
CD4	CYB5A	2140154	18	71920765	71920814	rs57686386	18	71953940	T	G	-6.339	-0.1484	8.436e-10	9.999e-05	0.000278076
CD4	GIMAP2	5890661	7	150390120	150390169	rs4490747	7	150344299	C	T	-6.339	-0.08535	8.447e-10	9.999e-05	0.000278076
CD4	ORAI1	5700717	12	122079547	122079596	.	12	122019849	C	T	6.332	0.1235	8.809e-10	9.999e-05	0.000278076
CD4	COX15	4200100	10	101471716	101471765	rs12779255	10	101358685	A	T	-6.331	-0.07901	8.83e-10	9.999e-05	0.000278076
CD4	PLA2G4C	1990672	19	48551221	48551270	rs972800	19	48689393	G	T	6.329	0.5099	8.939e-10	9.999e-05	0.000278076
CD4	OGFOD3	3990035	17	80350360	80350409	rs28517555	17	80349625	C	T	6.329	0.107	8.95e-10	9.999e-05	0.000278076
CD4	MDM4	5420471	1	204519207	204519256	rs10900595	1	204511602	A	C	-6.328	-0.1718	8.985e-10	9.999e-05	0.000278076
CD4	SSBP4	6840630	19	18544610	18545058	rs2888142	19	18510767	A	G	-6.328	-0.1108	9e-10	9.999e-05	0.000278076
CD4	DTX2	6350600	7	76135233	76135282	rs1638132	7	76069453	C	T	-6.326	-0.07098	9.069e-10	9.999e-05	0.000278076
CD4	SUMF2	6110253	7	56148291	56148340	rs13238899	7	56140618	G	T	-6.325	-0.109	9.167e-10	9.999e-05	0.000278076
CD4	LRRC16A	6450022	6	25620221	25620270	rs17317669	6	25406031	C	T	6.323	0.2046	9.27e-10	9.999e-05	0.000278076
CD4	SLC38A1	2070687	12	46662324	46662373	rs2408496	12	46650737	G	A	-6.321	-0.1609	9.354e-10	9.999e-05	0.000278076
CD4	PFAS	3840092	17	8173590	8173639	rs11652218	17	8183883	T	C	6.316	0.0953	9.644e-10	9.999e-05	0.000278076
CD4	KCTD12	5560500	13	77456271	77456320	rs60817716	13	77445234	A	G	-6.315	-0.2777	9.695e-10	9.999e-05	0.000278076
CD4	POC1A	6660446	3	52109294	52109343	rs876782	3	52107909	C	T	6.311	0.2393	9.917e-10	9.999e-05	0.000278076
CD4	MRPL37	6370196	1	54683993	54684042	rs12031348	1	54668779	G	A	-6.311	-0.08655	9.918e-10	9.999e-05	0.000278076
CD4	ASAP1	6840129	8	131065080	131065129	rs112307249	8	131011075	G	A	-6.306	-0.1639	1.017e-09	9.999e-05	0.000278076
CD4	IFITM1	5360156	11	315174	315223	rs7925844	11	302505	G	T	-6.306	-0.06724	1.018e-09	9.999e-05	0.000278076
CD4	SNRNP35	2510692	12	123950324	123950373	rs75722792	12	124000651	A	G	6.306	0.1032	1.018e-09	9.999e-05	0.000278076
CD4	ZNF480	3520537	19	52828992	52829041	.	19	52809240	C	A	-6.305	-0.1147	1.028e-09	9.999e-05	0.000278076
CD4	RNH1	1690209	11	494732	494885	rs61742833	11	490035	T	C	-6.304	-0.1678	1.029e-09	9.999e-05	0.000278076
CD4	IL6ST	4010100	5	55233334	55233383	rs7731626	5	55444683	A	G	-6.304	-0.1029	1.03e-09	9.999e-05	0.000278076
CD4	DAP	2710491	5	10679623	10679672	rs12654966	5	10676209	C	A	-6.303	-0.09458	1.036e-09	9.999e-05	0.000278076
CD4	UBR3	7210594	2	170937139	170937188	rs2246149	2	170668106	A	G	-6.301	-0.08784	1.049e-09	9.999e-05	0.000278076
CD4	ARRDC5	2370270	19	4891048	4891097	rs2602695	19	4933289	G	T	6.296	0.1247	1.081e-09	9.999e-05	0.000278076
CD4	DPH3	6510279	3	16302292	16306280	rs489956	3	16359565	C	T	6.293	0.08466	1.095e-09	9.999e-05	0.000278076
CD4	WDR11	2140139	10	122668300	122668349	rs11199619	10	122634099	T	G	6.292	0.08945	1.107e-09	9.999e-05	0.000278076
CD4	LINC00997	4860685	7	32802471	32802520	rs13232885	7	32742607	T	G	6.29	0.2376	1.114e-09	0.0002	0.000524683
CD4	LOC285074	2810093	2	87257885	87257934	rs35084227	2	87277202	C	T	-6.29	-0.1218	1.115e-09	9.999e-05	0.000278076
CD4	KDM2B	1190246	12	121867029	121867078	.	12	121892984	G	C	-6.29	-0.1021	1.117e-09	9.999e-05	0.000278076
CD4	SUPT20H	5700424	13	37591484	37593510	rs12429860	13	37713595	A	G	-6.29	-0.1465	1.118e-09	9.999e-05	0.000278076
CD4	SNU13	2360445	22	42078363	42078412	rs13055632	22	42081603	G	A	6.286	0.1137	1.141e-09	9.999e-05	0.000278076
CD4	PPP1R11	620376	6	30037919	30037968	.	6	29954018	A	C	6.286	0.07429	1.144e-09	9.999e-05	0.000278076
CD4	IRF2	580722	4	185309407	185309456	rs17488073	4	185328973	G	C	-6.285	-0.1476	1.147e-09	9.999e-05	0.000278076
CD4	ZFAND1	7000037	8	82614426	82614475	rs2932223	8	82613459	T	C	-6.283	-0.06923	1.163e-09	9.999e-05	0.000278076
CD4	RPN2	3370112	20	35865093	35869735	rs2342977	20	35845798	C	T	-6.282	-0.09058	1.171e-09	9.999e-05	0.000278076
CD4	PRKAG2	1050196	7	151254202	151254251	rs4726046	7	151253083	A	C	6.279	0.07267	1.187e-09	9.999e-05	0.000278076
CD4	SMIM1	1510017	1	3692414	3692463	rs12738904	1	3700119	C	A	-6.276	-0.1201	1.21e-09	9.999e-05	0.000278076
CD4	PEX19	2750025	1	160246915	160246964	rs116470403	1	160197947	A	C	-6.274	-0.1524	1.222e-09	9.999e-05	0.000278076
CD4	GALM	2480450	2	38961141	38961190	rs11124646	2	38954419	G	A	-6.271	-0.0912	1.243e-09	9.999e-05	0.000278076
CD4	TCIRG1	70672	11	67818027	67818076	rs1051806	11	67804074	T	C	6.27	0.1155	1.25e-09	9.999e-05	0.000278076
CD4	SLC35F2	5720445	11	107662186	107662235	rs641104	11	107711664	G	A	-6.27	-0.1396	1.251e-09	9.999e-05	0.000278076
CD4	ZNF470	4920520	19	57089897	57089946	rs4801336	19	57071752	G	C	-6.268	-0.1212	1.266e-09	9.999e-05	0.000278076
CD4	FAM110A	4070201	20	826726	826775	rs2011838	20	829802	C	T	6.266	0.08397	1.276e-09	9.999e-05	0.000278076
CD4	CASP6	5550709	4	110609969	110610018	rs11736978	4	110592090	A	G	-6.265	-0.1152	1.285e-09	9.999e-05	0.000278076
CD4	ESD	2680471	13	47354118	47354167	rs1923880	13	47366033	A	G	6.262	0.05392	1.306e-09	9.999e-05	0.000278076
CD4	CDCA4	7610494	14	105477230	105477279	rs8010080	14	105495507	C	T	-6.262	-0.1214	1.309e-09	9.999e-05	0.000278076
CD4	CST3	6450543	20	23614555	23614604	rs2016161	20	23621174	T	G	-6.259	-0.1921	1.33e-09	9.999e-05	0.000278076
CD4	PPP2R5E	7160626	14	63841611	63841660	rs7161314	14	63855812	G	T	6.257	0.1244	1.349e-09	9.999e-05	0.000278076
CD4	CPSF1	3130349	8	145618477	145618526	rs1383095	8	145615776	A	G	-6.256	-0.07173	1.355e-09	9.999e-05	0.000278076
CD4	DLEU1	5490053	13	50678974	50679023	rs12583615	13	50564085	A	G	-6.255	-0.1477	1.361e-09	9.999e-05	0.000278076
CD4	YWHAB	1340521	20	43536958	43537007	rs6031849	20	43514337	T	G	-6.254	-0.05556	1.371e-09	9.999e-05	0.000278076
CD4	DAB2	3930367	5	39372753	39372802	rs2542713	5	39385641	C	A	-6.249	-0.1701	1.406e-09	9.999e-05	0.000278076
CD4	RGS19	730685	20	62704788	62704837	rs8121509	20	62712053	C	T	6.249	0.06159	1.409e-09	9.999e-05	0.000278076
CD4	DDRGK1	5550204	20	3171228	3171277	rs2326083	20	3183348	A	G	-6.248	-0.08859	1.414e-09	9.999e-05	0.000278076
CD4	GFM1	3440195	3	158410222	158410271	rs572082623	3	158356255	T	A	-6.248	-0.0831	1.415e-09	9.999e-05	0.000278076
CD4	LINC01184	1710202	5	127396903	127418677	rs35897671	5	127349745	T	C	-6.247	-0.09714	1.426e-09	9.999e-05	0.000278076
CD4	SLC25A4	6220451	4	186068046	186068095	rs61314866	4	186101192	C	T	-6.243	-0.198	1.459e-09	9.999e-05	0.000278076
CD4	ACAP1	7210682	17	7253543	7254304	rs3809827	17	7239911	G	A	6.241	0.07237	1.471e-09	9.999e-05	0.000278076
CD4	HMGN4	5270689	6	26546880	26546929	rs9379886	6	26518248	G	T	-6.241	-0.05079	1.473e-09	9.999e-05	0.000278076
CD4	TBCE	4210491	1	235600690	235600739	rs9700044	1	235549601	A	C	6.239	0.1233	1.489e-09	9.999e-05	0.000278076
CD4	PEX7	4040017	6	137219353	137234618	rs17175271	6	137201999	A	G	-6.239	-0.1444	1.492e-09	9.999e-05	0.000278076
CD4	AFF3	650753	2	100163844	100163893	rs376123598	2	100715431	A	T	-6.237	-0.1689	1.51e-09	9.999e-05	0.000278076
CD4	RAB11FIP5	1260193	2	73300611	73300660	rs1992133	2	73301618	C	T	6.235	0.1356	1.529e-09	9.999e-05	0.000278076
CD4	NLE1	130671	17	33458542	33458591	rs2062115	17	33498642	C	A	6.233	0.2726	1.543e-09	9.999e-05	0.000278076
CD4	ADAM19	6900209	5	156904527	156904576	rs530977161	5	156941334	T	C	-6.232	-0.1037	1.555e-09	9.999e-05	0.000278076
CD4	CTC1	5310181	17	8131227	8131276	rs4791641	17	8161149	T	C	6.231	0.0789	1.562e-09	9.999e-05	0.000278076
CD4	NEMP2	3520201	2	191371996	191372045	rs12478437	2	191432415	G	A	6.229	0.1289	1.58e-09	9.999e-05	0.000278076
CD4	S100A10	540681	1	151955581	151955630	rs2999508	1	151934447	C	A	-6.228	-0.05592	1.582e-09	9.999e-05	0.000278076
CD4	LTBP4	4290315	19	41135555	41135604	rs11083560	19	41100406	G	C	-6.228	-0.1084	1.586e-09	9.999e-05	0.000278076
CD4	MYH9	1510458	22	36677611	36677660	rs2481	22	36677400	A	G	6.225	0.1342	1.616e-09	9.999e-05	0.000278076
CD4	NIFK	1090327	2	122484880	122484929	rs1056014	2	122484976	A	G	6.22	0.1034	1.664e-09	9.999e-05	0.000278076
CD4	ZFP14	4560601	19	36827511	36827560	rs141716170	19	36801394	T	A	6.217	0.2099	1.684e-09	9.999e-05	0.000278076
CD4	DEF6	1570255	6	35289447	35289496	rs72897868	6	35084181	G	T	-6.217	-0.1487	1.69e-09	9.999e-05	0.000278076
CD4	SPG7	6280360	16	89624027	89624076	rs11076606	16	89585627	G	A	6.213	0.06992	1.723e-09	9.999e-05	0.000278076
CD4	BID	1440037	22	18217118	18217167	rs725769	22	18210560	G	T	-6.211	-0.1049	1.742e-09	9.999e-05	0.000278076
CD4	APOL2	1570358	22	36622479	36622528	rs136142	22	36633025	T	C	6.211	0.1388	1.745e-09	9.999e-05	0.000278076
CD4	ARL14EP	3840736	11	30358846	30358895	rs4427542	11	30348638	C	G	-6.209	-0.07941	1.762e-09	9.999e-05	0.000278076
CD4	CNOT9	7050138	2	219457122	219457384	rs4672891	2	219271530	A	G	-6.206	-0.0769	1.798e-09	9.999e-05	0.000278076
CD4	LINC01011	7380333	6	2990754	2990803	rs6902915	6	2982612	A	G	-6.204	-0.1579	1.817e-09	9.999e-05	0.000278076
CD4	BBS7	2850092	4	122745775	122745824	rs72680798	4	122838639	A	C	-6.201	-0.1137	1.846e-09	9.999e-05	0.000278076
CD4	UQCRB	520681	8	97242892	97242941	rs7838479	8	97268077	A	G	6.195	0.1017	1.911e-09	9.999e-05	0.000278076
CD4	IFRD1	2340082	7	112115946	112115995	rs3807213	7	112105754	T	G	-6.193	-0.1102	1.934e-09	9.999e-05	0.000278076
CD4	FAM149B1	3130035	10	75001642	75001691	rs141041796	10	75137688	C	T	6.182	0.1232	2.055e-09	9.999e-05	0.000278076
CD4	SVIL	3140603	10	29746578	29746627	rs10826687	10	30037119	G	T	6.181	0.09087	2.062e-09	9.999e-05	0.000278076
CD4	GTPBP8	7000411	3	112720142	112720191	rs10934211	3	112696331	A	G	-6.178	-0.1063	2.108e-09	9.999e-05	0.000278076
CD4	SLC25A23	6280092	19	6440114	6440163	rs10404423	19	6461011	C	G	-6.176	-0.08954	2.122e-09	9.999e-05	0.000278076
CD4	LIN7B	2360689	19	49619709	49621140	rs138462466	19	49619019	A	G	6.173	0.2783	2.16e-09	9.999e-05	0.000278076
CD4	C8orf59	1510452	8	86129671	86129720	rs4740044	8	86156680	T	C	-6.171	-0.06151	2.185e-09	9.999e-05	0.000278076
CD4	STAM	770619	10	17757433	17757482	.	10	17706113	T	G	-6.169	-0.119	2.208e-09	9.999e-05	0.000278076
CD4	CLEC2D	6760148	12	9851650	9851699	rs7961262	12	9804226	G	C	6.168	0.2328	2.223e-09	9.999e-05	0.000278076
CD4	SNPH	290477	20	1289478	1289527	rs7261624	20	1263948	G	C	-6.167	-0.1756	2.238e-09	9.999e-05	0.000278076
CD4	TMEM263	3290379	12	107367578	107367627	rs11113150	12	107350988	A	G	-6.164	-0.1088	2.276e-09	9.999e-05	0.000278076
CD4	SOCS2	6770673	12	93969717	93969766	rs4144499	12	94151844	T	C	-6.162	-0.1612	2.295e-09	9.999e-05	0.000278076
[truncated: 21,666 more rows]

## Sheet: Legend
List of 23,650 cis-eQTL (FDR < 0.05) detected in the CEDAR cohort.
Tissue: CD4: CD4+ T lymphocytes, CD8: CD8+ T lymphocytes, CD19: CD19+ B lymphocytes, CD14: CD14+ monocytes, CD15: CD15+ granulocytes, PLA: platelets, IL: ileum, TR: transverse colon, RE: rectum.
Gene: name of the gene affected by the corresponding cis-eQTL.
Probe ID: Illumina identifier of the probe inT-the corresponding gene.
Probe CHR: chromosome to which the corresponding probe maps.
From, To: beginning and end position of the corresponding probes on the human reference sequence of the corresponding chromosome.
Best SNP ID: identifier of the SNP yielding the strongest eQTL effect for the corresponding gene.
SNP CHR: chromosome to which the corresponding SNP maps.
SNP BP: position of the corresponding SNP on the human reference sequence of the corresponding chromosome.
A1, A2: nucleotides for the A1 and A2 alleles for the corresponding SNP.
T STAT: value of the t test statistic for the corresponding eQTL.
BETA: effect on gene expression of one dose of A2 allele (slope of the regression under an additive model).
Theor P: theoretical p-value of the t statistic under the null hypothesis of no eQTL effect.
EMP P: empirical p-value of the corresponding eQTL determined using a permutation test and accounting for multiple testing in a 2Mb window centered around the corresponding probe.
EMP Q: q-value computed from the p-values in the corresponding cell type.
