# Supplementary material for: IBD risk loci are enriched in multigenic regulatory modules encompassing putative causative genes
Source: Nat Commun. 2018 Jun 21;9:2427. doi: 10.1038/s41467-018-04365-8 (PMC6013502; doi:10.1038/s41467-018-04365-8)
Supplement: Supplementary file 4 — Supplementary Data 2 [file 41467_2018_4365_MOESM4_ESM.xlsx]

## Sheet: ALL CRM
cRM	Genes	Probes	Tissues	Gene_Tissue_Combinations	N_Genes	N_Probes	N_Tissues	Positive_Theta	Negative_Theta
1	NCKIPSD;NICN1;P4HTM;WDR6;NDUFAF3;DALRD3;IP6K2;RHOA;ATRIP;GMPPB;IP6K1	7320468;3390722;5220398;7000202;70707;4570091;7040131;6250594;630377;460719;7210438;6020228;4830458;6040064	CD4;CD8;CD14;CD15;CD19;PLA;IL;TR;RE	NCKIPSD_CD4;NICN1_CD8;P4HTM_CD8;P4HTM_CD4;WDR6_CD4;NICN1_CD4;NDUFAF3_CD14;P4HTM_CD14;DALRD3_CD14;WDR6_CD14;NCKIPSD_CD14;P4HTM_CD15;WDR6_CD15;IP6K2_CD19;NCKIPSD_PLA;P4HTM_IL;WDR6_IL;NCKIPSD_IL;WDR6_TR;NCKIPSD_TR;WDR6_RE;NCKIPSD_RE;NICN1_IL;NICN1_TR;RHOA_CD4;RHOA_CD8;IP6K2_CD4;NICN1_RE;IP6K2_CD14;ATRIP_CD14;NICN1_CD19;GMPPB_TR;IP6K1_CD19	11	14	9	38	36
2	TWF2;SMIM4;LOC101929054;WDR82;GNL3;SPCS1;PPM1M;PHF7;GLYCTK	5340132;540240;4230747;5360086;3850414;1300497;7150253;5270167;10037;4920682	CD4;CD8;PLA;CD14;CD19;RE;TR	TWF2_CD4;SMIM4_CD8;LOC101929054_CD4;WDR82_CD4;GNL3_CD4;SPCS1_CD4;SPCS1_PLA;GNL3_CD14;WDR82_CD8;PPM1M_CD4;PPM1M_CD8;PPM1M_CD19;GNL3_CD8;PPM1M_PLA;PHF7_CD8;GLYCTK_CD8;PPM1M_RE;PPM1M_TR	9	10	7	14	8
3	TRADD;C16orf86;ZDHHC1;AGRP;NUTF2;ATP6V0D1;PARD6A;DPEP2;DUS2	2650706;3140653;3370093;7160121;3140563;6330377;460086;1820681;1510630	CD4;CD8;CD14;CD15;CD19;TR;RE	TRADD_CD4;TRADD_CD8;TRADD_CD14;C16orf86_CD14;ZDHHC1_CD14;AGRP_CD14;TRADD_CD15;TRADD_CD19;TRADD_TR;NUTF2_CD4;NUTF2_CD8;ATP6V0D1_CD14;PARD6A_CD14;NUTF2_CD14;ATP6V0D1_CD19;ATP6V0D1_TR;NUTF2_RE;DPEP2_CD8;NUTF2_CD19;NUTF2_TR;DPEP2_CD4;DUS2_CD14;DUS2_CD19	9	9	7	28	13
4	TMEM141;SAPCD2;RABL6;C8G;DPP7;NPDC1;CLIC3;ENTPD2;UAP1L1	5130113;1010470;1780762;2000072;2480364;1850554;5870136;6420278;6100609	IL;TR;RE	TMEM141_IL;SAPCD2_TR;RABL6_TR;C8G_TR;DPP7_TR;TMEM141_TR;NPDC1_RE;TMEM141_RE;CLIC3_RE;ENTPD2_RE;ENTPD2_TR;UAP1L1_TR	9	9	3	26	0
5	YY1AP1;FDPS;DAP3;GBA;FAM189B;SCAMP3;RIT1;ADAM15	2350209;6900398;3180215;4780133;1850047;7200292;2260010;3440452	CD4;CD8;CD14;CD15;CD19;TR;RE;PLA	YY1AP1_CD4;YY1AP1_CD8;FDPS_CD8;DAP3_CD14;GBA_CD15;FAM189B_CD19;SCAMP3_TR;SCAMP3_RE;RIT1_CD14;ADAM15_CD15;YY1AP1_CD19;GBA_CD4;FAM189B_PLA	8	8	8	13	8
6	SGF29;TUFM;SULT1A2;APOBR;SBK1;CLN3;SPNS1;NFATC2IP	1240113;5690131;6370097;2480014;6250241;3850767;6580682;520630;1230192;6520201;1440554	CD4;CD8;CD14;CD15;CD19;IL;TR;RE;PLA	SGF29_CD4;SGF29_CD8;SGF29_CD14;SGF29_CD15;TUFM_CD15;SGF29_CD19;SGF29_IL;SULT1A2_TR;SGF29_TR;APOBR_TR;SBK1_RE;TUFM_RE;TUFM_CD4;TUFM_CD8;CLN3_CD14;TUFM_CD14;SPNS1_CD19;SPNS1_CD15;TUFM_CD19;TUFM_IL;TUFM_TR;NFATC2IP_TR;APOBR_RE;SPNS1_CD4;SPNS1_CD8;SPNS1_CD14;SPNS1_PLA;NFATC2IP_RE	8	11	9	39	21
7	EDEM2;TRPC4AP;ROMO1;ERGIC3;ACSS2;CPNE1;SCAND1;UQCC1	4480519;7550563;5220438;160669;620538;4670544;6180184;4570500;240546;6200259;7040307;620075	CD4;CD8;CD14;TR;RE;CD15;CD19;IL	EDEM2_CD4;EDEM2_CD8;TRPC4AP_CD8;EDEM2_CD14;EDEM2_TR;ROMO1_TR;ERGIC3_CD8;EDEM2_RE;ACSS2_RE;CPNE1_CD14;CPNE1_CD15;SCAND1_TR;CPNE1_CD4;SCAND1_CD4;CPNE1_CD8;SCAND1_CD14;CPNE1_CD19;CPNE1_IL;CPNE1_TR;ERGIC3_TR;CPNE1_RE;ERGIC3_CD14;UQCC1_CD19;UQCC1_IL;ERGIC3_IL;UQCC1_TR;UQCC1_RE;ERGIC3_RE;ERGIC3_CD4;UQCC1_CD4;UQCC1_CD8;UQCC1_CD14;ERGIC3_CD19	8	12	8	36	13
8	CCDC51;USP4;DALRD3;IMPDH2;QRICH1;CCDC71;AMT	4290259;6290435;7040131;4590026;450608;5310050;940450	CD4;CD8;CD14;CD19	CCDC51_CD4;USP4_CD4;USP4_CD8;DALRD3_CD4;IMPDH2_CD4;QRICH1_CD4;QRICH1_CD8;CCDC71_CD4;USP4_CD14;AMT_CD14;QRICH1_CD19;USP4_CD19	7	7	4	20	14
9	ARMC7;HN1;NT5C;SLC16A5;NUP85;MRPS7;SLC25A19	730020;4540435;6220070;6860082;1430402;1580129;380014	CD4;CD8;CD19;IL;TR;RE;CD14;CD15	ARMC7_CD4;ARMC7_CD8;ARMC7_CD19;HN1_IL;NT5C_IL;HN1_TR;NT5C_TR;ARMC7_TR;NT5C_RE;ARMC7_RE;ARMC7_CD14;SLC16A5_TR;NUP85_CD15;MRPS7_CD14;MRPS7_RE;SLC16A5_RE;MRPS7_CD4;SLC25A19_CD4;MRPS7_CD8;SLC25A19_CD8;MRPS7_CD19;SLC25A19_CD19;MRPS7_TR	7	7	8	33	14
10	INPP5B;UTP11;C1orf122;MTF1;FHL3;SF3A3	4010348;6280152;620433;2030209;4210564;1230747	CD4;CD8;CD14;TR;RE;CD15;CD19	INPP5B_CD4;INPP5B_CD8;UTP11_CD4;INPP5B_CD14;C1orf122_CD14;MTF1_TR;MTF1_RE;FHL3_CD4;SF3A3_CD4;FHL3_CD8;UTP11_CD8;INPP5B_CD15;SF3A3_CD19;SF3A3_RE;INPP5B_CD19;SF3A3_CD14;UTP11_CD14;SF3A3_CD15;FHL3_CD14;FHL3_CD15;SF3A3_CD8	6	6	7	27	11
11	MRPS21;C1orf54;VPS72;TARS2;RPRD2;ENSA	3890500;3830671;2600278;7650735;5550014;3420377;2000440	CD4;CD8;CD14;CD19;IL;TR;CD15;RE	MRPS21_CD4;MRPS21_CD8;C1orf54_CD14;MRPS21_CD14;VPS72_CD14;MRPS21_CD19;MRPS21_IL;MRPS21_TR;TARS2_CD4;MRPS21_CD15;RPRD2_TR;ENSA_CD19;RPRD2_CD19;RPRD2_IL;RPRD2_CD8;RPRD2_CD14;RPRD2_RE	6	7	8	29	7
12	RHBDD2;TMEM120A;POR;MDH2;HSPB1;DTX2	6650746;6270634;1230754;6420369;7200608;6350600	CD4;CD8;CD14;CD15;PLA;IL	RHBDD2_CD4;TMEM120A_CD8;RHBDD2_CD8;TMEM120A_CD4;POR_CD14;TMEM120A_CD14;MDH2_CD15;RHBDD2_PLA;HSPB1_PLA;HSPB1_CD4;DTX2_IL	6	6	6	22	5
13	GIMAP7;GIMAP6;GIMAP4;AOC1;TMEM176A;TMEM176B	3170091;6330615;3420687;4880626;5420440;5720682;6620681	CD4;CD8;CD14;CD15;CD19	GIMAP7_CD4;GIMAP6_CD4;GIMAP6_CD8;GIMAP7_CD14;GIMAP4_CD4;GIMAP4_CD15;AOC1_CD15;GIMAP6_CD14;GIMAP4_CD14;TMEM176A_CD4;TMEM176A_CD8;TMEM176B_CD14;TMEM176A_CD14;TMEM176A_CD19	6	7	5	16	7
14	CARNS1;CORO1B;GSTP1;CDK2AP2;PITPNM1;NDUFV1	6860639;3780451;5310170;830047;2100411;6960215;780487	CD4;CD8;CD14;CD19;TR	CARNS1_CD4;CORO1B_CD4;CORO1B_CD8;GSTP1_CD4;CDK2AP2_CD8;CORO1B_CD14;CORO1B_CD19;CDK2AP2_TR;PITPNM1_TR;GSTP1_CD8;GSTP1_CD14;NDUFV1_CD4	6	7	5	16	22
15	ABCB9;SBNO1;ARL6IP4;CDK2AP1;KMT5A;SNRNP35	6900241;1010397;2350192;4900053;5260541;5290598;2350735;1660008;6100681;3130520	CD4;CD8;CD14;CD15;PLA;IL;TR;RE	ABCB9_CD4;SBNO1_CD8;ARL6IP4_CD8;CDK2AP1_CD8;CDK2AP1_CD4;SBNO1_CD4;SBNO1_CD14;CDK2AP1_CD14;KMT5A_CD15;CDK2AP1_PLA;CDK2AP1_IL;ARL6IP4_TR;CDK2AP1_TR;ARL6IP4_RE;CDK2AP1_RE;ARL6IP4_CD4;SNRNP35_CD14;CDK2AP1_CD15	6	10	8	26	22
16	ALDOA;MAPK3;LOC613037;SMG1P2;NPIPB11;TBC1D10B	2640088;3870601;4180563;2060561;3610612;1990553;2760189;2490278	CD4;CD8;CD15;CD19;PLA;IL;TR;RE;CD14	ALDOA_CD4;MAPK3_CD4;LOC613037_CD8;MAPK3_CD15;MAPK3_CD19;MAPK3_PLA;LOC613037_CD4;LOC613037_IL;LOC613037_TR;LOC613037_RE;LOC613037_CD19;SMG1P2_CD8;SMG1P2_CD14;NPIPB11_CD15;LOC613037_CD15;SMG1P2_CD19;TBC1D10B_IL	6	8	9	24	15
17	CD79B;FTSJ3;DDX42;PSMC5;STRADA;GNA13	770167;4210600;4260725;6450594;6110035;6580646;2510066;6650161	CD4;CD14;CD19;IL;TR;CD8;CD15;RE	CD79B_CD4;FTSJ3_CD4;FTSJ3_CD14;DDX42_CD14;CD79B_CD14;DDX42_CD19;CD79B_CD19;PSMC5_IL;STRADA_TR;FTSJ3_CD8;GNA13_CD15;DDX42_RE;DDX42_TR	6	8	8	21	14
18	TEF;SNU13;PHF5A;PMM1;MEI1;C22orf46	4040114;2360445;450598;4890408;2230491;1340326;1660672	CD4;CD8;CD14;CD19;IL;TR;PLA;RE	TEF_CD4;SNU13_CD8;TEF_CD8;PHF5A_CD8;PMM1_CD4;SNU13_CD4;MEI1_CD4;PHF5A_CD14;TEF_CD19;SNU13_IL;SNU13_TR;PHF5A_TR;MEI1_CD8;PMM1_CD14;MEI1_CD19;SNU13_CD19;PMM1_CD19;SNU13_PLA;SNU13_RE;C22orf46_RE	6	7	8	34	31
19	ZDHHC24;PELI3;DPP3;CCS;BBS1;PTPRCAP	3290270;2370301;430408;6760274;2600286;1110255;5550554;1430341	CD4;CD14;IL;TR;RE;CD19;PLA;CD8	ZDHHC24_CD4;PELI3_CD14;DPP3_CD14;CCS_CD4;DPP3_IL;DPP3_TR;DPP3_RE;CCS_CD19;CCS_PLA;BBS1_CD4;PTPRCAP_RE;CCS_CD8	6	8	8	25	7
20	CTSS;ARNT;CERS2;CTSK;GOLPH3L	6330484;2640338;3370121;6380154;2190040;1430278;7050192	CD4;CD8;CD14;CD15;CD19;PLA;IL;TR;RE	CTSS_CD4;ARNT_CD4;ARNT_CD8;CERS2_CD4;CERS2_CD8;CTSS_CD8;ARNT_CD14;CTSK_CD15;ARNT_CD19;CERS2_CD19;CTSS_CD19;CERS2_PLA;CTSS_IL;GOLPH3L_IL;CTSS_TR;GOLPH3L_TR;ARNT_RE;CTSS_RE;CTSS_CD14	5	7	9	34	25
21	GLMP;CCT3;SEMA4A;SMG5;PAQR6	2640086;5270717;7650484;2850576;5090020;5870397;6550367	CD4;CD8;CD14;CD19;CD15;TR;RE;IL	GLMP_CD4;GLMP_CD8;CCT3_CD8;CCT3_CD4;SEMA4A_CD14;CCT3_CD14;GLMP_CD19;CCT3_CD19;GLMP_CD15;SMG5_CD15;PAQR6_CD15;SMG5_CD14;GLMP_CD14;GLMP_TR;GLMP_RE;GLMP_IL;CCT3_TR	5	7	8	35	2
22	MRPL53;AUP1;ACTG2;MOGS;DCTN1	2750309;6290053;4610431;4230309;2350315	CD4;CD8;CD14;CD19;IL;TR;RE	MRPL53_CD4;MRPL53_CD8;MRPL53_CD14;AUP1_CD14;MRPL53_CD19;MRPL53_IL;ACTG2_IL;MRPL53_TR;MRPL53_RE;MOGS_RE;DCTN1_TR	5	5	7	21	5
23	TSGA10;LIPT1;C2orf15;MRPL30;MITD1	3940538;1780161;2900600;2970088;7210072;5050255	CD4;CD8;CD14;CD19;IL;TR;RE	TSGA10_CD4;LIPT1_CD8;LIPT1_CD4;C2orf15_CD4;C2orf15_CD8;MRPL30_CD8;MITD1_CD4;MRPL30_CD4;LIPT1_CD14;LIPT1_CD19;C2orf15_CD19;LIPT1_IL;LIPT1_TR;MITD1_TR;LIPT1_RE;MITD1_RE;MITD1_CD19	5	6	7	32	29
24	PPIL3;NIF3L1;CFLAR;TRAK2;TMEM237	4390390;7320326;3420139;1240593;110075;50348	CD4;CD8;CD14;CD15;CD19;PLA;IL;TR;RE	PPIL3_CD4;PPIL3_CD8;NIF3L1_CD4;PPIL3_CD14;PPIL3_CD15;PPIL3_CD19;CFLAR_PLA;PPIL3_PLA;PPIL3_IL;PPIL3_TR;PPIL3_RE;CFLAR_CD8;TRAK2_CD19;CFLAR_CD4;TRAK2_CD4;CFLAR_CD14;CFLAR_CD19;CFLAR_TR;CFLAR_RE;TRAK2_CD8;CFLAR_CD15;TMEM237_CD8	5	6	9	25	12
25	CNOT9;CYP27A1;TTLL4;VIL1;CTDSP1	7050138;7040735;3890189;4180411;5080682	CD4;CD8;CD14;CD15;CD19;PLA;IL;TR;RE	CNOT9_CD4;CYP27A1_CD8;CNOT9_CD8;CYP27A1_CD14;TTLL4_CD15;CYP27A1_CD15;CNOT9_CD19;VIL1_PLA;CTDSP1_PLA;VIL1_IL;CYP27A1_TR;CYP27A1_RE	5	5	9	14	15
26	ACAT2;MRPL18;TCP1;SOD2;WTAP	7330753;5900240;2340026;990315;3420373;2750424;6560403	CD4;CD8;TR;RE;CD14;CD15;CD19;PLA	ACAT2_CD4;MRPL18_CD8;ACAT2_CD8;MRPL18_CD4;ACAT2_TR;TCP1_TR;ACAT2_RE;TCP1_RE;MRPL18_CD14;SOD2_CD14;MRPL18_CD15;MRPL18_CD19;MRPL18_PLA;SOD2_TR;WTAP_CD8;WTAP_CD14;WTAP_CD4	5	7	8	32	20
27	MEGF9;PHF19;FBXW2;PSMD5;PSMD5-AS1	1260136;2570091;5550402;1660332;3060750;5390553;7650474	CD4;CD8;CD14;CD15;CD19;IL;TR;RE	MEGF9_CD4;MEGF9_CD8;PHF19_CD8;PHF19_CD4;FBXW2_CD4;MEGF9_CD14;MEGF9_CD15;MEGF9_CD19;PSMD5_CD19;PSMD5_IL;MEGF9_TR;PSMD5_RE;PSMD5-AS1_CD8;PSMD5-AS1_CD4;PSMD5_CD14;PSMD5-AS1_CD14;PSMD5-AS1_CD15;PSMD5-AS1_CD19;PSMD5-AS1_IL;PSMD5-AS1_TR;PSMD5-AS1_RE;PSMD5_TR	5	7	8	37	24
28	ST6GALNAC6;ST6GALNAC4;KYAT1;ENDOG;C9orf114	3780608;10379;7000132;3450040;2900543;770692	CD4;CD8;CD14;CD19;TR;RE	ST6GALNAC6_CD4;ST6GALNAC4_CD4;ST6GALNAC4_CD8;ST6GALNAC6_CD8;KYAT1_CD4;ENDOG_CD4;ENDOG_CD8;C9orf114_CD8;ENDOG_CD14;ENDOG_CD19;C9orf114_CD19;ENDOG_TR;ENDOG_RE;C9orf114_RE	5	6	6	20	7
29	SRGN;TYSND1;VPS26A;SAR1A;PPA1	360500;7550484;7150386;1580035;1940288;3140553;4050452	CD4;CD8;CD19;PLA;CD14;CD15;IL;TR;RE	SRGN_CD4;SRGN_CD8;TYSND1_CD4;SRGN_CD19;VPS26A_PLA;TYSND1_CD8;SAR1A_CD4;SAR1A_CD8;PPA1_CD4;SAR1A_CD14;SAR1A_CD15;SAR1A_CD19;SAR1A_IL;TYSND1_TR;SAR1A_TR;TYSND1_RE;PPA1_CD8;PPA1_CD14;PPA1_CD19;TYSND1_CD19;SAR1A_RE	5	7	9	34	6
30	ECD;FAM149B1;MRPS16;DNAJC9;PPP3CB	7330551;3130035;4830577;50114;7400546	CD4;CD8;CD14;CD19;PLA;RE;CD15	ECD_CD4;FAM149B1_CD4;FAM149B1_CD8;FAM149B1_CD14;MRPS16_CD14;FAM149B1_CD19;DNAJC9_CD19;FAM149B1_PLA;MRPS16_RE;PPP3CB_CD15	5	5	7	17	6
31	EML3;INTS5;LGALS12;EEF1G;AHNAK	3400397;4810288;4180338;4730082;450553	CD4;CD8;CD14;CD15;CD19;IL;TR;RE	EML3_CD4;EML3_CD8;INTS5_CD4;LGALS12_CD4;EML3_CD14;EML3_CD15;EEF1G_CD15;EML3_CD19;EEF1G_CD19;EML3_IL;EML3_TR;EML3_RE;INTS5_CD8;AHNAK_CD19	5	5	8	28	0
32	DHRS4-AS1;DHRS4L2;DHRS4L1;DHRS4;PCK2	2370402;1070414;1260672;3990521;5560307;1340274;1780446;2570685	CD4;CD8;CD14;CD19;IL;TR;RE	DHRS4-AS1_CD4;DHRS4L2_CD8;DHRS4L2_CD4;DHRS4-AS1_CD8;DHRS4L1_CD4;DHRS4L1_CD8;DHRS4_CD4;DHRS4_CD8;DHRS4L2_CD14;DHRS4-AS1_CD14;DHRS4L1_CD14;DHRS4_CD14;DHRS4L2_CD19;DHRS4-AS1_CD19;DHRS4_CD19;DHRS4L1_CD19;DHRS4L2_IL;DHRS4-AS1_IL;DHRS4L1_IL;DHRS4_IL;DHRS4L2_TR;DHRS4-AS1_TR;DHRS4_TR;DHRS4L2_RE;DHRS4-AS1_RE;DHRS4_RE;PCK2_CD8;PCK2_CD14	5	8	7	36	19
33	RPS29;RPL36AL;LRR1;DNAAF2;MGAT2	2760452;3170184;5220161;10253;4830427;2490408;870400	CD4;CD8;CD14;CD19;IL;TR;RE;CD15	RPS29_CD4;RPL36AL_CD8;LRR1_CD4;RPL36AL_CD4;RPL36AL_CD14;RPL36AL_CD19;RPL36AL_IL;LRR1_TR;RPL36AL_TR;RPL36AL_RE;LRR1_CD8;LRR1_CD14;LRR1_CD15;DNAAF2_TR;RPS29_CD19;LRR1_IL;LRR1_RE;MGAT2_RE	5	7	8	38	2
34	CSK;FAM219B;COX5A;MPI;SCAMP2	3170239;2810114;4900670;4010041;50341	CD4;CD8;CD14;CD15;CD19;TR;IL	CSK_CD4;CSK_CD8;CSK_CD14;FAM219B_CD15;CSK_CD15;COX5A_CD15;CSK_CD19;FAM219B_TR;MPI_CD14;SCAMP2_IL	5	5	7	11	12
35	KAT8;VKORC1;ZNF668;BCKDK;PRSS53	4060041;1770703;6450546;5820647;5220347;870711	CD4;CD8;CD19;TR;IL;CD14	KAT8_CD4;KAT8_CD8;KAT8_CD19;KAT8_TR;VKORC1_IL;VKORC1_TR;ZNF668_CD4;BCKDK_CD14;PRSS53_IL	5	6	6	11	3
36	DEF8;DBNDD1;CDK10;TCF25;VPS9D1	4210066;3870273;7210674;6130762;7100386;1850309;4760433	CD4;CD8;CD14;CD19	DEF8_CD4;DBNDD1_CD8;DBNDD1_CD4;CDK10_CD14;TCF25_CD8;CDK10_CD4;CDK10_CD8;VPS9D1_CD14;CDK10_CD19	5	7	4	8	2
37	PGAP3;IKZF3;STARD3;GSDMB;ORMDL3	2000441;6900091;610333;6270615;1500112;5390608	CD4;CD8;CD14;CD19;IL;TR;RE	PGAP3_CD4;PGAP3_CD8;IKZF3_CD8;PGAP3_CD14;STARD3_CD14;PGAP3_CD19;PGAP3_IL;PGAP3_TR;PGAP3_RE;GSDMB_CD4;GSDMB_CD8;ORMDL3_CD8;ORMDL3_CD19;GSDMB_CD19;GSDMB_IL;GSDMB_TR;GSDMB_RE;ORMDL3_CD4	5	6	7	33	2
38	KIR2DL1;KIR3DL3;KIR3DL1;KIR2DL4;KIR3DL2	7200025;2100725;3930398;4640553;2140719;5560731	CD4;CD8	KIR2DL1_CD4;KIR3DL3_CD8;KIR3DL1_CD8;KIR2DL4_CD8;KIR3DL2_CD8	5	6	2	10	0
39	ACSS2;EIF6;GSS;MMP24-AS1;PROCR	4490524;4670544;1850681;110474;7210273;20450;290181	CD4;CD8;CD19;PLA;TR;CD14;IL;CD15;RE	ACSS2_CD4;ACSS2_CD8;ACSS2_CD19;EIF6_CD19;ACSS2_PLA;GSS_TR;EIF6_CD14;MMP24-AS1_CD14;PROCR_IL;PROCR_CD8;EIF6_CD15;PROCR_RE	5	7	9	16	8
40	DNAJC4;FERMT3;TRPT1;PPP1R14B;PRDX5	3440288;6060315;940669;7050736;5290097;2630056;3310564;520750	CD4;TR;CD15;RE;IL;PLA	DNAJC4_CD4;FERMT3_TR;TRPT1_CD15;TRPT1_TR;TRPT1_RE;TRPT1_IL;PPP1R14B_TR;PRDX5_TR;PRDX5_PLA;PRDX5_RE;PPP1R14B_RE	5	8	6	22	14
41	SREBF1;PEMT;TOM1L2;ATPAF2;DRG2	3390343;1780411;6840044;7380059;3780239;5960017	CD8;CD14;CD15;PLA;TR;RE	SREBF1_CD8;PEMT_CD14;SREBF1_CD14;SREBF1_CD15;TOM1L2_PLA;TOM1L2_TR;ATPAF2_RE;DRG2_CD8	5	6	6	9	11
42	PITHD1;SRSF10;TCEB3;FUCA1	270133;5310300;6560148;2060121	CD4;CD8;CD14;CD19;CD15	PITHD1_CD4;PITHD1_CD8;SRSF10_CD14;TCEB3_CD14;TCEB3_CD19;FUCA1_CD15;FUCA1_CD19	4	4	5	9	9
43	RPS8;BEST4;UROD;HECTD3	940653;3370180;3610563;4760020;5810129;150280	CD4;CD8;CD19;PLA;RE;CD14	RPS8_CD4;BEST4_CD4;RPS8_CD8;UROD_CD4;RPS8_CD19;UROD_PLA;RPS8_RE;UROD_CD14;HECTD3_CD14	4	6	6	14	5
44	ZYG11B;SCP2;ECHDC2;NRDC	7400296;1010730;2320653;3290315	CD4;CD8;CD14;CD19;TR;RE;IL;CD15	ZYG11B_CD4;SCP2_CD4;SCP2_CD8;ECHDC2_CD4;ECHDC2_CD8;ZYG11B_CD8;SCP2_CD14;ZYG11B_CD14;ECHDC2_CD14;ECHDC2_CD19;ZYG11B_CD19;ZYG11B_TR;ZYG11B_RE;ZYG11B_IL;NRDC_CD15	4	4	8	25	20
45	SLC5A6;ATRAID;CAD;PPM1G	5050040;2680438;3360402;3800025;3140008	CD4;CD8;CD14;CD19;TR;RE;IL	SLC5A6_CD4;SLC5A6_CD8;ATRAID_CD4;ATRAID_CD14;CAD_CD19;ATRAID_TR;ATRAID_RE;ATRAID_IL;PPM1G_CD4	4	5	7	16	15
46	VAMP8;VAMP5;USP39;MAT2A	5910128;2630195;6020487;7150176	CD4;CD8;CD14;CD19;PLA;IL;TR;RE;CD15	VAMP8_CD4;VAMP8_CD8;VAMP8_CD14;VAMP8_CD19;VAMP5_PLA;VAMP8_PLA;VAMP8_IL;VAMP5_TR;VAMP8_TR;VAMP5_RE;VAMP8_RE;USP39_CD19;USP39_CD4;USP39_CD8;MAT2A_CD15;USP39_TR	4	4	9	21	15
47	EMC3;VHL;FANCD2;BRK1	4210220;2490176;2690240;2000546	CD4;CD8;CD14;CD19;TR;RE;IL	EMC3_CD4;VHL_CD4;VHL_CD8;FANCD2_CD14;VHL_CD14;BRK1_CD19;FANCD2_CD19;EMC3_CD19;BRK1_TR;BRK1_RE;BRK1_CD4;BRK1_CD8;BRK1_CD14;BRK1_IL;VHL_IL;VHL_CD19	4	4	7	25	11
48	CCDC12;NBEAL2;SCAP;ELP6	1090468;4200743;3140382;4210102;1850500;6220014	CD4;CD8;CD15;TR;RE	CCDC12_CD4;CCDC12_CD8;NBEAL2_CD8;NBEAL2_CD4;SCAP_CD15;ELP6_TR;ELP6_RE;ELP6_CD8	4	6	5	13	14
49	CCDC58;WDR5B;KPNA1;CSTA	3610300;2350228;1170053;110372	CD4;CD8;CD14;CD19;IL;TR;RE;CD15	CCDC58_CD4;WDR5B_CD4;CCDC58_CD8;CCDC58_CD14;CCDC58_CD19;CCDC58_IL;CCDC58_TR;CCDC58_RE;KPNA1_CD4;KPNA1_CD8;CSTA_CD14;CSTA_CD15	4	4	8	16	2
50	ANAPC13;CEP63;RYK;EPHB1	6250382;2690064;1090523;5310722	CD4;CD8;CD14;CD15;CD19;PLA;IL;TR;RE	ANAPC13_CD4;CEP63_CD4;CEP63_CD8;ANAPC13_CD8;CEP63_CD14;ANAPC13_CD14;RYK_CD15;CEP63_CD15;EPHB1_CD15;CEP63_CD19;ANAPC13_CD19;ANAPC13_PLA;CEP63_IL;ANAPC13_IL;CEP63_TR;ANAPC13_TR;CEP63_RE;ANAPC13_RE	4	4	9	26	8
51	LOC93622;S100P;MRFAP1;MRFAP1L1	2630224;1510424;2340372;50274	CD4;CD8;CD15;CD14;PLA;TR	LOC93622_CD4;LOC93622_CD8;S100P_CD15;MRFAP1_CD15;MRFAP1L1_CD15;S100P_CD14;MRFAP1L1_CD14;S100P_PLA;S100P_TR	4	4	6	12	6
52	LIAS;RPL9;UGDH;SMIM14	5910397;3710189;1690577;2120040;6420730;4780050;6900301	CD4;CD8;CD15;CD19;PLA;IL;TR;RE;CD14	LIAS_CD4;LIAS_CD8;RPL9_CD15;LIAS_CD19;RPL9_PLA;LIAS_IL;LIAS_TR;UGDH_TR;LIAS_RE;UGDH_CD4;UGDH_CD8;UGDH_CD14;UGDH_CD19;UGDH_IL;UGDH_RE;SMIM14_TR	4	7	9	38	22
53	NAAA;CXCL9;CXCL10;SDAD1	5130176;620639;5570278;6270553;6620441	CD4;CD8;CD14;CD15;IL;TR;RE	NAAA_CD4;NAAA_CD8;CXCL9_CD14;CXCL10_CD14;SDAD1_CD14;NAAA_CD15;NAAA_IL;SDAD1_TR;NAAA_CD14;NAAA_RE;NAAA_TR	4	5	7	25	19
54	CENPK;TRIM23;TRAPPC13;PPWD1	5700086;1440543;5290192;770379	CD4;CD8;CD15;CD19;CD14	CENPK_CD4;TRIM23_CD4;TRIM23_CD8;TRAPPC13_CD4;TRAPPC13_CD8;CENPK_CD8;PPWD1_CD4;PPWD1_CD8;TRIM23_CD15;TRAPPC13_CD19;PPWD1_CD19;TRIM23_CD19;TRAPPC13_CD14	4	4	5	22	0
55	SLC22A5;IRF1;SLC22A4;P4HA2	7050180;6250064;4850168;6040398;270408;4010064	CD4;CD8;CD14;CD15;CD19;IL;TR;RE	SLC22A5_CD4;SLC22A5_CD8;IRF1_CD4;SLC22A4_CD14;SLC22A5_CD14;SLC22A4_CD15;IRF1_CD19;P4HA2_IL;SLC22A4_IL;SLC22A4_TR;SLC22A5_TR;SLC22A4_RE;SLC22A5_IL;SLC22A5_RE	4	6	8	36	17
56	WDR55;SRA1;NDUFA2;ZMAT2	5700669;4290075;6840189;1980500	CD4;CD8;CD14;CD15;CD19;TR;RE	WDR55_CD4;SRA1_CD8;WDR55_CD8;WDR55_CD14;NDUFA2_CD14;NDUFA2_CD15;WDR55_CD19;WDR55_TR;ZMAT2_RE;WDR55_RE;SRA1_RE	4	4	7	16	14
57	GINM1;NUP43;PCMT1;LRP11	360017;6580612;6220487;240615	CD4;CD8;CD14;CD15;CD19;IL;TR;RE	GINM1_CD4;NUP43_CD8;NUP43_CD4;GINM1_CD14;PCMT1_CD14;NUP43_CD14;PCMT1_CD15;NUP43_CD15;GINM1_CD19;PCMT1_CD19;NUP43_CD19;LRP11_IL;NUP43_IL;NUP43_TR;NUP43_RE	4	4	8	16	14
58	KLHL7;NUPL2;GPNMB;MALSU1	3290164;1580735;5340209;150672;1570154;4670100	CD4;CD8;CD14;CD15;CD19;IL;TR	KLHL7_CD4;NUPL2_CD4;NUPL2_CD8;NUPL2_CD14;KLHL7_CD14;KLHL7_CD15;NUPL2_CD19;GPNMB_IL;NUPL2_TR;MALSU1_TR	4	6	7	23	23
59	VKORC1L1;CCT6P3;CCT6P1;ERV3-1	6510189;1980239;5420053;5720288	CD4;CD8;CD19;RE;CD15;PLA	VKORC1L1_CD4;VKORC1L1_CD8;VKORC1L1_CD19;VKORC1L1_RE;CCT6P3_CD15;CCT6P1_CD15;ERV3-1_CD15;CCT6P1_PLA;CCT6P3_PLA	4	4	6	11	3
60	ZSCAN21;PVRIG;LRCH4;ZCWPW1	940576;6400603;1510020;2470577	CD4;CD8;CD19;CD15;TR;CD14;RE	ZSCAN21_CD4;PVRIG_CD8;PVRIG_CD4;PVRIG_CD19;LRCH4_CD15;LRCH4_TR;LRCH4_CD14;LRCH4_CD4;ZCWPW1_CD8;LRCH4_CD8;LRCH4_CD19;LRCH4_RE	4	4	7	19	0
61	LAMTOR4;GATS;GAL3ST4;PILRA	4590615;2190541;4180603;2030088	CD4;CD8;CD14;CD19;IL;TR;RE	LAMTOR4_CD4;GATS_CD8;GAL3ST4_CD4;GATS_CD4;GATS_CD14;GATS_CD19;GATS_IL;GATS_TR;GATS_RE;GAL3ST4_CD8;PILRA_CD14	4	4	7	21	10
62	NAPRT;EEF1D;TIGD5;GSDMD	3360131;1090440;520639;610148	CD4;CD8;CD15;CD19;CD14;TR;RE	NAPRT_CD4;EEF1D_CD4;EEF1D_CD8;NAPRT_CD8;NAPRT_CD15;NAPRT_CD19;NAPRT_CD14;TIGD5_CD8;TIGD5_CD19;GSDMD_CD14;GSDMD_TR;GSDMD_RE	4	4	7	14	2
63	ZNF34;COMMD5;RPL8;TMED10P1	5900491;20707;3060477;1260129	CD4;CD8;CD14;CD15;CD19;IL;TR;RE	ZNF34_CD4;COMMD5_CD4;COMMD5_CD8;RPL8_CD4;RPL8_CD8;COMMD5_CD14;RPL8_CD14;COMMD5_CD15;TMED10P1_CD19;COMMD5_CD19;RPL8_CD19;COMMD5_IL;COMMD5_TR;COMMD5_RE;ZNF34_CD14	4	4	8	28	12
64	CARD9;INPP5E;SEC16A;SDCCAG3	3710685;3370255;2600343;60706;7040553	CD4;CD8;CD14;CD15;CD19;IL;TR;RE	CARD9_CD4;INPP5E_CD4;INPP5E_CD8;INPP5E_CD14;CARD9_CD14;CARD9_CD15;SEC16A_CD15;INPP5E_CD19;SDCCAG3_CD19;INPP5E_IL;SDCCAG3_IL;INPP5E_TR;SDCCAG3_TR;INPP5E_RE;SEC16A_CD14;SDCCAG3_CD14;SDCCAG3_RE	4	5	8	31	21
65	TSPAN32;CD81;ASCL2;C11orf21	6770008;770575;1500189;7200435;4900373	CD4;CD19;CD8;CD14;CD15;PLA	TSPAN32_CD4;TSPAN32_CD19;TSPAN32_CD8;CD81_CD4;ASCL2_CD8;C11orf21_CD14;TSPAN32_CD14;C11orf21_CD15;ASCL2_CD19;C11orf21_PLA;CD81_CD19	4	5	6	18	0
66	ZDHHC5;SERPING1;CLP1;MED19	130670;2030309;5080156;3450427	CD4;CD8;CD14;CD15;IL	ZDHHC5_CD4;ZDHHC5_CD8;ZDHHC5_CD14;SERPING1_CD15;CLP1_CD14;MED19_IL	4	4	5	5	1
67	TMEM179B;STX5;TMEM223;NXF1	50450;6450470;1780678;4290132;4850497	CD4;CD14;RE;IL;TR	TMEM179B_CD4;STX5_CD4;STX5_CD14;TMEM179B_RE;TMEM179B_IL;TMEM179B_TR;TMEM223_CD14;NXF1_CD14	4	5	5	11	1
68	RAB6A;UCP2;COA4;MRPL48	5720091;4050349;6580059;4120025;730139	CD4;CD8;CD14;CD19;PLA;TR;RE	RAB6A_CD4;RAB6A_CD8;RAB6A_CD14;RAB6A_CD19;RAB6A_PLA;UCP2_PLA;COA4_TR;MRPL48_RE	4	5	7	23	10
69	CARD16;CASP5;CASP1;CARD17	2030170;3390121;450491;7050382;3930368;5270725;6270500	CD4;CD8;CD14;CD15;CD19;IL;TR;RE;PLA	CARD16_CD4;CARD16_CD8;CARD16_CD14;CARD16_CD15;CARD16_CD19;CASP5_IL;CASP5_TR;CASP5_RE;CASP1_RE;CASP1_CD15;CARD17_CD14;CARD16_PLA;CASP5_CD15;CASP1_TR;CARD17_CD4;CASP1_IL	4	7	9	17	19
70	TAPBPL;MRPL51;VAMP1;NCAPD2	1030685;4780689;6650639;2680497	CD4;CD8;CD14;CD15;CD19;IL;TR;RE	TAPBPL_CD4;TAPBPL_CD8;TAPBPL_CD14;TAPBPL_CD15;MRPL51_CD15;TAPBPL_CD19;TAPBPL_IL;TAPBPL_TR;TAPBPL_RE;VAMP1_CD4;VAMP1_CD8;VAMP1_CD14;VAMP1_CD19;NCAPD2_TR;VAMP1_TR;VAMP1_RE;NCAPD2_CD8;MRPL51_CD8;MRPL51_CD4;NCAPD2_CD4;NCAPD2_CD14;MRPL51_CD14;VAMP1_CD15;NCAPD2_CD19;NCAPD2_IL;NCAPD2_RE;NCAPD2_CD15	4	4	8	33	19
71	TPI1;DSTNP2;SPSB2;C12orf57	1940360;2760100;380551;3130291;3310477	CD4;CD8;CD14;CD15;CD19;IL;TR;RE	TPI1_CD4;DSTNP2_CD4;DSTNP2_CD8;SPSB2_CD4;SPSB2_CD8;C12orf57_CD14;SPSB2_CD14;SPSB2_CD15;SPSB2_CD19;C12orf57_IL;SPSB2_IL;DSTNP2_TR;C12orf57_TR;TPI1_TR;SPSB2_TR;C12orf57_RE;SPSB2_RE;C12orf57_CD19	4	5	8	22	23
72	METTL21B;METTL1;TSFM;TSPAN31	870056;1990358;3130102;5670577	CD4;CD8;CD14;CD19;IL;TR;RE	METTL21B_CD4;METTL1_CD8;TSFM_CD4;TSFM_CD8;TSPAN31_CD8;METTL21B_CD8;TSFM_CD14;METTL21B_CD14;TSFM_CD19;METTL21B_IL;METTL21B_TR;METTL21B_RE;TSPAN31_CD14	4	4	7	19	22
73	PPTC7;HVCN1;PPP1CC;TCTN1	1090546;3460239;3800735;2760292;5700189	CD4;CD8;CD14;CD15;CD19	PPTC7_CD4;HVCN1_CD4;HVCN1_CD8;PPTC7_CD14;PPP1CC_CD15;TCTN1_CD19	4	5	5	13	8
74	MAPKAPK5-AS1;SH2B3;TMEM116;ALDH2	3140138;6560301;2070736;840253	CD4;CD8;CD14;CD19;IL;TR;RE	MAPKAPK5-AS1_CD4;MAPKAPK5-AS1_CD8;SH2B3_CD8;TMEM116_CD4;MAPKAPK5-AS1_CD14;SH2B3_CD14;SH2B3_CD19;MAPKAPK5-AS1_IL;ALDH2_IL;MAPKAPK5-AS1_TR;ALDH2_TR;MAPKAPK5-AS1_RE;ALDH2_RE	4	4	7	23	22
75	OAS1;OAS3;OAS2;NAA25	1090390;3450180;7040035;990768;2230204;10360;1070767;2360601	CD4;CD8;CD14;CD19;IL;TR;RE	OAS1_CD4;OAS1_CD8;OAS3_CD8;OAS2_CD4;OAS3_CD14;OAS1_CD14;NAA25_CD14;OAS1_CD19;OAS3_CD19;OAS1_IL;OAS1_TR;OAS1_RE;OAS2_CD14;OAS2_CD8;OAS2_CD19	4	8	7	36	33
76	EIF2B2;ACYP1;TMED10;MLH3	3130079;3440689;4070037;5910148;7560274	CD4;CD8;CD14;CD15;CD19;PLA;IL;TR;RE	EIF2B2_CD4;EIF2B2_CD8;ACYP1_CD8;TMED10_CD4;TMED10_CD8;ACYP1_CD4;EIF2B2_CD14;TMED10_CD14;TMED10_CD15;EIF2B2_CD19;ACYP1_CD19;TMED10_CD19;EIF2B2_PLA;MLH3_PLA;EIF2B2_IL;TMED10_IL;EIF2B2_TR;TMED10_TR;EIF2B2_RE	4	5	9	31	27
77	LCMT2;TUBGCP4;ADAL;CKMT1A	5310332;240242;5910554;3420661	CD4;CD8;CD19;IL;TR;RE	LCMT2_CD4;TUBGCP4_CD4;TUBGCP4_CD8;LCMT2_CD8;ADAL_CD4;ADAL_CD8;LCMT2_CD19;TUBGCP4_IL;CKMT1A_IL;ADAL_TR;LCMT2_RE	4	4	6	19	13
78	SPATA5L1;GATM;C15orf48;SLC28A2	7400619;3940292;1110373;6200114	CD4;CD8;CD14;CD15;CD19;IL;TR;RE	SPATA5L1_CD4;SPATA5L1_CD8;SPATA5L1_CD14;SPATA5L1_CD15;GATM_CD19;SPATA5L1_CD19;GATM_IL;SPATA5L1_IL;GATM_TR;C15orf48_CD14;SLC28A2_RE;SLC28A2_TR	4	4	8	14	16
79	KIAA0101;TRIP4;SNX22;CSNK1G1	5090754;3310332;5360338;940577	CD4;CD8;CD14;CD15;TR;RE;CD19	KIAA0101_CD4;TRIP4_CD8;TRIP4_CD4;TRIP4_CD14;TRIP4_CD15;TRIP4_TR;TRIP4_RE;SNX22_CD19;CSNK1G1_CD15	4	4	7	16	0
80	MT2A;MT1G;MT1E;MT1A	450615;1170300;2070288;6200402	CD4;CD8;CD14	MT2A_CD4;MT1G_CD8;MT1E_CD8;MT2A_CD8;MT1A_CD4;MT1A_CD8;MT1E_CD4;MT1E_CD14;MT2A_CD14;MT1A_CD14	4	4	3	20	0
81	TP53I13;BLMH;CPD;TMIGD1	1010647;4880482;6020543;2680672	CD4;CD14;IL;TR;RE	TP53I13_CD4;BLMH_CD4;CPD_CD4;CPD_CD14;CPD_IL;TMIGD1_IL;BLMH_TR;TMIGD1_TR;TMIGD1_RE	4	4	5	12	5
82	CDK12;FBXL20;PPP1R1B;MED1	5860048;4900240;5720639;1070195	CD4;CD8;CD14;TR;IL	CDK12_CD4;CDK12_CD8;CDK12_CD14;FBXL20_TR;FBXL20_IL;PPP1R1B_IL;MED1_TR	4	4	5	7	3
83	CFD;R3HDM4;MED16;KISS1R	1240152;150020;2320187;3180446;4120131;5820598	CD4;CD8;CD14;CD15;CD19;PLA;TR;RE	CFD_CD4;CFD_CD8;R3HDM4_CD8;MED16_CD8;MED16_CD4;KISS1R_CD8;KISS1R_CD4;CFD_CD14;CFD_CD15;CFD_CD19;R3HDM4_CD19;MED16_CD19;CFD_PLA;CFD_TR;CFD_RE	4	6	8	35	0
84	GMIP;ZNF101;SUGP1;LPAR2	1070044;1440605;2490730;1170605	CD4;CD8;CD14;CD15;CD19	GMIP_CD4;ZNF101_CD8;ZNF101_CD4;ZNF101_CD14;SUGP1_CD15;ZNF101_CD19;LPAR2_CD14	4	4	5	6	6
85	TMEM91;ATP5SL;BCKDHA;B3GNT8	3990259;1990274;2810296;1470132	CD4;CD8;CD14;CD19;PLA;CD15;TR;RE	TMEM91_CD4;TMEM91_CD8;ATP5SL_CD14;TMEM91_CD14;TMEM91_CD19;TMEM91_PLA;BCKDHA_CD4;TMEM91_CD15;B3GNT8_CD14;B3GNT8_TR;B3GNT8_RE	4	4	8	18	4
86	DNTTIP1;WFDC3;UBE2C;TNNC2	2100678;1240746;4260368;4280048;5310471;5720630	CD4;CD8;CD14;PLA;IL;TR;RE	DNTTIP1_CD4;DNTTIP1_CD8;DNTTIP1_CD14;WFDC3_PLA;UBE2C_PLA;TNNC2_PLA;DNTTIP1_IL;DNTTIP1_TR;WFDC3_TR;WFDC3_RE;DNTTIP1_RE	4	6	7	26	20
87	LSS;PCNT;DIP2A;PRMT2	6450154;1510014;2490685;5390338;6520577;1470392;2640161;3850615	CD4;CD8	LSS_CD4;LSS_CD8;PCNT_CD8;DIP2A_CD8;DIP2A_CD4;PRMT2_CD8	4	8	2	19	0
88	YBEY;PCNT;LSS;MCM3AP	6380187;1110349;2900403;1510014;6450154;110270	CD4;CD8;CD14;CD19;IL;TR;RE;CD15	YBEY_CD4;YBEY_CD8;PCNT_CD4;YBEY_CD14;LSS_CD14;YBEY_CD19;LSS_CD19;YBEY_IL;YBEY_TR;YBEY_RE;MCM3AP_CD4;MCM3AP_CD15;MCM3AP_CD19;MCM3AP_CD8	4	6	8	32	20
89	DDT;DDTL;GSTT1;MIF	2360593;110392;7400537;4490671	CD4;CD8;CD14;CD15;CD19;PLA;IL;TR;RE	DDT_CD4;DDTL_CD4;DDTL_CD8;DDT_CD8;GSTT1_CD8;GSTT1_CD4;DDTL_CD14;DDT_CD14;MIF_CD14;GSTT1_CD14;DDT_CD15;GSTT1_CD15;MIF_CD15;DDT_CD19;GSTT1_CD19;DDT_PLA;DDTL_IL;MIF_IL;DDT_IL;GSTT1_IL;DDTL_TR;DDT_TR;MIF_TR;GSTT1_TR;DDTL_RE;DDT_RE;MIF_RE;GSTT1_RE	4	4	9	32	34
90	SH3BP1;NOL12;PDXP;LGALS2	130382;4390446;3180273;6280086	CD4;CD8;CD14;CD19;IL;TR;RE	SH3BP1_CD4;SH3BP1_CD8;NOL12_CD8;NOL12_CD4;PDXP_CD14;NOL12_CD14;NOL12_CD19;SH3BP1_IL;SH3BP1_TR;SH3BP1_RE;LGALS2_RE;NOL12_TR	4	4	7	20	8
91	JOSD1;DDX17;CBY1;KDELR3	1500711;1780709;510100;4390593	CD4;CD8;CD15;TR;RE	JOSD1_CD4;JOSD1_CD8;DDX17_CD15;CBY1_TR;KDELR3_RE;CBY1_RE	4	4	5	6	8
92	APOBEC3C;APOBEC3G;APOBEC3F;APOBEC3D	3120221;1190026;1410279;4760035	CD4;CD8;CD14;CD19	APOBEC3C_CD4;APOBEC3C_CD8;APOBEC3C_CD14;APOBEC3C_CD19;APOBEC3G_CD14;APOBEC3F_CD14;APOBEC3D_CD19	4	4	4	7	4
93	SRA1;SLC35A4;CD14;ZMAT2	4290075;380189;6370369;7000369;1980500	CD4;CD14;CD15;CD19;TR;RE	SRA1_CD4;SLC35A4_CD14;SRA1_CD14;CD14_CD15;SRA1_CD19;CD14_TR;SLC35A4_RE;ZMAT2_CD15	4	5	6	15	12
94	TMEM94;SLC25A19;GRB2;MIF4GD	380743;380014;7380725;1110243	CD4;CD14;CD15	TMEM94_CD4;SLC25A19_CD14;GRB2_CD14;GRB2_CD15;MIF4GD_CD14	4	4	3	4	3
95	TFG;ADGRG7;NIT2;TMEM45A	870176;6270612;3830273;6280520;50162	CD4;CD15;IL;CD8;CD14;PLA	TFG_CD4;TFG_CD15;ADGRG7_IL;NIT2_CD8;TFG_CD14;TMEM45A_PLA	4	5	6	10	4
96	VPS37D;EIF4H;WBSCR22;LIMK1	630259;4540397;6370538;3800309;1980400	CD4;CD15	VPS37D_CD4;EIF4H_CD15;WBSCR22_CD4;LIMK1_CD15	4	5	2	4	2
97	ST6GALNAC1;SRSF2;JMJD6;METTL23	3840470;3940414;4220743;5090717;6580504	CD4;CD15	ST6GALNAC1_CD4;SRSF2_CD15;JMJD6_CD15;METTL23_CD15	4	5	2	5	4
98	PLOD1;KIAA2013;MFN2;MIIP	60437;2710672;5550253;7400156;7160750	CD8;RE;PLA;TR;CD15;CD14;IL	PLOD1_CD8;KIAA2013_CD8;MFN2_RE;PLOD1_RE;MFN2_PLA;MFN2_TR;KIAA2013_CD15;PLOD1_CD15;MFN2_CD15;MIIP_CD15;PLOD1_TR;MFN2_CD14;PLOD1_IL	4	5	7	17	4
99	YIF1B;SPINT2;PPP1R14A;C19orf33	4260647;1240730;6520192;6020468;630470	CD14;CD15;PLA;IL;TR;RE	YIF1B_CD14;SPINT2_CD15;YIF1B_CD15;PPP1R14A_PLA;C19orf33_PLA;C19orf33_IL;C19orf33_TR;C19orf33_RE;SPINT2_CD14	4	5	6	11	8
100	UGT2B17;UGT2B7;UGT2B11;UGT2B10	6290189;1190064;2350564;5420450;5560170;6860392;3890154;70253	CD19;IL;TR;RE	UGT2B17_CD19;UGT2B7_CD19;UGT2B11_CD19;UGT2B7_IL;UGT2B17_IL;UGT2B10_IL;UGT2B11_IL;UGT2B7_TR;UGT2B17_TR;UGT2B10_TR;UGT2B11_TR;UGT2B7_RE;UGT2B17_RE;UGT2B10_RE;UGT2B11_RE	4	8	4	36	0
101	SMIM1;LRRC47;CEP104	1510017;2000132;6650288	CD4;CD8;TR;RE;CD14;CD15	SMIM1_CD4;SMIM1_CD8;LRRC47_CD4;CEP104_TR;CEP104_RE;LRRC47_CD8;SMIM1_CD14;CEP104_CD14;SMIM1_CD15;LRRC47_CD14	3	3	6	19	0
102	ARID1A;FGR;ZDHHC18	6280411;360619;540274	CD4;CD8;CD14;CD15;CD19;IL;TR;RE	ARID1A_CD4;FGR_CD8;ARID1A_CD8;ZDHHC18_CD14;ARID1A_CD14;ARID1A_CD15;ARID1A_CD19;ARID1A_IL;ARID1A_TR;ARID1A_RE	3	3	8	16	12
103	THEMIS2;RPA2;XKR8	2470240;3420561;7560435	CD4;CD8;CD14;CD15	THEMIS2_CD4;THEMIS2_CD8;RPA2_CD4;RPA2_CD8;XKR8_CD8;RPA2_CD14;RPA2_CD15;XKR8_CD4	3	3	4	10	10
104	ATPIF1;DNAJC8;PHACTR4	1070025;3780068;5960706;1940064	CD4;CD8;CD14;CD15;CD19;PLA;IL;TR;RE	ATPIF1_CD4;ATPIF1_CD8;ATPIF1_CD14;DNAJC8_CD14;ATPIF1_CD15;DNAJC8_CD15;ATPIF1_CD19;ATPIF1_PLA;DNAJC8_PLA;ATPIF1_IL;ATPIF1_TR;ATPIF1_RE;PHACTR4_CD15	3	4	9	26	27
105	MUTYH;TESK2;PRDX1	5670037;290026;460427;6250280;6180446	CD4;CD8;CD14;CD19;IL;TR;RE	MUTYH_CD4;MUTYH_CD8;TESK2_CD4;MUTYH_CD14;TESK2_CD19;MUTYH_CD19;MUTYH_IL;MUTYH_TR;MUTYH_RE;TESK2_CD14;PRDX1_IL;PRDX1_CD8	3	5	7	20	6
106	IPP;MAST2;GPBP1L1	2100519;5290008;70678	CD4;CD8;IL;TR;RE;CD19	IPP_CD4;IPP_CD8;IPP_IL;MAST2_IL;IPP_TR;IPP_RE;GPBP1L1_RE;GPBP1L1_CD19	3	3	6	13	3
107	EFCAB14;ATPAF1;MOB3C	1090072;4890491;7560471	CD4;CD8;CD19;TR;RE	EFCAB14_CD4;ATPAF1_CD8;EFCAB14_CD19;EFCAB14_TR;ATPAF1_TR;MOB3C_TR;EFCAB14_RE	3	3	5	8	6
108	CMPK1;STIL;FOXD2-AS1	2640551;6420446;6220050;4810114	CD4;CD8;CD19;IL;TR;RE	CMPK1_CD4;CMPK1_CD8;CMPK1_CD19;CMPK1_IL;CMPK1_TR;STIL_TR;CMPK1_RE;FOXD2-AS1_TR	3	4	6	23	0
109	DOCK7;USP1;ATG4C	2640128;1170689;5090291	CD4;CD8;CD14;CD15;CD19	DOCK7_CD4;DOCK7_CD8;DOCK7_CD14;USP1_CD15;DOCK7_CD19;ATG4C_CD14	3	3	5	12	0
110	PHTF1;AP4B1;BCL2L15	6900521;510129;780754	CD4;CD8;CD14;CD15;IL;TR;RE	PHTF1_CD4;PHTF1_CD8;PHTF1_CD14;AP4B1_CD15;BCL2L15_IL;BCL2L15_TR;BCL2L15_RE	3	3	7	8	9
111	SMG7;ARPC5;NCF2	290156;6270706;20142;70008	CD4;CD8;CD14;CD15;CD19;IL;TR;RE	SMG7_CD4;SMG7_CD8;ARPC5_CD4;ARPC5_CD8;NCF2_CD4;NCF2_CD8;SMG7_CD14;ARPC5_CD14;SMG7_CD15;SMG7_CD19;SMG7_IL;SMG7_TR;SMG7_RE;ARPC5_CD15;ARPC5_TR	3	4	8	24	0
112	NUCKS1;PM20D1;RAB29	150343;4040594;4880445;4390564;4540370	CD4;CD8;CD15;CD19	NUCKS1_CD4;NUCKS1_CD8;PM20D1_CD8;RAB29_CD4;RAB29_CD15;NUCKS1_CD19	3	5	4	8	5
113	KRTCAP3;SNX17;NRBP1	290435;3360468;430239	CD4;CD8;CD14	KRTCAP3_CD4;SNX17_CD4;SNX17_CD8;NRBP1_CD14;SNX17_CD14	3	3	3	4	4
114	ACYP2;PSME4;ERLEC1	5290672;20671;4920274	CD4;CD8;CD14;CD19;TR;RE	ACYP2_CD4;ACYP2_CD8;ACYP2_CD14;ACYP2_CD19;PSME4_TR;ACYP2_TR;PSME4_RE;ACYP2_RE;ERLEC1_TR	3	3	6	19	0
115	WDR92;PPP3R1;PNO1	7560136;6200768;2000450	CD4;CD8;CD14;CD19;TR;RE;CD15;IL	WDR92_CD4;PPP3R1_CD8;PPP3R1_CD4;WDR92_CD8;PPP3R1_CD14;WDR92_CD14;WDR92_CD19;WDR92_TR;WDR92_RE;PPP3R1_CD15;PPP3R1_TR;PNO1_CD8;PPP3R1_CD19;PPP3R1_IL;PNO1_TR;PNO1_CD4;PNO1_RE	3	3	8	25	14
116	DNAH6;TRABD2A;TMSB10	2650725;4760053;7650142	CD4;CD8	DNAH6_CD4;TRABD2A_CD8;TRABD2A_CD4;TMSB10_CD4	3	3	2	4	0
117	CAPG;RETSAT;TGOLN2	3840367;940477;5700672	CD4;CD8;CD14;CD19;TR;RE;CD15;IL	CAPG_CD4;CAPG_CD8;CAPG_CD14;CAPG_CD19;RETSAT_TR;RETSAT_RE;RETSAT_CD14;RETSAT_CD8;RETSAT_CD15;TGOLN2_CD19;TGOLN2_IL;TGOLN2_RE	3	3	8	9	5
118	UNC50;REV1;COA5	5390561;3170669;5390372	CD4;CD8;CD14;CD15;CD19;TR;RE	UNC50_CD4;UNC50_CD8;REV1_CD14;UNC50_CD14;COA5_CD15;UNC50_CD19;UNC50_TR;UNC50_RE	3	3	7	8	5
119	DARS;MCM6;LCT	6840711;5690274;520465	CD4;CD8;CD19;PLA;CD14;IL;TR	DARS_CD4;DARS_CD8;DARS_CD19;DARS_PLA;DARS_CD14;MCM6_PLA;LCT_IL;DARS_TR;MCM6_CD14	3	3	7	11	4
120	RBM43;NMI;TNFAIP6	7560296;4050554;7610309;2140242	CD4;CD8;CD14;CD19;TR;CD15	RBM43_CD4;NMI_CD8;NMI_CD4;RBM43_CD8;NMI_CD14;NMI_CD19;RBM43_CD19;TNFAIP6_CD14;RBM43_TR;TNFAIP6_CD15	3	4	6	18	15
121	TMA7;SHISA5;CDC25A	1230600;160731;70661;2480341	CD4;CD8;CD14;CD19;RE	TMA7_CD4;TMA7_CD8;SHISA5_CD8;SHISA5_CD14;TMA7_CD19;CDC25A_RE;SHISA5_RE	3	4	5	9	7
122	UBA7;RBM6;FAM212A	2850202;7380088;4200367	CD4;CD8;CD14;CD15;CD19;IL;TR;RE	UBA7_CD4;UBA7_CD8;UBA7_CD14;RBM6_CD14;UBA7_CD15;UBA7_CD19;FAM212A_CD19;UBA7_IL;UBA7_TR;UBA7_RE;RBM6_CD15	3	3	8	18	0
123	OCIAD2;FRYL;OCIAD1	3310025;6420392;2970066;6580239	CD4;CD8;CD19;IL;TR;RE	OCIAD2_CD4;OCIAD2_CD8;OCIAD2_CD19;OCIAD2_IL;OCIAD2_TR;OCIAD2_RE;FRYL_CD4;OCIAD1_TR	3	4	6	18	9
124	C4orf32;TIFA;ALPK1	4590167;290368;6420594;540390	CD4;CD8;CD19;CD14	C4orf32_CD4;C4orf32_CD8;TIFA_CD8;C4orf32_CD19;TIFA_CD4;TIFA_CD14;ALPK1_CD14;TIFA_CD19	3	4	4	13	8
125	SNX25;UFSP2;IRF2	4760368;4250288;6110451;580722	CD4;CD8;PLA;TR;CD15;IL;RE	SNX25_CD4;UFSP2_CD8;SNX25_CD8;UFSP2_CD4;IRF2_PLA;UFSP2_TR;UFSP2_CD15;UFSP2_IL;UFSP2_RE	3	4	7	13	3
126	CCT5;CMBL;FAM173B	540170;5810564;7320368	CD4;CD8;CD14;CD19;TR;RE	CCT5_CD4;CCT5_CD8;CMBL_CD4;CCT5_CD14;CCT5_CD19;CCT5_TR;CCT5_RE;FAM173B_CD14	3	3	6	4	6
127	NNT;HMGCS1;PAIP1	2060450;5270112;6020575;1580097	CD4;CD8;CD14;CD19;TR;RE	NNT_CD4;NNT_CD8;HMGCS1_CD8;PAIP1_CD14;NNT_CD14;NNT_CD19;NNT_TR;NNT_RE;PAIP1_CD8	3	4	6	30	6
128	CTNNA1;SIL1;PAIP2	3890017;3130228;6560603;5860743	CD4;CD8;CD15;CD19;PLA;CD14	CTNNA1_CD4;SIL1_CD8;CTNNA1_CD8;SIL1_CD4;CTNNA1_CD15;SIL1_CD15;CTNNA1_CD19;CTNNA1_PLA;CTNNA1_CD14;SIL1_CD19;PAIP2_CD15;SIL1_CD14	3	4	6	13	15
129	ARAP3;RNF14;GNPDA1	7380255;4280725;2600059	CD4;CD8;CD14;CD19;IL;TR;RE	ARAP3_CD4;RNF14_CD4;RNF14_CD8;RNF14_CD14;GNPDA1_CD14;RNF14_CD19;GNPDA1_CD19;RNF14_IL;RNF14_TR;RNF14_RE	3	3	7	15	16
130	HIST1H1D;HIST1H2AE;HIST1H2BG	2680450;3870678;430546	CD4;CD8;CD19;PLA	HIST1H1D_CD4;HIST1H1D_CD8;HIST1H1D_CD19;HIST1H2AE_PLA;HIST1H2BG_PLA	3	3	4	4	4
131	MICB;AGPAT1;HLA-DOB	3170064;4610044;3450338	CD4;CD8;CD14;CD15;CD19;IL	MICB_CD4;MICB_CD8;MICB_CD14;MICB_CD15;MICB_CD19;AGPAT1_CD8;HLA-DOB_IL	3	3	6	12	0
132	STK38;SRSF3;KCTD20	830424;5900561;7000086	CD4;CD8;CD14	STK38_CD4;SRSF3_CD8;SRSF3_CD4;KCTD20_CD8;STK38_CD8;SRSF3_CD14	3	3	3	6	6
133	MTO1;EEF1A1;MB21D1	5130605;3360504;2370639	CD4;CD8;CD14;CD19;IL;TR;RE	MTO1_CD4;EEF1A1_CD4;EEF1A1_CD8;MTO1_CD8;EEF1A1_CD14;MTO1_CD14;EEF1A1_CD19;EEF1A1_IL;MTO1_IL;EEF1A1_TR;MTO1_TR;EEF1A1_RE;MB21D1_CD14	3	3	7	14	18
134	CD164;MICAL1;SMPD2	10142;3800551;2190437	CD4;CD8;CD14;CD19;PLA;TR;RE	CD164_CD4;CD164_CD8;MICAL1_CD4;CD164_CD14;SMPD2_CD14;CD164_CD19;SMPD2_CD19;MICAL1_CD19;CD164_PLA;SMPD2_TR;SMPD2_RE;MICAL1_CD8	3	3	7	21	18
135	SYNJ2;SERAC1;GTF2H5	4200593;4050181;6900215	CD4;CD8;CD15	SYNJ2_CD4;SYNJ2_CD8;SERAC1_CD15;SYNJ2_CD15;GTF2H5_CD8	3	3	3	8	0
136	RAC1;DAGLB;FAM220A	630204;2680020;5910685;7400671	CD4;CD8;CD14;CD15;IL;TR;RE	RAC1_CD4;DAGLB_CD8;RAC1_CD14;DAGLB_CD15;RAC1_CD15;RAC1_IL;RAC1_TR;RAC1_RE;FAM220A_CD14;FAM220A_CD15	3	4	7	14	10
137	PSMA2;C7orf25;MRPL32	2140470;4010072;4480327	CD4;CD8;CD14;CD19;CD15;IL;PLA;TR	PSMA2_CD4;PSMA2_CD8;PSMA2_CD14;PSMA2_CD19;C7orf25_CD14;C7orf25_CD15;MRPL32_IL;MRPL32_CD4;C7orf25_CD8;MRPL32_CD8;MRPL32_CD14;MRPL32_CD19;C7orf25_PLA;MRPL32_TR	3	3	8	26	7
138	DBNL;URGCP;BLVRA	6590292;2140671;3610647;2940022	CD4;CD8;CD14;CD15;CD19;IL;RE	DBNL_CD4;DBNL_CD8;DBNL_CD14;DBNL_CD15;DBNL_CD19;DBNL_IL;DBNL_RE;URGCP_CD8;BLVRA_CD14	3	4	7	22	2
139	MYO1G;SNHG15;CCM2	3450195;3130358;6280725;7400050	CD4;CD8;CD14;CD15;CD19	MYO1G_CD4;SNHG15_CD8;MYO1G_CD8;SNHG15_CD4;SNHG15_CD14;CCM2_CD14;CCM2_CD15;SNHG15_CD19	3	4	5	24	12
140	RABGEF1;GUSB;GS1-124K5.11	1940707;2750608;3610553;510768	CD4;CD8;CD14;CD15;CD19;TR;RE	RABGEF1_CD4;RABGEF1_CD8;RABGEF1_CD14;RABGEF1_CD15;RABGEF1_CD19;RABGEF1_TR;RABGEF1_RE;GUSB_RE;GS1-124K5.11_CD8	3	4	7	20	2
141	RSBN1L;TMEM60;PTPN12	2060300;4480368;3990136;3140364	CD4;CD8;CD14;CD15;CD19;TR;RE	RSBN1L_CD4;TMEM60_CD4;TMEM60_CD8;TMEM60_CD14;PTPN12_CD15;TMEM60_CD19;PTPN12_CD19;TMEM60_TR;RSBN1L_RE;PTPN12_CD14	3	4	7	10	10
142	POLR2J;ORAI2;LRWD1	6350333;6400113;7100546	CD4;CD8;CD14;CD15;CD19;TR;RE	POLR2J_CD4;POLR2J_CD8;POLR2J_CD14;POLR2J_CD15;ORAI2_CD15;LRWD1_CD15;POLR2J_CD19;POLR2J_TR;POLR2J_RE	3	3	7	12	9
143	ZBED6CL;REPIN1;RARRES2	4490608;2940646;5290608	CD4;CD8;CD14;IL;TR;RE	ZBED6CL_CD4;REPIN1_CD8;ZBED6CL_CD8;REPIN1_CD14;REPIN1_IL;RARRES2_TR;REPIN1_RE;RARRES2_RE;REPIN1_TR	3	3	6	14	13
144	WWP1;RMDN1;CPNE3	5670168;1980201;6620739;7570215;5130601;2000138	CD4;CD8;CD14;CD19;IL;CD15;TR;RE	WWP1_CD4;WWP1_CD8;RMDN1_CD8;CPNE3_CD8;RMDN1_CD14;CPNE3_CD19;CPNE3_IL;CPNE3_CD4;RMDN1_CD15;CPNE3_CD14;RMDN1_IL;RMDN1_TR;RMDN1_RE	3	6	8	18	9
145	PPP1R16A;LRRC14;C8orf82	3140408;2810687;7200647	CD4;CD8;CD14;CD19	PPP1R16A_CD4;LRRC14_CD4;LRRC14_CD8;PPP1R16A_CD8;PPP1R16A_CD14;LRRC14_CD14;C8orf82_CD14;LRRC14_CD19	3	3	4	17	0
146	TMEM245;CTNNAL1;FAM206A	2940687;290475;3140280;4490348;940722	CD4;CD8;CD15;TR;RE;CD14	TMEM245_CD4;TMEM245_CD8;CTNNAL1_CD15;FAM206A_CD15;TMEM245_TR;TMEM245_RE;FAM206A_CD14	3	5	6	12	10
147	SLC2A8;RPL12;LRSAM1	5870326;3390170;7550458;6860192;3190437;2450279	CD4;CD8;CD14;CD15;CD19;IL;TR;RE;PLA	SLC2A8_CD4;SLC2A8_CD8;RPL12_CD4;SLC2A8_CD14;RPL12_CD15;SLC2A8_CD19;SLC2A8_IL;SLC2A8_TR;SLC2A8_RE;RPL12_RE;RPL12_CD14;RPL12_CD8;RPL12_CD19;RPL12_IL;LRSAM1_TR;RPL12_TR;SLC2A8_PLA	3	6	9	38	30
148	TOR1B;C9orf78;TOR1A	6180056;3890524;4890500	CD4;CD8;CD14;CD15;PLA;TR;RE;IL	TOR1B_CD4;TOR1B_CD8;C9orf78_CD14;TOR1B_CD15;C9orf78_PLA;TOR1B_TR;TOR1B_RE;TOR1B_IL;TOR1A_IL	3	3	8	8	9
149	SURF6;SURF1;MED22	2600452;3710324;6590661	CD4;CD8;CD19;IL;RE;TR;CD15;CD14	SURF6_CD4;SURF6_CD8;SURF6_CD19;SURF6_IL;SURF6_RE;SURF6_TR;SURF6_CD15;SURF1_CD19;SURF1_RE;SURF1_TR;SURF1_CD4;SURF1_CD8;MED22_CD14;SURF1_CD14;MED22_CD19;SURF1_IL	3	3	8	23	14
150	OPTN;SEPHS1;PHYH	5260215;5700612;5860187	CD4;CD8;CD14;CD19;IL;TR;RE	OPTN_CD4;OPTN_CD8;OPTN_CD14;SEPHS1_CD14;PHYH_CD14;OPTN_CD19;PHYH_CD19;OPTN_IL;OPTN_TR;OPTN_RE	3	3	7	17	0
151	NCOA4;TIMM23;AGAP6	1300671;5050608;770424;6960050	CD4;CD8;CD15	NCOA4_CD4;NCOA4_CD8;TIMM23_CD8;AGAP6_CD4;NCOA4_CD15;AGAP6_CD15	3	4	3	14	0
152	MFSD13A;ACTR1A;ARL3	3870193;4280561;7150671	CD4;CD8;CD14;TR	MFSD13A_CD4;MFSD13A_CD8;MFSD13A_CD14;ACTR1A_CD14;ARL3_CD8;MFSD13A_TR	3	3	4	7	0
153	UROS;DHX32;BCCIP	1470632;1980164;2940040;990598	CD4;CD8;CD14;CD19;IL;TR;RE	UROS_CD4;UROS_CD8;DHX32_CD8;BCCIP_CD8;BCCIP_CD4;DHX32_CD4;UROS_CD14;UROS_CD19;DHX32_CD19;UROS_IL;UROS_TR;DHX32_TR;UROS_RE;DHX32_RE	3	4	7	32	23
154	IFITM2;IFITM1;IFITM3	1230767;5360156;6650242	CD4;CD8;CD14;CD15;RE;IL;TR;CD19	IFITM2_CD4;IFITM2_CD8;IFITM1_CD4;IFITM2_CD14;IFITM3_CD15;IFITM2_RE;IFITM3_CD8;IFITM3_CD4;IFITM3_CD14;IFITM2_IL;IFITM2_TR;IFITM3_TR;IFITM3_RE;IFITM3_CD19;IFITM1_RE;IFITM3_IL	3	3	8	35	0
155	CD151;TSPAN4;POLR2L	6330474;110661;540619;6550259;1940132;6200017	CD4;CD8;CD14;CD15;CD19;PLA;IL;TR;RE	CD151_CD4;CD151_CD8;TSPAN4_CD4;TSPAN4_CD14;CD151_CD14;CD151_CD15;TSPAN4_CD19;CD151_CD19;CD151_PLA;CD151_IL;CD151_TR;CD151_RE;POLR2L_CD8;POLR2L_TR;POLR2L_RE;POLR2L_CD4;POLR2L_CD14;POLR2L_CD19;POLR2L_IL	3	6	9	33	27
156	PRPF19;TMEM109;MS4A10	7050189;6130193;160066	CD4;CD8;TR;RE	PRPF19_CD4;TMEM109_CD4;TMEM109_CD8;MS4A10_TR;PRPF19_TR;MS4A10_RE;PRPF19_RE	3	3	4	6	10
157	TRPT1;TRMT112;PRDX5	940669;5420398;520750;3310564;2630056	CD4;CD8;CD19;CD14;CD15;IL;TR;RE	TRPT1_CD4;TRPT1_CD8;TRPT1_CD19;TRMT112_CD4;PRDX5_CD4;TRMT112_CD8;TRMT112_CD14;PRDX5_CD14;TRMT112_CD15;TRMT112_CD19;PRDX5_CD19;TRMT112_IL;TRMT112_TR;PRDX5_IL;TRMT112_RE	3	5	8	38	0
158	FAM76B;CEP57;MTMR2	6130273;7100519;4150739	CD4;CD8;CD14;CD15;CD19;TR;RE	FAM76B_CD4;FAM76B_CD8;FAM76B_CD14;CEP57_CD14;FAM76B_CD15;FAM76B_CD19;MTMR2_TR;MTMR2_RE	3	3	7	12	11
159	SIDT2;PCSK7;TAGLN	4890328;2900731;650678	CD4;CD8;CD14;CD19	SIDT2_CD4;PCSK7_CD4;PCSK7_CD8;PCSK7_CD14;SIDT2_CD14;SIDT2_CD19;TAGLN_CD19	3	3	4	8	9
160	JAML;MPZL2;H2AFX	1580465;6940379;3890228;4120538	CD4;CD8;CD14;CD15;RE	JAML_CD4;JAML_CD8;MPZL2_CD14;MPZL2_CD15;MPZL2_CD4;MPZL2_CD8;MPZL2_RE;H2AFX_RE	3	4	5	17	5
161	HMBS;SLC37A4;VPS11	7320021;5130577;6220563	CD4;CD8;CD14;CD19;IL;TR;RE	HMBS_CD4;HMBS_CD8;SLC37A4_CD14;HMBS_CD19;HMBS_IL;HMBS_TR;HMBS_RE;VPS11_CD4;HMBS_CD14;VPS11_CD14	3	3	7	15	4
162	DPAGT1;HINFP;PDZD3	6290719;2450192;4040377	CD4;CD14;CD15;CD19	DPAGT1_CD4;HINFP_CD4;DPAGT1_CD14;PDZD3_CD15;DPAGT1_CD19	3	3	4	4	4
163	GAPDH;SCARNA10;IFFO1	2640091;2760332;2640048;6620050	CD4;CD8;CD14;TR;RE;CD15	GAPDH_CD4;SCARNA10_CD8;GAPDH_CD14;GAPDH_TR;GAPDH_RE;GAPDH_CD15;IFFO1_CD15	3	4	6	14	0
164	LOC374443;CLEC2D;CLECL1	4010681;6760148;2570132;5490341;3520129;6370414	CD4;CD8;CD14;CD19;IL	LOC374443_CD4;LOC374443_CD8;CLEC2D_CD8;CLEC2D_CD4;LOC374443_CD14;LOC374443_CD19;CLEC2D_CD19;CLECL1_CD19;CLECL1_IL;CLECL1_CD4;CLECL1_CD8;CLECL1_CD14	3	6	5	15	14
165	PPHLN1;GXYLT1;PRICKLE1	2810730;1430706;2570373;7330131;1770224	CD4;CD8;CD14;CD19	PPHLN1_CD4;PPHLN1_CD8;GXYLT1_CD14;PRICKLE1_CD19;PPHLN1_CD19;PPHLN1_CD14	3	5	4	10	4
166	CERS5;DIP2B;ATF1	6330356;7510392;510064;7200575	CD4;CD8;CD14;CD15;CD19;RE	CERS5_CD4;CERS5_CD8;CERS5_CD14;CERS5_CD15;CERS5_CD19;CERS5_RE;DIP2B_CD8;DIP2B_CD15;ATF1_CD15;ATF1_CD14	3	4	6	17	0
167	LIMA1;COX14;DIP2B	4880537;6620360;7510392	CD4;CD8;CD14	LIMA1_CD4;LIMA1_CD8;COX14_CD14;DIP2B_CD14	3	3	3	3	2
168	SUOX;RPS26;ESYT1	630110;2850592;4230121;4480356;4670048;5890730;6250292;6270307;6550243;6590377;6960195;6960373	CD4;CD8;CD14;CD15;CD19;PLA;IL;TR;RE	SUOX_CD4;RPS26_CD8;ESYT1_CD8;RPS26_CD4;ESYT1_CD4;RPS26_CD14;RPS26_CD15;RPS26_CD19;ESYT1_CD19;RPS26_PLA;RPS26_IL;RPS26_TR;RPS26_RE	3	12	9	12	28
169	LYZ;YEATS4;CPM	1690056;3370747;4810162;2510152	CD4;CD8;CD14;CD15;CD19;PLA;IL;TR;RE	LYZ_CD4;LYZ_CD8;YEATS4_CD8;YEATS4_CD4;LYZ_CD14;CPM_CD14;YEATS4_CD14;LYZ_CD15;YEATS4_CD15;LYZ_CD19;LYZ_PLA;LYZ_IL;YEATS4_IL;LYZ_TR;YEATS4_TR;LYZ_RE;YEATS4_RE;YEATS4_CD19	3	4	9	37	0
170	MAPKAPK5;ERP29;TMEM116	3140156;4120333;2070736	CD4;CD14;CD19;TR	MAPKAPK5_CD4;ERP29_CD4;TMEM116_CD14;MAPKAPK5_CD14;ERP29_CD19;MAPKAPK5_TR	3	3	4	7	7
171	TRIM13;DLEU1;SPRYD7	1410600;1260612;5490053;4010554;1190497	CD4;CD8;CD19;TR;RE	TRIM13_CD4;DLEU1_CD4;DLEU1_CD8;TRIM13_CD8;DLEU1_CD19;TRIM13_CD19;TRIM13_TR;SPRYD7_TR;DLEU1_TR;TRIM13_RE;SPRYD7_RE	3	5	5	27	0
172	INTS6;DHRS12;WDFY2	1820341;5050274;1660195;5080348	CD4;CD8;CD14;CD15;CD19;IL;RE	INTS6_CD4;INTS6_CD8;INTS6_CD14;DHRS12_CD15;INTS6_CD19;INTS6_IL;INTS6_RE;WDFY2_CD15	3	4	7	12	3
173	CKAP2;ATP7B;NEK3	1050672;7040711;7510259;1190504	CD4;CD8;CD14;CD15;CD19;IL;RE;TR	CKAP2_CD4;CKAP2_CD8;CKAP2_CD14;CKAP2_CD15;CKAP2_CD19;ATP7B_IL;NEK3_IL;NEK3_RE;NEK3_CD4;NEK3_CD14;NEK3_CD19;NEK3_TR	3	4	8	21	6
174	RBM23;PRMT5;HAUS4	2190743;3610092;3850520;4810112;5700520	CD4;CD8;CD14;CD19;IL;TR;RE;CD15	RBM23_CD4;RBM23_CD8;PRMT5_CD8;HAUS4_CD4;HAUS4_CD8;RBM23_CD14;RBM23_CD19;PRMT5_CD19;HAUS4_CD19;RBM23_IL;HAUS4_IL;HAUS4_TR;RBM23_TR;HAUS4_RE;PRMT5_CD15;HAUS4_CD14;RBM23_CD15	3	5	8	29	26
175	WDR25;WARS;SLC25A29	2260370;4860224;2710463;3710068;6760154	CD4;CD8;CD14;CD15;CD19;RE	WDR25_CD4;WDR25_CD8;WARS_CD8;WDR25_CD14;SLC25A29_CD15;WARS_CD15;WARS_CD19;WDR25_RE;WARS_CD14;WDR25_CD15	3	5	6	25	11
176	DIS3L;SNORD18A;TIPIN	4280300;1340497;6940348	CD4;CD8;CD14;CD19;IL;TR	DIS3L_CD4;SNORD18A_CD4;DIS3L_CD8;TIPIN_CD4;DIS3L_CD14;DIS3L_CD19;DIS3L_IL;DIS3L_TR	3	3	6	11	2
177	HDGFRP3;BTBD1;TM6SF1	3460296;4230528;240653	CD4;CD8;RE;PLA	HDGFRP3_CD4;HDGFRP3_CD8;BTBD1_RE;TM6SF1_PLA	3	3	4	3	2
178	SNRNP25;POLR3K;RHBDF1	4760450;1440639;7000703;1710189	CD4;CD8;CD14;CD15;IL;TR;CD19;RE	SNRNP25_CD4;SNRNP25_CD8;SNRNP25_CD14;POLR3K_CD15;SNRNP25_IL;SNRNP25_TR;POLR3K_CD4;POLR3K_CD14;SNRNP25_CD19;RHBDF1_TR;POLR3K_RE;SNRNP25_CD15;POLR3K_TR;SNRNP25_RE;POLR3K_CD8	3	4	8	22	21
179	NME3;HAGH;MSRB1	6450424;4900333;1440243;1780356	CD4;CD8;IL;TR;RE;CD14;CD19;CD15	NME3_CD4;NME3_CD8;HAGH_IL;MSRB1_TR;MSRB1_RE;HAGH_CD4;HAGH_CD8;HAGH_CD14;HAGH_CD19;HAGH_RE;HAGH_CD15	3	4	8	23	0
180	CCP110;TMC5;GDE1	5260082;2140601;6520075	CD4;CD8;IL;TR;RE	CCP110_CD4;CCP110_CD8;TMC5_IL;TMC5_TR;GDE1_IL;TMC5_RE	3	3	5	7	0
181	SLC7A6;ACD;DPEP2	6380364;1300154;1430347;1820681	CD4;CD8;CD14;CD19	SLC7A6_CD4;SLC7A6_CD8;ACD_CD14;SLC7A6_CD14;DPEP2_CD19	3	4	4	8	2
182	SNTB2;NIP7;TERF2	1240750;6280482;4210400	CD4;CD8;CD14;CD15;CD19;TR	SNTB2_CD4;SNTB2_CD8;NIP7_CD8;NIP7_CD4;NIP7_CD14;SNTB2_CD15;NIP7_CD15;SNTB2_CD19;NIP7_CD19;NIP7_TR;TERF2_CD14	3	3	6	17	13
183	ADAT1;TMEM231;CHST5	1710204;2120646;2630114;4920187;7050014	CD4;CD8;CD14;IL;TR;RE	ADAT1_CD4;ADAT1_CD8;ADAT1_CD14;ADAT1_IL;TMEM231_IL;CHST5_TR;TMEM231_RE	3	5	6	9	14
184	CENPN;CMC2;GCSH	6550373;6400025;60196	CD4;CD8;CD14;CD15;CD19;PLA;TR;RE	CENPN_CD4;CENPN_CD8;CMC2_CD14;CENPN_CD14;CMC2_CD15;CENPN_CD19;CMC2_PLA;GCSH_TR;CMC2_TR;CENPN_TR;CMC2_RE;CENPN_RE	3	3	8	27	0
185	WDR81;SMYD4;SERPINF1	5130594;6350240;6290356	CD4;CD8;CD14;RE;CD19;IL;TR	WDR81_CD4;SMYD4_CD8;SMYD4_CD4;SMYD4_CD14;SMYD4_RE;WDR81_CD8;SMYD4_CD19;SMYD4_IL;SMYD4_TR;SERPINF1_CD14	3	3	7	9	6
186	LOC101928000;ZNF232;SCIMP	4040343;6980435;4060632;5890678	CD4;CD8;CD14;CD19;TR;RE	LOC101928000_CD4;LOC101928000_CD8;ZNF232_CD8;LOC101928000_CD14;SCIMP_CD14;LOC101928000_CD19;LOC101928000_TR;LOC101928000_RE	3	4	6	16	10
187	RABEP1;NUP88;RPAIN	240110;3800678;770164;730543	CD4;CD8;CD14;CD15;CD19;IL;TR;RE	RABEP1_CD4;RABEP1_CD8;NUP88_CD4;NUP88_CD8;RABEP1_CD14;NUP88_CD14;RABEP1_CD15;RABEP1_CD19;NUP88_CD19;RABEP1_IL;RABEP1_TR;NUP88_TR;RPAIN_TR;RABEP1_RE;NUP88_RE;RPAIN_RE;RPAIN_CD14	3	4	8	16	22
188	C17orf100;TXNDC17;MED31	6760270;5560594;5130670	CD4;CD8;CD15;TR;RE;PLA;CD14;IL	C17orf100_CD4;C17orf100_CD8;TXNDC17_CD15;TXNDC17_TR;TXNDC17_RE;TXNDC17_PLA;MED31_CD14;TXNDC17_IL	3	3	8	6	5
189	ELP5;ACADVL;YBX2	2360131;4180491;1170647;1240551;4070309	CD4;CD8;CD14;CD15;CD19;PLA;IL;TR;RE	ELP5_CD4;ELP5_CD8;ELP5_CD14;ACADVL_CD15;ELP5_CD19;ACADVL_PLA;ELP5_IL;ELP5_TR;YBX2_TR;ELP5_RE;YBX2_RE;YBX2_IL	3	5	9	32	23
190	SCO1;ADPRM;TMEM220	3450563;6580129;60598	CD4;CD8;CD14;CD15;CD19;IL;TR;RE	SCO1_CD4;SCO1_CD8;ADPRM_CD4;ADPRM_CD8;SCO1_CD14;ADPRM_CD15;SCO1_CD19;ADPRM_CD19;SCO1_IL;TMEM220_IL;SCO1_TR;TMEM220_TR;SCO1_RE;ADPRM_RE	3	3	8	16	17
191	ZSWIM7;CENPV;ADORA2B	2000209;1030026;10722;2060040	CD4;CD8;CD14;CD15;CD19;PLA;IL;TR;RE	ZSWIM7_CD4;ZSWIM7_CD8;ZSWIM7_CD14;ZSWIM7_CD15;ZSWIM7_CD19;ZSWIM7_PLA;ZSWIM7_IL;ZSWIM7_TR;ZSWIM7_RE;CENPV_CD4;CENPV_CD8;CENPV_TR;ADORA2B_PLA;CENPV_CD19;CENPV_PLA;CENPV_IL	3	4	9	24	4
192	CDK5R1;MYO1D;C17orf75	2750280;1400474;3930594;5900360	CD4;CD8;CD14;CD19;RE;IL	CDK5R1_CD4;MYO1D_CD8;CDK5R1_CD8;CDK5R1_CD14;CDK5R1_CD19;CDK5R1_RE;C17orf75_IL	3	4	6	16	5
193	GGNBP2;DHRS11;ZNHIT3	4900639;6980300;3450253;6650561	CD4;CD8;CD14;CD15;CD19;TR;RE	GGNBP2_CD4;GGNBP2_CD8;DHRS11_CD4;GGNBP2_CD14;DHRS11_CD14;ZNHIT3_CD15;GGNBP2_CD15;GGNBP2_CD19;ZNHIT3_TR;GGNBP2_TR;GGNBP2_RE	3	4	7	21	19
194	VAT1;ATP6V0A1;BRCA1	2600746;1660215;540411;2810465	CD4;CD14;CD15;TR	VAT1_CD4;ATP6V0A1_CD4;VAT1_CD14;BRCA1_CD15;BRCA1_TR	3	4	4	4	8
195	LRRC37A4P;ARHGAP27;NSF	1990041;7330070;5260138;4040279;1410484	CD4;CD8;CD14;CD15;CD19;IL;TR;RE	LRRC37A4P_CD4;LRRC37A4P_CD8;LRRC37A4P_CD14;LRRC37A4P_CD15;LRRC37A4P_CD19;LRRC37A4P_IL;LRRC37A4P_TR;LRRC37A4P_RE;ARHGAP27_RE;NSF_CD4;NSF_CD8;NSF_CD14;NSF_CD19;ARHGAP27_TR;ARHGAP27_CD14;ARHGAP27_CD15	3	5	8	27	18
196	MRPL45P2;TBKBP1;ITGB3	1710280;3310646;1470685	CD4;CD8;CD14;CD15;CD19;IL;TR;RE	MRPL45P2_CD4;MRPL45P2_CD8;MRPL45P2_CD14;TBKBP1_CD15;MRPL45P2_CD19;MRPL45P2_IL;MRPL45P2_TR;MRPL45P2_RE;ITGB3_CD8	3	3	8	16	6
197	ATP5G1;TTLL6;CALCOCO2	5870446;4290601;5820646	CD4;CD8;CD14;TR;RE	ATP5G1_CD4;ATP5G1_CD8;ATP5G1_CD14;TTLL6_TR;TTLL6_RE;CALCOCO2_TR	3	3	5	7	0
198	STRA13;DCXR;ANAPC11	270605;6660132;10220	CD4;CD8;CD14;CD19;IL;RE;TR	STRA13_CD4;STRA13_CD8;DCXR_CD8;DCXR_CD4;DCXR_CD14;STRA13_CD19;DCXR_CD19;DCXR_IL;STRA13_CD14;STRA13_IL;STRA13_RE;DCXR_TR;DCXR_RE;ANAPC11_CD19;STRA13_TR	3	3	7	17	6
199	NARF;OGFOD3;HEXDC	2360491;2480026;3840370	CD4;CD8;CD15;CD19;RE	NARF_CD4;NARF_CD8;OGFOD3_CD8;HEXDC_CD15;HEXDC_CD19;HEXDC_RE	3	3	5	6	6
200	XAB2;PCP2;STXBP2	5490671;5260376;6960026	CD4;CD8;CD14;CD15;CD19;IL;TR;RE;PLA	XAB2_CD4;XAB2_CD8;XAB2_CD14;XAB2_CD15;XAB2_CD19;XAB2_IL;XAB2_TR;XAB2_RE;PCP2_PLA;STXBP2_CD14	3	3	9	20	2
201	CARM1;C19orf52;ELOF1	460382;6290253;630709	CD4;CD8;CD19	CARM1_CD4;CARM1_CD8;C19orf52_CD8;C19orf52_CD4;ELOF1_CD19	3	3	3	2	2
202	SSBP4;LRRC25;ELL	6840630;3850678;6650086	CD4;CD8;CD15;CD19;RE;CD14	SSBP4_CD4;SSBP4_CD8;LRRC25_CD15;LRRC25_CD19;SSBP4_CD19;SSBP4_RE;ELL_CD14;ELL_CD15	3	3	6	7	5
203	ZNF493;ZNF429;ZNF431	4280075;4290019;4250427;5270709;4220541	CD4;CD8;CD15;CD14	ZNF493_CD4;ZNF493_CD8;ZNF493_CD15;ZNF493_CD14;ZNF429_CD15;ZNF431_CD15	3	5	4	10	0
204	HNRNPL;RINL;ECH1	2360608;2900474;5360553	CD4;CD8;CD14;CD15;CD19;IL;TR;RE	HNRNPL_CD4;HNRNPL_CD8;RINL_CD4;HNRNPL_CD14;HNRNPL_CD15;HNRNPL_CD19;HNRNPL_IL;HNRNPL_TR;HNRNPL_RE;RINL_CD8;ECH1_CD14;RINL_CD14	3	3	8	12	6
205	ZNF404;LOC100505715;KCNN4	510719;1050100;3610730	CD4;CD8;CD14;CD19;TR;RE	ZNF404_CD4;LOC100505715_CD8;LOC100505715_CD4;LOC100505715_CD14;LOC100505715_CD19;LOC100505715_TR;LOC100505715_RE;KCNN4_CD14	3	3	6	16	0
206	SLC6A16;CD37;TEAD2	620707;3800373;4670398;1510133	CD4;CD8;CD19	SLC6A16_CD4;CD37_CD8;TEAD2_CD19	3	4	3	2	2
207	PIH1D1;FCGRT;ALDH16A1	5910202;4200176;940441	CD4;CD8;RE	PIH1D1_CD4;FCGRT_CD8;PIH1D1_CD8;ALDH16A1_CD4;PIH1D1_RE	3	3	3	3	5
208	TSEN34;RPS9;LILRB3	5820528;5900110;6250097;2470017	CD4;CD8;CD14;CD15;CD19;IL;TR;PLA;RE	TSEN34_CD4;RPS9_CD8;RPS9_CD4;RPS9_CD14;RPS9_CD15;TSEN34_CD8;TSEN34_CD19;RPS9_CD19;RPS9_IL;LILRB3_TR;TSEN34_TR;RPS9_TR;LILRB3_CD14;TSEN34_CD15;TSEN34_CD14;RPS9_PLA;RPS9_RE	3	4	9	30	27
209	LILRA3;LILRB2;LILRA5	6200370;6330612;540671;620136;2470162;5890095	CD4;CD14;CD15	LILRA3_CD4;LILRB2_CD14;LILRA3_CD14;LILRA3_CD15;LILRA5_CD15	3	6	3	20	0
210	ABHD12;PYGB;ENTPD6	2710615;4540326;7200215;7100615	CD4;CD8;CD14;CD15;CD19;PLA;IL;TR;RE	ABHD12_CD4;ABHD12_CD8;PYGB_CD8;PYGB_CD4;ENTPD6_CD8;ABHD12_CD14;PYGB_CD14;PYGB_CD15;PYGB_CD19;PYGB_PLA;ABHD12_IL;ABHD12_TR;ENTPD6_TR;ABHD12_RE;ENTPD6_RE	3	4	9	36	0
211	YWHAB;PABPC1L;TOMM34	7380709;1340521;5490301;1190445	CD4;CD8;CD14;CD15;CD19;PLA;IL;TR;RE	YWHAB_CD4;YWHAB_CD8;YWHAB_CD14;PABPC1L_CD15;YWHAB_CD15;YWHAB_CD19;YWHAB_PLA;YWHAB_IL;YWHAB_TR;YWHAB_RE;TOMM34_CD15;TOMM34_CD4;TOMM34_CD19;TOMM34_TR;TOMM34_CD8;TOMM34_CD14;TOMM34_IL;TOMM34_RE	3	4	9	27	23
212	IFNGR2;TMEM50B;ITSN1	2570291;3460307;4610070	CD4;CD8;CD14;CD15;CD19;IL;TR;RE	IFNGR2_CD4;IFNGR2_CD8;IFNGR2_CD14;TMEM50B_CD14;IFNGR2_CD15;TMEM50B_CD15;IFNGR2_CD19;TMEM50B_IL;TMEM50B_TR;ITSN1_TR;TMEM50B_RE;ITSN1_RE	3	3	8	30	0
213	BCL2L13;ATP6V1E1;BID	7200452;6860543;5890450;1440037;1190022	CD4;CD8;CD14;CD19;CD15;RE;TR	BCL2L13_CD4;BCL2L13_CD8;ATP6V1E1_CD14;BCL2L13_CD19;BID_CD15;BID_CD4;BID_CD14;BID_CD8;BCL2L13_CD14;BID_RE;BID_TR	3	5	7	11	2
214	APOBEC3D;APOBEC3G;APOBEC3H	4760035;1190026;160292;4120369	CD4;CD8;CD15	APOBEC3D_CD4;APOBEC3G_CD4;APOBEC3G_CD8;APOBEC3H_CD4;APOBEC3H_CD8;APOBEC3G_CD15	3	4	3	11	0
215	RRP7A;PACSIN2;ARFGAP3	3130598;3140669;7550333;3440477;5090056	CD4;CD8;CD14;CD15;CD19;IL;TR;RE	RRP7A_CD4;RRP7A_CD8;RRP7A_CD14;RRP7A_CD15;RRP7A_CD19;RRP7A_IL;RRP7A_TR;PACSIN2_TR;RRP7A_RE;PACSIN2_CD4;PACSIN2_CD8;ARFGAP3_CD14;ARFGAP3_CD15;PACSIN2_CD15;PACSIN2_CD19;ARFGAP3_TR;ARFGAP3_RE	3	5	8	26	18
216	ARPC2;GPBAR1;PNKD	7160327;2940068;4730349;5560079	CD4;CD14;PLA;RE;TR;IL	ARPC2_CD4;GPBAR1_CD14;PNKD_CD14;PNKD_PLA;PNKD_RE;PNKD_TR;PNKD_IL	3	4	6	13	7
217	GPX1;IP6K1;APEH	60647;6130537;450475	CD4;CD14;CD19;IL;TR;RE	GPX1_CD4;GPX1_CD14;IP6K1_CD14;APEH_CD19;GPX1_CD19;GPX1_IL;GPX1_TR;GPX1_RE	3	3	6	15	6
218	DPP7;SAPCD2;UAP1L1	2480364;1010470;6100609	CD4;CD14	DPP7_CD4;SAPCD2_CD14;UAP1L1_CD14	3	3	2	2	0
219	SPI1;MYBPC3;PSMC3	5810398;6940768;6960315	CD4;CD14;CD15;CD19;IL;TR;RE	SPI1_CD4;SPI1_CD14;SPI1_CD15;MYBPC3_CD15;SPI1_CD19;SPI1_IL;PSMC3_IL;PSMC3_TR;PSMC3_RE	3	3	7	14	13
220	SAC3D1;NAALADL1;SLC25A45	4210692;4120626;5090452	CD4;CD14;CD19	SAC3D1_CD4;NAALADL1_CD14;SLC25A45_CD19;SAC3D1_CD19	3	3	3	4	0
221	VPS29;FAM216A;GPN3	5270608;780240;6980736;4150431	CD4;CD14;CD15	VPS29_CD4;FAM216A_CD14;GPN3_CD15;GPN3_CD14	3	4	3	5	2
222	DCAF7;SMARCD2;MAP3K3	4220180;1580327;2970189	CD4;CD14	DCAF7_CD4;SMARCD2_CD14;MAP3K3_CD4	3	3	2	1	1
223	UBA52;C19orf60;KXD1	6550358;2650274;6760414;3780131	CD4;CD14;CD19;TR;CD8;CD15;IL;RE	UBA52_CD4;C19orf60_CD14;C19orf60_CD19;UBA52_TR;UBA52_CD8;UBA52_CD14;C19orf60_CD15;UBA52_IL;UBA52_RE;KXD1_CD14	3	4	8	16	19
224	HNRNPK;RMI1;C9orf64	5820619;1990433;4920215;770286	CD4;CD15;IL	HNRNPK_CD4;RMI1_CD15;C9orf64_IL	3	4	3	2	2
225	AMD1;CDK19;GTF3C6	50050;3930452;4200110;4290102	CD4;CD19;TR;RE	AMD1_CD4;CDK19_CD19;GTF3C6_TR;GTF3C6_RE	3	4	4	6	1
226	C8orf59;CA13;LRRCC1	1510452;3130703;1500681	CD4;CD19;PLA;IL;TR;CD8;RE	C8orf59_CD4;C8orf59_CD19;CA13_PLA;LRRCC1_IL;CA13_TR;C8orf59_CD8;LRRCC1_CD4;LRRCC1_TR;LRRCC1_RE	3	3	7	12	0
227	ALDOC;FLOT2;TLCD1	7330544;2450129;1430681	CD4;CD19;PLA;TR;RE	ALDOC_CD4;ALDOC_CD19;FLOT2_PLA;TLCD1_TR;ALDOC_TR;ALDOC_RE	3	3	5	5	8
228	CHMP5;SPINK4;NFX1	4640703;5310368;2480494	CD4;IL;TR;RE	CHMP5_CD4;SPINK4_IL;NFX1_CD4;SPINK4_TR;SPINK4_RE	3	3	4	5	2
229	MRPS26;VPS16;PTPRA	3310445;3830180;5270743	CD4;IL;RE;CD8;CD14;TR	MRPS26_CD4;VPS16_IL;MRPS26_RE;VPS16_CD8;PTPRA_CD8;VPS16_CD14;VPS16_TR	3	3	6	12	0
230	PLCD1;CTDSPL;VILL	1580324;1770170;630689	CD4;TR;RE	PLCD1_CD4;CTDSPL_TR;VILL_RE;CTDSPL_RE	3	3	3	2	2
231	MFSD5;ESPL1;C12orf10	6900600;540224;1260022	CD4;TR;RE;IL	MFSD5_CD4;MFSD5_TR;MFSD5_RE;ESPL1_IL;C12orf10_RE;ESPL1_TR	3	3	4	10	0
232	PEA15;NCSTN;COPA	3610228;7210719;4150500	CD8;CD14;CD15	PEA15_CD8;NCSTN_CD14;COPA_CD15;NCSTN_CD15	3	3	3	3	3
233	HIBCH;C2orf88;INPP1	4640750;4900309;6660315	CD8;CD14;CD19;IL;TR;RE	HIBCH_CD8;HIBCH_CD14;HIBCH_CD19;HIBCH_IL;HIBCH_TR;HIBCH_RE;C2orf88_TR;INPP1_CD19	3	3	6	12	0
234	ERCC8;NDUFAF2;ELOVL7	1570242;5720398;6400209;5090706	CD8;CD14;TR	ERCC8_CD8;ERCC8_CD14;NDUFAF2_CD14;ELOVL7_TR	3	4	3	6	2
235	VNN2;VNN3;VNN1	2690239;4010133;5310754;7100161;3370041	CD8;CD14;CD15	VNN2_CD8;VNN3_CD14;VNN2_CD15;VNN1_CD15;VNN3_CD15;VNN2_CD14	3	5	3	21	8
236	COX19;C7orf50;GPER1	1450255;5810671;270593;520463	CD8;CD14;TR;RE;CD19;PLA	COX19_CD8;COX19_CD14;C7orf50_CD14;C7orf50_CD8;COX19_TR;COX19_RE;C7orf50_CD19;GPER1_RE;C7orf50_PLA;GPER1_TR	3	4	6	11	5
237	KLRC3;YBX3;KLRC2	1070487;2320129;2360164	CD8;CD14	KLRC3_CD8;YBX3_CD14;KLRC2_CD8	3	3	2	1	2
238	GBA;THBS3;MUC1	4780133;1260039;520128;7650026;7200601	CD8;CD15;CD14;RE;TR	GBA_CD8;THBS3_CD15;THBS3_CD14;GBA_CD14;MUC1_RE;MUC1_TR	3	5	5	9	2
239	BYSL;TOMM6;CCND3	4860356;2070564;6380370	CD8;CD15;TR	BYSL_CD8;TOMM6_CD15;CCND3_TR	3	3	3	1	2
240	TTC13;ARV1;FAM89A	4490014;1500246;6200215;7400747	CD8;TR;CD14;CD15;CD19;RE	TTC13_CD8;ARV1_TR;TTC13_CD14;TTC13_CD15;ARV1_CD19;FAM89A_RE	3	4	6	10	0
241	TMEM206;PPP2R5A;NENF	380356;5870746;3120139	CD14;CD15;PLA;RE	TMEM206_CD14;PPP2R5A_CD15;NENF_PLA;PPP2R5A_RE	3	3	4	4	0
242	DCUN1D4;SGCB;USP46	6660348;1190162;4230215	CD14;CD15;TR	DCUN1D4_CD14;SGCB_CD14;DCUN1D4_CD15;USP46_TR	3	3	3	6	0
243	TREML3P;TREML4;TREM1	2470131;1690670;3310091	CD14;CD15;PLA	TREML3P_CD14;TREML4_CD15;TREML3P_CD15;TREM1_CD15;TREML3P_PLA	3	3	3	4	4
244	VKORC1L1;GUSB;ASL	6510189;3610553;6620598;4850681	CD14;CD15;IL;TR;RE	VKORC1L1_CD14;GUSB_CD15;VKORC1L1_CD15;ASL_IL;ASL_TR;ASL_RE	3	4	5	12	0
245	FRAT1;RRP12;FRAT2	3400646;3460687;7330026	CD14;CD15	FRAT1_CD14;RRP12_CD15;FRAT2_CD14;FRAT2_CD15;RRP12_CD14	3	3	2	9	0
246	PLEKHA1;HTRA1;DMBT1	3930541;6650324;730612;6220209	CD14;IL;TR;RE	PLEKHA1_CD14;HTRA1_CD14;DMBT1_IL;DMBT1_TR;DMBT1_RE	3	4	4	5	5
247	CCDC15;TMEM218;ROBO3	6110095;4050463;6200593;5860717	CD14;CD15;TR	CCDC15_CD14;TMEM218_CD15;CCDC15_CD15;ROBO3_TR	3	4	3	7	0
248	FOXJ2;NECAP1;C3AR1	4900332;2640114;840068	CD14;CD15	FOXJ2_CD14;NECAP1_CD15;FOXJ2_CD15;C3AR1_CD15;C3AR1_CD14	3	3	2	8	0
249	RNASE3;RNASE2;ECRP	3130543;2640068;5360477	CD14	RNASE3_CD14;RNASE2_CD14;ECRP_CD14	3	3	1	3	0
250	MBTPS1;NECAB2;HSDL1	3390020;2690181;5270747;5310114	CD14;CD15	MBTPS1_CD14;NECAB2_CD15;MBTPS1_CD15;HSDL1_CD15	3	4	2	9	0
251	PLPPR2;EPOR;TMEM205	4480221;3310242;7210528	CD14;TR	PLPPR2_CD14;EPOR_CD14;TMEM205_CD14;TMEM205_TR	3	3	2	4	0
252	VPS29;FAM216A;GLTP	5270608;780240;4490017	CD14;CD19;TR	VPS29_CD14;FAM216A_CD19;GLTP_TR	3	3	3	3	0
253	SH3BGRL3;UBXN11;RPS6KA1	6280240;6020246;4730739	CD14;PLA;TR;RE	SH3BGRL3_CD14;UBXN11_PLA;SH3BGRL3_TR;RPS6KA1_RE;SH3BGRL3_RE	3	3	4	3	4
254	STAT2;CS;CNPY2	130519;6380333;4150475	CD14;TR;RE	STAT2_CD14;CS_TR;CNPY2_RE	3	3	3	1	2
255	AKR1B1;AKR1B15;AKR1B10	4260139;2760274;5310646;1850484	CD14;RE;IL;TR	AKR1B1_CD14;AKR1B15_RE;AKR1B10_RE;AKR1B15_IL;AKR1B15_TR	3	4	4	9	0
256	SKAP2;HOXA5;HOXA2	6040008;7160360;6620437;2060471	CD15;TR;IL	SKAP2_CD15;HOXA5_CD15;HOXA2_CD15;HOXA5_TR;HOXA5_IL	3	4	3	7	0
257	SFXN4;PRDX3;GRK5	1820706;5570292;5820020;3190239	CD15	SFXN4_CD15;PRDX3_CD15;GRK5_CD15	3	4	1	3	3
258	PCNX4;DHRS7;RTN1	4780053;4210470;3930731;6860193	CD15;PLA;TR;RE	PCNX4_CD15;DHRS7_PLA;DHRS7_TR;DHRS7_RE;RTN1_PLA	3	4	4	4	6
259	RPS11;RPL13A;ATF5	5560349;1500538;6060356;1570484	CD15;PLA;RE	RPS11_CD15;RPL13A_PLA;ATF5_RE	3	4	3	2	3
260	VPS53;FAM57A;GEMIN4	7210671;5910600;6450300	CD15;IL;TR;RE	VPS53_CD15;FAM57A_IL;GEMIN4_TR;FAM57A_RE;FAM57A_TR	3	3	4	6	3
261	CPSF3;ITGB1BP1;ADAM17	5720564;6180019;5260546	CD19;TR	CPSF3_CD19;ITGB1BP1_CD19;ADAM17_TR	3	3	2	3	0
262	ZNF165;ZSCAN9;ZSCAN16	6200014;4830220;2470296	CD19;TR;RE	ZNF165_CD19;ZSCAN9_TR;ZSCAN16_RE;ZSCAN9_RE;ZSCAN16_TR	3	3	3	2	3
263	INTS8;TP53INP1;NDUFAF6	6660286;5420538;6660630;6480202	CD19;TR;RE	INTS8_CD19;TP53INP1_TR;TP53INP1_RE;NDUFAF6_TR	3	4	3	7	3
264	GSTA1;GSTA5;GSTA2	1090561;2370594;2490520;2900050;5260176	PLA;IL;TR;RE	GSTA1_PLA;GSTA1_IL;GSTA5_IL;GSTA2_IL;GSTA1_TR;GSTA2_TR;GSTA1_RE;GSTA2_RE	3	5	4	13	5
265	SNX2;PPIC;SNX24	5550736;2970735;4200187;7000114	PLA;TR;RE;IL	SNX2_PLA;PPIC_TR;SNX24_TR;PPIC_RE;PPIC_IL	3	4	4	8	3
266	NAE1;CES2;FAM96B	4010243;3520372;6510487	PLA;TR;RE	NAE1_PLA;CES2_TR;FAM96B_TR;CES2_RE;NAE1_RE	3	3	3	4	4
267	UGT1A10;UGT1A7;UGT1A1	1070088;1340408;2630332	TR	UGT1A10_TR;UGT1A7_TR;UGT1A1_TR	3	3	1	3	0
268	REXO2;NXPE4;NXPE1	4230554;3140706;5690021	TR;RE	REXO2_TR;NXPE4_TR;NXPE1_TR;NXPE1_RE	3	3	2	2	4
269	NIN;PYGL;ABHD12B	2190196;2760427;4880437;2690040;5310717	TR;RE	NIN_TR;NIN_RE;PYGL_RE;ABHD12B_RE;ABHD12B_TR;PYGL_TR	3	5	2	16	0
270	B3GALT6;TNFRSF4	2510477;650328	CD4;CD8;CD14;CD19	B3GALT6_CD4;B3GALT6_CD8;TNFRSF4_CD8;B3GALT6_CD14;B3GALT6_CD19	2	2	4	7	0
271	TNFRSF14;FAM213B	6520725;4210133	CD4;CD8;IL;TR	TNFRSF14_CD4;TNFRSF14_CD8;TNFRSF14_IL;TNFRSF14_TR;FAM213B_CD8	2	2	4	4	1
272	CASP9;PLEKHM2	4280735;3390092	CD4;CD8;CD14	CASP9_CD4;CASP9_CD8;CASP9_CD14;PLEKHM2_CD14	2	2	3	3	1
273	DDOST;PINK1	6450605;2490259	CD4	DDOST_CD4;PINK1_CD4	2	2	1	1	0
274	STMN1;PAFAH2	3460707;610600	CD4	STMN1_CD4;PAFAH2_CD4	2	2	1	1	0
275	AKIRIN1;NDUFS5	5820133;520040;6980398	CD4;CD8;CD14;CD15;CD19;PLA;TR;RE;IL	AKIRIN1_CD4;AKIRIN1_CD8;NDUFS5_CD8;NDUFS5_CD4;AKIRIN1_CD14;NDUFS5_CD15;AKIRIN1_CD19;NDUFS5_CD19;AKIRIN1_PLA;AKIRIN1_TR;AKIRIN1_RE;NDUFS5_CD14;NDUFS5_IL;NDUFS5_TR;NDUFS5_RE;AKIRIN1_CD15;NDUFS5_PLA;AKIRIN1_IL	2	3	9	36	0
276	MACF1;PABPC4	6370739;5310278;7000228	CD4;CD8	MACF1_CD4;PABPC4_CD8;PABPC4_CD4;MACF1_CD8	2	3	2	7	7
277	PPIE;BMP8B	2810653;2690634;5390181;4570279	CD4;CD8;CD14;CD19;TR;RE;IL	PPIE_CD4;PPIE_CD8;PPIE_CD14;PPIE_CD19;PPIE_TR;BMP8B_TR;PPIE_RE;BMP8B_IL;BMP8B_RE	2	4	7	31	0
278	CAP1;PPT1	4920379;1070754;7200041	CD4;CD8;CD19;PLA;TR;RE;CD15;CD14	CAP1_CD4;CAP1_CD8;CAP1_CD19;CAP1_PLA;CAP1_TR;CAP1_RE;CAP1_CD15;PPT1_CD15;CAP1_CD14;PPT1_CD14	2	3	8	12	7
279	SVBP;C1orf50	630086;6350292	CD4;CD8;CD14;CD15;CD19;PLA;IL;TR;RE	SVBP_CD4;SVBP_CD8;C1orf50_CD4;SVBP_CD14;SVBP_CD15;SVBP_CD19;SVBP_PLA;SVBP_IL;C1orf50_IL;SVBP_TR;C1orf50_TR;SVBP_RE;C1orf50_RE	2	2	9	14	13
280	MED8;HYI	3060619;430523;7330546;130445	CD4;CD8;CD14;CD19;IL;TR;RE	MED8_CD4;MED8_CD8;MED8_CD14;MED8_CD19;MED8_IL;MED8_TR;MED8_RE;HYI_IL	2	4	7	29	24
281	OMA1;TACSTD2	4860435;1260347;6270138	CD4;CD8;CD14;CD15;CD19;TR;RE	OMA1_CD4;OMA1_CD8;TACSTD2_CD14;OMA1_CD14;OMA1_CD15;TACSTD2_CD15;OMA1_CD19;OMA1_TR;OMA1_RE	2	3	7	13	0
282	ITGB3BP;PGM1	5890253;2070291	CD4;CD8;CD14;CD19	ITGB3BP_CD4;ITGB3BP_CD8;ITGB3BP_CD14;ITGB3BP_CD19;PGM1_CD19	2	2	4	6	0
283	LEPROT;LEPR	6980255;2680382;1940196;6480348	CD4;CD8;CD14;CD15;CD19;PLA;IL;TR;RE	LEPROT_CD4;LEPR_CD4;LEPR_CD8;LEPROT_CD8;LEPROT_CD14;LEPROT_CD15;LEPROT_CD19;LEPR_PLA;LEPROT_PLA;LEPROT_IL;LEPROT_TR;LEPROT_RE;LEPR_CD14;LEPR_CD15;LEPR_CD19	2	4	9	23	0
284	ACADM;RABGGTB	430139;2600538;3990482	CD4;CD8;CD14;CD19;PLA;IL;TR;RE;CD15	ACADM_CD4;ACADM_CD8;RABGGTB_CD4;ACADM_CD14;RABGGTB_CD19;ACADM_CD19;ACADM_PLA;ACADM_IL;ACADM_TR;ACADM_RE;RABGGTB_CD15	2	3	9	22	11
285	GBP4;GBP5	1980524;1510364	CD4;CD8	GBP4_CD4;GBP5_CD8;GBP5_CD4	2	2	2	3	0
286	TMED5;DR1	4210309;4890706	CD4;CD8;CD14;CD15;CD19;PLA;RE;IL;TR	TMED5_CD4;TMED5_CD8;DR1_CD4;DR1_CD8;TMED5_CD14;TMED5_CD15;TMED5_CD19;DR1_PLA;TMED5_RE;DR1_CD14;DR1_CD19;DR1_IL;DR1_TR	2	2	9	20	13
287	CEPT1;DENND2D	2190730;5870403;1500703	CD4;CD8;CD19;TR;RE	CEPT1_CD4;CEPT1_CD8;CEPT1_CD19;DENND2D_TR;CEPT1_TR;CEPT1_RE;DENND2D_CD8	2	3	5	19	4
288	ST7L;RHOC	1430279;4250327;4390619	CD4;CD8;TR	ST7L_CD4;RHOC_CD4;RHOC_CD8;ST7L_TR	2	3	3	7	6
289	CDC42SE1;MLLT11	4480192;2630474;4540288	CD4;CD8;CD14;CD15;CD19;TR;RE	CDC42SE1_CD4;MLLT11_CD4;CDC42SE1_CD8;CDC42SE1_CD14;CDC42SE1_CD15;CDC42SE1_CD19;CDC42SE1_TR;CDC42SE1_RE	2	3	7	17	0
290	THEM4;S100A10	6100010;2490195;540681	CD4;CD8	THEM4_CD4;S100A10_CD4;THEM4_CD8;S100A10_CD8	2	3	2	6	0
291	S100A11;S100A10	110682;2490195;540681	CD4;CD8;CD19;CD14	S100A11_CD4;S100A11_CD8;S100A11_CD19;S100A10_CD14;S100A10_CD19	2	3	4	9	0
292	IFI16;AIM2	3870594;1260270	CD4;CD8	IFI16_CD4;AIM2_CD4;IFI16_CD8	2	2	2	1	1
293	PEX19;NCSTN	2750025;7210719	CD4;CD8;CD14;RE	PEX19_CD4;PEX19_CD8;PEX19_CD14;PEX19_RE;NCSTN_CD8	2	2	4	8	0
294	CD244;DEDD	5860224;1980220	CD4;CD8;CD14	CD244_CD4;CD244_CD8;DEDD_CD14;CD244_CD14	2	2	3	1	3
295	F11R;ARHGAP30	3850561;7650747	CD4;CD8;CD14;CD19	F11R_CD4;F11R_CD8;F11R_CD14;ARHGAP30_CD19	2	2	4	3	1
296	MGST3;ALDH9A1	7160400;1820044	CD4;CD8;CD14;CD15;CD19;PLA;TR;RE	MGST3_CD4;MGST3_CD8;MGST3_CD14;MGST3_CD15;MGST3_CD19;ALDH9A1_PLA;MGST3_PLA;MGST3_TR;MGST3_RE	2	2	8	20	0
297	METTL18;KIFAP3	4540463;1780524;1940482	CD4;CD8;CD14;CD19;PLA;TR;RE	METTL18_CD4;METTL18_CD8;KIFAP3_CD4;METTL18_CD14;METTL18_CD19;KIFAP3_PLA;KIFAP3_TR;KIFAP3_RE	2	3	7	12	13
298	MR1;IER5	2900451;650241	CD4;CD8;CD14;CD19	MR1_CD4;MR1_CD8;MR1_CD14;MR1_CD19;IER5_CD19	2	2	4	8	0
299	PRG4;TPR	6400288;6770014	CD4	PRG4_CD4;TPR_CD4	2	2	1	1	0
300	NSL1;TATDN3	6980747;6020368;4290292	CD4;CD8;CD14;CD19;IL;TR;RE	NSL1_CD4;NSL1_CD8;TATDN3_CD14;NSL1_CD14;NSL1_CD19;NSL1_IL;NSL1_TR;NSL1_RE	2	3	7	13	0
301	FBXO28;NVL	3990767;6040292;2900551	CD4;CD8;CD14;CD15;CD19;IL;TR;RE	FBXO28_CD4;FBXO28_CD8;FBXO28_CD14;FBXO28_CD15;FBXO28_CD19;FBXO28_IL;NVL_TR;FBXO28_TR;FBXO28_RE	2	3	8	30	8
302	JMJD4;SNAP47	4210300;5130112	CD4;CD8;CD14;CD19;RE	JMJD4_CD4;JMJD4_CD8;JMJD4_CD14;SNAP47_CD19;JMJD4_RE	2	2	5	5	4
303	NUP133;ABCB10	1450369;4810048;2260674;5670402;770706	CD4;CD8;CD14;CD19;TR	NUP133_CD4;ABCB10_CD4;ABCB10_CD8;ABCB10_CD14;ABCB10_CD19;NUP133_TR	2	5	5	21	0
304	MAP10;NTPCR	6270577;3460056	CD4;CD8;CD14;CD19;IL;TR;RE	MAP10_CD4;NTPCR_CD8;MAP10_CD8;NTPCR_CD4;NTPCR_CD14;NTPCR_CD19;NTPCR_IL;NTPCR_TR;NTPCR_RE	2	2	7	13	0
305	TBCE;TOMM20	4210491;3290703;3460121	CD4;CD8;CD14;CD19;IL	TBCE_CD4;TBCE_CD8;TBCE_CD14;TBCE_CD19;TBCE_IL;TOMM20_CD14	2	3	5	16	1
306	COX20;HNRNPU	5890368;1110315;4250112	CD4;CD8;CD14;CD19;IL;RE	COX20_CD4;HNRNPU_CD4;COX20_CD8;COX20_CD14;COX20_CD19;COX20_IL;COX20_RE	2	3	6	18	0
307	PPP1CB;TRMT61B	5720017;2490170;6200369	CD4;CD8;CD14;CD15;CD19;PLA;IL;TR;RE	PPP1CB_CD4;TRMT61B_CD8;TRMT61B_CD4;PPP1CB_CD8;TRMT61B_CD14;PPP1CB_CD14;PPP1CB_CD15;PPP1CB_CD19;PPP1CB_PLA;PPP1CB_IL;TRMT61B_IL;PPP1CB_TR;TRMT61B_TR;PPP1CB_RE;TRMT61B_CD19	2	3	9	33	21
308	FAM179A;CLIP4	6580403;3310672	CD4;CD8;CD15	FAM179A_CD4;FAM179A_CD8;CLIP4_CD15	2	2	3	1	1
309	LBH;LCLAT1	2810246;4230112;6520369;2120148;7040546	CD4;CD8;CD19;CD14;IL;TR;RE	LBH_CD4;LBH_CD8;LCLAT1_CD19;LCLAT1_CD4;LCLAT1_CD8;LCLAT1_CD14;LCLAT1_IL;LCLAT1_TR;LCLAT1_RE	2	5	7	37	1
310	PPP1R21;FOXN2	520598;3940242;6020612	CD4;CD8;TR;RE;IL;CD14	PPP1R21_CD4;PPP1R21_CD8;PPP1R21_TR;PPP1R21_RE;FOXN2_IL;PPP1R21_IL;PPP1R21_CD14	2	3	6	17	0
311	CFAP36;PNPT1	990114;4060050	CD4;CD8;CD14;CD19;RE	CFAP36_CD4;PNPT1_CD8;PNPT1_CD4;PNPT1_CD14;PNPT1_CD19;PNPT1_RE	2	2	5	8	1
312	C2orf74;AHSA2	4260609;1170220	CD4;CD8;CD14;CD15;CD19;IL;RE	C2orf74_CD4;C2orf74_CD8;C2orf74_CD14;AHSA2_CD15;C2orf74_CD15;C2orf74_CD19;C2orf74_IL;C2orf74_RE	2	2	7	13	4
313	GFPT1;NFU1	2350053;4920156;6380291	CD4;CD8;CD14;CD19;IL;TR;RE	GFPT1_CD4;GFPT1_CD8;GFPT1_CD14;GFPT1_CD19;NFU1_IL;GFPT1_IL;NFU1_TR;NFU1_RE;GFPT1_TR;GFPT1_RE	2	3	7	19	0
314	GMCL1;SNRNP27	110095;2260632;3290717	CD4;CD8;CD14;CD15;IL;TR;RE;CD19	GMCL1_CD4;GMCL1_CD8;SNRNP27_CD8;SNRNP27_CD4;SNRNP27_CD14;GMCL1_CD15;SNRNP27_CD15;SNRNP27_IL;SNRNP27_TR;SNRNP27_RE;SNRNP27_CD19	2	3	8	32	0
315	C2orf42;PCYOX1	5420719;3450725	CD4;CD8;TR	C2orf42_CD4;C2orf42_CD8;PCYOX1_TR	2	2	3	1	2
316	MRPL35;REEP1	2360243;5340100;6760022;1340192	CD4;CD8;CD14;CD19;PLA;TR;RE;IL	MRPL35_CD4;MRPL35_CD8;MRPL35_CD14;MRPL35_CD19;REEP1_PLA;MRPL35_TR;MRPL35_RE;MRPL35_IL;REEP1_RE	2	4	8	13	14
317	ANKRD36;ACTR1B	6270711;2120088	CD4;CD8;CD19;TR;RE	ANKRD36_CD4;ACTR1B_CD4;ANKRD36_CD8;ACTR1B_CD8;ANKRD36_CD19;ANKRD36_TR;ANKRD36_RE	2	2	5	14	0
318	SNORD89;RNF149	5810411;990735	CD4;CD8;CD14;CD19	SNORD89_CD4;SNORD89_CD8;SNORD89_CD14;RNF149_CD19	2	2	4	6	0
319	MRPS9;FHL2	4830731;990288	CD4;CD8;CD14;CD19;TR;RE	MRPS9_CD4;MRPS9_CD8;MRPS9_CD14;MRPS9_CD19;MRPS9_TR;MRPS9_RE;FHL2_CD8	2	2	6	8	1
320	RPL23AP7;IL1RN	3130682;5910041;3450722;4480242;3060735	CD4;CD8;CD14;CD19;PLA;IL;RE	RPL23AP7_CD4;RPL23AP7_CD8;RPL23AP7_CD14;RPL23AP7_CD19;RPL23AP7_PLA;IL1RN_IL;IL1RN_RE	2	5	7	19	0
321	CCDC115;IMP4	5910095;6560041	CD4;CD8;CD14;IL;TR;RE	CCDC115_CD4;CCDC115_CD8;IMP4_CD14;CCDC115_IL;IMP4_IL;CCDC115_TR;IMP4_TR;CCDC115_RE;IMP4_RE	2	2	6	13	13
322	FASTKD1;PPIG	4810546;5340341	CD4;CD8;CD14;CD15	FASTKD1_CD4;FASTKD1_CD8;FASTKD1_CD14;PPIG_CD15	2	2	4	3	1
323	ZAK;CDCA7	4670059;2070520	CD4;CD8;CD19;TR	ZAK_CD4;ZAK_CD8;ZAK_CD19;CDCA7_TR	2	2	4	5	0
324	ASNSD1;ORMDL1	6960242;7650341;3170452	CD4;CD8;CD14;CD15;CD19;IL;TR;RE	ASNSD1_CD4;ASNSD1_CD8;ORMDL1_CD4;ORMDL1_CD8;ASNSD1_CD14;ORMDL1_CD14;ASNSD1_CD15;ORMDL1_CD19;ASNSD1_CD19;ASNSD1_IL;ASNSD1_TR;ORMDL1_TR;ASNSD1_RE;ORMDL1_RE	2	3	8	23	24
325	MARS2;PLCL1	10440;4780307	CD4;CD8;CD14;CD15	MARS2_CD4;MARS2_CD8;PLCL1_CD14;PLCL1_CD15;PLCL1_CD8	2	2	4	4	2
326	NOP58;BMPR2	2190189;6060475;460730	CD4;CD8;CD14;RE;TR;CD19;IL	NOP58_CD4;NOP58_CD8;BMPR2_CD4;NOP58_CD14;NOP58_RE;NOP58_TR;BMPR2_CD8;NOP58_CD19;NOP58_IL	2	3	7	16	0
327	CD28;CYP20A1	4890722;270332	CD4;CD8;TR	CD28_CD4;CD28_CD8;CYP20A1_TR	2	2	3	3	0
328	CREB1;METTL21A	7510092;1940019;3520440;5360731	CD4;CD8;CD14;CD15;CD19;IL;TR;RE	CREB1_CD4;METTL21A_CD4;METTL21A_CD8;CREB1_CD8;METTL21A_CD14;METTL21A_CD15;CREB1_CD15;METTL21A_CD19;CREB1_CD19;METTL21A_IL;METTL21A_TR;METTL21A_RE	2	4	8	20	21
329	SLC11A1;DNAJB2	780465;5900170;2810746	CD4;CD8;CD14;CD19;CD15	SLC11A1_CD4;SLC11A1_CD8;SLC11A1_CD14;SLC11A1_CD19;SLC11A1_CD15;DNAJB2_CD15	2	3	5	9	1
330	FAM134A;CNPPD1	3840427;1170056;5080494	CD4;CD8;CD14;CD15;CD19	FAM134A_CD4;FAM134A_CD8;CNPPD1_CD14;FAM134A_CD14;CNPPD1_CD15;FAM134A_CD15;CNPPD1_CD19	2	3	5	17	8
331	LRRFIP1;UBE2F	3400754;20491	CD4	LRRFIP1_CD4;UBE2F_CD4	2	2	1	1	0
332	SUMF1;SETMAR	5490626;7610097	CD4;CD8;CD14;CD19;IL;TR;RE	SUMF1_CD4;SUMF1_CD8;SUMF1_CD14;SETMAR_CD14;SUMF1_CD19;SUMF1_IL;SUMF1_TR;SUMF1_RE	2	2	7	13	0
333	MKRN2;TSEN2	360753;6900176	CD4;CD8;CD14;CD15;IL;TR	MKRN2_CD4;MKRN2_CD8;MKRN2_CD14;TSEN2_CD4;MKRN2_CD15;MKRN2_IL;MKRN2_TR	2	2	6	6	4
334	RPSA;GORASP1	2320544;6380086	CD4;CD8;CD14;CD19	RPSA_CD4;RPSA_CD8;RPSA_CD14;RPSA_CD19;GORASP1_CD14	2	2	4	7	0
335	SLC25A26;LRIG1	1850458;2490053;5090408;2450367	CD4;CD8;CD14;CD19	SLC25A26_CD4;SLC25A26_CD8;SLC25A26_CD14;SLC25A26_CD19;LRIG1_CD4	2	4	4	6	0
336	EIF4E3;PROK2	3390221;4850670;1030463	CD4;CD8;CD14;PLA	EIF4E3_CD4;EIF4E3_CD8;EIF4E3_CD14;PROK2_CD4;PROK2_CD14;EIF4E3_PLA;PROK2_PLA	2	3	4	21	0
337	CGGBP1;ZNF654	3370687;4070600;4120600;4230524;1300398	CD4;CD8;CD14;CD15;CD19;PLA;IL;TR;RE	CGGBP1_CD4;CGGBP1_CD8;ZNF654_CD8;ZNF654_CD4;CGGBP1_CD14;ZNF654_CD14;CGGBP1_CD15;ZNF654_CD15;CGGBP1_CD19;ZNF654_CD19;CGGBP1_PLA;CGGBP1_IL;CGGBP1_TR;ZNF654_TR;CGGBP1_RE	2	5	9	30	15
338	IQCB1;EAF2	4490403;6770600	CD4;CD8;CD14;CD19;IL;TR;RE	IQCB1_CD4;IQCB1_CD8;IQCB1_CD14;IQCB1_CD19;IQCB1_IL;IQCB1_TR;IQCB1_RE;EAF2_CD19	2	2	7	12	2
339	PCCB;STAG1	540056;7570026	CD4;CD8;CD14;CD19;PLA;IL;TR;RE	PCCB_CD4;PCCB_CD8;PCCB_CD14;PCCB_CD19;PCCB_PLA;STAG1_PLA;PCCB_IL;PCCB_TR;PCCB_RE	2	2	8	17	3
340	FAIM;CEP70	6110575;150747;4640242	CD4;CD8;TR;RE	FAIM_CD4;FAIM_CD8;CEP70_TR;FAIM_TR;CEP70_RE	2	3	4	9	0
341	RASA2;ATP1B3	2190725;1510088;3130092	CD4;CD14	RASA2_CD4;ATP1B3_CD4;ATP1B3_CD14	2	3	2	2	1
342	PFN2;RNF13	6130538;20487	CD4;CD8;RE;TR;CD19;CD15	PFN2_CD4;PFN2_CD8;PFN2_RE;PFN2_TR;RNF13_CD19;RNF13_CD15	2	2	6	5	1
343	LXN;GFM1	60670;3440195	CD4;CD8;CD14;CD15;CD19;TR;RE;PLA;IL	LXN_CD4;GFM1_CD8;LXN_CD8;GFM1_CD4;LXN_CD14;LXN_CD15;LXN_CD19;GFM1_TR;GFM1_RE;LXN_PLA;GFM1_CD14;GFM1_CD19;GFM1_IL	2	2	9	24	0
344	ZMAT3;MFN1	1510608;4920326;3140543	CD4;CD8;CD14;CD19;PLA;TR;RE	ZMAT3_CD4;ZMAT3_CD8;MFN1_CD4;ZMAT3_CD14;ZMAT3_CD19;ZMAT3_PLA;ZMAT3_TR;ZMAT3_RE	2	3	7	19	4
345	DNAJC19;FXR1	4150070;3830139	CD4;CD8	DNAJC19_CD4;FXR1_CD8	2	2	2	0	1
346	TACC3;SLBP	4390484;4280603;3290291	CD4;CD8;CD15;CD14;PLA	TACC3_CD4;SLBP_CD8;SLBP_CD15;SLBP_CD14;TACC3_CD15;TACC3_PLA	2	3	5	9	3
347	AFAP1;ABLIM2	2690187;2260471	CD4;CD8;CD14;CD15;TR;IL;RE	AFAP1_CD4;AFAP1_CD8;AFAP1_CD14;AFAP1_CD15;AFAP1_TR;AFAP1_IL;ABLIM2_IL;AFAP1_RE;ABLIM2_TR;ABLIM2_RE	2	2	7	15	0
348	GUF1;GNPDA2	5890338;7550639	CD4;CD8;CD14;TR;RE	GUF1_CD4;GUF1_CD8;GNPDA2_CD4;GUF1_CD14;GUF1_TR;GUF1_RE	2	2	5	8	2
349	COQ2;PLAC8	5720128;2490372	CD4;CD8;CD14;CD19;PLA;IL	COQ2_CD4;COQ2_CD8;PLAC8_CD14;COQ2_CD14;COQ2_CD19;COQ2_PLA;PLAC8_IL	2	2	6	7	3
350	MRPS18C;GPAT3	1430639;2060477	CD4;CD8;CD19	MRPS18C_CD4;MRPS18C_CD8;GPAT3_CD4;MRPS18C_CD19	2	2	3	3	3
351	HSD17B11;NUDT9	6580487;6280008;270341	CD4;CD8;CD14;TR;IL;CD19;RE	HSD17B11_CD4;HSD17B11_CD8;HSD17B11_CD14;HSD17B11_TR;HSD17B11_IL;HSD17B11_CD19;NUDT9_TR;HSD17B11_RE	2	3	7	21	1
352	LAMTOR3;H2AFZ	4280671;2710292;4480026	CD4;CD8;RE;TR	LAMTOR3_CD4;H2AFZ_CD4;H2AFZ_CD8;LAMTOR3_RE;LAMTOR3_CD8;LAMTOR3_TR	2	3	4	8	0
353	CISD2;MANBA	4260156;4230168	CD4;CD8;CD14;CD19;IL;RE;TR	CISD2_CD4;CISD2_CD8;CISD2_CD14;CISD2_CD19;CISD2_IL;CISD2_RE;CISD2_TR;MANBA_RE;MANBA_CD8;MANBA_CD14;MANBA_CD19	2	2	7	15	2
354	CCDC109B;CASP6	1780259;2320730;5550709	CD4;CD14;CD19;TR;RE	CCDC109B_CD4;CASP6_CD4;CCDC109B_CD14;CCDC109B_CD19;CASP6_TR;CASP6_RE	2	3	5	7	2
355	BBS7;EXOSC9	2850092;3520070;6220142	CD4;CD8;CD14;CD15	BBS7_CD4;BBS7_CD8;EXOSC9_CD14;EXOSC9_CD15;BBS7_CD14	2	3	4	5	6
356	JADE1;C4orf33	7150189;6220411;1850110	CD4;CD8;CD14;CD19;IL;TR;RE;CD15	JADE1_CD4;C4orf33_CD8;C4orf33_CD4;C4orf33_CD14;C4orf33_CD19;C4orf33_IL;C4orf33_TR;C4orf33_RE;C4orf33_CD15	2	3	8	16	6
357	NDUFC1;RAB33B	1110575;5870594	CD4;CD8;CD14;CD19	NDUFC1_CD4;RAB33B_CD4;RAB33B_CD8;NDUFC1_CD14;RAB33B_CD14;RAB33B_CD19	2	2	4	6	6
358	CFAP97;SNX25	1110370;6110451	CD4;CD8;CD19	CFAP97_CD4;CFAP97_CD8;CFAP97_CD19;SNX25_CD19	2	2	3	4	0
359	LOC100506548;TTC33	4280743;3290324	CD4;CD8;PLA	LOC100506548_CD4;LOC100506548_CD8;TTC33_PLA	2	2	3	1	2
360	ANKRD55;IL6ST	4050600;4010100;5340451	CD4;CD8;CD14	ANKRD55_CD4;IL6ST_CD4;IL6ST_CD8;IL6ST_CD14	2	3	3	5	2
361	ENC1;HEXB	7150563;3800139	CD4;CD8;CD14;CD15;CD19	ENC1_CD4;ENC1_CD8;ENC1_CD14;HEXB_CD15;ENC1_CD15;ENC1_CD19	2	2	5	12	0
362	TBCA;SCAMP1	5960093;4220687	CD4;CD8;CD14;CD19;IL;TR;RE	TBCA_CD4;TBCA_CD8;SCAMP1_CD4;TBCA_CD14;TBCA_CD19;TBCA_IL;TBCA_TR;TBCA_RE	2	2	7	8	13
363	RFESD;RHOBTB3	2750491;6100278;5870474	CD4;TR;RE	RFESD_CD4;RHOBTB3_TR;RHOBTB3_RE	2	3	3	4	0
364	ERAP1;CAST	4920347;3990112;670161;6560136;1580048	CD4;CD8;CD14;CD15;CD19;TR;RE	ERAP1_CD4;ERAP1_CD8;ERAP1_CD14;CAST_CD14;CAST_CD4;CAST_CD8;CAST_CD15;CAST_CD19;CAST_TR;CAST_RE	2	5	7	30	0
365	ERAP2;LNPEP	2260731;1010296;2690544	CD4;CD8;CD14;CD15;CD19;PLA;IL;TR;RE	ERAP2_CD4;ERAP2_CD8;LNPEP_CD4;ERAP2_CD14;ERAP2_CD15;ERAP2_CD19;ERAP2_PLA;ERAP2_IL;ERAP2_TR;ERAP2_RE;LNPEP_CD8;LNPEP_CD14	2	3	9	27	0
366	PAM;GIN1	4210670;3390382;360376	CD4;CD8;CD14;CD15;CD19;TR;RE	PAM_CD4;GIN1_CD4;GIN1_CD8;PAM_CD8;GIN1_CD14;GIN1_CD15;GIN1_CD19;PAM_CD19;GIN1_TR;GIN1_RE	2	3	7	14	10
367	COMMD10;AP3S1	6510719;1740392;7200402	CD4;CD8;CD14;CD19	COMMD10_CD4;COMMD10_CD8;COMMD10_CD14;COMMD10_CD19;AP3S1_CD4	2	3	4	17	1
368	ALDH7A1;PHAX	4150544;3800040;4260364;70102	CD4;CD8;CD14;CD19;IL;TR;RE	ALDH7A1_CD4;PHAX_CD8;ALDH7A1_CD14;ALDH7A1_CD19;ALDH7A1_IL;ALDH7A1_TR;ALDH7A1_RE	2	4	7	22	0
369	LINC01184;SLC12A2	1710202;830022;5220706	CD4;CD8;CD14	LINC01184_CD4;LINC01184_CD8;LINC01184_CD14;SLC12A2_CD14	2	3	3	7	0
370	LYRM7;CDC42SE2	3850445;2570767;6770161	CD4;CD8;CD14;CD15;CD19;PLA;IL;TR;RE	LYRM7_CD4;CDC42SE2_CD4;CDC42SE2_CD8;CDC42SE2_CD14;CDC42SE2_CD15;CDC42SE2_CD19;LYRM7_CD19;CDC42SE2_PLA;CDC42SE2_IL;CDC42SE2_TR;CDC42SE2_RE	2	3	9	30	10
371	SKP1;C5orf24	2940369;2480739;130731	CD4;CD8;CD14;CD15;CD19;PLA;IL;TR;RE	SKP1_CD4;SKP1_CD8;SKP1_CD14;C5orf24_CD14;SKP1_CD15;SKP1_CD19;SKP1_PLA;SKP1_IL;SKP1_TR;SKP1_RE	2	3	9	9	8
372	SMAD5;LOC389332	6770553;7560367;6370008	CD4;CD8;CD14;CD19;PLA;TR;RE	SMAD5_CD4;SMAD5_CD8;SMAD5_CD14;SMAD5_CD19;SMAD5_PLA;LOC389332_TR;LOC389332_RE	2	3	7	6	7
373	PCYOX1L;GRPEL2	4560435;5080487	CD4;CD8;CD14;PLA	PCYOX1L_CD4;PCYOX1L_CD8;PCYOX1L_CD14;PCYOX1L_PLA;GRPEL2_PLA	2	2	4	7	0
374	NOP16;HIGD2A	4780561;380370;7510315	CD4;CD8;CD14;CD19	NOP16_CD4;NOP16_CD8;HIGD2A_CD8;HIGD2A_CD4;NOP16_CD14;HIGD2A_CD14;HIGD2A_CD19	2	3	4	11	11
375	RAB24;PRELID1	6560373;5910300;2360022;6220379	CD4;CD8;CD15;CD14;CD19;IL;TR;RE	RAB24_CD4;RAB24_CD8;RAB24_CD15;PRELID1_CD14;RAB24_CD14;RAB24_CD19;PRELID1_IL;RAB24_TR;PRELID1_TR;PRELID1_RE;RAB24_RE	2	4	8	25	11
376	LINC01011;NQO2	7380333;1500056;2710682	CD4;CD8;PLA;CD15;CD14;CD19	LINC01011_CD4;LINC01011_CD8;LINC01011_PLA;NQO2_CD15;NQO2_CD4;NQO2_CD8;NQO2_CD14;NQO2_CD19	2	3	6	16	0
377	MRS2;ALDH5A1	6480440;7040327	CD4;CD8;TR;RE	MRS2_CD4;MRS2_CD8;ALDH5A1_CD8;MRS2_TR;MRS2_RE;ALDH5A1_CD4;ALDH5A1_RE	2	2	4	7	3
378	BTN3A1;BTN2A1	3130600;2570477	CD4;CD8;CD14;CD15;TR;RE	BTN3A1_CD4;BTN2A1_CD8;BTN2A1_CD4;BTN3A1_CD14;BTN2A1_CD15;BTN2A1_TR;BTN2A1_RE	2	2	6	12	0
379	HMGN4;HIST1H2BD	5270689;290730;6200669	CD4;CD8;CD15;CD19;PLA;CD14	HMGN4_CD4;HMGN4_CD8;HMGN4_CD15;HMGN4_CD19;HMGN4_PLA;HMGN4_CD14;HIST1H2BD_CD8;HIST1H2BD_CD14;HIST1H2BD_CD19;HIST1H2BD_CD4;HIST1H2BD_CD15;HIST1H2BD_PLA	2	3	6	17	0
380	HIST1H2BK;BTN2A2	6110630;70458	CD4;CD8;CD14	HIST1H2BK_CD4;HIST1H2BK_CD8;BTN2A2_CD14	2	2	3	1	1
381	HLA-B;SLC44A4	5310168;5690647	CD4;CD8;TR	HLA-B_CD4;HLA-B_CD8;SLC44A4_TR	2	2	3	1	1
382	AIF1;CSNK2B	3800047;3450156	CD4;CD8;CD19;RE;CD14	AIF1_CD4;CSNK2B_CD8;CSNK2B_CD4;CSNK2B_CD19;CSNK2B_RE;AIF1_CD8;CSNK2B_CD14	2	2	5	8	7
383	HSPA1B;C6orf48	3850433;6280601;7150017	CD4;CD8;CD14;CD19;RE;CD15	HSPA1B_CD4;HSPA1B_CD8;C6orf48_CD4;C6orf48_CD8;HSPA1B_CD14;C6orf48_CD14;HSPA1B_CD19;HSPA1B_RE;HSPA1B_CD15;C6orf48_CD19	2	3	6	20	0
384	HLA-DQA2;AIF1	5310224;1940047	CD4;CD8;CD19;PLA;TR;RE	HLA-DQA2_CD4;HLA-DQA2_CD8;HLA-DQA2_CD19;HLA-DQA2_PLA;HLA-DQA2_TR;HLA-DQA2_RE;AIF1_PLA	2	2	6	10	1
385	SNRPC;UHRF1BP1	5700367;1240102;3940735;6270717	CD4;CD8;CD14;CD19;PLA;TR	SNRPC_CD4;UHRF1BP1_CD8;SNRPC_CD8;UHRF1BP1_CD4;UHRF1BP1_CD14;SNRPC_CD14;SNRPC_CD19;SNRPC_PLA;UHRF1BP1_TR	2	4	6	16	20
386	PI16;MTCH1	1410673;3460181	CD4;CD8;CD19	PI16_CD4;PI16_CD8;MTCH1_CD4;PI16_CD19	2	2	3	5	0
387	DNPH1;RRP36	7210484;3130577	CD4;CD8;CD14;RE;IL;TR	DNPH1_CD4;DNPH1_CD8;DNPH1_CD14;DNPH1_RE;RRP36_CD8;DNPH1_IL;RRP36_TR	2	2	6	8	0
388	MUT;CENPQ	5890703;2350630	CD4;CD8;CD14;CD19;IL;TR;RE	MUT_CD4;CENPQ_CD4;MUT_CD8;CENPQ_CD8;MUT_CD14;CENPQ_CD14;MUT_CD19;CENPQ_CD19;MUT_IL;MUT_TR;MUT_RE	2	2	7	19	5
389	QRSL1;RTN4IP1	3190681;1240477	CD4;CD8;CD14;CD19;TR;RE	QRSL1_CD4;RTN4IP1_CD8;QRSL1_CD8;RTN4IP1_CD14;RTN4IP1_CD19;QRSL1_CD19;QRSL1_TR;QRSL1_RE	2	2	6	6	10
390	SESN1;ARMC2	1240553;6130324	CD4;CD8;CD14	SESN1_CD4;ARMC2_CD8;SESN1_CD14	2	2	3	1	2
391	CDK19;AMD1	3930452;50050	CD4;CD8;CD14	CDK19_CD4;CDK19_CD8;AMD1_CD8;CDK19_CD14	2	2	3	3	2
392	SFT2D1;MPC1	5360521;4890093	CD4;CD8;CD14;CD19;PLA;TR	SFT2D1_CD4;SFT2D1_CD8;SFT2D1_CD14;SFT2D1_CD19;MPC1_PLA;SFT2D1_TR	2	2	6	11	0
393	EIF2AK1;AIMP2	4120154;6960056;1070242	CD4;CD8;CD14;CD19;PLA;TR;RE;CD15	EIF2AK1_CD4;EIF2AK1_CD8;AIMP2_CD4;EIF2AK1_CD14;EIF2AK1_CD19;EIF2AK1_PLA;EIF2AK1_TR;EIF2AK1_RE;AIMP2_CD14;EIF2AK1_CD15	2	3	8	16	2
394	HIBADH;TAX1BP1	2480136;4920739	CD4;CD8;TR	HIBADH_CD4;HIBADH_CD8;TAX1BP1_TR	2	2	3	1	1
395	LINC00997;AVL9	4860685;5700112	CD4;CD8;CD15	LINC00997_CD4;LINC00997_CD8;AVL9_CD15	2	2	3	1	2
396	CHCHD2;NUPR2	3140019;2120066;3440168;150142	CD4;CD8;CD19;RE;CD14;CD15;IL;TR	CHCHD2_CD4;CHCHD2_CD8;CHCHD2_CD19;CHCHD2_RE;CHCHD2_CD14;CHCHD2_CD15;CHCHD2_IL;CHCHD2_TR;NUPR2_TR	2	4	8	39	0
397	TECPR1;BRI3	5810196;6270095	CD4;CD8;CD14;CD15;TR;RE;IL	TECPR1_CD4;TECPR1_CD8;BRI3_CD4;TECPR1_CD14;BRI3_CD14;TECPR1_CD15;TECPR1_TR;TECPR1_RE;TECPR1_IL	2	2	7	14	0
398	FIS1;CLDN15	6420242;3780291	CD4;CD8;CD14;CD19;IL;TR;RE	FIS1_CD4;CLDN15_CD8;FIS1_CD8;FIS1_CD14;FIS1_CD19;FIS1_IL;FIS1_TR;FIS1_RE	2	2	7	10	6
399	POLR2J3;LRWD1	2750632;7100546	CD4;CD8;CD14;CD15;CD19;RE;TR	POLR2J3_CD4;POLR2J3_CD8;POLR2J3_CD14;POLR2J3_CD15;POLR2J3_CD19;LRWD1_CD19;POLR2J3_RE;POLR2J3_TR	2	2	7	13	6
400	PUS7;RINT1	3940615;2690520	CD4;CD8;CD14	PUS7_CD4;RINT1_CD4;PUS7_CD8;PUS7_CD14	2	2	3	5	0
401	IRF5;TNPO3	4260373;2230431;3360241	CD4;CD8;CD14;CD15;CD19;IL;TR;RE	IRF5_CD4;IRF5_CD8;TNPO3_CD8;IRF5_CD14;TNPO3_CD14;IRF5_CD15;TNPO3_CD15;IRF5_CD19;TNPO3_CD19;IRF5_IL;TNPO3_IL;IRF5_TR;IRF5_RE;TNPO3_CD4;TNPO3_TR;TNPO3_RE	2	3	8	31	0
402	TMEM140;C7orf49	4670414;7150259	CD4;CD8;CD14;CD15;CD19;PLA;IL;TR;RE	TMEM140_CD4;TMEM140_CD8;TMEM140_CD14;TMEM140_CD15;TMEM140_CD19;TMEM140_PLA;C7orf49_PLA;TMEM140_IL;TMEM140_TR;C7orf49_TR;C7orf49_RE	2	2	9	17	16
403	ADCK2;NDUFB2	1780647;4150687	CD4;CD8;CD14;CD19;RE	ADCK2_CD4;ADCK2_CD8;NDUFB2_CD8;NDUFB2_CD4;ADCK2_CD14;NDUFB2_CD14;ADCK2_CD19;NDUFB2_CD19;ADCK2_RE	2	2	5	15	4
404	ARHGEF35;OR2A9P	1030646;3610681	CD4;CD8;CD19;IL;TR;RE	ARHGEF35_CD4;ARHGEF35_CD8;OR2A9P_CD8;OR2A9P_CD4;ARHGEF35_CD19;OR2A9P_CD19;ARHGEF35_IL;ARHGEF35_TR;ARHGEF35_RE	2	2	6	12	0
405	GIMAP8;GIMAP2	1190040;5890661;6110747	CD4;CD8	GIMAP8_CD4;GIMAP8_CD8;GIMAP2_CD8;GIMAP2_CD4	2	3	2	7	0
406	NUB1;WDR86	6200672;7650068	CD4;CD8	NUB1_CD4;NUB1_CD8;WDR86_CD4;WDR86_CD8	2	2	2	2	1
407	FDFT1;CTSB	2360630;5700142;240309;60121	CD4;CD8;CD19;CD15;IL;TR;CD14;RE	FDFT1_CD4;FDFT1_CD8;CTSB_CD4;FDFT1_CD19;CTSB_CD8;FDFT1_CD15;CTSB_IL;CTSB_TR;CTSB_CD14;CTSB_CD19;CTSB_RE;FDFT1_CD14	2	4	8	32	0
408	C8orf58;CCAR2	1710386;5050047	CD4;CD8;CD14;CD15;CD19;IL;TR;RE	C8orf58_CD4;CCAR2_CD8;CCAR2_CD4;CCAR2_CD14;CCAR2_CD15;CCAR2_CD19;CCAR2_IL;CCAR2_TR;CCAR2_RE	2	2	8	14	4
409	SMIM19;SLC20A2	6130433;6590037	CD4;CD8;CD14;CD15;CD19;IL;TR;RE	SMIM19_CD4;SMIM19_CD8;SLC20A2_CD8;SMIM19_CD14;SMIM19_CD15;SMIM19_CD19;SMIM19_IL;SMIM19_TR;SLC20A2_TR;SMIM19_RE;SLC20A2_RE;SLC20A2_IL	2	2	8	11	10
410	LACTB2;TRAM1	4050711;110167	CD4;CD8;CD14;IL;TR;RE	LACTB2_CD4;LACTB2_CD8;TRAM1_CD14;LACTB2_CD14;LACTB2_IL;LACTB2_TR;LACTB2_RE	2	2	6	14	0
411	TMEM70;LY96	3780161;70167	CD4;CD8;CD14;CD15;CD19	TMEM70_CD4;LY96_CD4;LY96_CD8;LY96_CD14;LY96_CD15;LY96_CD19	2	2	5	9	5
412	PKIA;ZC2HC1A	3190601;510435;5910463;1990615;5420487	CD4;CD8;CD19;PLA;CD14	PKIA_CD4;PKIA_CD8;PKIA_CD19;PKIA_PLA;ZC2HC1A_CD4;ZC2HC1A_CD8;ZC2HC1A_CD14;ZC2HC1A_CD19	2	5	5	29	0
413	SNX16;ZFAND1	940324;7000037	CD4;CD8;CD14;CD15;RE;CD19;TR	SNX16_CD4;SNX16_CD8;SNX16_CD14;SNX16_CD15;SNX16_RE;ZFAND1_CD19;SNX16_CD19;SNX16_TR	2	2	7	11	0
414	RIPK2;LOC101929709	4150520;7650730	CD4;CD8;CD19	RIPK2_CD4;RIPK2_CD8;LOC101929709_CD19	2	2	3	1	1
415	NBN;OSGIN2	6110753;2070309;3610343	CD4;CD8;CD14;CD19;TR;CD15	NBN_CD4;NBN_CD8;NBN_CD14;OSGIN2_CD19;NBN_TR;NBN_CD15	2	3	6	9	2
416	TMEM71;LRRC6	1710541;2350477	CD4;CD8;CD14;CD15;CD19	TMEM71_CD4;TMEM71_CD8;TMEM71_CD14;LRRC6_CD15;TMEM71_CD19	2	2	5	4	2
417	ZNF252P;ZNF16	5310309;730162	CD4;CD8;CD14;CD19;IL;TR;RE	ZNF252P_CD4;ZNF252P_CD8;ZNF252P_CD14;ZNF252P_CD19;ZNF252P_IL;ZNF16_IL;ZNF252P_TR;ZNF252P_RE	2	2	7	12	0
418	GALT;IL11RA	5690750;2760148;6520669	CD4;CD8;CD14;CD15;CD19;IL;TR;RE	GALT_CD4;IL11RA_CD8;GALT_CD8;GALT_CD14;IL11RA_CD15;IL11RA_CD19;GALT_CD19;IL11RA_IL;GALT_TR;GALT_RE	2	3	8	21	18
419	NMRK1;OSTF1	1980180;6380463	CD4;CD8;CD14;CD15;CD19;PLA;TR;RE;IL	NMRK1_CD4;NMRK1_CD8;NMRK1_CD14;NMRK1_CD15;NMRK1_CD19;NMRK1_PLA;NMRK1_TR;NMRK1_RE;OSTF1_IL;OSTF1_TR;OSTF1_RE;OSTF1_CD4;OSTF1_CD14;OSTF1_CD19;OSTF1_PLA	2	2	9	26	0
420	NINJ1;CARD19	7380706;5090176	CD4;CD8;CD14;CD15;PLA;RE	NINJ1_CD4;NINJ1_CD8;NINJ1_CD14;NINJ1_CD15;CARD19_PLA;NINJ1_PLA;NINJ1_RE	2	2	6	9	3
421	FAM120A;FAM120AOS	430519;2630364	CD4;CD8;TR;CD14	FAM120A_CD4;FAM120A_CD8;FAM120A_TR;FAM120AOS_CD14	2	2	4	3	2
422	HABP4;SLC35D2	6510689;4060576	CD4;CD8;TR;CD14	HABP4_CD4;HABP4_CD8;SLC35D2_TR;SLC35D2_CD14	2	2	4	1	2
423	INVS;TEX10	1980192;6770044	CD4;CD8;CD14	INVS_CD4;INVS_CD8;TEX10_CD8;INVS_CD14	2	2	3	2	2
424	NIPSNAP3A;NIPSNAP3B	2490100;7040349	CD4;CD8;CD14;CD19	NIPSNAP3A_CD4;NIPSNAP3A_CD8;NIPSNAP3A_CD14;NIPSNAP3A_CD19;NIPSNAP3B_CD19	2	2	4	8	0
425	SUSD1;PTBP3	7560180;6200128	CD4;CD8;CD15	SUSD1_CD4;SUSD1_CD8;PTBP3_CD15	2	2	3	2	0
426	RABGAP1;STRBP	2850538;5340692	CD4;CD8	RABGAP1_CD4;RABGAP1_CD8;STRBP_CD4	2	2	2	1	2
427	CDK9;SH2D3C	430767;270487	CD4;CD8;TR	CDK9_CD4;CDK9_CD8;CDK9_TR;SH2D3C_CD4	2	2	3	4	0
428	SH3GLB2;MIR199B	7330259;520541	CD4;CD8;CD14;PLA;IL;TR;RE	SH3GLB2_CD4;SH3GLB2_CD8;SH3GLB2_CD14;SH3GLB2_PLA;SH3GLB2_IL;SH3GLB2_TR;SH3GLB2_RE;MIR199B_CD4	2	2	7	14	5
429	FNBP1;TOR1A	5270435;4890500	CD4;CD8;CD19	FNBP1_CD4;TOR1A_CD8;FNBP1_CD8;FNBP1_CD19	2	2	3	3	3
430	LINC00094;BRD3	430609;6660626	CD4;CD8;CD14;PLA;RE;TR	LINC00094_CD4;LINC00094_CD8;BRD3_CD8;BRD3_CD14;BRD3_PLA;BRD3_RE;BRD3_TR	2	2	6	7	4
431	NSMF;NOXA1	3140193;630181	CD4;CD8;CD14;TR;RE	NSMF_CD4;NSMF_CD8;NSMF_CD14;NOXA1_TR;NOXA1_RE	2	2	5	8	0
432	AKR1C3;NET1	7210632;1430735	CD4;CD8	AKR1C3_CD4;NET1_CD8;AKR1C3_CD8	2	2	2	3	0
433	PCBD1;SGPL1	3850600;3370273	CD4;CD8;TR;RE;CD14;IL	PCBD1_CD4;PCBD1_CD8;SGPL1_TR;SGPL1_RE;SGPL1_CD14;SGPL1_IL	2	2	6	6	6
434	CDH23;PSAP	6510274;7650333	CD4;CD8;CD14	CDH23_CD4;CDH23_CD8;PSAP_CD8;CDH23_CD14	2	2	3	2	3
435	PSAP;C10orf54	7650333;6200086;6620292	CD4;CD15;RE	PSAP_CD4;PSAP_CD15;C10orf54_RE	2	3	3	4	0
436	VCL;ADK	70592;1030241;2900068	CD4;CD8;CD14;CD19;PLA;IL;TR;RE	VCL_CD4;ADK_CD4;ADK_CD8;VCL_CD8;VCL_CD14;VCL_CD19;VCL_PLA;VCL_IL;VCL_TR;VCL_RE	2	3	8	23	14
437	ACTA2;FAS	6480059;3420026;460438	CD4;CD8;CD14;CD15;CD19;TR;RE;PLA	ACTA2_CD4;FAS_CD4;FAS_CD8;ACTA2_CD8;FAS_CD14;ACTA2_CD14;FAS_CD15;ACTA2_CD15;FAS_CD19;ACTA2_CD19;FAS_TR;FAS_RE;ACTA2_PLA	2	3	8	33	14
438	IFIT1;IFIT5	2000148;4890327	CD4;CD8;CD19;CD14;CD15	IFIT1_CD4;IFIT1_CD8;IFIT5_CD4;IFIT5_CD8;IFIT5_CD19;IFIT5_CD14;IFIT5_CD15	2	2	5	9	0
439	TCTN3;ENTPD1	1010129;5550279	CD4;CD8;CD14;CD19;TR;RE	TCTN3_CD4;ENTPD1_CD4;ENTPD1_CD8;ENTPD1_CD14;ENTPD1_CD19;ENTPD1_TR;ENTPD1_RE	2	2	6	14	0
440	SLF2;MRPL43	7330563;3060184;6510368;6620181;6940521;7560717	CD4;CD8;CD14;CD15;CD19;IL;TR;RE	SLF2_CD4;MRPL43_CD8;SLF2_CD8;MRPL43_CD4;MRPL43_CD14;MRPL43_CD15;SLF2_CD15;MRPL43_CD19;MRPL43_IL;MRPL43_TR;MRPL43_RE	2	6	8	31	29
441	GSTO1;GSTO2	6770730;4900070;2260730	CD4;CD8;CD15;CD19;IL;TR;RE	GSTO1_CD4;GSTO1_CD8;GSTO1_CD15;GSTO1_CD19;GSTO1_IL;GSTO2_TR;GSTO1_TR;GSTO2_RE;GSTO1_RE	2	3	7	25	0
442	XPNPEP1;ADD3	7050609;3420747;1010477	CD4;CD8	XPNPEP1_CD4;ADD3_CD4;XPNPEP1_CD8	2	3	2	2	1
443	ACSL5;ZDHHC6	620577;7040286;540402	CD4;CD8;CD15;CD19;CD14	ACSL5_CD4;ACSL5_CD8;ACSL5_CD15;ZDHHC6_CD19;ACSL5_CD14	2	3	5	11	1
444	ZRANB1;CTBP2	1410427;1010494	CD4;CD8;CD14;CD19;IL;TR;RE	ZRANB1_CD4;ZRANB1_CD8;CTBP2_CD14;ZRANB1_CD14;ZRANB1_CD19;ZRANB1_IL;ZRANB1_TR;ZRANB1_RE	2	2	7	19	0
445	C11orf21;TSPAN32	4900373;6770008;770575	CD4;CD8;PLA	C11orf21_CD4;C11orf21_CD8;TSPAN32_PLA	2	3	3	2	3
446	NAP1L4;CARS	70181;20010;7000682	CD4;CD8	NAP1L4_CD4;CARS_CD8;NAP1L4_CD8	2	3	2	3	0
447	HBG1;HBG2	7400113;4010040	CD4;CD8;CD14;CD19;PLA	HBG1_CD4;HBG2_CD8;HBG2_CD4;HBG1_CD8;HBG2_CD14;HBG2_CD19;HBG1_CD19;HBG2_PLA;HBG1_PLA	2	2	5	5	0
448	AKIP1;TMEM9B	2190753;3180288;6270112;7550608	CD4;CD8;CD14;CD19;RE;TR;CD15	AKIP1_CD4;AKIP1_CD8;TMEM9B_CD8;AKIP1_CD14;AKIP1_CD19;TMEM9B_RE;TMEM9B_CD14;TMEM9B_CD4;TMEM9B_TR;TMEM9B_CD15	2	4	7	32	0
449	CSTF3;DEPDC7	1570754;6220113	CD4;CD8;CD14;CD19;RE	CSTF3_CD4;CSTF3_CD8;CSTF3_CD14;CSTF3_CD19;DEPDC7_RE	2	2	5	5	0
450	ACP2;NR1H3	2480025;3710450	CD4;CD8;CD14;IL;TR;CD19	ACP2_CD4;ACP2_CD8;NR1H3_CD8;ACP2_CD14;ACP2_IL;ACP2_TR;NR1H3_CD19;NR1H3_CD4	2	2	6	13	0
451	CTSW;FIBP	6580408;6110008;6590504	CD4;CD8;CD19;PLA;IL;TR;RE	CTSW_CD4;FIBP_CD4;FIBP_CD8;CTSW_CD8;FIBP_CD19;CTSW_CD19;CTSW_PLA;CTSW_IL;CTSW_TR;CTSW_RE	2	3	7	17	19
452	BANF1;FIBP	150767;3870136;6110008	CD4;CD8;CD14;TR	BANF1_CD4;BANF1_CD8;BANF1_CD14;FIBP_TR	2	3	4	3	2
453	TCIRG1;NDUFS8	70672;1070538	CD4;CD8;CD14;CD19	TCIRG1_CD4;TCIRG1_CD8;NDUFS8_CD14;TCIRG1_CD14;TCIRG1_CD19	2	2	4	7	0
454	TESMIN;CPT1A	2360121;4150091;5290358	CD4;CD8;CD14;IL;TR;RE	TESMIN_CD4;CPT1A_CD4;CPT1A_CD8;TESMIN_CD14;CPT1A_CD14;CPT1A_IL;CPT1A_TR;CPT1A_RE	2	3	6	32	0
455	NADSYN1;DHCR7	3370575;5360678;6550048	CD4;CD8;CD14;CD19;IL;TR;RE	NADSYN1_CD4;NADSYN1_CD8;NADSYN1_CD14;NADSYN1_CD19;NADSYN1_IL;DHCR7_IL;NADSYN1_TR;NADSYN1_RE	2	3	7	7	8
456	PRCP;RAB30	1660300;2900669	CD4;CD8	PRCP_CD4;RAB30_CD8	2	2	2	0	1
457	KDELC2;EXPH5	6110301;7650286	CD4;CD8;CD14;CD19;TR;RE	KDELC2_CD4;KDELC2_CD8;KDELC2_CD14;KDELC2_CD19;KDELC2_TR;EXPH5_TR;KDELC2_RE;EXPH5_RE	2	2	6	12	11
458	TRAPPC4;RPS25	1230639;6280446;3800332;4860309	CD4;CD8;CD14;CD19;IL;TR;RE;CD15	TRAPPC4_CD4;TRAPPC4_CD8;RPS25_CD8;TRAPPC4_CD14;TRAPPC4_CD19;RPS25_CD19;TRAPPC4_IL;TRAPPC4_TR;TRAPPC4_RE;RPS25_CD15	2	4	8	15	9
459	RPUSD4;DCPS	2100608;1500129	CD4;CD8;CD14;CD19;IL;TR;RE	RPUSD4_CD4;DCPS_CD4;RPUSD4_CD8;RPUSD4_CD14;RPUSD4_CD19;RPUSD4_IL;RPUSD4_TR;RPUSD4_RE;DCPS_CD14	2	2	7	21	0
460	CCDC77;KDM5A	3850291;730068	CD4;CD8;CD14;CD15	CCDC77_CD4;CCDC77_CD8;CCDC77_CD14;KDM5A_CD14;CCDC77_CD15;KDM5A_CD15	2	2	4	10	0
461	LOC100049716;NINJ2	2600471;6860278	CD4;CD8;CD14;CD19	LOC100049716_CD4;LOC100049716_CD8;LOC100049716_CD14;NINJ2_CD19	2	2	4	3	3
462	M6PR;KLRG1	1070286;4880193	CD4;CD8	M6PR_CD4;M6PR_CD8;KLRG1_CD4	2	2	2	1	1
463	PYROXD1;RECQL	7150692;3890750;2120639	CD4;CD8;CD14;CD19;TR;RE	PYROXD1_CD4;PYROXD1_CD8;RECQL_CD4;PYROXD1_CD14;PYROXD1_CD19;PYROXD1_TR;PYROXD1_RE	2	3	6	16	6
464	GOLT1B;SPX	2100368;1820671	CD4;CD8;CD14;CD19;PLA	GOLT1B_CD4;GOLT1B_CD8;GOLT1B_CD14;GOLT1B_CD19;SPX_PLA	2	2	5	6	0
465	PUS7L;IRAK4	540487;3310491	CD4;CD14	PUS7L_CD4;IRAK4_CD4;IRAK4_CD14;PUS7L_CD14	2	2	2	2	3
466	LINC00938;NELL2	6650164;7550358	CD4;IL;TR	LINC00938_CD4;NELL2_CD4;NELL2_IL;NELL2_TR	2	2	3	2	3
467	RPAP3;SLC48A1	2000392;2900139	CD4;CD8;CD14;CD15	RPAP3_CD4;RPAP3_CD8;RPAP3_CD14;RPAP3_CD15;SLC48A1_CD14	2	2	4	9	0
468	CCDC65;FKBP11	2370228;5860204	CD4;CD8	CCDC65_CD4;FKBP11_CD4;FKBP11_CD8	2	2	2	3	0
469	LETMD1;SLC11A2	2570435;1820037;1850379;4150575	CD4;CD8;CD14	LETMD1_CD4;SLC11A2_CD4;LETMD1_CD8;LETMD1_CD14	2	4	3	7	1
470	KRT72;KRT73	2600369;5220026	CD4	KRT72_CD4;KRT73_CD4	2	2	1	1	0
471	SP1;PCBP2	2510086;6480411;1580537;3310427	CD4;CD8;CD15;CD19;IL;TR;RE;CD14	SP1_CD4;SP1_CD8;SP1_CD15;SP1_CD19;SP1_IL;PCBP2_IL;PCBP2_TR;PCBP2_RE;PCBP2_CD8;PCBP2_CD4;PCBP2_CD14	2	4	8	15	9
472	NACA;RBMS2	3610064;2750039	CD4;CD8;CD19;RE;CD14;TR	NACA_CD4;NACA_CD8;NACA_CD19;RBMS2_RE;RBMS2_CD14;RBMS2_TR	2	2	6	6	3
473	TMBIM4;IRAK3	2680128;2360719	CD4;CD8;CD14;CD19;PLA;IL;TR;RE;CD15	TMBIM4_CD4;TMBIM4_CD8;TMBIM4_CD14;TMBIM4_CD19;TMBIM4_PLA;TMBIM4_IL;TMBIM4_TR;TMBIM4_RE;IRAK3_CD15	2	2	9	15	6
474	TMEM19;RAB21	110196;1770661;4040678	CD4;CD8;CD14;CD19;TR	TMEM19_CD4;TMEM19_CD8;TMEM19_CD14;TMEM19_CD19;TMEM19_TR;RAB21_CD4;RAB21_CD14;RAB21_CD8	2	3	5	12	0
475	PWP1;PRDM4	2710475;20243	CD4;CD8;CD14;CD15;IL;TR;RE	PWP1_CD4;PWP1_CD8;PWP1_CD14;PRDM4_CD15;PWP1_CD15;PWP1_IL;PWP1_TR;PWP1_RE	2	2	7	19	0
476	KCTD10;UBE3B	5390754;5420025	CD4;CD8;CD14;CD15;CD19;PLA;IL;TR;RE	KCTD10_CD4;KCTD10_CD8;KCTD10_CD14;KCTD10_CD15;KCTD10_CD19;KCTD10_PLA;KCTD10_IL;KCTD10_TR;KCTD10_RE;UBE3B_RE;UBE3B_TR	2	2	9	13	5
477	COQ5;RNF10	7570500;6760291	CD4;CD8;CD14;CD19;IL;TR;RE	COQ5_CD4;COQ5_CD8;COQ5_CD14;RNF10_CD19;COQ5_CD19;COQ5_IL;RNF10_TR;COQ5_TR;RNF10_RE;COQ5_RE;RNF10_CD4;RNF10_CD8;RNF10_CD14	2	2	7	24	0
478	RNF34;KDM2B	4810722;1190246;650709	CD4;CD8;CD14;CD19	RNF34_CD4;KDM2B_CD8;KDM2B_CD4;RNF34_CD8;RNF34_CD14;RNF34_CD19	2	3	4	10	6
479	DDX55;EIF2B1	5960672;6520682	CD4;CD8;CD14;CD19;IL;TR	DDX55_CD4;DDX55_CD8;EIF2B1_CD4;DDX55_CD14;EIF2B1_CD14;DDX55_CD19;EIF2B1_CD19;DDX55_IL;DDX55_TR;EIF2B1_TR	2	2	6	25	0
480	GJB6;CRYL1	3120113;3940458	CD4;CD8	GJB6_CD4;GJB6_CD8;CRYL1_CD4	2	2	2	1	2
481	IFT88;CRYL1	3610537;5670288;3940458	CD4;CD8;CD14;CD15;CD19;TR;RE	IFT88_CD4;IFT88_CD8;IFT88_CD14;IFT88_CD15;IFT88_CD19;CRYL1_TR;IFT88_TR;CRYL1_RE	2	3	7	20	9
482	GTF3A;MTIF3	270619;6560181	CD4;CD8;CD19;IL;TR;RE	GTF3A_CD4;MTIF3_CD4;MTIF3_CD8;GTF3A_CD19;GTF3A_IL;GTF3A_TR;MTIF3_TR;GTF3A_RE	2	2	6	9	11
483	N4BP2L2;PDS5B	1440452;6040192;7200097;870167;990020	CD4;CD8;CD14;CD15;CD19;PLA;IL;TR;RE	N4BP2L2_CD4;N4BP2L2_CD8;PDS5B_CD4;PDS5B_CD8;N4BP2L2_CD14;N4BP2L2_CD15;N4BP2L2_CD19;N4BP2L2_PLA;N4BP2L2_IL;N4BP2L2_TR;PDS5B_RE;N4BP2L2_RE	2	5	9	34	33
484	SETDB2;CAB39L	5390646;780500	CD4;CD8;CD19;CD14;CD15	SETDB2_CD4;SETDB2_CD8;SETDB2_CD19;SETDB2_CD14;CAB39L_CD15	2	2	5	4	2
485	VPS36;SUGT1	1510091;2480296	CD4;CD8;CD19;CD14	VPS36_CD4;VPS36_CD8;VPS36_CD19;SUGT1_CD14;VPS36_CD14	2	2	4	4	1
486	TPP2;TEX30	4050451;1850068	CD4;CD8;CD14;CD15;CD19	TPP2_CD4;TPP2_CD8;TPP2_CD14;TEX30_CD15;TPP2_CD19	2	2	5	9	0
487	CDC16;UPF3A	4880521;2070026;5360619;70041	CD4;CD8;CD14;CD15;PLA;IL;TR;RE;CD19	CDC16_CD4;UPF3A_CD4;CDC16_CD8;UPF3A_CD8;CDC16_CD14;CDC16_CD15;CDC16_PLA;CDC16_IL;CDC16_TR;CDC16_RE;UPF3A_CD14;UPF3A_CD19	2	4	9	33	14
488	SRP54;KIAA0391	6860553;6860379;6560427	CD4;CD8;CD15;CD19;TR;RE;IL	SRP54_CD4;SRP54_CD8;KIAA0391_CD15;SRP54_CD19;SRP54_TR;SRP54_RE;SRP54_IL	2	3	7	14	1
489	KIAA0391;PPP2R3C	6560427;1820072;5270138	CD4;CD8;CD14;CD19;TR;CD15	KIAA0391_CD4;KIAA0391_CD8;PPP2R3C_CD14;KIAA0391_CD19;PPP2R3C_TR;PPP2R3C_CD15;KIAA0391_CD14	2	3	6	10	10
490	MIS18BP1;FAM179B	1450603;4890082	CD4	MIS18BP1_CD4;FAM179B_CD4	2	2	1	1	0
491	ATP5S;CDKL1	5560053;6900722;2120100;6900315	CD4;CD8;PLA;TR;RE;CD14	ATP5S_CD4;ATP5S_CD8;CDKL1_PLA;ATP5S_TR;CDKL1_TR;ATP5S_RE;ATP5S_CD14	2	4	6	16	10
492	PSMC6;STYX	6100762;7000767;2690300	CD4;CD15	PSMC6_CD4;STYX_CD4;STYX_CD15	2	3	2	2	0
493	LGALS3;ATG14	5420377;4560154	CD4;CD8	LGALS3_CD4;LGALS3_CD8;ATG14_CD4	2	2	2	1	2
494	ATP6V1D;PLEK2	1660736;5270148	CD4;CD8;CD14;CD19;IL;TR;RE	ATP6V1D_CD4;ATP6V1D_CD8;ATP6V1D_CD14;ATP6V1D_CD19;ATP6V1D_IL;PLEK2_IL;ATP6V1D_TR;PLEK2_TR;ATP6V1D_RE;PLEK2_RE	2	2	7	19	0
495	C14orf169;NUMB	6510634;110445;4230403	CD4;CD8;CD19;PLA	C14orf169_CD4;C14orf169_CD8;C14orf169_CD19;NUMB_PLA	2	3	4	7	0
496	ACOT1;ACOT4	4900438;4780709	CD4;CD8;IL;TR;RE	ACOT1_CD4;ACOT4_CD8;ACOT1_CD8;ACOT4_CD4;ACOT4_IL;ACOT4_TR;ACOT4_RE	2	2	5	17	0
497	NPC2;ISCA2	540075;1580397	CD4;CD8;CD19	NPC2_CD4;ISCA2_CD8;ISCA2_CD4;NPC2_CD8;NPC2_CD19	2	2	3	9	0
498	FBLN5;TC2N	4670441;5690639;1850300	CD4;CD8;CD19	FBLN5_CD4;FBLN5_CD8;TC2N_CD19;FBLN5_CD19	2	3	3	4	0
499	IFI27L1;IFI27L2	460379;1940274;5080110;6940561	CD4;CD8;CD14;CD19;TR;RE;IL	IFI27L1_CD4;IFI27L1_CD8;IFI27L2_CD14;IFI27L1_CD14;IFI27L1_CD19;IFI27L1_TR;IFI27L1_RE;IFI27L2_CD4;IFI27L2_RE;IFI27L1_IL;IFI27L2_IL;IFI27L2_TR	2	4	7	30	5
500	HSP90AA1;WDR20	7050332;3390544;3130494	CD4;CD8;CD19;TR	HSP90AA1_CD4;HSP90AA1_CD8;HSP90AA1_CD19;HSP90AA1_TR;WDR20_CD8	2	3	4	5	0
501	NOP10;EMC4	6940204;3390072;5220187	CD4;CD8;CD14;CD15;CD19;RE;TR	NOP10_CD4;NOP10_CD8;NOP10_CD14;NOP10_CD15;NOP10_CD19;EMC4_RE;EMC4_TR;EMC4_CD8	2	3	7	18	10
502	PLCB2;ZFYVE19	2060451;1820035	CD4;CD8;CD14;CD19	PLCB2_CD4;PLCB2_CD8;PLCB2_CD14;PLCB2_CD19;ZFYVE19_CD4	2	2	4	5	0
503	RTF1;RPAP1	6520551;1450678	CD4;CD8;CD14;CD19;RE;TR	RTF1_CD4;RPAP1_CD4;RPAP1_CD8;RPAP1_CD14;RPAP1_CD19;RPAP1_RE;RPAP1_TR	2	2	6	9	0
504	TMOD2;TMOD3	110504;6420477;5260326	CD4;CD8;CD14;CD15	TMOD2_CD4;TMOD2_CD8;TMOD2_CD14;TMOD2_CD15;TMOD3_CD8	2	3	4	16	1
505	RSL24D1;RAB27A	3420451;110010	CD4;CD8;CD14;CD15;IL;TR;RE;CD19	RSL24D1_CD4;RAB27A_CD4;RAB27A_CD8;RSL24D1_CD8;RSL24D1_CD14;RSL24D1_CD15;RSL24D1_IL;RSL24D1_TR;RSL24D1_RE;RSL24D1_CD19	2	2	8	17	9
506	ADAM10;LIPC	5290300;2350044	CD4;CD8	ADAM10_CD4;LIPC_CD8;ADAM10_CD8	2	2	2	2	0
507	ANXA2;ICE2	4780615;770730;1660687	CD4;CD14;CD19;TR;RE;CD8	ANXA2_CD4;ANXA2_CD14;ICE2_CD4;ICE2_CD14;ICE2_CD19;ICE2_TR;ICE2_RE;ICE2_CD8	2	3	6	18	0
508	LACTB;TPM1	1570669;460373;5560246;610519	CD4;CD8;CD14;CD15;TR;RE	LACTB_CD4;LACTB_CD8;LACTB_CD14;TPM1_CD14;LACTB_CD15;LACTB_TR;LACTB_RE	2	4	6	24	0
509	ANKDD1A;PLEKHO2	5890564;3990546	CD4;CD8;CD15;CD19;IL;TR;RE;CD14	ANKDD1A_CD4;ANKDD1A_CD8;PLEKHO2_CD15;ANKDD1A_CD15;ANKDD1A_CD19;ANKDD1A_IL;ANKDD1A_TR;ANKDD1A_RE;PLEKHO2_CD14	2	2	8	17	0
510	SPG21;MTFMT	7200403;3940215	CD4;CD14;TR;RE	SPG21_CD4;MTFMT_CD4;MTFMT_CD14;SPG21_CD14;SPG21_TR;SPG21_RE	2	2	4	9	0
511	DPP8;DENND4A	1500446;60707;6420184	CD4;CD8;CD15	DPP8_CD4;DPP8_CD8;DENND4A_CD15	2	3	3	3	3
512	SMAD3;MAP2K5	6840328;6330278	CD4	SMAD3_CD4;MAP2K5_CD4	2	2	1	0	1
513	SNUPN;MAN2C1	1340349;2340040;150241	CD4;CD8;CD14;TR;IL	SNUPN_CD4;SNUPN_CD8;MAN2C1_CD14;SNUPN_TR;SNUPN_IL	2	3	5	5	3
514	IQGAP1;CRTC3	6520646;5900019	CD4;CD8;CD14;CD19;IL;RE	IQGAP1_CD4;IQGAP1_CD8;IQGAP1_CD14;CRTC3_CD19;IQGAP1_IL;IQGAP1_RE	2	2	6	8	2
515	NPRL3;HBQ1	2640528;4040170	CD4;CD8;CD14;CD19;PLA;IL;TR;RE	NPRL3_CD4;NPRL3_CD8;HBQ1_CD8;NPRL3_CD14;NPRL3_CD19;HBQ1_PLA;NPRL3_IL;NPRL3_TR;NPRL3_RE	2	2	8	8	8
516	NME4;DECR2	2320079;380148	CD4;CD8;CD14;CD15;CD19;PLA;IL;TR;RE	NME4_CD4;NME4_CD8;NME4_CD14;NME4_CD15;NME4_CD19;NME4_PLA;NME4_IL;NME4_TR;NME4_RE;DECR2_CD19;DECR2_CD4;DECR2_CD8;DECR2_CD14;DECR2_IL;DECR2_TR;DECR2_RE	2	2	9	23	0
517	C16orf13;FBXL16	160358;6840390	CD4;CD8;CD14;CD19;PLA;TR	C16orf13_CD4;C16orf13_CD8;FBXL16_CD4;C16orf13_CD14;C16orf13_CD19;C16orf13_PLA;C16orf13_TR	2	2	6	11	6
518	FAM173A;HAGHL	1470561;6900431	CD4;CD19;TR	FAM173A_CD4;HAGHL_CD4;FAM173A_CD19;FAM173A_TR	2	2	3	3	0
519	SNHG9;RPS2	1300608;130224;2370341;6580605;770554	CD4;CD8;CD14;CD15;CD19;IL;TR;RE	SNHG9_CD4;SNHG9_CD8;SNHG9_CD14;RPS2_CD15;SNHG9_CD19;SNHG9_IL;SNHG9_TR;SNHG9_RE	2	5	8	25	0
520	CLUAP1;NLRC3	6980477;2230129;3990050;4610296	CD4;CD8;CD19;RE	CLUAP1_CD4;NLRC3_CD4;NLRC3_CD8;CLUAP1_CD8;CLUAP1_CD19;CLUAP1_RE	2	4	4	10	10
521	CARHSP1;PMM2	1230348;1260315	CD4;CD8;CD15;CD14;TR	CARHSP1_CD4;CARHSP1_CD8;CARHSP1_CD15;PMM2_CD15;CARHSP1_CD14;PMM2_CD14;PMM2_TR;PMM2_CD8	2	2	5	8	1
522	DEXI;CLEC16A	1500619;2470386;160224	CD4;CD8;CD14;PLA;IL;TR;RE	DEXI_CD4;DEXI_CD8;DEXI_CD14;DEXI_PLA;DEXI_IL;DEXI_TR;DEXI_RE;CLEC16A_TR;CLEC16A_IL	2	3	7	28	0
523	NTAN1;RRN3	5960477;6510075;4920403	CD4;CD8;CD19;TR;RE	NTAN1_CD4;NTAN1_CD8;RRN3_CD8;RRN3_CD4;NTAN1_CD19;RRN3_TR;NTAN1_TR;RRN3_CD19;RRN3_RE	2	3	5	17	2
524	LYRM1;ACSM3	6550315;6580735	CD4;CD8;CD14;CD19	LYRM1_CD4;LYRM1_CD8;ACSM3_CD8;LYRM1_CD14;LYRM1_CD19	2	2	4	4	2
525	ARHGAP17;LOC554206	160561;2570397	CD4;CD8;CD19	ARHGAP17_CD4;LOC554206_CD8;LOC554206_CD4;LOC554206_CD19	2	2	3	4	0
526	NSMCE1;IL4R	2940020;5910609	CD4;CD8;CD14;IL	NSMCE1_CD4;NSMCE1_CD8;IL4R_CD8;NSMCE1_CD14;NSMCE1_IL	2	2	4	5	4
527	C16orf54;ZG16	6290458;7040471;3370215;6550066	CD4;CD8;CD14;CD15;CD19;IL;RE	C16orf54_CD4;C16orf54_CD8;C16orf54_CD14;C16orf54_CD15;C16orf54_CD19;ZG16_IL;ZG16_RE	2	4	7	25	0
528	CLUHP3;ZNF720	1980451;2690189;6450670	CD4;CD8	CLUHP3_CD4;CLUHP3_CD8;ZNF720_CD4	2	3	2	5	0
529	ADCY7;BRD7	50735;430040;6220270;6770167	CD4;CD8;CD14;CD19	ADCY7_CD4;BRD7_CD8;BRD7_CD4;ADCY7_CD8;BRD7_CD14;BRD7_CD19;ADCY7_CD19	2	4	4	22	0
530	AKTIP;RBL2	4480338;5720703;4280669;2260441	CD4;CD19;CD8;CD14;CD15;TR	AKTIP_CD4;AKTIP_CD19;RBL2_CD8;AKTIP_CD14;RBL2_CD14;AKTIP_CD15;RBL2_TR	2	4	6	12	6
531	AMFR;OGFOD1	1400672;4610594;6330242	CD4;CD8;CD14;CD15;CD19;PLA;IL;TR;RE	AMFR_CD4;AMFR_CD8;AMFR_CD14;AMFR_CD15;AMFR_CD19;AMFR_PLA;AMFR_IL;AMFR_TR;AMFR_RE;OGFOD1_CD4;OGFOD1_CD8;OGFOD1_CD14	2	3	9	20	3
532	MT1F;MT1H	4220672;130093	CD4;CD8;CD19	MT1F_CD4;MT1H_CD8;MT1H_CD4;MT1F_CD8;MT1F_CD19	2	2	3	8	0
533	RSPRY1;PLLP	6510427;5670687;6020619	CD4;CD8;CD14;CD15;CD19;IL;TR	RSPRY1_CD4;RSPRY1_CD8;RSPRY1_CD14;RSPRY1_CD15;RSPRY1_CD19;RSPRY1_IL;RSPRY1_TR;PLLP_IL;PLLP_TR	2	3	7	16	1
534	POLR2C;DOK4	7200142;1510685	CD4;CD8;CD14;CD15;CD19;IL;TR;RE	POLR2C_CD4;POLR2C_CD8;POLR2C_CD14;DOK4_CD15;POLR2C_CD15;POLR2C_CD19;POLR2C_IL;POLR2C_TR;POLR2C_RE	2	2	8	9	0
535	SETD6;CNOT1	5810437;6520382	CD4;CD8;CD14;CD15;CD19;IL;TR;RE	SETD6_CD4;SETD6_CD8;CNOT1_CD14;CNOT1_CD15;SETD6_CD19;SETD6_IL;CNOT1_IL;CNOT1_TR;CNOT1_RE;CNOT1_CD4;CNOT1_CD8;CNOT1_CD19	2	2	8	15	12
536	CMTM3;TK2	6020746;3890551;5690053	CD4;CD8;CD14;CD15	CMTM3_CD4;CMTM3_CD8;CMTM3_CD14;TK2_CD14;CMTM3_CD15	2	3	4	12	0
537	PDPR;EXOSC6	110364;1940167;6330025	CD4;CD8;CD14;RE;CD15;CD19;IL;TR	PDPR_CD4;PDPR_CD8;PDPR_CD14;EXOSC6_RE;EXOSC6_CD4;EXOSC6_CD8;EXOSC6_CD14;EXOSC6_CD15;EXOSC6_CD19;EXOSC6_IL;EXOSC6_TR	2	3	8	23	4
538	ZFP1;LDHD	2100333;3710592;3370301	CD4;CD8;CD14;CD19;RE	ZFP1_CD4;ZFP1_CD8;ZFP1_CD14;ZFP1_CD19;LDHD_RE	2	3	5	13	0
539	SNAI3;RNF166	4880017;4280348	CD4;CD8;CD14	SNAI3_CD4;SNAI3_CD8;RNF166_CD4;RNF166_CD14	2	2	3	4	0
540	RPL13;SPG7	1940743;6280360	CD4;CD8;CD14;CD19;IL;TR;RE	RPL13_CD4;RPL13_CD8;RPL13_CD14;SPG7_CD14;RPL13_CD19;RPL13_IL;RPL13_TR;RPL13_RE	2	2	7	6	6
541	SPATA2L;CHMP1A	450673;5900332	CD4;CD8;TR	SPATA2L_CD4;SPATA2L_CD8;CHMP1A_CD8;CHMP1A_TR	2	2	3	4	0
542	RNF167;SLC52A1	1580521;7510452	CD4;CD8;CD14;CD15;CD19;PLA;IL;TR;RE	RNF167_CD4;RNF167_CD8;RNF167_CD14;RNF167_CD15;RNF167_CD19;RNF167_PLA;RNF167_IL;SLC52A1_IL;RNF167_TR;RNF167_RE	2	2	9	10	6
543	TXNDC17;MED31	5560594;5130670	CD4;CD8;CD19	TXNDC17_CD4;MED31_CD8;MED31_CD19	2	2	3	3	0
544	LRRC75A-AS1;LRRC75A	7100632;3190600	CD4;CD8;CD14;CD19;IL;TR;RE	LRRC75A-AS1_CD4;LRRC75A-AS1_CD8;LRRC75A-AS1_CD14;LRRC75A-AS1_CD19;LRRC75A-AS1_IL;LRRC75A-AS1_TR;LRRC75A_RE;LRRC75A-AS1_RE	2	2	7	16	5
545	PLD6;MPRIP	1340707;1980474;4880563	CD4;CD8;CD15;CD19;RE;TR	PLD6_CD4;PLD6_CD8;MPRIP_CD15;PLD6_CD19;MPRIP_RE;MPRIP_TR	2	3	6	12	10
546	LLGL1;SHMT1	2470608;2690528	CD4;CD8;CD14;CD19	LLGL1_CD4;LLGL1_CD8;LLGL1_CD14;SHMT1_CD14;LLGL1_CD19;SHMT1_CD4;SHMT1_CD8;SHMT1_CD19	2	2	4	14	0
547	TMEM97;SARM1	3420541;4150593	CD4;CD8;CD14;CD19	TMEM97_CD4;TMEM97_CD8;SARM1_CD4;TMEM97_CD14;TMEM97_CD19	2	2	4	8	0
548	ABHD15;TP53I13	5340450;1010647	CD4;CD8;CD14;IL;TR;RE	ABHD15_CD4;ABHD15_CD8;TP53I13_CD14;ABHD15_CD14;TP53I13_IL;TP53I13_TR;TP53I13_RE	2	2	6	9	11
549	CRLF3;TEFM	670026;1050427;1740041	CD4;CD8;CD14;CD15;CD19;TR;RE	CRLF3_CD4;TEFM_CD4;CRLF3_CD8;TEFM_CD8;CRLF3_CD14;TEFM_CD14;CRLF3_CD15;CRLF3_CD19;CRLF3_TR;TEFM_TR;TEFM_RE	2	3	7	27	0
550	LIG3;CCT6B	3460431;1230612	CD4;CD8;CD14;TR	LIG3_CD4;LIG3_CD8;CCT6B_CD14;LIG3_CD14;LIG3_TR	2	2	4	9	0
551	DUSP14;SYNRG	4150278;4610112;1580674	CD4;CD8;RE;CD19	DUSP14_CD4;DUSP14_CD8;DUSP14_RE;SYNRG_CD8;DUSP14_CD19;SYNRG_CD4	2	3	4	7	5
552	DHX58;STAT3	3930681;4250538	CD4;CD8;CD14;TR;RE	DHX58_CD4;DHX58_CD8;DHX58_CD14;DHX58_TR;DHX58_RE;STAT3_TR	2	2	5	8	0
553	TMUB2;ASB16-AS1	3710653;20131	CD4;CD8	TMUB2_CD4;ASB16-AS1_CD8	2	2	2	1	0
554	PNPO;CDK5RAP3	3180600;6620075;650601;5550465	CD4;CD8;IL;TR	PNPO_CD4;CDK5RAP3_CD4;CDK5RAP3_CD8;PNPO_IL;PNPO_TR	2	4	4	10	0
555	SNX11;SKAP1	130446;4220053	CD4;CD8;CD14;CD19;PLA	SNX11_CD4;SNX11_CD8;SNX11_CD14;SNX11_CD19;SKAP1_PLA	2	2	5	5	1
556	HOXB2;HOXB7	3460097;2470328	CD4;CD8;CD14;CD19;RE;IL;TR	HOXB2_CD4;HOXB2_CD8;HOXB2_CD14;HOXB2_CD19;HOXB2_RE;HOXB7_IL;HOXB7_TR	2	2	7	10	0
557	XYLT2;LUC7L3	6250465;3140047	CD4;CD8;CD14;CD19;IL	XYLT2_CD4;XYLT2_CD8;XYLT2_CD14;XYLT2_CD19;XYLT2_IL;LUC7L3_CD19	2	2	5	8	3
558	SUPT4H1;RAD51C	1770070;510544;5910215;7610129	CD4;CD8;CD19;CD14;IL;TR;RE	SUPT4H1_CD4;SUPT4H1_CD8;RAD51C_CD8;RAD51C_CD4;RAD51C_CD19;SUPT4H1_CD14;RAD51C_CD14;RAD51C_IL;SUPT4H1_TR;RAD51C_RE;RAD51C_TR;SUPT4H1_CD19	2	4	7	36	23
559	TRIM37;SKA2	4730564;4640348;360743	CD4;CD8;CD14	TRIM37_CD4;TRIM37_CD8;TRIM37_CD14;SKA2_CD14	2	3	3	3	1
560	C17orf80;FAM104A	1430678;830309	CD4;CD8;CD15	C17orf80_CD4;FAM104A_CD8;FAM104A_CD15	2	2	3	3	0
561	GAA;BAIAP2	2490452;70767	CD4;CD8;CD14;CD15;TR;IL;RE	GAA_CD4;BAIAP2_CD8;GAA_CD14;GAA_CD15;GAA_TR;GAA_IL;GAA_RE	2	2	7	9	1
562	SLC38A10;ENTHD2	6590333;4230356	CD4;CD8;CD14;CD15;TR;RE	SLC38A10_CD4;SLC38A10_CD8;SLC38A10_CD14;SLC38A10_CD15;SLC38A10_TR;SLC38A10_RE;ENTHD2_CD15	2	2	6	12	1
563	ARL16;CCDC137	7050500;7100681	CD4;CD8;CD14;CD15;CD19;TR;RE	ARL16_CD4;ARL16_CD8;ARL16_CD14;ARL16_CD15;ARL16_CD19;ARL16_TR;CCDC137_TR;ARL16_RE	2	2	7	13	6
564	CEP192;SEH1L	4490154;6760504;580196	CD4;CD8;CD14;CD15;CD19;IL;TR;RE	CEP192_CD4;CEP192_CD8;SEH1L_CD4;CEP192_CD14;CEP192_CD15;CEP192_CD19;CEP192_IL;CEP192_TR;CEP192_RE;SEH1L_CD19	2	3	8	18	4
565	C18orf8;NPC1	1470170;7570358	CD4;CD8;CD14;CD19;TR;CD15;PLA	C18orf8_CD4;C18orf8_CD8;C18orf8_CD14;C18orf8_CD19;C18orf8_TR;NPC1_CD8;C18orf8_CD15;C18orf8_PLA;NPC1_CD4	2	2	7	14	3
566	C18orf21;RPRD1A	450070;270524	CD4;CD8;CD19	C18orf21_CD4;C18orf21_CD8;RPRD1A_CD19	2	2	3	1	2
567	SERPINB8;SERPINB10	1770376;3400672;1660356	CD4;CD8;CD14	SERPINB8_CD4;SERPINB8_CD8;SERPINB10_CD14;SERPINB8_CD14	2	3	3	9	4
568	WDR18;BSG	7400554;20673	CD4;CD8;CD14;CD19;IL;TR;RE	WDR18_CD4;WDR18_CD8;WDR18_CD14;WDR18_CD19;WDR18_IL;WDR18_TR;WDR18_RE;BSG_CD19	2	2	7	11	1
569	CNN2;ABCA7	5550037;2570100	CD4;CD8;CD19;CD15;IL;TR;RE;CD14	CNN2_CD4;CNN2_CD8;CNN2_CD19;CNN2_CD15;CNN2_IL;CNN2_TR;CNN2_RE;CNN2_CD14;ABCA7_CD15	2	2	8	15	0
570	MRPL54;MATK	3710039;5670605	CD4;CD14;IL;TR;RE	MRPL54_CD4;MATK_CD4;MRPL54_CD14;MRPL54_IL;MRPL54_TR;MRPL54_RE	2	2	5	9	1
571	TRAPPC5;FCER2	7610593;830152	CD4;CD8;CD14;CD19;PLA;TR;RE	TRAPPC5_CD4;TRAPPC5_CD8;TRAPPC5_CD14;TRAPPC5_CD19;TRAPPC5_PLA;TRAPPC5_TR;TRAPPC5_RE;FCER2_CD19	2	2	7	11	2
572	ZNF559;ZNF266	2940647;3940333;2810605	CD4;CD8;CD14;CD15;CD19;IL;TR;RE	ZNF559_CD4;ZNF559_CD8;ZNF266_CD4;ZNF266_CD14;ZNF559_CD14;ZNF266_CD15;ZNF559_CD15;ZNF559_CD19;ZNF266_CD19;ZNF266_IL;ZNF559_IL;ZNF266_TR;ZNF559_TR;ZNF266_RE;ZNF559_RE;ZNF266_CD8	2	3	8	33	19
573	EIF3G;DNMT1	2190377;1260162	CD4;CD8	EIF3G_CD4;DNMT1_CD8;EIF3G_CD8;DNMT1_CD4	2	2	2	2	3
574	MRI1;C19orf53	5560370;3460184	CD4;CD8;CD14;CD15;CD19;PLA;TR;IL;RE	MRI1_CD4;C19orf53_CD8;MRI1_CD8;C19orf53_CD4;MRI1_CD14;C19orf53_CD15;MRI1_CD19;C19orf53_PLA;MRI1_TR;MRI1_IL;MRI1_RE	2	2	9	16	8
575	OCEL1;ABHD8	3460253;4880288	CD4;CD8;CD15;CD19;IL;TR;RE;CD14	OCEL1_CD4;OCEL1_CD8;OCEL1_CD15;OCEL1_CD19;OCEL1_IL;OCEL1_TR;OCEL1_RE;OCEL1_CD14;ABHD8_CD15	2	2	8	11	10
576	BST2;PIK3R2	5820424;4900674;2140097	CD4;CD8	BST2_CD4;BST2_CD8;PIK3R2_CD8	2	3	2	2	1
577	MAU2;ATP13A1	7400243;2060193	CD4;CD8;CD14;CD15;CD19;TR;RE;IL	MAU2_CD4;MAU2_CD8;MAU2_CD14;MAU2_CD15;MAU2_CD19;MAU2_TR;MAU2_RE;MAU2_IL;ATP13A1_IL;ATP13A1_CD4;ATP13A1_CD8;ATP13A1_CD14;ATP13A1_CD15;ATP13A1_CD19;ATP13A1_TR;ATP13A1_RE	2	2	8	21	1
578	ZFP14;ZFP82	4560601;2470142	CD4;CD8;CD19	ZFP14_CD4;ZFP82_CD8;ZFP14_CD8;ZFP82_CD4;ZFP14_CD19	2	2	3	3	2
579	ZNF573;ZFP30	6400711;6940427	CD4;CD8;CD14;CD19;RE	ZNF573_CD4;ZNF573_CD8;ZNF573_CD14;ZNF573_CD19;ZFP30_RE;ZNF573_RE	2	2	5	6	3
580	CEACAM21;CEACAM1	1190307;5700753	CD4;CD8;CD15	CEACAM21_CD4;CEACAM21_CD8;CEACAM1_CD4;CEACAM21_CD15	2	2	3	4	0
581	GNG8;CALM3	2490019;2750184	CD4	GNG8_CD4;CALM3_CD4	2	2	1	1	0
582	SEPW1;GLTSCR2	2970025;3610286	CD4;CD8;CD14;CD19;TR	SEPW1_CD4;SEPW1_CD8;SEPW1_CD14;GLTSCR2_CD14;SEPW1_CD19;GLTSCR2_TR	2	2	5	6	4
583	VRK3;ZNF473	3290576;3360735	CD4;CD8;CD14;CD15;CD19;PLA;IL;TR;RE	VRK3_CD4;VRK3_CD8;VRK3_CD14;VRK3_CD15;ZNF473_CD15;VRK3_CD19;VRK3_PLA;VRK3_IL;VRK3_TR;VRK3_RE	2	2	9	3	5
584	NLRP2;GP6	1510170;2350445	CD4;CD8;CD19;RE;PLA	NLRP2_CD4;NLRP2_CD8;NLRP2_CD19;NLRP2_RE;GP6_PLA	2	2	5	3	1
585	TRAPPC2B;ZNF548	4590121;2810100	CD4;CD8;CD14;CD19	TRAPPC2B_CD4;ZNF548_CD4;ZNF548_CD8;TRAPPC2B_CD8;TRAPPC2B_CD14;TRAPPC2B_CD19	2	2	4	7	7
586	ZNF772;ZNF419	650528;7320148	CD4;CD8;CD19	ZNF772_CD4;ZNF772_CD8;ZNF419_CD4;ZNF772_CD19;ZNF419_CD8	2	2	3	6	0
587	ZNF211;ZNF671	430368;6450133	CD4;CD8;CD14;CD19;TR;RE	ZNF211_CD4;ZNF211_CD8;ZNF211_CD14;ZNF211_CD19;ZNF671_CD19;ZNF211_TR;ZNF211_RE	2	2	6	12	5
588	ZSCAN18;ZNF544	6520280;3400072	CD4;CD8;CD14;CD19	ZSCAN18_CD4;ZNF544_CD4;ZNF544_CD8;ZNF544_CD14;ZNF544_CD19	2	2	4	6	0
589	UBE2M;MZF1	6180619;1030053	CD4;CD8;TR;CD14;CD19;IL;RE	UBE2M_CD4;UBE2M_CD8;MZF1_TR;MZF1_CD14;MZF1_CD19;MZF1_IL;MZF1_RE	2	2	7	6	3
590	KIF16B;SNRPB2	2900370;3610592;6020491	CD4;CD8;CD14;CD15	KIF16B_CD4;KIF16B_CD8;KIF16B_CD14;SNRPB2_CD15	2	3	4	14	0
591	FRG1BP;HM13	2810044;4570220;1050746	CD4;CD8;CD14;CD19;CD15;IL	FRG1BP_CD4;FRG1BP_CD8;FRG1BP_CD14;FRG1BP_CD19;HM13_CD15;FRG1BP_IL	2	3	6	9	0
592	KIF3B;ASXL1	450398;5390180	CD4;CD8	KIF3B_CD4;ASXL1_CD4;ASXL1_CD8	2	2	2	3	0
593	MAPRE1;COMMD7	6060731;7050576	CD4;CD8;CD15;PLA;CD14;IL;TR	MAPRE1_CD4;MAPRE1_CD8;MAPRE1_CD15;COMMD7_PLA;COMMD7_CD14;COMMD7_CD15;COMMD7_IL;MAPRE1_CD14;MAPRE1_TR	2	2	7	10	1
594	EIF2S2;BPIFA1	3400577;6420687	CD4;CD8;CD14;PLA;TR	EIF2S2_CD4;EIF2S2_CD8;EIF2S2_CD14;BPIFA1_PLA;EIF2S2_TR	2	2	5	7	0
595	ITCH;MAP1LC3A	7560538;5490240	CD4;CD8;CD15;CD19;PLA;RE	ITCH_CD4;ITCH_CD8;ITCH_CD15;ITCH_CD19;MAP1LC3A_PLA;ITCH_RE	2	2	6	5	5
596	DIDO1;GID8	5390707;7400689	CD4;CD8;CD19	DIDO1_CD4;DIDO1_CD8;GID8_CD8;GID8_CD4;DIDO1_CD19;GID8_CD19	2	2	3	10	0
597	C21orf91;BTG3	2450088;6770576;4920053	CD4;CD8;CD14;CD19	C21orf91_CD4;C21orf91_CD8;BTG3_CD14;C21orf91_CD19	2	3	4	6	4
598	LOC101928126;MRPS6	6580703;6400195	CD4;CD8	LOC101928126_CD4;MRPS6_CD4;MRPS6_CD8;LOC101928126_CD8	2	2	2	1	3
599	PIGP;TTC3	5810630;1820703;290343	CD4;CD8;CD14;CD19;IL;TR;RE	PIGP_CD4;PIGP_CD8;TTC3_CD4;PIGP_CD14;PIGP_CD19;PIGP_IL;PIGP_TR;PIGP_RE;TTC3_CD8;TTC3_CD14	2	3	7	25	1
600	PSMG1;BRWD1	1010168;2450136;5080066;5570195	CD4;CD8;CD19;IL;TR;RE;CD14;PLA;CD15	PSMG1_CD4;PSMG1_CD8;PSMG1_CD19;PSMG1_IL;PSMG1_TR;PSMG1_RE;PSMG1_CD14;BRWD1_PLA;BRWD1_CD8;BRWD1_TR;BRWD1_CD4;BRWD1_CD15;BRWD1_CD19;BRWD1_IL;BRWD1_RE	2	4	9	23	24
601	WRB;HMGN1	3390370;4590102;4390195	CD4;CD8;CD14;PLA	WRB_CD4;WRB_CD8;WRB_CD14;WRB_PLA;HMGN1_CD14	2	3	4	14	0
602	CSTB;RRP1	1430187;240154	CD4;CD8;CD15;CD19;PLA;IL;TR;RE	CSTB_CD4;CSTB_CD8;CSTB_CD15;CSTB_CD19;CSTB_PLA;CSTB_IL;CSTB_TR;CSTB_RE;RRP1_CD4	2	2	8	21	0
603	TANGO2;ZDHHC8	630446;4590154	CD4;CD8;CD14;CD19	TANGO2_CD4;ZDHHC8_CD4;ZDHHC8_CD8;ZDHHC8_CD14;TANGO2_CD14;ZDHHC8_CD19	2	2	4	6	3
604	TPST2;ASPHD2	5690347;2630017;7400102	CD4;CD8;CD19;PLA	TPST2_CD4;TPST2_CD8;TPST2_CD19;TPST2_PLA;ASPHD2_CD8	2	3	4	9	1
605	UQCR10;ASCC2	6380563;7550768;1570523;6130332	CD4;CD8;CD14;CD19;PLA;TR;RE	UQCR10_CD4;UQCR10_CD8;UQCR10_CD14;UQCR10_CD19;UQCR10_PLA;UQCR10_TR;UQCR10_RE;ASCC2_CD8	2	4	7	30	2
606	MTMR3;EWSR1	460039;5720577;670072;1500136	CD4;CD8;CD19;IL;TR;RE;CD14	MTMR3_CD4;MTMR3_CD8;MTMR3_CD19;MTMR3_IL;MTMR3_TR;MTMR3_RE;MTMR3_CD14;EWSR1_CD8	2	4	7	13	1
607	DUSP18;TCN2	3870408;5670100	CD4;CD8;CD19;IL	DUSP18_CD4;DUSP18_CD8;DUSP18_CD19;TCN2_IL	2	2	4	4	0
608	PIK3IP1;RNF185	5390730;290307;3840402	CD4;CD8;CD14;CD19;TR;RE	PIK3IP1_CD4;PIK3IP1_CD8;PIK3IP1_CD14;PIK3IP1_CD19;RNF185_TR;RNF185_RE	2	3	6	12	0
609	LGALS2;CDC42EP1	6280086;6760750	CD4;CD8;CD14;CD19	LGALS2_CD4;LGALS2_CD8;LGALS2_CD14;CDC42EP1_CD14;LGALS2_CD19	2	2	4	4	0
610	TRIOBP;H1F0	2900246;5570110;630278	CD4;CD8;CD14;CD15;CD19;PLA;RE	TRIOBP_CD4;TRIOBP_CD8;TRIOBP_CD14;TRIOBP_CD15;TRIOBP_CD19;H1F0_PLA;TRIOBP_RE;H1F0_CD15;H1F0_CD4;H1F0_CD8;H1F0_CD14	2	3	7	20	4
611	ATF4;RPS19BP1	7610187;3460309;6590209	CD4;CD8;CD14;CD19;PLA;TR;RE	ATF4_CD4;ATF4_CD8;ATF4_CD14;ATF4_CD19;RPS19BP1_PLA;ATF4_TR;ATF4_RE	2	3	7	27	9
612	NAGA;SMDT1	2070523;990014	CD4;CD8;CD14;CD19;RE	NAGA_CD4;NAGA_CD8;NAGA_CD14;SMDT1_CD8;SMDT1_CD4;SMDT1_CD14;SMDT1_CD19;SMDT1_RE	2	2	5	15	0
613	LDOC1L;PARVG	2760441;6200685	CD4;CD8	LDOC1L_CD4;LDOC1L_CD8;PARVG_CD8	2	2	2	3	0
614	CRELD2;ZBED4	6560390;5490014	CD4;CD8;CD14;CD15	CRELD2_CD4;CRELD2_CD8;CRELD2_CD14;ZBED4_CD15;CRELD2_CD15	2	2	4	9	0
615	DENND6B;SBF1	6520241;3940692	CD4;CD8;CD14;CD19;PLA	DENND6B_CD4;DENND6B_CD8;SBF1_CD4;DENND6B_CD14;DENND6B_CD19;DENND6B_PLA	2	2	5	4	8
616	UBXN11;SH3BGRL3	6020246;6280240	CD4;CD14;PLA	UBXN11_CD4;UBXN11_CD14;SH3BGRL3_PLA	2	2	3	3	0
617	RBBP5;DSTYK	940180;4730152	CD4;CD14;CD8	RBBP5_CD4;DSTYK_CD14;DSTYK_CD8	2	2	3	1	1
618	TATDN3;BATF3	4290292;5900253	CD4;CD14;CD19	TATDN3_CD4;BATF3_CD14;TATDN3_CD19	2	2	3	2	0
619	PCYOX1;FAM136A	3450725;3890671	CD4;CD14;IL;TR;RE;CD8	PCYOX1_CD4;FAM136A_CD14;FAM136A_IL;FAM136A_TR;FAM136A_RE;FAM136A_CD8	2	2	6	10	0
620	STAM2;ARL5A	3940672;6270195	CD4;CD14;TR;CD15	STAM2_CD4;STAM2_CD14;STAM2_TR;ARL5A_CD15	2	2	4	3	1
621	ANKRD28;HACL1	2760563;460047	CD4;CD14;CD15;TR;CD19	ANKRD28_CD4;HACL1_CD14;ANKRD28_CD15;HACL1_TR;HACL1_CD19	2	2	5	4	2
622	LRRFIP2;GOLGA4	7050619;4150438;2940070	CD4;CD14;CD15;TR	LRRFIP2_CD4;LRRFIP2_CD14;LRRFIP2_CD15;GOLGA4_TR;LRRFIP2_TR;GOLGA4_CD15	2	3	4	6	6
623	DOPEY1;RWDD2A	770441;6420368	CD4;CD14	DOPEY1_CD4;RWDD2A_CD14	2	2	2	1	0
624	GTF2H5;SERAC1	6900215;3450372;4050181	CD4;CD14;CD19;RE;CD8;TR	GTF2H5_CD4;SERAC1_CD14;GTF2H5_CD19;GTF2H5_RE;SERAC1_CD8;GTF2H5_CD14;GTF2H5_TR	2	3	6	13	0
625	LOC100130298;CHD7	7400634;1580487	CD4;CD14	LOC100130298_CD4;CHD7_CD14;LOC100130298_CD14	2	2	2	2	0
626	DNAJC25;GNG10	4040719;450348	CD4;CD14;IL;TR	DNAJC25_CD4;DNAJC25_CD14;GNG10_IL;GNG10_TR	2	2	4	2	3
627	GSN;C5	2370482;1340241	CD4;CD14;IL;TR;RE;CD8	GSN_CD4;GSN_CD14;GSN_IL;GSN_TR;GSN_RE;C5_CD8	2	2	6	12	0
628	PTPA;CRAT	6040114;3120437	CD4;CD14;PLA;IL;TR;RE	PTPA_CD4;CRAT_CD14;CRAT_PLA;PTPA_PLA;CRAT_IL;CRAT_TR;PTPA_TR;CRAT_RE	2	2	6	16	0
629	IPO7;SNORA23	5720538;110576	CD4;CD14;CD15	IPO7_CD4;IPO7_CD14;SNORA23_CD15	2	2	3	1	2
630	NPAT;ATM	2940754;4250008;6840605	CD4;CD14;CD15	NPAT_CD4;ATM_CD14;ATM_CD15	2	3	3	5	3
631	KCNMB4;CNOT2	870468;4010279	CD4;CD14;CD15;PLA	KCNMB4_CD4;KCNMB4_CD14;CNOT2_CD15;KCNMB4_PLA	2	2	4	1	3
632	JKAMP;DAAM1	5700196;1710735	CD4;CD14;IL;TR;RE;CD8;PLA;CD19	JKAMP_CD4;JKAMP_CD14;JKAMP_IL;JKAMP_TR;JKAMP_RE;DAAM1_IL;DAAM1_TR;DAAM1_RE;DAAM1_CD8;DAAM1_PLA;DAAM1_CD19	2	2	8	17	0
633	COQ6;ENTPD5	6620315;2760608	CD4;CD14;TR;IL	COQ6_CD4;COQ6_CD14;COQ6_TR;ENTPD5_TR;COQ6_IL;ENTPD5_IL	2	2	4	5	4
634	NRDE2;PSMC1	2680164;6520161	CD4;CD14;CD15	NRDE2_CD4;PSMC1_CD14;NRDE2_CD15	2	2	3	1	1
635	ZNF280D;TCF12	1990280;4200291;50086	CD4;CD14;CD19	ZNF280D_CD4;ZNF280D_CD14;TCF12_CD19	2	3	3	4	0
636	DDX19B;COG4	2510553;2710546	CD4;CD14;TR	DDX19B_CD4;COG4_CD14;COG4_CD4;COG4_TR	2	2	3	4	0
637	DHX38;HP	2060546;6590131	CD4;CD14;CD15	DHX38_CD4;HP_CD14;HP_CD15	2	2	3	1	1
638	CYB5D2;ZZEF1	2630333;4760356	CD4;CD14;IL;TR;RE	CYB5D2_CD4;CYB5D2_CD14;CYB5D2_IL;CYB5D2_TR;CYB5D2_RE;ZZEF1_RE;ZZEF1_TR	2	2	5	7	3
639	TNFSF12;WRAP53	1090747;2260630	CD4;CD14;CD19	TNFSF12_CD4;TNFSF12_CD14;TNFSF12_CD19;WRAP53_CD19	2	2	3	2	1
640	TMEM99;KRT10	3310471;5560682	CD4;CD14;CD15;CD8	TMEM99_CD4;TMEM99_CD14;KRT10_CD15;TMEM99_CD8	2	2	4	3	0
641	LOC729683;STRADA	4920017;2510066	CD4;CD14	LOC729683_CD4;STRADA_CD14	2	2	2	0	1
642	TTC39C;OSBPL1A	3310142;7650243	CD4;CD14	TTC39C_CD4;OSBPL1A_CD14	2	2	2	1	0
643	EID2;RPS16	1430475;6280021;6450553	CD4;CD14;CD15;TR;RE;IL	EID2_CD4;RPS16_CD14;RPS16_CD15;RPS16_TR;RPS16_RE;RPS16_IL	2	3	6	21	0
644	LTBP4;SHKBP1	4290315;3800307	CD4;CD14;CD15;CD19;PLA;TR	LTBP4_CD4;LTBP4_CD14;SHKBP1_CD15;SHKBP1_CD19;SHKBP1_PLA;LTBP4_TR;SHKBP1_CD14	2	2	6	6	6
645	NAPSB;NAPSA	3290259;2100296;2570176	CD4;CD14;TR	NAPSB_CD4;NAPSA_CD14;NAPSB_CD14;NAPSA_TR;NAPSB_TR	2	3	3	10	0
646	CSE1L;SNORD12B	5130674;7000634;3840682	CD4;CD14;IL;CD15	CSE1L_CD4;CSE1L_CD14;CSE1L_IL;SNORD12B_CD15	2	3	4	10	0
647	RGS19;OPRL1	730685;1440754	CD4;CD14;CD15	RGS19_CD4;OPRL1_CD14;OPRL1_CD15	2	2	3	1	2
648	IFNAR2;IFNAR1	6550056;7550181;450397	CD4;CD14;CD15;CD19;PLA;TR;RE	IFNAR2_CD4;IFNAR1_CD14;IFNAR2_CD14;IFNAR1_CD4;IFNAR2_CD15;IFNAR2_CD19;IFNAR2_PLA;IFNAR2_TR;IFNAR2_RE	2	3	7	12	6
649	DGCR8;ZDHHC8	290053;4590154	CD4;CD14;CD19;IL;TR;RE;CD8	DGCR8_CD4;DGCR8_CD14;DGCR8_CD19;DGCR8_IL;DGCR8_TR;ZDHHC8_TR;DGCR8_RE;DGCR8_CD8;ZDHHC8_IL	2	2	7	11	8
650	LINC00243;IER3	4040086;1190367	CD4;CD15	LINC00243_CD4;IER3_CD15;LINC00243_CD15	2	2	2	3	0
651	MPC1;SFT2D1	4890093;1990563;5360521	CD4;CD15;CD14	MPC1_CD4;MPC1_CD15;SFT2D1_CD15;MPC1_CD14	2	3	3	7	0
652	IFRD1;LSMEM1	2340082;5390497	CD4;CD15	IFRD1_CD4;LSMEM1_CD15	2	2	2	0	1
653	PPP6C;RABEPK	670408;460519	CD4;CD15	PPP6C_CD4;RABEPK_CD15	2	2	2	0	1
654	METTL10;FAM53B	6370075;6380079	CD4;CD15	METTL10_CD4;FAM53B_CD15	2	2	2	1	0
655	RIN1;RBM14	1500047;430605	CD4;CD15	RIN1_CD4;RBM14_CD15	2	2	2	1	0
656	WDR73;SEC11A	4210332;2570088	CD4;CD15	WDR73_CD4;SEC11A_CD15	2	2	2	1	0
657	NGRN;CIB1	4260019;4900440	CD4;CD15	NGRN_CD4;CIB1_CD15	2	2	2	1	0
658	CDIP1;NMRAL1	130709;540524	CD4;CD15;IL;TR;RE	CDIP1_CD4;NMRAL1_CD15;NMRAL1_IL;NMRAL1_TR;NMRAL1_RE	2	2	5	9	0
659	ATPAF2;ALKBH5	3780239;1400209	CD4;CD15	ATPAF2_CD4;ALKBH5_CD15	2	2	2	0	1
660	CTBS;SSX2IP	2850184;1440546	CD4;CD19;PLA	CTBS_CD4;CTBS_CD19;SSX2IP_PLA	2	2	3	3	0
661	EIF2AK2;HEATR5B	2120079;360577;3290079	CD4;CD19	EIF2AK2_CD4;HEATR5B_CD19	2	3	2	1	1
662	NIT2;TOMM70	3830273;1400435	CD4;CD19;TR	NIT2_CD4;NIT2_CD19;TOMM70_CD4;TOMM70_TR	2	2	3	1	2
663	UTP15;ANKRA2	1770195;7400114;1170630	CD4;CD19;CD8;CD15	UTP15_CD4;UTP15_CD19;UTP15_CD8;ANKRA2_CD15	2	3	4	3	4
664	TRIM26;TRIM31	6020463;1440706;1850674	CD4;CD19;TR;RE;IL	TRIM26_CD4;TRIM26_CD19;TRIM31_TR;TRIM31_RE;TRIM31_IL	2	3	5	13	0
665	DTX2;YWHAG	6350600;1770433	CD4;CD19;TR;RE;CD14	DTX2_CD4;YWHAG_CD19;DTX2_TR;DTX2_RE;DTX2_CD14;YWHAG_CD14	2	2	5	10	0
666	RRAS2;COPB1	620546;6980170	CD4;CD19;CD15;RE	RRAS2_CD4;RRAS2_CD19;COPB1_CD15;COPB1_RE	2	2	4	2	1
667	BBS10;OSBPL8	3800243;3940358	CD4;CD19	BBS10_CD4;OSBPL8_CD19	2	2	2	1	0
668	GPHN;EIF2S1	1110544;3870110	CD4;CD19	GPHN_CD4;EIF2S1_CD19	2	2	2	1	0
669	CCDC102A;ADGRG5	1660681;7380273	CD4;CD19	CCDC102A_CD4;ADGRG5_CD19	2	2	2	1	0
670	TTPAL;PKIG	1450452;6270088;2120463	CD4;CD19	TTPAL_CD4;PKIG_CD19	2	3	2	1	1
671	HRH1;VGLL4	2510040;5220491	CD4;PLA	HRH1_CD4;VGLL4_PLA	2	2	2	0	1
672	PHYKPL;HNRNPAB	870139;5810440	CD4;PLA	PHYKPL_CD4;HNRNPAB_PLA	2	2	2	0	1
673	ETFA;SCAPER	4780743;4250646	CD4;PLA;CD15	ETFA_CD4;ETFA_PLA;SCAPER_CD15	2	2	3	1	0
674	SLC13A3;NCOA3	6550326;2760390	CD4;PLA	SLC13A3_CD4;NCOA3_PLA	2	2	2	0	1
675	THOC7;PSMD6	5870113;990184	CD4;IL	THOC7_CD4;PSMD6_IL	2	2	2	1	0
676	TAPT1;PROM1	610768;7400452	CD4;IL;RE;TR	TAPT1_CD4;PROM1_IL;PROM1_RE;PROM1_TR	2	2	4	3	2
677	SYTL3;TMEM181	2600682;5670181	CD4;IL;RE	SYTL3_CD4;TMEM181_IL;TMEM181_RE	2	2	3	1	2
678	NEK6;LOC100129034	5860463;6590349	CD4;IL;CD14;CD15;TR;RE	NEK6_CD4;LOC100129034_IL;NEK6_CD14;LOC100129034_CD14;LOC100129034_CD15;LOC100129034_TR;LOC100129034_RE	2	2	6	14	0
679	PDLIM1;CYP2C8	1410010;2100711	CD4;IL;CD14	PDLIM1_CD4;CYP2C8_IL;PDLIM1_CD14	2	2	3	2	0
680	LINC00294;TCP11L1	6760386;1070753	CD4;IL	LINC00294_CD4;TCP11L1_IL;LINC00294_IL	2	2	2	2	0
681	NOSIP;PRRG2	6180408;3060605	CD4;IL;TR;RE	NOSIP_CD4;PRRG2_IL;PRRG2_TR;PRRG2_RE	2	2	4	3	2
682	ASTE1;ATP2C1	6650026;780367	CD4;TR;CD14	ASTE1_CD4;ASTE1_TR;ATP2C1_CD14	2	2	3	1	1
683	C4orf3;FABP2	1980369;3710091	CD4;TR;RE;CD15;IL	C4orf3_CD4;FABP2_TR;FABP2_RE;C4orf3_CD15;FABP2_IL	2	2	5	5	0
684	P4HA2;RAPGEF6	4010064;3390504	CD4;TR	P4HA2_CD4;RAPGEF6_TR	2	2	2	0	1
685	RCC1L;NCF1	3130053;3370707;3940438	CD4;TR;RE;CD19	RCC1L_CD4;RCC1L_TR;RCC1L_RE;NCF1_CD19	2	3	4	2	2
686	MATN2;LAPTM4B	5810746;580132;670215;6650348	CD4;TR;RE	MATN2_CD4;LAPTM4B_TR;MATN2_TR;MATN2_RE	2	4	3	12	0
687	METTL22;ABAT	650626;6580291;1230592	CD4;TR;RE	METTL22_CD4;ABAT_TR;ABAT_RE	2	3	3	1	2
688	SLC25A39;GRN	650634;6840184	CD4;TR	SLC25A39_CD4;GRN_TR	2	2	2	0	1
689	ADIPOR1;KLHL12	6100767;6660152	CD4;RE	ADIPOR1_CD4;KLHL12_RE	2	2	2	1	0
690	GNPAT;EGLN1	1580343;4670102	CD4;RE;TR	GNPAT_CD4;EGLN1_RE;EGLN1_TR	2	2	3	1	1
691	LMAN2L;CNNM4	1190673;6020400	CD4;RE;TR	LMAN2L_CD4;CNNM4_RE;CNNM4_TR	2	2	3	2	0
692	MRPS22;RBP2	730605;7560605	CD4;RE	MRPS22_CD4;RBP2_RE	2	2	2	1	0
693	APOBR;SULT1A2	6250241;2480014;6400326	CD4;RE	APOBR_CD4;SULT1A2_RE	2	3	2	2	0
694	DHDDS;RPS6KA1	2350576;4730739	CD8;CD14	DHDDS_CD8;RPS6KA1_CD14	2	2	2	0	1
695	YARS;S100PBP	3520040;6550086;3170189	CD8;CD14;CD15	YARS_CD8;S100PBP_CD14;S100PBP_CD15	2	3	3	4	0
696	MEAF6;SNIP1	5570131;2690270	CD8;CD14	MEAF6_CD8;SNIP1_CD8;MEAF6_CD14	2	2	2	3	0
697	C1orf109;CDCA8	4540039;4830634	CD8;CD14;TR	C1orf109_CD8;C1orf109_CD14;CDCA8_TR	2	2	3	3	0
698	CHI3L2;DENND2D	610598;1500703	CD8;CD14	CHI3L2_CD8;DENND2D_CD14	2	2	2	0	1
699	MRPL24;ISG20L2	3800445;2690224	CD8;CD14	MRPL24_CD8;ISG20L2_CD14	2	2	2	1	0
700	CIAO1;LMAN2L	6980156;1190673	CD8;CD14	CIAO1_CD8;LMAN2L_CD14	2	2	2	0	1
701	ANAPC4;PI4K2B	6450021;770047	CD8	ANAPC4_CD8;PI4K2B_CD8	2	2	1	1	0
702	UBA6-AS1;UBA6	830592;2070019	CD8;CD14	UBA6-AS1_CD8;UBA6_CD14	2	2	2	0	1
703	CCL28;TMEM267	7610373;6200300	CD8;CD14	CCL28_CD8;TMEM267_CD14	2	2	2	1	0
704	EGR1;SPATA24	870338;6980050	CD8	EGR1_CD8;SPATA24_CD8	2	2	1	1	0
705	SLC35A4;CD14	380189;7000369	CD8;CD14	SLC35A4_CD8;CD14_CD14	2	2	2	0	1
706	ENPP5;ENPP4	540465;3060471	CD8	ENPP5_CD8;ENPP4_CD8	2	2	1	0	1
707	THEMIS;PTPRK	4040187;6280201	CD8	THEMIS_CD8;PTPRK_CD8	2	2	1	1	0
708	LAMTOR4;AP4M1	4590615;2750168	CD8;CD14;CD15	LAMTOR4_CD8;AP4M1_CD14;LAMTOR4_CD15	2	2	3	2	0
709	CPA5;CEP41	1450056;6280609	CD8	CPA5_CD8;CEP41_CD8	2	2	1	1	0
710	SLC31A1;FKBP15	380603;3180382	CD8;CD14;CD15	SLC31A1_CD8;SLC31A1_CD14;FKBP15_CD15;SLC31A1_CD15	2	2	3	3	0
711	USP6NL;ECHDC3	2470053;5220612	CD8;CD14	USP6NL_CD8;ECHDC3_CD14	2	2	2	0	1
712	TSPAN14;FAM213A	6220278;5960168	CD8;CD14;TR;IL	TSPAN14_CD8;FAM213A_CD14;FAM213A_TR;TSPAN14_TR;FAM213A_IL	2	2	4	1	3
713	CHUK;PKD2L1	3520541;2760463	CD8;CD14	CHUK_CD8;PKD2L1_CD14	2	2	2	1	0
714	TUBGCP2;FUOM	2630356;2510546	CD8;CD14;IL	TUBGCP2_CD8;TUBGCP2_CD14;TUBGCP2_IL;FUOM_CD14	2	2	3	3	1
715	GABARAPL1;KLRD1	6420465;1770598	CD8	GABARAPL1_CD8;KLRD1_CD8	2	2	1	1	0
716	KLRC1;GABARAPL1	5550341;2940427;3830575;6420465	CD8;CD14	KLRC1_CD8;GABARAPL1_CD14	2	4	2	5	0
717	DAZAP2;SMAGP	630356;4610139	CD8;CD14	DAZAP2_CD8;SMAGP_CD14	2	2	2	0	1
718	C12orf45;SLC41A2	7510608;1190750	CD8;CD14;TR	C12orf45_CD8;C12orf45_CD14;SLC41A2_TR	2	2	3	1	1
719	GOLGA3;CHFR	6250093;830168	CD8;CD14;CD19	GOLGA3_CD8;CHFR_CD14;CHFR_CD19	2	2	3	2	0
720	SLC25A15;ELF1	5310615;4010020	CD8;CD14	SLC25A15_CD8;ELF1_CD14	2	2	2	0	1
721	ARL6IP1;RPS15A	2690047;2370193;5960324	CD8;CD14;CD15;PLA	ARL6IP1_CD8;ARL6IP1_CD14;RPS15A_CD15;ARL6IP1_CD15;ARL6IP1_PLA	2	3	4	12	0
722	TBCD;RAB40B	5090543;510484	CD8;CD14;CD19	TBCD_CD8;TBCD_CD14;TBCD_CD19;RAB40B_CD19	2	2	3	3	3
723	FKRP;PRKD2	2230189;990138;6510446	CD8;CD14;CD15;CD19	FKRP_CD8;PRKD2_CD14;PRKD2_CD15;FKRP_CD19	2	3	4	8	0
724	MKNK1;MOB3C	6450278;7560471	CD8;CD15	MKNK1_CD8;MOB3C_CD15;MKNK1_CD15	2	2	2	2	0
725	RALB;INHBB	940753;50446	CD8;CD15	RALB_CD8;INHBB_CD15;RALB_CD15	2	2	2	1	1
726	ZSCAN9;ZSCAN31	4830220;1190647;1340463	CD8;CD15;TR	ZSCAN9_CD8;ZSCAN9_CD15;ZSCAN31_TR	2	3	3	2	2
727	FRAT2;EXOSC1	7330026;7400719	CD8;CD15	FRAT2_CD8;EXOSC1_CD15	2	2	2	0	1
728	GMIP;LPAR2	1070044;1170605	CD8;CD15	GMIP_CD8;LPAR2_CD15	2	2	2	0	1
729	SEP15;HS2ST1	6100288;1110102	CD8;CD19	SEP15_CD8;HS2ST1_CD19	2	2	2	0	1
730	C1orf115;MARC2	770564;2140167	CD8;CD19;CD14	C1orf115_CD8;C1orf115_CD19;C1orf115_CD14;MARC2_CD19	2	2	3	4	0
731	B3GALNT1;PPM1L	2970040;4780187	CD8;CD19	B3GALNT1_CD8;PPM1L_CD19	2	2	2	1	0
732	SPINK2;HOPX	1030484;3850246	CD8;CD19	SPINK2_CD8;HOPX_CD19;SPINK2_CD19	2	2	2	2	0
733	BLK;FAM167A	6330471;4010184	CD8;CD19	BLK_CD8;FAM167A_CD19;BLK_CD19	2	2	2	1	2
734	E2F5;CA13	6650196;3130703	CD8;CD19	E2F5_CD8;CA13_CD19	2	2	2	1	0
735	ZFAND6;ARNT2	4810674;5860730;4180307	CD8;CD19;TR	ZFAND6_CD8;ZFAND6_CD19;ARNT2_TR	2	3	3	3	0
736	SCD5;SEC31A	3610671;5560180	CD8;PLA	SCD5_CD8;SEC31A_PLA	2	2	2	1	0
737	HIST1H4H;HIST1H4E	2970019;2230619	CD8;PLA	HIST1H4H_CD8;HIST1H4E_PLA;HIST1H4H_PLA	2	2	2	2	0
738	EPHX4;KIAA1107	1240672;4180382	CD8;IL	EPHX4_CD8;KIAA1107_IL	2	2	2	0	1
739	AGFG1;TM4SF20	4280681;1450687	CD8;IL	AGFG1_CD8;TM4SF20_IL	2	2	2	0	1
740	TGOLN2;CAPG	5700672;3840367	CD8;TR;RE	TGOLN2_CD8;CAPG_TR;CAPG_RE	2	2	3	1	1
741	CORO1C;DAO	670025;6550132	CD8;TR	CORO1C_CD8;DAO_TR	2	2	2	0	1
742	STX4;HSD3B7	7380164;1500608	CD8;TR	STX4_CD8;HSD3B7_TR	2	2	2	1	0
743	MAP1LC3A;TP53INP2	5490240;5360392	CD8;TR;CD19	MAP1LC3A_CD8;MAP1LC3A_TR;TP53INP2_CD19	2	2	3	2	0
744	ATG10;RPS23	20050;4610681	CD8;RE;CD19;TR	ATG10_CD8;RPS23_RE;ATG10_CD19;ATG10_TR;ATG10_RE	2	2	4	2	3
745	CDC26;SLC31A1	1410079;380603	CD8;RE	CDC26_CD8;SLC31A1_RE	2	2	2	0	1
746	XKR8;EYA3	7560435;290541	CD14;CD15	XKR8_CD14;EYA3_CD15	2	2	2	0	1
747	CD1E;CD1B	5490403;6270202	CD14	CD1E_CD14;CD1B_CD14	2	2	1	1	0
748	FCGR2B;FCRLB	6650341;2480717;4730204;7550215	CD14	FCGR2B_CD14;FCRLB_CD14	2	4	1	5	0
749	QPCT;PRKD3	7040338;4810450	CD14	QPCT_CD14;PRKD3_CD14	2	2	1	1	0
750	GNLY;ATOH8	5360064;3840376	CD14;PLA	GNLY_CD14;ATOH8_CD14;GNLY_PLA	2	2	2	3	0
751	TTL;SLC20A1	7320386;6420731	CD14;CD15	TTL_CD14;SLC20A1_CD15;SLC20A1_CD14	2	2	2	3	0
752	ADD1;MFSD10	1230289;5900685;3870577	CD14;TR	ADD1_CD14;MFSD10_CD14;MFSD10_TR	2	3	2	2	2
753	JADE1;SCLT1	7150189;4070050	CD14;CD15	JADE1_CD14;SCLT1_CD14;SCLT1_CD15	2	2	2	2	0
754	ST8SIA4;FAM174A	6020470;2060220	CD14;CD15	ST8SIA4_CD14;FAM174A_CD15	2	2	2	1	0
755	IER3;FLOT1	1190367;3780181	CD14	IER3_CD14;FLOT1_CD14	2	2	1	1	0
756	RRAGD;ANKRD6	6480209;4880465	CD14;CD15	RRAGD_CD14;ANKRD6_CD14;RRAGD_CD15	2	2	2	3	0
757	PLAGL1;SF3B5	670603;7330068	CD14;CD15	PLAGL1_CD14;PLAGL1_CD15;SF3B5_CD15	2	2	2	2	0
758	EZR;RSPH3	2100612;2640369;2650678	CD14;TR;RE	EZR_CD14;RSPH3_CD14;RSPH3_TR;RSPH3_RE	2	3	3	9	0
759	NCF1;NCF1C	3940438;3180681	CD14;TR	NCF1_CD14;NCF1C_CD14;NCF1_TR	2	2	2	1	2
760	GFRA2;DOK2	4490072;6220538	CD14	GFRA2_CD14;DOK2_CD14	2	2	1	1	0
761	LOC389641;TNFRSF10A	670494;1050762	CD14	LOC389641_CD14;TNFRSF10A_CD14	2	2	1	1	0
762	DDHD2;LSM1	2070010;6590196	CD14;CD15;PLA	DDHD2_CD14;LSM1_CD15;LSM1_PLA	2	2	3	0	2
763	TP53INP1;INTS8	5420538;6660286;6660630	CD14;CD19	TP53INP1_CD14;INTS8_CD14;TP53INP1_CD19	2	3	2	5	4
764	OPLAH;PLEC	5050537;1050500	CD14;CD15	OPLAH_CD14;PLEC_CD15	2	2	2	1	0
765	SUSD3;CARD19	1770168;5090176	CD14	SUSD3_CD14;CARD19_CD14	2	2	1	1	0
766	PTBP3;SUSD1	6370678;7560180	CD14;IL	PTBP3_CD14;SUSD1_CD14;SUSD1_IL	2	2	2	1	1
767	SLC46A2;SNX30	5220008;1070373	CD14;CD15	SLC46A2_CD14;SNX30_CD15	2	2	2	1	0
768	ORM1;ORM2	2850315;450020	CD14;CD15	ORM1_CD14;ORM1_CD15;ORM2_CD15	2	2	2	3	0
769	STOM;GGTA1P	2060291;6290519;1070324	CD14;PLA	STOM_CD14;GGTA1P_PLA	2	3	2	2	0
770	DHTKD1;SEC61A2	6250075;5700364	CD14;CD15	DHTKD1_CD14;SEC61A2_CD15	2	2	2	1	0
771	SIRT1;DNAJC12	7000224;2450411	CD14;CD15;RE	SIRT1_CD14;SIRT1_CD15;DNAJC12_RE;SIRT1_RE	2	2	3	4	0
772	MICU1;ECD	1010465;7330551	CD14	MICU1_CD14;ECD_CD14	2	2	1	0	1
773	AP3M1;ADK	6200437;1030241;2760202	CD14;CD15	AP3M1_CD14;ADK_CD15;AP3M1_CD15;ADK_CD14	2	3	2	10	0
774	LSP1;TNNI2	4180068;6100484;6420403	CD14	LSP1_CD14;TNNI2_CD14	2	3	1	1	1
775	SLC22A18AS;SLC22A18	2340441;7400053	CD14;CD15	SLC22A18AS_CD14;SLC22A18_CD15	2	2	2	1	0
776	LINC00294;TCP11L1	6760386;1070753	CD14;CD15	LINC00294_CD14;TCP11L1_CD15;TCP11L1_CD14;LINC00294_CD15	2	2	2	4	0
777	MS4A6A;MS4A4A	520360;1770152;2260129;5890193	CD14;CD15	MS4A6A_CD14;MS4A6A_CD15;MS4A4A_CD14	2	4	2	11	0
778	LGALS12;RARRES3	4180338;2650564	CD14	LGALS12_CD14;RARRES3_CD14	2	2	1	1	0
779	OTUB1;COX8A	6180128;4490259	CD14	OTUB1_CD14;COX8A_CD14	2	2	1	1	0
780	RPS6KA4;PRDX5	6060433;2630056;3310564	CD14;CD15	RPS6KA4_CD14;PRDX5_CD15;RPS6KA4_CD15	2	3	2	3	0
781	DPF2;POLA2	3890274;4920537	CD14;CD19;TR	DPF2_CD14;POLA2_CD14;DPF2_CD19;POLA2_TR	2	2	3	4	0
782	FOLR3;ANAPC15	4010181;6840100	CD14;CD15;CD19;PLA	FOLR3_CD14;FOLR3_CD15;FOLR3_CD19;FOLR3_PLA;ANAPC15_CD14	2	2	4	5	1
783	THYN1;ACAD8	2140176;5360121;730671	CD14;CD15;TR	THYN1_CD14;ACAD8_CD15;ACAD8_CD14;ACAD8_TR	2	3	3	3	3
784	DYRK4;C12orf4	6270382;6420551	CD14	DYRK4_CD14;C12orf4_CD14	2	2	1	1	0
785	VWF;CD9	5870138;6250487	CD14;CD15	VWF_CD14;VWF_CD15;CD9_CD15;CD9_CD14	2	2	2	5	0
786	LINC00937;CLEC6A	780079;1230259	CD14;CD15	LINC00937_CD14;CLEC6A_CD14;LINC00937_CD15	2	2	2	3	0
787	ALG10B;CPNE8	5310524;580592	CD14	ALG10B_CD14;CPNE8_CD14	2	2	1	0	1
788	MARS;ARHGAP9	2690707;2650594	CD14;CD15	MARS_CD14;ARHGAP9_CD15	2	2	2	0	1
789	SLC35E3;MDM2	7380152;630600	CD14;CD15	SLC35E3_CD14;SLC35E3_CD15;MDM2_CD15	2	2	2	2	0
790	OSBPL8;ZDHHC17	3940358;3170274;5890047	CD14;CD15	OSBPL8_CD14;OSBPL8_CD15;ZDHHC17_CD15	2	3	2	4	0
791	HAL;LTA4H	6840468;6960274;1430524	CD14;CD15;CD19;TR	HAL_CD14;HAL_CD15;LTA4H_CD14;LTA4H_CD19;LTA4H_TR	2	3	4	6	3
792	ANKLE2;GOLGA3	2360671;6250093	CD14;CD15;CD19;TR;RE;IL	ANKLE2_CD14;ANKLE2_CD15;GOLGA3_CD19;ANKLE2_TR;ANKLE2_RE;ANKLE2_IL	2	2	6	6	0
793	ANG;RNASE4	3930392;5910382;6590041	CD14;CD19	ANG_CD14;RNASE4_CD14;RNASE4_CD19	2	3	2	3	0
794	ERO1A;PSMC6	4780671;6100762	CD14;CD15	ERO1A_CD14;ERO1A_CD15;PSMC6_CD15	2	2	2	3	0
795	TDRD9;C14orf2	1410192;2100341;6180187	CD14;CD15	TDRD9_CD14;C14orf2_CD15;TDRD9_CD15	2	3	2	5	0
796	C15orf57;OIP5-AS1	5960014;3400086	CD14;CD15;IL;CD19;TR;RE	C15orf57_CD14;C15orf57_CD15;C15orf57_IL;OIP5-AS1_CD14;C15orf57_CD19;C15orf57_TR;C15orf57_RE	2	2	6	7	2
797	ZNF106;SNAP23	3360619;5810435	CD14;CD15	ZNF106_CD14;SNAP23_CD15	2	2	2	0	1
798	CLN6;CALML4	2340689;1030433;4610209	CD14;CD15	CLN6_CD14;CALML4_CD15;CLN6_CD15	2	3	2	4	0
799	WDR61;DNAJA4	4120403;6480091	CD14	WDR61_CD14;DNAJA4_CD14	2	2	1	1	0
800	TM6SF1;BTBD1	240653;4230528	CD14	TM6SF1_CD14;BTBD1_CD14	2	2	1	1	0
801	ZNF205;ZNF213	4730450;5130332	CD14;IL	ZNF205_CD14;ZNF213_CD14;ZNF213_IL	2	2	2	1	1
802	MEFV;ZNF200	20451;3780167;7100300	CD14;CD15	MEFV_CD14;ZNF200_CD15	2	3	2	3	0
803	SULT1A1;SULT1A2	1050612;6400326	CD14	SULT1A1_CD14;SULT1A2_CD14	2	2	1	1	0
804	MAPK3;PPP4C	2060561;3870601;4280291	CD14;TR	MAPK3_CD14;PPP4C_TR	2	3	2	3	0
805	ITGAM;ITGAX	1710070;4220010;4490500	CD14;CD15;PLA	ITGAM_CD14;ITGAX_CD15;ITGAX_CD14;ITGAM_PLA	2	3	3	7	0
806	FBXO31;MAP1LC3B	7380327;2490754	CD14	FBXO31_CD14;MAP1LC3B_CD14	2	2	1	1	0
807	MPRIP;COPS3	4880563;1030551	CD14;CD15	MPRIP_CD14;COPS3_CD14;COPS3_CD15	2	2	2	1	1
808	ELP2;SLC39A6	4280129;3060291	CD14;CD15	ELP2_CD14;SLC39A6_CD15	2	2	2	1	0
809	BSG;CDC34	20673;1710278	CD14;CD15	BSG_CD14;CDC34_CD15;BSG_CD15	2	2	2	3	0
810	MED16;KISS1R	2320187;3180446;4120131	CD14;CD15;PLA;IL;TR;RE	MED16_CD14;MED16_CD15;KISS1R_CD15;MED16_PLA;MED16_IL;MED16_TR;MED16_RE	2	3	6	28	2
811	CLEC4G;CD209	1170196;2640037	CD14	CLEC4G_CD14;CD209_CD14	2	2	1	1	0
812	PRDX2;RNASEH2A	5960674;6550064;4230068	CD14	PRDX2_CD14;RNASEH2A_CD14	2	3	1	2	0
813	RHPN2;LRP3	5960475;730458	CD14;CD15	RHPN2_CD14;RHPN2_CD15;LRP3_CD15	2	2	2	3	0
814	MAP4K1;RYR1	4590477;2750431;6660368	CD14	MAP4K1_CD14;RYR1_CD14	2	3	1	3	0
815	PPP1R15A;NUCB1	1340600;6520026	CD14;CD15;RE;CD19;IL;TR	PPP1R15A_CD14;NUCB1_CD15;NUCB1_CD14;NUCB1_RE;NUCB1_CD19;NUCB1_IL;NUCB1_TR	2	2	6	13	0
816	VSTM1;OSCAR	1300546;150762;1820450	CD14	VSTM1_CD14;OSCAR_CD14	2	3	1	3	0
817	CDC25B;CENPB	4760338;610056	CD14	CDC25B_CD14;CENPB_CD14	2	2	1	1	0
818	THBD;CD93	5720369;6100615	CD14;CD15	THBD_CD14;THBD_CD15;CD93_CD15	2	2	2	1	2
819	ACTR5;PPP1R16B	2690670;5490333	CD14;CD19	ACTR5_CD14;PPP1R16B_CD14;ACTR5_CD19	2	2	2	2	0
820	TCFL5;COL9A3	1510154;3520634	CD14;CD15	TCFL5_CD14;TCFL5_CD15;COL9A3_CD15	2	2	2	3	0
821	MAP3K7CL;CCT8	150315;3520156	CD14;CD15	MAP3K7CL_CD14;CCT8_CD15	2	2	2	0	1
822	C1orf162;OVGP1	7050719;1820196	CD14;CD19	C1orf162_CD14;OVGP1_CD19	2	2	2	1	0
823	SIMC1;KIAA1191	5960639;3610088	CD14;CD19;IL	SIMC1_CD14;KIAA1191_CD19;SIMC1_IL	2	2	3	2	0
824	TSPYL1;DSE	3780689;7210170	CD14;CD19;IL;TR	TSPYL1_CD14;DSE_CD19;TSPYL1_IL;TSPYL1_TR	2	2	4	2	2
825	CBWD1;C9orf66	3370021;6560411	CD14;CD19	CBWD1_CD14;C9orf66_CD19	2	2	2	1	0
826	NET1;TUBAL3	1430735;5670202	CD14;CD19;IL	NET1_CD14;NET1_CD19;TUBAL3_IL	2	2	3	1	2
827	PAOX;PRAP1	4850538;2650047;830315	CD14;CD19;PLA;RE	PAOX_CD14;PAOX_CD19;PAOX_PLA;PRAP1_RE	2	3	4	2	4
828	CRY2;SLC35C1	1190193;940672	CD14;CD19	CRY2_CD14;SLC35C1_CD19	2	2	2	0	1
829	SLC2A3;FOXJ2	3800168;4900332	CD14;CD19;PLA	SLC2A3_CD14;FOXJ2_CD19;FOXJ2_PLA	2	2	3	2	0
830	RB1;ITM2B	6280474;6380315	CD14;CD19;PLA;TR;RE	RB1_CD14;RB1_CD19;ITM2B_CD19;ITM2B_PLA;ITM2B_TR;ITM2B_RE	2	2	5	5	9
831	ATXN1L;PHLPP2	1110286;6560193	CD14;CD19	ATXN1L_CD14;PHLPP2_CD19	2	2	2	1	0
832	RPL23A;SLC46A1	4760400;1470739;2690020;4070348	CD14;CD19;RE	RPL23A_CD14;RPL23A_CD19;SLC46A1_RE	2	4	3	3	1
833	SH3BP5L;ZNF672	240487;6330646	CD14;PLA	SH3BP5L_CD14;SH3BP5L_PLA;ZNF672_PLA	2	2	2	2	0
834	CLEC3B;TMEM158	4260441;3130220	CD14;PLA	CLEC3B_CD14;TMEM158_PLA	2	2	2	0	1
835	TRMT10C;PCNP	2600079;6510546	CD14;PLA	TRMT10C_CD14;PCNP_PLA	2	2	2	0	1
836	STAT5A;STAT3	1940487;5090619;2100484;4250538	CD14;PLA	STAT5A_CD14;STAT3_PLA	2	4	2	4	0
837	ZC3H4;SAE1	5820608;7160753	CD14;PLA	ZC3H4_CD14;SAE1_PLA	2	2	2	0	1
838	PEX14;PGD	1170482;2900594	CD14;IL	PEX14_CD14;PGD_IL	2	2	2	1	0
839	SARAF;LEPROTL1	6280270;6370164	CD14;IL;TR;RE	SARAF_CD14;LEPROTL1_IL;LEPROTL1_CD14;LEPROTL1_TR;LEPROTL1_RE;SARAF_RE	2	2	4	4	5
840	SNHG1;HRASLS2	5720278;4250059	CD14;IL;TR;RE	SNHG1_CD14;HRASLS2_IL;HRASLS2_TR;HRASLS2_RE	2	2	4	5	0
841	KLC1;ZFYVE21	4250706;380594	CD14;IL;RE;PLA	KLC1_CD14;ZFYVE21_IL;ZFYVE21_RE;ZFYVE21_PLA	2	2	4	3	2
842	PNRC2;NIPAL3	4850307;5090739	CD14;TR	PNRC2_CD14;NIPAL3_TR	2	2	2	0	1
843	TBX19;ATP1B1	630722;6060482	CD14;TR;IL	TBX19_CD14;ATP1B1_TR;ATP1B1_IL	2	2	3	1	0
844	NVL;CAPN2	2900551;70646	CD14;TR	NVL_CD14;CAPN2_TR	2	2	2	1	0
845	SH3RF1;CLCN3	1410358;3440463	CD14;TR;IL;RE	SH3RF1_CD14;CLCN3_TR;CLCN3_IL;CLCN3_RE	2	2	4	4	0
846	RNF146;ECHDC1	1090594;2450577;7650053	CD14;TR;RE;CD15	RNF146_CD14;ECHDC1_TR;ECHDC1_RE;ECHDC1_CD15	2	3	4	9	0
847	PTDSS2;PHRF1	6590324;1340047	CD14;TR	PTDSS2_CD14;PHRF1_TR	2	2	2	1	0
848	NUCB2;OR7E14P	60427;4040110;6020685	CD14;TR;RE;IL	NUCB2_CD14;NUCB2_TR;OR7E14P_RE;NUCB2_RE;OR7E14P_IL;OR7E14P_TR	2	3	4	13	0
849	RNPS1;ECI1	2630022;2100079	CD14;TR;CD19;RE	RNPS1_CD14;ECI1_TR;RNPS1_CD19;ECI1_RE;RNPS1_TR	2	2	4	2	4
850	SGTA;THOP1	240731;770672	CD14;TR;IL;RE	SGTA_CD14;THOP1_TR;THOP1_IL;THOP1_RE	2	2	4	4	0
851	SLC44A2;AP1M2	1980521;1170041	CD14;TR	SLC44A2_CD14;AP1M2_TR	2	2	2	1	0
852	SETD4;CBR1	6380709;2900377	CD14;TR;RE;IL	SETD4_CD14;CBR1_TR;SETD4_TR;CBR1_RE;SETD4_RE;CBR1_IL	2	2	4	13	0
853	APOBEC3A;APOBEC3B	7330671;3170068	CD14;TR	APOBEC3A_CD14;APOBEC3B_TR	2	2	2	1	0
854	EPS15;RNF11	1510035;520482	CD14;RE	EPS15_CD14;RNF11_RE	2	2	2	1	0
855	HAT1;SLC25A12	3420068;460180	CD14;RE	HAT1_CD14;SLC25A12_RE	2	2	2	0	1
856	ACOT13;TDP2	1580427;3190189	CD14;RE	ACOT13_CD14;TDP2_RE	2	2	2	0	1
857	NSUN4;FAAH	3120653;1990471	CD15;CD19;TR;RE	NSUN4_CD15;NSUN4_CD19;FAAH_TR;FAAH_RE	2	2	4	2	3
858	LAMTOR2;SEMA4A	2230187;2850576	CD15	LAMTOR2_CD15;SEMA4A_CD15	2	2	1	0	1
859	MYBPH;CHI3L1	6860465;1990037	CD15	MYBPH_CD15;CHI3L1_CD15	2	2	1	1	0
860	GGPS1;RBM34	1260520;5390092	CD15	GGPS1_CD15;RBM34_CD15	2	2	1	0	1
861	SPP1;PKD2	3840154;3460070;70161	CD15	SPP1_CD15;PKD2_CD15	2	3	1	2	0
862	SMA4;NAIP	5860669;6100379;6280470	CD15	SMA4_CD15;NAIP_CD15	2	3	1	3	0
863	SCAMP1;LHFPL2	2650022;1050544;360132	CD15;PLA	SCAMP1_CD15;LHFPL2_PLA	2	3	2	3	0
864	SRP19;REEP5	4210431;520324	CD15;CD19;PLA	SRP19_CD15;REEP5_CD19;REEP5_PLA	2	2	3	1	2
865	CLK4;ZNF354A	5820403;6060296	CD15	CLK4_CD15;ZNF354A_CD15	2	2	1	1	0
866	BTNL8;BTNL3	940379;1470102;5860551;4560327;610719	CD15;IL;TR;RE	BTNL8_CD15;BTNL3_CD15;BTNL3_IL;BTNL8_IL;BTNL3_TR;BTNL8_TR;BTNL3_RE;BTNL8_RE	2	5	4	24	8
867	ARG1;MED23	5270753;3370519;4900474	CD15	ARG1_CD15;MED23_CD15	2	3	1	3	0
868	MGAM;MGAM2	2260725;5890386;4860746	CD15	MGAM_CD15;MGAM2_CD15	2	3	1	3	0
869	BRF2;RAB11FIP1	20500;6130156	CD15;CD19	BRF2_CD15;RAB11FIP1_CD19	2	2	2	1	0
870	ANGPT1;OXR1	3120326;730291	CD15	ANGPT1_CD15;OXR1_CD15	2	2	1	1	0
871	CKS2;SECISBP2	780528;1470475	CD15	CKS2_CD15;SECISBP2_CD15	2	2	1	1	0
872	NDUFB8;HIF1AN	1570131;2070095	CD15;TR	NDUFB8_CD15;HIF1AN_CD15;HIF1AN_TR	2	2	2	3	0
873	SIK3;SIDT2	4230035;4890328	CD15	SIK3_CD15;SIDT2_CD15	2	2	1	1	0
874	CCDC84;TRAPPC4	6760762;1230639	CD15	CCDC84_CD15;TRAPPC4_CD15	2	2	1	1	0
875	CCND2;TIGAR	1570348;2350762;3460520	CD15	CCND2_CD15;TIGAR_CD15	2	3	1	3	0
876	HCAR2;HCAR3	3830228;3180220	CD15	HCAR2_CD15;HCAR3_CD15	2	2	1	1	0
877	GALC;GPR65	3440491;7570367;6550273	CD15	GALC_CD15;GPR65_CD15	2	3	1	3	0
878	NDUFAF1;ITPKA	6180598;6560546	CD15;CD19;IL;RE	NDUFAF1_CD15;NDUFAF1_CD19;NDUFAF1_IL;NDUFAF1_RE;ITPKA_RE	2	2	4	3	3
879	C19orf66;EIF3G	5220204;2190377	CD15	C19orf66_CD15;EIF3G_CD15	2	2	1	1	0
880	SEC23B;DTD1	6370133;1980209;2640500	CD15	SEC23B_CD15;DTD1_CD15	2	3	1	3	0
881	CST7;APMAP	4810341;4040204	CD15;TR	CST7_CD15;APMAP_CD15;APMAP_TR	2	2	2	1	1
882	HMOX1;MCM5	6660601;7330253	CD15;CD19	HMOX1_CD15;MCM5_CD15;MCM5_CD19	2	2	2	3	0
883	TIMM23;NCOA4	4230050;1300671	CD15;PLA;CD19	TIMM23_CD15;NCOA4_PLA;NCOA4_CD19	2	2	3	2	0
884	BEST1;FTH1	5420600;5220240;2970431	CD15;PLA	BEST1_CD15;FTH1_PLA	2	3	2	2	0
885	KANSL2;ADCY6	6660753;3120600	CD15;PLA;TR;RE	KANSL2_CD15;ADCY6_PLA;KANSL2_TR;KANSL2_RE	2	2	4	3	1
886	KIAA0513;ZDHHC7	5870301;5360154	CD15;PLA	KIAA0513_CD15;ZDHHC7_PLA	2	2	2	1	0
887	IL18RAP;SLC9A2	6520180;3710563	CD15;IL	IL18RAP_CD15;SLC9A2_IL	2	2	2	0	1
888	HSPA4;LEAP2	430142;4570546	CD15;IL;TR;RE	HSPA4_CD15;LEAP2_IL;LEAP2_TR;LEAP2_RE	2	2	4	2	3
889	C6orf62;ACOT13	5860754;1580427	CD15;IL	C6orf62_CD15;ACOT13_IL	2	2	2	0	1
890	TMEM63A;LEFTY1	1740020;5860528	CD15;TR;RE	TMEM63A_CD15;LEFTY1_TR;LEFTY1_RE	2	2	3	2	0
891	STK38;RPL10A	830424;4040100	CD15;TR	STK38_CD15;RPL10A_TR	2	2	2	1	0
892	SENP6;MYO6	5080215;1430497	CD15;TR	SENP6_CD15;MYO6_TR	2	2	2	1	0
893	MXI1;XPNPEP1	2490463;7050609	CD15;TR;RE	MXI1_CD15;MXI1_TR;XPNPEP1_RE	2	2	3	0	2
894	PADI2;NBPF1	4730746;6480561	CD15;RE;TR	PADI2_CD15;PADI2_RE;NBPF1_TR;PADI2_TR	2	2	3	3	1
895	DNTTIP2;FAM69A	150719;2970433	CD15;RE;TR	DNTTIP2_CD15;FAM69A_RE;FAM69A_TR	2	2	3	2	0
896	BMP2K;ANXA3	670647;240594	CD15;RE	BMP2K_CD15;ANXA3_RE	2	2	2	0	1
897	ZNF350;ZNF613	1240286;20670	CD15;RE	ZNF350_CD15;ZNF613_RE	2	2	2	0	1
898	CTSA;ZSWIM1	6840246;4230286	CD15;RE;IL;TR	CTSA_CD15;CTSA_RE;CTSA_IL;ZSWIM1_TR;CTSA_TR;ZSWIM1_RE	2	2	4	3	2
899	ZCCHC17;SNRNP40	2450280;6130220	CD19	ZCCHC17_CD19;SNRNP40_CD19	2	2	1	0	1
900	YARS;AK2	3520040;5720669	CD19	YARS_CD19;AK2_CD19	2	2	1	0	1
901	LINC00467;RCOR3	6510360;3800431	CD19;PLA	LINC00467_CD19;RCOR3_PLA;LINC00467_PLA	2	2	2	0	2
902	FAM177B;DISP1	50647;5570246	CD19	FAM177B_CD19;DISP1_CD19	2	2	1	1	0
903	REL;PEX13	1030441;2230592;4810008	CD19;TR	REL_CD19;PEX13_TR	2	3	2	1	1
904	GMCL1;ANXA4	110095;3440079	CD19	GMCL1_CD19;ANXA4_CD19	2	2	1	1	0
905	CD200;BTLA	7330452;2450494;2810064	CD19	CD200_CD19;BTLA_CD19	2	3	1	3	0
906	RIOK1;DSP	60500;380328;3610672	CD19	RIOK1_CD19;DSP_CD19	2	3	1	3	0
907	UBE2J1;RRAGD	5080020;6480209	CD19	UBE2J1_CD19;RRAGD_CD19	2	2	1	1	0
908	SGCE;PEG10	5290348;7570630	CD19	SGCE_CD19;PEG10_CD19	2	2	1	1	0
909	LACTB2;TRAM1	4050711;110167	CD19;PLA	LACTB2_CD19;TRAM1_PLA	2	2	2	0	1
910	PKHD1L1;EBAG9	150300;160639;4900270	CD19	PKHD1L1_CD19;EBAG9_CD19	2	3	1	2	0
911	C15orf61;MAP2K5	7150280;6330278	CD19	C15orf61_CD19;MAP2K5_CD19	2	2	1	1	0
912	FXYD1;FXYD5	3850500;1470332	CD19;PLA	FXYD1_CD19;FXYD5_CD19;FXYD5_PLA	2	2	2	3	0
913	SPINT2;PPP1R14A	1240730;6020468	CD19;PLA;TR;RE	SPINT2_CD19;SPINT2_PLA;PPP1R14A_TR;PPP1R14A_RE	2	2	4	2	2
914	ACO1;DDX58	2450608;4760703	CD19;IL;TR;RE	ACO1_CD19;ACO1_IL;DDX58_TR;DDX58_RE;DDX58_IL	2	2	4	4	5
915	CNN3;TMEM56	4640743;540647	CD19;TR;RE	CNN3_CD19;CNN3_TR;TMEM56_RE	2	2	3	1	1
916	ADAM17;ASAP2	5420762;2030041;2750674;5340646	CD19;TR	ADAM17_CD19;ASAP2_TR	2	4	2	5	0
917	ZNF589;CDC25A	50327;2480341	CD19;TR	ZNF589_CD19;CDC25A_TR	2	2	2	1	0
918	C2CD5;ETNK1	1240661;2600224;3520056;3890543	CD19;TR	C2CD5_CD19;ETNK1_TR	2	4	2	3	3
919	REV1;MGAT4A	7550431;6220593	CD19;RE;TR	REV1_CD19;MGAT4A_RE;MGAT4A_TR	2	2	3	2	0
920	ITGB3BP;PGM1	5890253;2070291	PLA	ITGB3BP_PLA;PGM1_PLA	2	2	1	1	0
921	HEMGN;ANP32B	6100424;3850053;7320246	PLA	HEMGN_PLA;ANP32B_PLA	2	3	1	2	0
922	TST;MPST	2230288;4570379;7550735	PLA;IL;TR;RE	TST_PLA;MPST_IL;MPST_TR;MPST_RE	2	3	4	9	6
923	DNAH12;ARF4	1710253;6770176;1430136	PLA;RE;TR	DNAH12_PLA;ARF4_RE;ARF4_TR	2	3	3	4	1
924	EVA1C;IL10RB	3310307;5670719	PLA;RE	EVA1C_PLA;IL10RB_RE	2	2	2	1	0
925	ACOT11;MROH7	1050253;4540070	IL;TR;RE	ACOT11_IL;ACOT11_TR;MROH7_TR;ACOT11_RE	2	2	3	3	2
926	S100A13;CHTOP	5860148;5130497;2690215	IL;TR;RE	S100A13_IL;S100A13_TR;CHTOP_RE;S100A13_RE	2	3	3	6	0
927	PAX8-AS1;PAX8	2940743;1090451	IL;TR;RE	PAX8-AS1_IL;PAX8_TR;PAX8-AS1_TR;PAX8_RE	2	2	3	4	0
928	IL17RB;CHDH	1070152;5910433	IL;TR;RE	IL17RB_IL;IL17RB_TR;CHDH_TR;IL17RB_RE	2	2	3	5	0
929	ADH1C;ADH1A	1510750;3370347	IL;TR;RE	ADH1C_IL;ADH1C_TR;ADH1A_TR;ADH1C_RE;ADH1A_RE	2	2	3	9	0
930	CASP3;CENPU	2260215;2120678	IL;TR;RE	CASP3_IL;CENPU_TR;CENPU_RE	2	2	3	3	0
931	ZNF622;FAM134B	2970026;270114;6420309	IL;TR;RE	ZNF622_IL;FAM134B_IL;FAM134B_TR;ZNF622_TR;FAM134B_RE;ZNF622_RE	2	3	3	14	13
932	PSMG4;SLC22A23	1240521;6560328	IL;TR;RE	PSMG4_IL;PSMG4_TR;SLC22A23_TR;PSMG4_RE	2	2	3	6	0
933	CROT;TP53TG1	3830274;3850026	IL;TR;RE	CROT_IL;CROT_TR;CROT_RE;TP53TG1_RE	2	2	3	5	0
934	PON3;PON2	4210228;3140390;7150167	IL;TR;RE	PON3_IL;PON2_TR;PON3_TR;PON2_IL;PON2_RE	2	3	3	19	0
935	FAM90A7P;AGPAT5	1470246;830719	IL;TR;RE	FAM90A7P_IL;AGPAT5_TR;AGPAT5_RE	2	2	3	0	2
936	AQP7;KIAA1161	5670273;6580524	IL;TR;RE	AQP7_IL;KIAA1161_TR;KIAA1161_RE	2	2	3	1	2
937	RUSC2;CNTFR	2260577;6560487	IL;TR;RE	RUSC2_IL;CNTFR_TR;CNTFR_RE	2	2	3	1	2
938	ADK;AP3M1	1030241;6200437	IL;TR;RE	ADK_IL;ADK_TR;ADK_RE;AP3M1_TR	2	2	3	5	0
939	ETNK1;C2CD5	3890543;1240661	IL	ETNK1_IL;C2CD5_IL	2	2	1	1	0
940	MOAP1;C14orf142	270224;610523	IL;TR;RE	MOAP1_IL;MOAP1_TR;C14orf142_TR;MOAP1_RE	2	2	3	4	0
941	PRKCB;CHP2	5090563;2680332;6840615;3460564	IL;TR;RE	PRKCB_IL;CHP2_TR;PRKCB_TR;CHP2_RE	2	4	3	6	0
942	MAFTRR;MAF	6560707;3610440	IL;TR;RE	MAFTRR_IL;MAF_TR;MAFTRR_TR;MAFTRR_RE	2	2	3	5	0
943	SPIRE2;DBNDD1	6040014;3870273;7210674	IL;TR;RE	SPIRE2_IL;DBNDD1_IL;DBNDD1_TR;SPIRE2_TR;DBNDD1_RE;SPIRE2_RE	2	3	3	9	10
944	ALDOC;FAM222B	7330544;5570224	IL;TR	ALDOC_IL;FAM222B_TR	2	2	2	1	0
945	MYO5B;ACAA2	1440014;1450093	IL;TR;RE	MYO5B_IL;MYO5B_TR;ACAA2_TR;MYO5B_RE;ACAA2_RE	2	2	3	6	0
946	FCGRT;NOSIP	4200176;6180408	IL;TR;RE	FCGRT_IL;FCGRT_TR;FCGRT_RE;NOSIP_RE	2	2	3	3	2
947	PI3;SLPI	1050168;2140707	IL;TR;RE	PI3_IL;PI3_TR;SLPI_TR;PI3_RE	2	2	3	6	0
948	WLS;GNG12-AS1	1570441;4230551;4250711;6220075;6940280	TR;RE	WLS_TR;GNG12-AS1_TR;WLS_RE	2	5	2	9	0
949	MUC20;MUC4	3400097;110471	TR;RE	MUC20_TR;MUC20_RE;MUC4_TR;MUC4_RE	2	2	2	2	1
950	SPATA18;LRRC66	2490215;3130497	TR;RE	SPATA18_TR;LRRC66_RE	2	2	2	1	0
951	GPX8;CCNO	5720438;4730138;6250672	TR;RE	GPX8_TR;GPX8_RE;CCNO_TR	2	3	2	3	3
952	STEAP1;STEAP2	5910440;290292;870242	TR;RE	STEAP1_TR;STEAP2_TR;STEAP2_RE;STEAP1_RE	2	3	2	10	0
953	CTSL;CDK20	4260386;1820739;3930170;4150189	TR;RE	CTSL_TR;CDK20_TR;CTSL_RE	2	4	2	6	0
954	AUH;NFIL3	7330180;5420564	TR	AUH_TR;NFIL3_TR	2	2	1	1	0
955	SLC31A2;BSPRY	4730634;5560050	TR;RE	SLC31A2_TR;BSPRY_RE;BSPRY_TR	2	2	2	1	1
956	ST6GALNAC6;ST6GALNAC4	3780608;10379	TR	ST6GALNAC6_TR;ST6GALNAC4_TR	2	2	1	1	0
957	PLA2G12B;MICU1	4120392;1010465	TR;RE	PLA2G12B_TR;MICU1_RE	2	2	2	1	0
958	STAMBPL1;ANKRD22	7150059;4150270	TR	STAMBPL1_TR;ANKRD22_TR	2	2	1	1	0
959	PIK3AP1;LCOR	5220189;6760364	TR	PIK3AP1_TR;LCOR_TR	2	2	1	1	0
960	ARL2;SAC3D1	3290739;4210692	TR	ARL2_TR;SAC3D1_TR	2	2	1	1	0
961	COLCA1;COLCA2	3310739;4760634	TR	COLCA1_TR;COLCA2_TR	2	2	1	1	0
962	KRT8;KRT18	20044;6580270;3370056	TR	KRT8_TR;KRT18_TR	2	3	1	2	0
963	THBS1;FSIP1	5810685;5220424	TR;RE	THBS1_TR;FSIP1_RE;FSIP1_TR	2	2	2	3	0
964	MARVELD3;AP1G1	2000270;1820136	TR	MARVELD3_TR;AP1G1_TR	2	2	1	0	1
965	CCDC94;SHD	2370601;730093	TR;RE	CCDC94_TR;SHD_RE;SHD_TR	2	2	2	1	2
966	B3GALT5;B3GALT5-AS1	150377;1190576;3310110	TR;RE	B3GALT5_TR;B3GALT5-AS1_RE	2	3	2	3	0
967	TCF20;LINC01315	3450707;2000521;2030242	TR	TCF20_TR;LINC01315_TR	2	3	1	3	0
968	ISG15	2100196	CD4;CD8	ISG15_CD4;ISG15_CD8	1	1	2	1	0
969	SSU72	1500768	CD4;CD8;CD14;PLA;RE;TR	SSU72_CD4;SSU72_CD8;SSU72_CD14;SSU72_PLA;SSU72_RE;SSU72_TR	1	1	6	10	0
970	FAAP20	4810014;7330653;1570564	CD4;CD8;CD14;CD15;CD19;TR;RE	FAAP20_CD4;FAAP20_CD8;FAAP20_CD14;FAAP20_CD15;FAAP20_CD19;FAAP20_TR;FAAP20_RE	1	3	7	27	0
971	PLCH2	650452	CD4;CD8	PLCH2_CD4;PLCH2_CD8	1	1	2	1	0
972	DFFB	3830095	CD4;CD8;CD19	DFFB_CD4;DFFB_CD8;DFFB_CD19	1	1	3	3	0
973	ICMT	5550348	CD4;CD8;CD14;CD19;IL;TR;RE	ICMT_CD4;ICMT_CD8;ICMT_CD14;ICMT_CD19;ICMT_IL;ICMT_TR;ICMT_RE	1	1	7	15	0
974	VAMP3	4640066	CD4;CD8;TR	VAMP3_CD4;VAMP3_CD8;VAMP3_TR	1	1	3	3	0
975	PER3	5290538	CD4;CD8	PER3_CD4;PER3_CD8	1	1	2	1	0
976	UTS2	6290228;6860048	CD4;CD8;CD14;CD19	UTS2_CD4;UTS2_CD8;UTS2_CD14;UTS2_CD19	1	2	4	10	0
977	RERE	10008;1230347	CD4;CD8;CD14;CD19	RERE_CD4;RERE_CD8;RERE_CD14;RERE_CD19	1	2	4	15	0
978	H6PD	5420066	CD4;CD8;CD14;CD19	H6PD_CD4;H6PD_CD8;H6PD_CD14;H6PD_CD19	1	1	4	6	0
979	FBXO2	4540215	CD4;CD8	FBXO2_CD4;FBXO2_CD8	1	1	2	1	0
980	AGTRAP	4610220	CD4;CD8	AGTRAP_CD4;AGTRAP_CD8	1	1	2	1	0
981	MTHFR	3990477	CD4;CD8;CD14;CD19;IL;TR;RE	MTHFR_CD4;MTHFR_CD8;MTHFR_CD14;MTHFR_CD19;MTHFR_IL;MTHFR_TR;MTHFR_RE	1	1	7	14	0
982	ARHGEF19	6250546	CD4;CD8;CD14;TR;CD19;RE	ARHGEF19_CD4;ARHGEF19_CD8;ARHGEF19_CD14;ARHGEF19_TR;ARHGEF19_CD19;ARHGEF19_RE	1	1	6	11	0
983	PADI4	2650035	CD4;CD8	PADI4_CD4;PADI4_CD8	1	1	2	1	0
984	IFFO2	4900653	CD4;CD8	IFFO2_CD4;IFFO2_CD8	1	1	2	1	0
985	EMC1	6660047	CD4;CD8	EMC1_CD4;EMC1_CD8	1	1	2	1	0
986	MUL1	4120487;6400097	CD4;CD8;CD14;CD19;IL;TR;RE	MUL1_CD4;MUL1_CD8;MUL1_CD14;MUL1_CD19;MUL1_IL;MUL1_TR;MUL1_RE	1	2	7	31	0
987	USP48	6980082;6580431	CD4;CD8;CD14;CD19;RE	USP48_CD4;USP48_CD8;USP48_CD14;USP48_CD19;USP48_RE	1	2	5	9	0
988	CDC42	1710594	CD4;CD8;CD15;CD19;IL;TR;RE;CD14	CDC42_CD4;CDC42_CD8;CDC42_CD15;CDC42_CD19;CDC42_IL;CDC42_TR;CDC42_RE;CDC42_CD14	1	1	8	17	0
989	TCEA3	4050491	CD4;CD8	TCEA3_CD4;TCEA3_CD8	1	1	2	1	0
990	LDLRAP1	1030768	CD4;CD8	LDLRAP1_CD4;LDLRAP1_CD8	1	1	2	1	0
991	ZNF593	5810201	CD4;CD8;CD19;IL;TR;RE;CD14	ZNF593_CD4;ZNF593_CD8;ZNF593_CD19;ZNF593_IL;ZNF593_TR;ZNF593_RE;ZNF593_CD14	1	1	7	10	0
992	HMGN2	3930577;4050541	CD4;CD8;CD14;CD15;CD19;TR	HMGN2_CD4;HMGN2_CD8;HMGN2_CD14;HMGN2_CD15;HMGN2_CD19;HMGN2_TR	1	2	6	9	5
993	PHACTR4	1940064	CD4;CD8;CD14;CD19	PHACTR4_CD4;PHACTR4_CD8;PHACTR4_CD14;PHACTR4_CD19	1	1	4	5	0
994	SNRNP40	6130220;1690348	CD4	SNRNP40_CD4	1	2	1	1	0
995	PEF1	6180670	CD4;CD8	PEF1_CD4;PEF1_CD8	1	1	2	1	0
996	ZNF362	7040270	CD4;CD8;CD14	ZNF362_CD4;ZNF362_CD8;ZNF362_CD14	1	1	3	2	0
997	LINC01137	4210376	CD4;CD8;CD14;PLA;IL;TR;RE	LINC01137_CD4;LINC01137_CD8;LINC01137_CD14;LINC01137_PLA;LINC01137_IL;LINC01137_TR;LINC01137_RE	1	1	7	15	0
998	GNL2	520196	CD4;CD8;CD14;CD19;TR;RE	GNL2_CD4;GNL2_CD8;GNL2_CD14;GNL2_CD19;GNL2_TR;GNL2_RE	1	1	6	10	0
999	HPCAL4	5220524	CD4;CD8	HPCAL4_CD4;HPCAL4_CD8	1	1	2	1	0
1000	TRIT1	7210092	CD4;CD8;CD14;CD19;RE;TR	TRIT1_CD4;TRIT1_CD8;TRIT1_CD14;TRIT1_CD19;TRIT1_RE;TRIT1_TR	1	1	6	10	0
1001	RIMS3	4040189	CD4;CD8;TR;RE	RIMS3_CD4;RIMS3_CD8;RIMS3_TR;RIMS3_RE	1	1	4	2	4
1002	NFYC	3290475	CD4;CD8;CD14;CD19	NFYC_CD4;NFYC_CD8;NFYC_CD14;NFYC_CD19	1	1	4	4	0
1003	HIVEP3	5260328	CD4;CD8	HIVEP3_CD4;HIVEP3_CD8	1	1	2	1	0
1004	ERMAP	6770279	CD4;CD8;CD14;CD15;CD19;IL;TR;RE	ERMAP_CD4;ERMAP_CD8;ERMAP_CD14;ERMAP_CD15;ERMAP_CD19;ERMAP_IL;ERMAP_TR;ERMAP_RE	1	1	8	7	0
1005	DMAP1	5490646	CD4;CD8;CD14;IL	DMAP1_CD4;DMAP1_CD8;DMAP1_CD14;DMAP1_IL	1	1	4	2	2
1006	C1orf228	1430634	CD4;CD8	C1orf228_CD4;C1orf228_CD8	1	1	2	1	0
1007	UQCRH	2710240;6960735	CD4;CD8;CD14;CD19;IL;TR;RE	UQCRH_CD4;UQCRH_CD8;UQCRH_CD14;UQCRH_CD19;UQCRH_IL;UQCRH_TR;UQCRH_RE	1	2	7	19	0
1008	BEND5	4540398;2140059	CD4;CD8	BEND5_CD4;BEND5_CD8	1	2	2	2	0
1009	EPS15	1510035	CD4;CD8	EPS15_CD4;EPS15_CD8	1	1	2	1	0
1010	CC2D1B	730497	CD4;CD8;CD15;TR	CC2D1B_CD4;CC2D1B_CD8;CC2D1B_CD15;CC2D1B_TR	1	1	4	5	0
1011	GPX7	4200543	CD4;CD8;CD14;CD19;TR;RE	GPX7_CD4;GPX7_CD8;GPX7_CD14;GPX7_CD19;GPX7_TR;GPX7_RE	1	1	6	11	0
1012	C1orf123	5720414	CD4;CD8;CD14	C1orf123_CD4;C1orf123_CD8;C1orf123_CD14	1	1	3	2	0
1013	MRPL37	6370196	CD4;CD8;CD14;CD19;TR;RE	MRPL37_CD4;MRPL37_CD8;MRPL37_CD14;MRPL37_CD19;MRPL37_TR;MRPL37_RE	1	1	6	13	0
1014	TM2D1	10386	CD4;CD8;CD14;TR	TM2D1_CD4;TM2D1_CD8;TM2D1_CD14;TM2D1_TR	1	1	4	3	0
1015	ATG4C	5090291	CD4;CD8	ATG4C_CD4;ATG4C_CD8	1	1	2	1	0
1016	PDE4B	2680543;2480577	CD4;CD8	PDE4B_CD4;PDE4B_CD8	1	2	2	6	0
1017	MIER1	4490452	CD4;CD8;CD14	MIER1_CD4;MIER1_CD8;MIER1_CD14	1	1	3	3	0
1018	CRYZ	3850010	CD4;CD8;CD14;CD19;TR;RE	CRYZ_CD4;CRYZ_CD8;CRYZ_CD14;CRYZ_CD19;CRYZ_TR;CRYZ_RE	1	1	6	7	0
1019	PIGK	6180300	CD4;CD8	PIGK_CD4;PIGK_CD8	1	1	2	1	0
1020	MCOLN2	5490068	CD4;CD8;CD19;TR;RE	MCOLN2_CD4;MCOLN2_CD8;MCOLN2_CD19;MCOLN2_TR;MCOLN2_RE	1	1	5	4	6
1021	ODF2L	6840026	CD4;CD8;CD19;TR;RE	ODF2L_CD4;ODF2L_CD8;ODF2L_CD19;ODF2L_TR;ODF2L_RE	1	1	5	8	0
1022	SH3GLB1	6960372	CD4;CD8	SH3GLB1_CD4;SH3GLB1_CD8	1	1	2	1	0
1023	GBP3	2350189	CD4;CD8;CD14;CD15;IL;TR;RE	GBP3_CD4;GBP3_CD8;GBP3_CD14;GBP3_CD15;GBP3_IL;GBP3_TR;GBP3_RE	1	1	7	9	0
1024	LRRC8C	50201	CD4;CD8;CD14;CD19	LRRC8C_CD4;LRRC8C_CD8;LRRC8C_CD14;LRRC8C_CD19	1	1	4	6	0
1025	LRRC8D	2650100	CD4;CD8	LRRC8D_CD4;LRRC8D_CD8	1	1	2	1	0
1026	CDC7	4900044	CD4;CD8;CD19;CD14	CDC7_CD4;CDC7_CD8;CDC7_CD19;CDC7_CD14	1	1	4	4	0
1027	RPAP2	2480315	CD4;CD8;CD14	RPAP2_CD4;RPAP2_CD8;RPAP2_CD14	1	1	3	3	0
1028	PTBP2	7150154;5820521	CD4;CD8	PTBP2_CD4;PTBP2_CD8	1	2	2	1	0
1029	CDC14A	6590475;3360754;5810044	CD4;CD8;CD19	CDC14A_CD4;CDC14A_CD8;CDC14A_CD19	1	3	3	6	0
1030	PRMT6	3890187;7200707	CD4;CD8;CD14;IL;TR;RE	PRMT6_CD4;PRMT6_CD8;PRMT6_CD14;PRMT6_IL;PRMT6_TR;PRMT6_RE	1	2	6	23	0
1031	SLC25A24	7510681;3890402	CD4;CD8;CD14;TR;RE	SLC25A24_CD4;SLC25A24_CD8;SLC25A24_CD14;SLC25A24_TR;SLC25A24_RE	1	2	5	7	0
1032	KIAA1324	520609	CD4;CD8;CD15;IL;RE	KIAA1324_CD4;KIAA1324_CD8;KIAA1324_CD15;KIAA1324_IL;KIAA1324_RE	1	1	5	5	0
1033	GNAI3	6060592	CD4;CD8;CD14;CD15;CD19;IL;TR;RE	GNAI3_CD4;GNAI3_CD8;GNAI3_CD14;GNAI3_CD15;GNAI3_CD19;GNAI3_IL;GNAI3_TR;GNAI3_RE	1	1	8	6	0
1034	GSTM4	6900592	CD4;CD8;CD14;CD19	GSTM4_CD4;GSTM4_CD8;GSTM4_CD14;GSTM4_CD19	1	1	4	6	0
1035	GSTM1	50672	CD4;CD8;CD14;CD19;TR;RE	GSTM1_CD4;GSTM1_CD8;GSTM1_CD14;GSTM1_CD19;GSTM1_TR;GSTM1_RE	1	1	6	9	0
1036	GSTM3	7150598	CD4;CD8;PLA;IL;TR;RE	GSTM3_CD4;GSTM3_CD8;GSTM3_PLA;GSTM3_IL;GSTM3_TR;GSTM3_RE	1	1	6	10	0
1037	CD53	520678;460102	CD4;CD8;CD19	CD53_CD4;CD53_CD8;CD53_CD19	1	2	3	9	0
1038	DRAM2	1440142	CD4;CD8;TR;RE;CD14;IL	DRAM2_CD4;DRAM2_CD8;DRAM2_TR;DRAM2_RE;DRAM2_CD14;DRAM2_IL	1	1	6	8	0
1039	PTPN22	6560220;3400440	CD4;CD8	PTPN22_CD4;PTPN22_CD8	1	2	2	3	0
1040	DCLRE1B	2000301	CD4;CD8;CD14	DCLRE1B_CD4;DCLRE1B_CD8;DCLRE1B_CD14	1	1	3	3	0
1041	ATP1A1-AS1	5720632	CD4;CD8;CD14;CD19;TR;RE	ATP1A1-AS1_CD4;ATP1A1-AS1_CD8;ATP1A1-AS1_CD14;ATP1A1-AS1_CD19;ATP1A1-AS1_TR;ATP1A1-AS1_RE	1	1	6	9	0
1042	MAN1A2	2360477	CD4;CD8	MAN1A2_CD4;MAN1A2_CD8	1	1	2	1	0
1043	PHGDH	240086	CD4;CD8;CD14;CD19	PHGDH_CD4;PHGDH_CD8;PHGDH_CD14;PHGDH_CD19	1	1	4	5	0
1044	ACP6	4670671	CD4;CD8;CD19;IL;TR;RE	ACP6_CD4;ACP6_CD8;ACP6_CD19;ACP6_IL;ACP6_TR;ACP6_RE	1	1	6	11	0
1045	TDRKH	2900142	CD4;CD8	TDRKH_CD4;TDRKH_CD8	1	1	2	1	0
1046	SLC27A3	1440300	CD4;CD8;CD14;CD19	SLC27A3_CD4;SLC27A3_CD8;SLC27A3_CD14;SLC27A3_CD19	1	1	4	6	0
1047	GATAD2B	2370576	CD4;CD8;CD14;CD19	GATAD2B_CD4;GATAD2B_CD8;GATAD2B_CD14;GATAD2B_CD19	1	1	4	5	0
1048	SLC39A1	5670368	CD4;CD8	SLC39A1_CD4;SLC39A1_CD8	1	1	2	1	0
1049	UBAP2L	7610152	CD4;CD8;CD14;CD15;CD19;IL;TR;RE	UBAP2L_CD4;UBAP2L_CD8;UBAP2L_CD14;UBAP2L_CD15;UBAP2L_CD19;UBAP2L_IL;UBAP2L_TR;UBAP2L_RE	1	1	8	19	0
1050	PBXIP1	6650605	CD4;CD8	PBXIP1_CD4;PBXIP1_CD8	1	1	2	1	0
1051	ADAM15	1980553;3440452	CD4;CD8;CD14;CD19;IL	ADAM15_CD4;ADAM15_CD8;ADAM15_CD14;ADAM15_CD19;ADAM15_IL	1	2	5	15	0
1052	RIT1	2260010	CD4;CD8	RIT1_CD4;RIT1_CD8	1	1	2	1	0
1053	FCRL3	6180228;620167;70754	CD4;CD8;CD19	FCRL3_CD4;FCRL3_CD8;FCRL3_CD19	1	3	3	16	0
1054	PYHIN1	2000451;7000270;7330538	CD4;CD8	PYHIN1_CD4;PYHIN1_CD8	1	3	2	4	0
1055	LY9	3170703;5360692	CD4;CD8;CD19	LY9_CD4;LY9_CD8;LY9_CD19	1	2	3	4	5
1056	TSTD1	7100471	CD4;CD8;IL	TSTD1_CD4;TSTD1_CD8;TSTD1_IL	1	1	3	1	0
1057	USF1	6280333	CD4;CD8;CD14;CD19;TR;RE	USF1_CD4;USF1_CD8;USF1_CD14;USF1_CD19;USF1_TR;USF1_RE	1	1	6	7	0
1058	SDHC	1090301;6200154;650044	CD4;CD8;CD14;CD15;CD19;IL;TR;RE	SDHC_CD4;SDHC_CD8;SDHC_CD14;SDHC_CD15;SDHC_CD19;SDHC_IL;SDHC_TR;SDHC_RE	1	3	8	11	0
1059	ATF6	5420343	CD4;CD8;TR;RE;CD19;IL	ATF6_CD4;ATF6_CD8;ATF6_TR;ATF6_RE;ATF6_CD19;ATF6_IL	1	1	6	6	0
1060	UHMK1	2340682;4180612	CD4;CD8;CD14;CD19;IL;TR;RE	UHMK1_CD4;UHMK1_CD8;UHMK1_CD14;UHMK1_CD19;UHMK1_IL;UHMK1_TR;UHMK1_RE	1	2	7	11	11
1061	CD247	3890689;6290400	CD4;CD8	CD247_CD4;CD247_CD8	1	2	2	3	0
1062	CREG1	1090497	CD4;CD8;CD19	CREG1_CD4;CREG1_CD8;CREG1_CD19	1	1	3	3	0
1063	RCSD1	1170703	CD4;CD8;CD19	RCSD1_CD4;RCSD1_CD8;RCSD1_CD19	1	1	3	2	0
1064	TIPRL	2810040;4670468;6040129	CD4;CD8;CD14;CD15;CD19;IL;TR;RE	TIPRL_CD4;TIPRL_CD8;TIPRL_CD14;TIPRL_CD15;TIPRL_CD19;TIPRL_IL;TIPRL_TR;TIPRL_RE	1	3	8	23	27
1065	NME7	6590296;2900167	CD4;CD8;CD14;CD19;TR	NME7_CD4;NME7_CD8;NME7_CD14;NME7_CD19;NME7_TR	1	2	5	17	0
1066	F5	7610767	CD4;CD8;CD14;CD15	F5_CD4;F5_CD8;F5_CD14;F5_CD15	1	1	4	6	0
1067	VAMP4	2100722;3870520	CD4;CD8;CD14;CD15;CD19;IL;TR;RE	VAMP4_CD4;VAMP4_CD8;VAMP4_CD14;VAMP4_CD15;VAMP4_CD19;VAMP4_IL;VAMP4_TR;VAMP4_RE	1	2	8	12	0
1068	METTL13	6520408	CD4;CD8;CD19;IL	METTL13_CD4;METTL13_CD8;METTL13_CD19;METTL13_IL	1	1	4	6	0
1069	PIGC	580601;4070136	CD4;CD8	PIGC_CD4;PIGC_CD8	1	2	2	2	0
1070	PRDX6	7550343	CD4;CD8	PRDX6_CD4;PRDX6_CD8	1	1	2	1	0
1071	KIAA0040	1990446	CD4;CD8;CD14;CD19;TR;CD15	KIAA0040_CD4;KIAA0040_CD8;KIAA0040_CD14;KIAA0040_CD19;KIAA0040_TR;KIAA0040_CD15	1	1	6	7	0
1072	RNASEL	110064;1820682	CD4;CD8;CD14;RE;IL;TR	RNASEL_CD4;RNASEL_CD8;RNASEL_CD14;RNASEL_RE;RNASEL_IL;RNASEL_TR	1	2	6	9	0
1073	FAM129A	4230735	CD4;CD8	FAM129A_CD4;FAM129A_CD8	1	1	2	1	0
1074	DDX59	1300279	CD4;CD8;IL;TR;RE	DDX59_CD4;DDX59_CD8;DDX59_IL;DDX59_TR;DDX59_RE	1	1	5	7	0
1075	TMEM9	1010110	CD4;CD8;CD14;CD15;CD19;TR;RE;IL	TMEM9_CD4;TMEM9_CD8;TMEM9_CD14;TMEM9_CD15;TMEM9_CD19;TMEM9_TR;TMEM9_RE;TMEM9_IL	1	1	8	13	0
1076	RNPEP	5570601	CD4;CD8;CD19;IL	RNPEP_CD4;RNPEP_CD8;RNPEP_CD19;RNPEP_IL	1	1	4	5	0
1077	LAX1	580411	CD4;CD8;CD19	LAX1_CD4;LAX1_CD8;LAX1_CD19	1	1	3	3	0
1078	DIEXF	1300092	CD4;CD8	DIEXF_CD4;DIEXF_CD8	1	1	2	1	0
1079	FLVCR1-AS1	5080201;2000601;5690543	CD4;CD8;CD14;CD15;CD19;IL;TR;RE	FLVCR1-AS1_CD4;FLVCR1-AS1_CD8;FLVCR1-AS1_CD14;FLVCR1-AS1_CD15;FLVCR1-AS1_CD19;FLVCR1-AS1_IL;FLVCR1-AS1_TR;FLVCR1-AS1_RE	1	3	8	35	0
1080	LYPLAL1	2900035;4730224	CD4;CD8;CD14	LYPLAL1_CD4;LYPLAL1_CD8;LYPLAL1_CD14	1	2	3	5	0
1081	EPRS	5090088	CD4;CD8	EPRS_CD4;EPRS_CD8	1	1	2	1	0
1082	DEGS1	5560398;5220632	CD4;CD8;CD15;CD19;CD14	DEGS1_CD4;DEGS1_CD8;DEGS1_CD15;DEGS1_CD19;DEGS1_CD14	1	2	5	15	0
1083	ACBD3	5890112	CD4;CD8;CD19	ACBD3_CD4;ACBD3_CD8;ACBD3_CD19	1	1	3	3	0
1084	PARP1	4280692	CD4;CD8	PARP1_CD4;PARP1_CD8	1	1	2	1	0
1085	B3GALNT2	160376	CD4;CD8;CD14	B3GALNT2_CD4;B3GALNT2_CD8;B3GALNT2_CD14	1	1	3	3	0
1086	LGALS8	6270554;540020	CD4;CD8;CD19;RE;CD15	LGALS8_CD4;LGALS8_CD8;LGALS8_CD19;LGALS8_RE;LGALS8_CD15	1	2	5	13	0
1087	OPN3	780021;3140500	CD4;CD8;CD14;IL;RE	OPN3_CD4;OPN3_CD8;OPN3_CD14;OPN3_IL;OPN3_RE	1	2	5	8	11
1088	NLRP3	1010035;3420154	CD4	NLRP3_CD4	1	2	1	1	0
1089	SH3YL1	2570288	CD4;CD8;CD19;IL;TR;RE	SH3YL1_CD4;SH3YL1_CD8;SH3YL1_CD19;SH3YL1_IL;SH3YL1_TR;SH3YL1_RE	1	1	6	6	0
1090	TRAPPC12	6550025	CD4;CD8;CD14	TRAPPC12_CD4;TRAPPC12_CD8;TRAPPC12_CD14	1	1	3	3	0
1091	ADI1	6620278	CD4;CD8;CD14;PLA;CD19;RE	ADI1_CD4;ADI1_CD8;ADI1_CD14;ADI1_PLA;ADI1_CD19;ADI1_RE	1	1	6	9	0
1092	KLF11	5700088	CD4;CD8	KLF11_CD4;KLF11_CD8	1	1	2	1	0
1093	PDIA6	10463	CD4;CD8	PDIA6_CD4;PDIA6_CD8	1	1	2	1	0
1094	PQLC3	7000382	CD4;CD8;CD14;CD19	PQLC3_CD4;PQLC3_CD8;PQLC3_CD14;PQLC3_CD19	1	1	4	5	0
1095	TTC32	5670114;5420300	CD4;CD8;CD14;CD19;IL;TR;RE	TTC32_CD4;TTC32_CD8;TTC32_CD14;TTC32_CD19;TTC32_IL;TTC32_TR;TTC32_RE	1	2	7	17	0
1096	LDAH	6860273	CD4;CD8;CD14;CD19;TR;RE	LDAH_CD4;LDAH_CD8;LDAH_CD14;LDAH_CD19;LDAH_TR;LDAH_RE	1	1	6	13	0
1097	ADCY3	3800050	CD4;CD8;CD14;IL;TR;RE;PLA	ADCY3_CD4;ADCY3_CD8;ADCY3_CD14;ADCY3_IL;ADCY3_TR;ADCY3_RE;ADCY3_PLA	1	1	7	6	8
1098	POMC	5260291;5080072	CD4;CD8;CD14	POMC_CD4;POMC_CD8;POMC_CD14	1	2	3	3	0
1099	HADHA	5690553	CD4;CD8;CD14;CD19;IL;TR;RE	HADHA_CD4;HADHA_CD8;HADHA_CD14;HADHA_CD19;HADHA_IL;HADHA_TR;HADHA_RE	1	1	7	14	0
1100	OTOF	1440615	CD4;CD8;CD14	OTOF_CD4;OTOF_CD8;OTOF_CD14	1	1	3	1	1
1101	GPN1	7560327	CD4;CD8;CD19	GPN1_CD4;GPN1_CD8;GPN1_CD19	1	1	3	3	0
1102	TTC27	3290044	CD4;CD8;CD19	TTC27_CD4;TTC27_CD8;TTC27_CD19	1	1	3	3	0
1103	RASGRP3	2450400	CD4;CD8	RASGRP3_CD4;RASGRP3_CD8	1	1	2	1	0
1104	FEZ2	360608	CD4;CD8;CD14;CD19;PLA	FEZ2_CD4;FEZ2_CD8;FEZ2_CD14;FEZ2_CD19;FEZ2_PLA	1	1	5	6	0
1105	CEBPZ	4010131	CD4;CD8;CD14;CD19;RE	CEBPZ_CD4;CEBPZ_CD8;CEBPZ_CD14;CEBPZ_CD19;CEBPZ_RE	1	1	5	8	0
1106	GALM	2480450	CD4;CD8	GALM_CD4;GALM_CD8	1	1	2	1	0
1107	SOS1	2140519	CD4;CD8;CD14;CD15;CD19;IL;RE	SOS1_CD4;SOS1_CD8;SOS1_CD14;SOS1_CD15;SOS1_CD19;SOS1_IL;SOS1_RE	1	1	7	12	0
1108	LRPPRC	6380064	CD4;CD8;CD14;CD19	LRPPRC_CD4;LRPPRC_CD8;LRPPRC_CD14;LRPPRC_CD19	1	1	4	6	0
1109	SRBD1	2230730	CD4;CD8;CD14;CD15;CD19	SRBD1_CD4;SRBD1_CD8;SRBD1_CD14;SRBD1_CD15;SRBD1_CD19	1	1	5	7	0
1110	CRIPT	5090731	CD4;CD8;CD14;CD15;CD19;IL;TR;RE	CRIPT_CD4;CRIPT_CD8;CRIPT_CD14;CRIPT_CD15;CRIPT_CD19;CRIPT_IL;CRIPT_TR;CRIPT_RE	1	1	8	11	0
1111	SOCS5	6370379	CD4;CD8;CD14;CD19;TR;RE	SOCS5_CD4;SOCS5_CD8;SOCS5_CD14;SOCS5_CD19;SOCS5_TR;SOCS5_RE	1	1	6	13	0
1112	FOXN2	6020612	CD4;CD8	FOXN2_CD4;FOXN2_CD8	1	1	2	1	0
1113	SPTBN1	1770037;5390487	CD4;CD8;CD14	SPTBN1_CD4;SPTBN1_CD8;SPTBN1_CD14	1	2	3	5	0
1114	CEP68	1110039	CD4;CD8	CEP68_CD4;CEP68_CD8	1	1	2	1	0
1115	PLEK	4810020	CD4;CD8	PLEK_CD4;PLEK_CD8	1	1	2	1	0
1116	NAGK	3450326	CD4;CD8;CD14;CD15;CD19;IL;TR;RE	NAGK_CD4;NAGK_CD8;NAGK_CD14;NAGK_CD15;NAGK_CD19;NAGK_IL;NAGK_TR;NAGK_RE	1	1	8	17	0
1117	RAB11FIP5	1260193	CD4;CD8	RAB11FIP5_CD4;RAB11FIP5_CD8	1	1	2	1	0
1118	DGUOK	430242	CD4;CD8;CD14;CD19;TR;RE;PLA	DGUOK_CD4;DGUOK_CD8;DGUOK_CD14;DGUOK_CD19;DGUOK_TR;DGUOK_RE;DGUOK_PLA	1	1	7	11	0
1119	POLE4	2120286	CD4;CD8	POLE4_CD4;POLE4_CD8	1	1	2	1	0
1120	MRPL19	2680541	CD4;CD8;CD14;CD19;IL;TR;RE	MRPL19_CD4;MRPL19_CD8;MRPL19_CD14;MRPL19_CD19;MRPL19_IL;MRPL19_TR;MRPL19_RE	1	1	7	9	0
1121	VAMP5	2630195	CD4;CD8;CD19	VAMP5_CD4;VAMP5_CD8;VAMP5_CD19	1	1	3	2	0
1122	GNLY	6580041;4920612;5360064	CD4;CD8	GNLY_CD4;GNLY_CD8	1	3	2	10	0
1123	ST3GAL5	5260403;3890382	CD4;CD8	ST3GAL5_CD4;ST3GAL5_CD8	1	2	2	6	0
1124	IMMT	3190059	CD4;CD8;CD14;CD19;IL;TR	IMMT_CD4;IMMT_CD8;IMMT_CD14;IMMT_CD19;IMMT_IL;IMMT_TR	1	1	6	9	0
1125	LOC285074	2810093	CD4;CD8;CD19	LOC285074_CD4;LOC285074_CD8;LOC285074_CD19	1	1	3	3	0
1126	KRCC1	5340703	CD4;CD8	KRCC1_CD4;KRCC1_CD8	1	1	2	1	0
1127	THNSL2	3180719;6580671	CD4;CD8;CD14;CD15;CD19;IL;TR;RE	THNSL2_CD4;THNSL2_CD8;THNSL2_CD14;THNSL2_CD15;THNSL2_CD19;THNSL2_IL;THNSL2_TR;THNSL2_RE	1	2	8	13	0
1128	RPIA	3400482	CD4;CD8;PLA	RPIA_CD4;RPIA_CD8;RPIA_PLA	1	1	3	1	2
1129	MAL	6330196;4040398	CD4;CD8;CD19	MAL_CD4;MAL_CD8;MAL_CD19	1	2	3	12	0
1130	ZNF514	870735	CD4;CD8;TR	ZNF514_CD4;ZNF514_CD8;ZNF514_TR	1	1	3	3	0
1131	MAP4K4	4860343	CD4;CD8	MAP4K4_CD4;MAP4K4_CD8	1	1	2	1	0
1132	IL18R1	1570367	CD4;CD8	IL18R1_CD4;IL18R1_CD8	1	1	2	1	0
1133	FHL2	990288;6110025	CD4;CD19;PLA	FHL2_CD4;FHL2_CD19;FHL2_PLA	1	2	3	6	0
1134	NCK2	4230021	CD4;CD8	NCK2_CD4;NCK2_CD8	1	1	2	1	0
1135	C2orf40	3140113	CD4;CD8	C2orf40_CD4;C2orf40_CD8	1	1	2	1	0
1136	GCC2	7320438;7320500;6280538	CD4;CD8	GCC2_CD4;GCC2_CD8	1	3	2	4	0
1137	LINC00116	4180431	CD4;CD8;CD14;IL;RE;TR	LINC00116_CD4;LINC00116_CD8;LINC00116_CD14;LINC00116_IL;LINC00116_RE;LINC00116_TR	1	1	6	11	0
1138	FLJ42351	870551	CD4;CD8	FLJ42351_CD4;FLJ42351_CD8	1	1	2	1	0
1139	SLC20A1	6420731	CD4;CD8	SLC20A1_CD4;SLC20A1_CD8	1	1	2	1	0
1140	PSD4	4730131	CD4;CD8;CD15;CD19	PSD4_CD4;PSD4_CD8;PSD4_CD15;PSD4_CD19	1	1	4	6	0
1141	CBWD2	3710079	CD4;CD8	CBWD2_CD4;CBWD2_CD8	1	1	2	1	0
1142	DDX18	6060201	CD4;CD8;CD14;CD19	DDX18_CD4;DDX18_CD8;DDX18_CD14;DDX18_CD19	1	1	4	4	0
1143	NIFK	1090327	CD4;CD8;CD14;CD19	NIFK_CD4;NIFK_CD8;NIFK_CD14;NIFK_CD19	1	1	4	4	0
1144	GYPC	7000577;7210398	CD4;CD8	GYPC_CD4;GYPC_CD8	1	2	2	5	0
1145	BIN1	5130440;650553	CD4;CD8	BIN1_CD4;BIN1_CD8	1	2	2	5	0
1146	PLEKHB2	3800537;1470341;7040301	CD4;CD8;CD14;CD15;IL;TR;RE	PLEKHB2_CD4;PLEKHB2_CD8;PLEKHB2_CD14;PLEKHB2_CD15;PLEKHB2_IL;PLEKHB2_TR;PLEKHB2_RE	1	3	7	32	0
1147	RAB3GAP1	3840079	CD4;CD8;CD14;CD19;IL;TR;RE	RAB3GAP1_CD4;RAB3GAP1_CD8;RAB3GAP1_CD14;RAB3GAP1_CD19;RAB3GAP1_IL;RAB3GAP1_TR;RAB3GAP1_RE	1	1	7	13	0
1148	ARHGAP15	3310463	CD4;CD8	ARHGAP15_CD4;ARHGAP15_CD8	1	1	2	1	0
1149	CYTIP	2680386	CD4;CD8;CD14;CD15;CD19;IL	CYTIP_CD4;CYTIP_CD8;CYTIP_CD14;CYTIP_CD15;CYTIP_CD19;CYTIP_IL	1	1	6	6	0
1150	WDSUB1	2650538	CD4;CD8;CD14;IL;RE;TR;CD19	WDSUB1_CD4;WDSUB1_CD8;WDSUB1_CD14;WDSUB1_IL;WDSUB1_RE;WDSUB1_TR;WDSUB1_CD19	1	1	7	9	3
1151	RBMS1	2470520;2060600;4150639	CD4;CD8;CD19;CD14	RBMS1_CD4;RBMS1_CD8;RBMS1_CD19;RBMS1_CD14	1	3	4	12	0
1152	STK39	3370092	CD4;CD8;CD14;IL;TR	STK39_CD4;STK39_CD8;STK39_CD14;STK39_IL;STK39_TR	1	1	5	4	0
1153	PHOSPHO2	5810086	CD4;CD8;CD19;IL;TR;RE	PHOSPHO2_CD4;PHOSPHO2_CD8;PHOSPHO2_CD19;PHOSPHO2_IL;PHOSPHO2_TR;PHOSPHO2_RE	1	1	6	13	0
1154	METTL5	4050370	CD4;CD8;CD14;CD19;IL;TR;RE	METTL5_CD4;METTL5_CD8;METTL5_CD14;METTL5_CD19;METTL5_IL;METTL5_TR;METTL5_RE	1	1	7	13	0
1155	CYBRD1	2370300;2450465	CD4;CD14	CYBRD1_CD4;CYBRD1_CD14	1	2	2	5	0
1156	OLA1	4830021	CD4;CD8	OLA1_CD4;OLA1_CD8	1	1	2	1	0
1157	WIPF1	6860196	CD4;CD8	WIPF1_CD4;WIPF1_CD8	1	1	2	1	0
1158	CHN1	610332	CD4;CD8	CHN1_CD4;CHN1_CD8	1	1	2	1	0
1159	KIAA1715	4900068	CD4;CD8	KIAA1715_CD4;KIAA1715_CD8	1	1	2	1	0
1160	SESTD1	670202	CD4;CD8;CD15;CD19;TR;PLA	SESTD1_CD4;SESTD1_CD8;SESTD1_CD15;SESTD1_CD19;SESTD1_TR;SESTD1_PLA	1	1	6	7	1
1161	SLC40A1	730164;5490601	CD4;CD14;CD15;CD19	SLC40A1_CD4;SLC40A1_CD14;SLC40A1_CD15;SLC40A1_CD19	1	2	4	14	0
1162	MFSD6	3870291;1430026	CD4;CD8;CD19	MFSD6_CD4;MFSD6_CD8;MFSD6_CD19	1	2	3	10	0
1163	C2orf47	4120377	CD4;CD8	C2orf47_CD4;C2orf47_CD8	1	1	2	1	0
1164	FAM117B	3140632;3120292	CD4;CD8;CD14;CD15;CD19;IL	FAM117B_CD4;FAM117B_CD8;FAM117B_CD14;FAM117B_CD15;FAM117B_CD19;FAM117B_IL	1	2	6	19	0
1165	BARD1	5080561	CD4;CD8;CD14;CD19;RE;TR	BARD1_CD4;BARD1_CD8;BARD1_CD14;BARD1_CD19;BARD1_RE;BARD1_TR	1	1	6	8	0
1166	ATIC	1770546	CD4;CD8;CD14;IL;TR;RE	ATIC_CD4;ATIC_CD8;ATIC_CD14;ATIC_IL;ATIC_TR;ATIC_RE	1	1	6	5	3
1167	PECR	6200255	CD4;CD8;IL;TR;RE	PECR_CD4;PECR_CD8;PECR_IL;PECR_TR;PECR_RE	1	1	5	6	0
1168	RPL37A	990273	CD4;CD8;CD14;CD19;PLA;IL;TR;RE	RPL37A_CD4;RPL37A_CD8;RPL37A_CD14;RPL37A_CD19;RPL37A_PLA;RPL37A_IL;RPL37A_TR;RPL37A_RE	1	1	8	16	0
1169	EPHA4	6650482	CD4;CD8	EPHA4_CD4;EPHA4_CD8	1	1	2	1	0
1170	SERPINE2	5080192	CD4;CD8;CD19	SERPINE2_CD4;SERPINE2_CD8;SERPINE2_CD19	1	1	3	2	0
1171	SP110	5870184;1340491;3840593	CD4;CD8;CD14;CD19;TR;CD15	SP110_CD4;SP110_CD8;SP110_CD14;SP110_CD19;SP110_TR;SP110_CD15	1	3	6	19	0
1172	SP140	6400681;870193;3140041	CD4;CD8;CD19;CD15	SP140_CD4;SP140_CD8;SP140_CD19;SP140_CD15	1	3	4	3	1
1173	CAB39	7000017	CD4;CD8	CAB39_CD4;CAB39_CD8	1	1	2	1	0
1174	ITM2C	2650762;1110669	CD4	ITM2C_CD4	1	2	1	1	0
1175	PSMD1	5090647	CD4;CD8;CD14	PSMD1_CD4;PSMD1_CD8;PSMD1_CD14	1	1	3	3	0
1176	NCL	2600035;3120458	CD4;CD8;CD14;CD19;IL;TR;RE	NCL_CD4;NCL_CD8;NCL_CD14;NCL_CD19;NCL_IL;NCL_TR;NCL_RE	1	2	7	26	0
1177	ATG16L1	3420347;2760491	CD4;CD8;CD19;IL;TR;RE	ATG16L1_CD4;ATG16L1_CD8;ATG16L1_CD19;ATG16L1_IL;ATG16L1_TR;ATG16L1_RE	1	2	6	22	0
1178	ASB1	1820347	CD4;CD8;CD19	ASB1_CD4;ASB1_CD8;ASB1_CD19	1	1	3	3	0
1179	ANKMY1	2760102	CD4;CD8;CD14;CD19;IL;TR;RE	ANKMY1_CD4;ANKMY1_CD8;ANKMY1_CD14;ANKMY1_CD19;ANKMY1_IL;ANKMY1_TR;ANKMY1_RE	1	1	7	14	0
1180	DUSP28	4210347	CD4;CD8;CD14;CD19;TR	DUSP28_CD4;DUSP28_CD8;DUSP28_CD14;DUSP28_CD19;DUSP28_TR	1	1	5	6	0
1181	PASK	4150100;2140382	CD4;CD8;RE	PASK_CD4;PASK_CD8;PASK_RE	1	2	3	7	0
1182	2002-09-01	6940619;5960703;630601	CD4;CD8;CD14;CD19;PLA;IL;RE;TR	SEPT2_CD4;SEPT2_CD8;SEPT2_CD14;SEPT2_CD19;SEPT2_PLA;SEPT2_IL;SEPT2_RE;SEPT2_TR	1	3	8	35	0
1183	TRNT1	4810326	CD4;CD8;CD14;TR;RE	TRNT1_CD4;TRNT1_CD8;TRNT1_CD14;TRNT1_TR;TRNT1_RE	1	1	5	6	0
1184	CRBN	3780554;3610630	CD4;CD8;CD14;CD19;IL;TR;RE	CRBN_CD4;CRBN_CD8;CRBN_CD14;CRBN_CD19;CRBN_IL;CRBN_TR;CRBN_RE	1	2	7	16	20
1185	ATG7	5220754	CD4;CD8;CD19	ATG7_CD4;ATG7_CD8;ATG7_CD19	1	1	3	2	0
1186	TAMM41	7000746	CD4;CD8;CD14;CD19	TAMM41_CD4;TAMM41_CD8;TAMM41_CD14;TAMM41_CD19	1	1	4	3	0
1187	CAND2	2970072	CD4;CD8	CAND2_CD4;CAND2_CD8	1	1	2	1	0
1188	NUP210	2320215	CD4;CD8;CD14;CD19	NUP210_CD4;NUP210_CD8;NUP210_CD14;NUP210_CD19	1	1	4	5	0
1189	CCDC174	6960170	CD4;CD8;CD19	CCDC174_CD4;CCDC174_CD8;CCDC174_CD19	1	1	3	3	0
1190	DPH3	6510279;6250397	CD4;CD8;CD14;CD15;CD19;RE	DPH3_CD4;DPH3_CD8;DPH3_CD14;DPH3_CD15;DPH3_CD19;DPH3_RE	1	2	6	26	0
1191	OXNAD1	6590739;3060278	CD4;CD8	OXNAD1_CD4;OXNAD1_CD8	1	2	2	2	0
1192	RAB5A	670367	CD4;CD8;CD19	RAB5A_CD4;RAB5A_CD8;RAB5A_CD19	1	1	3	2	0
1193	NR1D2	2640707	CD4;CD8;CD19;TR	NR1D2_CD4;NR1D2_CD8;NR1D2_CD19;NR1D2_TR	1	1	4	5	0
1194	AZI2	5490348	CD4;CD8;CD19	AZI2_CD4;AZI2_CD8;AZI2_CD19	1	1	3	3	0
1195	GPD1L	2450187	CD4;CD8	GPD1L_CD4;GPD1L_CD8	1	1	2	1	0
1196	CMTM8	2480037	CD4;CD8	CMTM8_CD4;CMTM8_CD8	1	1	2	1	0
1197	CMTM7	4250048;2140239;4290403	CD4;CD8	CMTM7_CD4;CMTM7_CD8	1	3	2	12	0
1198	WDR48	2650110	CD4;CD8;CD14;CD15;CD19;IL;TR;RE	WDR48_CD4;WDR48_CD8;WDR48_CD14;WDR48_CD15;WDR48_CD19;WDR48_IL;WDR48_TR;WDR48_RE	1	1	8	9	0
1199	RPL14	6290592;2140753	CD4;CD8;CD19	RPL14_CD4;RPL14_CD8;RPL14_CD19	1	2	3	4	0
1200	CTNNB1	4260379;3800671	CD4;CD8;CD14;CD15;CD19;IL;TR;RE	CTNNB1_CD4;CTNNB1_CD8;CTNNB1_CD14;CTNNB1_CD15;CTNNB1_CD19;CTNNB1_IL;CTNNB1_TR;CTNNB1_RE	1	2	8	26	0
1201	EXOSC7	6450687	CD4;CD8;IL;TR;CD14;CD19;RE	EXOSC7_CD4;EXOSC7_CD8;EXOSC7_IL;EXOSC7_TR;EXOSC7_CD14;EXOSC7_CD19;EXOSC7_RE	1	1	7	13	0
1202	LARS2	4280767	CD4;CD8;CD14;RE	LARS2_CD4;LARS2_CD8;LARS2_CD14;LARS2_RE	1	1	4	4	0
1203	CCR2	580706;6040711	CD4	CCR2_CD4	1	2	1	1	0
1204	SCAP	3140382	CD4;CD8;CD19;CD14	SCAP_CD4;SCAP_CD8;SCAP_CD19;SCAP_CD14	1	1	4	3	0
1205	HYAL3	2680202	CD4;CD8;CD14;PLA	HYAL3_CD4;HYAL3_CD8;HYAL3_CD14;HYAL3_PLA	1	1	4	4	0
1206	POC1A	6660446	CD4;CD8	POC1A_CD4;POC1A_CD8	1	1	2	1	0
1207	CCDC66	2900110	CD4;CD8	CCDC66_CD4;CCDC66_CD8	1	1	2	1	0
1208	ABHD6	2690402	CD4;CD8;CD14;IL	ABHD6_CD4;ABHD6_CD8;ABHD6_CD14;ABHD6_IL	1	1	4	3	3
1209	SUCLG2	4060692	CD4;CD8;CD14;CD19;TR	SUCLG2_CD4;SUCLG2_CD8;SUCLG2_CD14;SUCLG2_CD19;SUCLG2_TR	1	1	5	7	0
1210	FAM19A1	2230088	CD4;CD8	FAM19A1_CD4;FAM19A1_CD8	1	1	2	1	0
1211	RYBP	840554	CD4;CD8;CD14;CD19;PLA;IL;TR;RE;CD15	RYBP_CD4;RYBP_CD8;RYBP_CD14;RYBP_CD19;RYBP_PLA;RYBP_IL;RYBP_TR;RYBP_RE;RYBP_CD15	1	1	9	14	0
1212	CHMP2B	6250121	CD4;CD8;CD14;CD19;TR;RE	CHMP2B_CD4;CHMP2B_CD8;CHMP2B_CD14;CHMP2B_CD19;CHMP2B_TR;CHMP2B_RE	1	1	6	9	0
1213	CMSS1	520224;3610372	CD4;CD8;CD14;CD19	CMSS1_CD4;CMSS1_CD8;CMSS1_CD14;CMSS1_CD19	1	2	4	8	0
1214	SENP7	2350468	CD4;CD8;CD14;CD15	SENP7_CD4;SENP7_CD8;SENP7_CD14;SENP7_CD15	1	1	4	4	0
1215	NFKBIZ	2470348	CD4;CD8;CD14;CD19;TR;RE	NFKBIZ_CD4;NFKBIZ_CD8;NFKBIZ_CD14;NFKBIZ_CD19;NFKBIZ_TR;NFKBIZ_RE	1	1	6	10	0
1216	ALCAM	2070575	CD4;CD8	ALCAM_CD4;ALCAM_CD8	1	1	2	1	0
1217	CBLB	5270132	CD4;CD8	CBLB_CD4;CBLB_CD8	1	1	2	1	0
1218	CD47	4150193	CD4;CD8;CD14;CD19;PLA;TR	CD47_CD4;CD47_CD8;CD47_CD14;CD47_CD19;CD47_PLA;CD47_TR	1	1	6	12	0
1219	TRAT1	270338	CD4;CD8	TRAT1_CD4;TRAT1_CD8	1	1	2	1	0
1220	CD96	2710754	CD4;CD8	CD96_CD4;CD96_CD8	1	1	2	1	0
1221	B4GALT4	2000646	CD4;CD8	B4GALT4_CD4;B4GALT4_CD8	1	1	2	1	0
1222	POGLUT1	6550288;3850161	CD4;CD8;CD14;CD19;IL;TR;RE	POGLUT1_CD4;POGLUT1_CD8;POGLUT1_CD14;POGLUT1_CD19;POGLUT1_IL;POGLUT1_TR;POGLUT1_RE	1	2	7	23	0
1223	HSPBAP1	6420142	CD4;CD8;CD14;CD19	HSPBAP1_CD4;HSPBAP1_CD8;HSPBAP1_CD14;HSPBAP1_CD19	1	1	4	4	0
1224	SLC41A3	3890681;940373	CD4;CD8;CD19;RE;CD14;IL;TR	SLC41A3_CD4;SLC41A3_CD8;SLC41A3_CD19;SLC41A3_RE;SLC41A3_CD14;SLC41A3_IL;SLC41A3_TR	1	2	7	20	0
1225	CHST13	4050768	CD4;CD8;CD14;CD15;CD19;PLA;IL;TR;RE	CHST13_CD4;CHST13_CD8;CHST13_CD14;CHST13_CD15;CHST13_CD19;CHST13_PLA;CHST13_IL;CHST13_TR;CHST13_RE	1	1	9	17	0
1226	RPN1	1340689	CD4;CD8;CD14;CD19;IL;TR	RPN1_CD4;RPN1_CD8;RPN1_CD14;RPN1_CD19;RPN1_IL;RPN1_TR	1	1	6	8	0
1227	PIK3R4	3800521	CD4;CD8;CD14	PIK3R4_CD4;PIK3R4_CD8;PIK3R4_CD14	1	1	3	3	0
1228	NPHP3	1820746	CD4;CD8;CD15;CD19;TR	NPHP3_CD4;NPHP3_CD8;NPHP3_CD15;NPHP3_CD19;NPHP3_TR	1	1	5	7	0
1229	SRPRB	4480224	CD4;CD8;CD14;CD19;TR;RE	SRPRB_CD4;SRPRB_CD8;SRPRB_CD14;SRPRB_CD19;SRPRB_TR;SRPRB_RE	1	1	6	12	0
1230	STAG1	7570026;940097	CD4;CD8;CD19	STAG1_CD4;STAG1_CD8;STAG1_CD19	1	2	3	6	0
1231	NMNAT3	6200382	CD4;CD8	NMNAT3_CD4;NMNAT3_CD8	1	1	2	1	0
1232	PXYLP1	5720537;3800538	CD4;CD8;CD14	PXYLP1_CD4;PXYLP1_CD8;PXYLP1_CD14	1	2	3	9	0
1233	COMMD2	6560020	CD4;CD8;CD14;CD15;CD19;IL;TR;RE	COMMD2_CD4;COMMD2_CD8;COMMD2_CD14;COMMD2_CD15;COMMD2_CD19;COMMD2_IL;COMMD2_TR;COMMD2_RE	1	1	8	18	0
1234	TSC22D2	7100215;2450082	CD4;CD8;CD14;CD15;CD19;IL;TR;RE	TSC22D2_CD4;TSC22D2_CD8;TSC22D2_CD14;TSC22D2_CD15;TSC22D2_CD19;TSC22D2_IL;TSC22D2_TR;TSC22D2_RE	1	2	8	31	0
1235	EIF2A	5820068	CD4;CD8;CD14;CD19	EIF2A_CD4;EIF2A_CD8;EIF2A_CD14;EIF2A_CD19	1	1	4	6	0
1236	SELT	6380296;1190202	CD4;CD8;CD14;CD15;CD19;PLA;IL;TR;RE	SELT_CD4;SELT_CD8;SELT_CD14;SELT_CD15;SELT_CD19;SELT_PLA;SELT_IL;SELT_TR;SELT_RE	1	2	9	23	0
1237	DHX36	240646;150050	CD4;CD8;CD14;CD19	DHX36_CD4;DHX36_CD8;DHX36_CD14;DHX36_CD19	1	2	4	15	0
1238	SLC33A1	4490470	CD4;CD8;IL;TR;RE;CD14	SLC33A1_CD4;SLC33A1_CD8;SLC33A1_IL;SLC33A1_TR;SLC33A1_RE;SLC33A1_CD14	1	1	6	8	0
1239	SSR3	2810523	CD4;CD8;CD14;CD19	SSR3_CD4;SSR3_CD8;SSR3_CD14;SSR3_CD19	1	1	4	6	0
1240	RSRC1	6760730	CD4;CD8;CD14;CD19;TR	RSRC1_CD4;RSRC1_CD8;RSRC1_CD14;RSRC1_CD19;RSRC1_TR	1	1	5	7	0
1241	RPL22L1	1510743	CD4;CD8;CD14;CD19	RPL22L1_CD4;RPL22L1_CD8;RPL22L1_CD14;RPL22L1_CD19	1	1	4	2	0
1242	ATP11B	6060706;6650594	CD4;CD8	ATP11B_CD4;ATP11B_CD8	1	2	2	2	0
1243	MCCC1	6420632	CD4;CD8;TR;RE	MCCC1_CD4;MCCC1_CD8;MCCC1_TR;MCCC1_RE	1	1	4	4	0
1244	MAP6D1	2680538	CD4;CD8;CD14;CD19	MAP6D1_CD4;MAP6D1_CD8;MAP6D1_CD14;MAP6D1_CD19	1	1	4	6	0
1245	ABCC5	6580553;7610050	CD4;CD8;CD14;CD15;PLA;RE	ABCC5_CD4;ABCC5_CD8;ABCC5_CD14;ABCC5_CD15;ABCC5_PLA;ABCC5_RE	1	2	6	25	0
1246	PSMD2	450403	CD4;CD8;CD14	PSMD2_CD4;PSMD2_CD8;PSMD2_CD14	1	1	3	2	0
1247	VPS8	2140538;6420538	CD4	VPS8_CD4	1	2	1	1	0
1248	SENP2	2940349	CD4;CD8;CD15;IL;CD14;CD19	SENP2_CD4;SENP2_CD8;SENP2_CD15;SENP2_IL;SENP2_CD14;SENP2_CD19	1	1	6	12	0
1249	LPP	6350711	CD4;CD8;CD14;CD19;PLA	LPP_CD4;LPP_CD8;LPP_CD14;LPP_CD19;LPP_PLA	1	1	5	10	0
1250	MB21D2	2030687	CD4;CD8	MB21D2_CD4;MB21D2_CD8	1	1	2	1	0
1251	OPA1	1510682;1570403	CD4;CD8;CD14;CD19	OPA1_CD4;OPA1_CD8;OPA1_CD14;OPA1_CD19	1	2	4	10	0
1252	FAM43A	1690630	CD4;CD8	FAM43A_CD4;FAM43A_CD8	1	1	2	1	0
1253	TCTEX1D2	7150433;1580021	CD4;CD8;CD14;CD19;IL;TR;RE	TCTEX1D2_CD4;TCTEX1D2_CD8;TCTEX1D2_CD14;TCTEX1D2_CD19;TCTEX1D2_IL;TCTEX1D2_TR;TCTEX1D2_RE	1	2	7	27	0
1254	DGKQ	7510356	CD4;CD8;CD14;CD15;CD19;TR;RE	DGKQ_CD4;DGKQ_CD8;DGKQ_CD14;DGKQ_CD15;DGKQ_CD19;DGKQ_TR;DGKQ_RE	1	1	7	11	0
1255	CRIPAK	4210653	CD4;CD8;CD14;CD15;CD19;TR;RE	CRIPAK_CD4;CRIPAK_CD8;CRIPAK_CD14;CRIPAK_CD15;CRIPAK_CD19;CRIPAK_TR;CRIPAK_RE	1	1	7	14	0
1256	FAM53A	4060112	CD4;CD8;CD14;CD19	FAM53A_CD4;FAM53A_CD8;FAM53A_CD14;FAM53A_CD19	1	1	4	4	0
1257	NSG1	2750475	CD4;CD8	NSG1_CD4;NSG1_CD8	1	1	2	1	0
1258	MAN2B2	4810438	CD4;CD8;CD14;CD19;IL;TR;RE	MAN2B2_CD4;MAN2B2_CD8;MAN2B2_CD14;MAN2B2_CD19;MAN2B2_IL;MAN2B2_TR;MAN2B2_RE	1	1	7	14	0
1259	SH3TC1	2490309	CD4;CD8	SH3TC1_CD4;SH3TC1_CD8	1	1	2	1	0
1260	FBXL5	450114	CD4;CD8;CD14;CD15;CD19;TR;RE	FBXL5_CD4;FBXL5_CD8;FBXL5_CD14;FBXL5_CD15;FBXL5_CD19;FBXL5_TR;FBXL5_RE	1	1	7	14	0
1261	FAM200B	730608	CD4;CD8;CD14;CD15;IL;TR;RE	FAM200B_CD4;FAM200B_CD8;FAM200B_CD14;FAM200B_CD15;FAM200B_IL;FAM200B_TR;FAM200B_RE	1	1	7	15	0
1262	QDPR	6900450	CD4;CD8;CD14;CD19;IL;TR;RE	QDPR_CD4;QDPR_CD8;QDPR_CD14;QDPR_CD19;QDPR_IL;QDPR_TR;QDPR_RE	1	1	7	9	0
1263	STIM2	3840386	CD4;CD8;CD19	STIM2_CD4;STIM2_CD8;STIM2_CD19	1	1	3	3	0
1264	TLR1	6520451	CD4;CD8	TLR1_CD4;TLR1_CD8	1	1	2	1	0
1265	TMEM156	2000364;3390253	CD4;CD8;CD19	TMEM156_CD4;TMEM156_CD8;TMEM156_CD19	1	2	3	9	0
1266	N4BP2	2650408;5810367	CD4;CD8;CD14;TR;RE	N4BP2_CD4;N4BP2_CD8;N4BP2_CD14;N4BP2_TR;N4BP2_RE	1	2	5	24	0
1267	TMEM33	1980088	CD4;CD8;CD14	TMEM33_CD4;TMEM33_CD8;TMEM33_CD14	1	1	3	2	0
1268	AASDH	4150561	CD4;CD8;CD14;CD19;RE	AASDH_CD4;AASDH_CD8;AASDH_CD14;AASDH_CD19;AASDH_RE	1	1	5	9	0
1269	STAP1	380201;3870458	CD4	STAP1_CD4	1	2	1	1	0
1270	RUFY3	110279	CD4;CD8;CD14;CD19;TR;RE;IL	RUFY3_CD4;RUFY3_CD8;RUFY3_CD14;RUFY3_CD19;RUFY3_TR;RUFY3_RE;RUFY3_IL	1	1	7	14	0
1271	CXCL5	540377;380010	CD4;CD8;CD14;CD19;PLA	CXCL5_CD4;CXCL5_CD8;CXCL5_CD14;CXCL5_CD19;CXCL5_PLA	1	2	5	12	0
1272	RCHY1	270445	CD4;CD8;CD14;CD15;CD19;TR	RCHY1_CD4;RCHY1_CD8;RCHY1_CD14;RCHY1_CD15;RCHY1_CD19;RCHY1_TR	1	1	6	12	0
1273	G3BP2	4150037;4540647;7100156	CD4;CD8;CD14;CD15;CD19;PLA;IL;TR;RE	G3BP2_CD4;G3BP2_CD8;G3BP2_CD14;G3BP2_CD15;G3BP2_CD19;G3BP2_PLA;G3BP2_IL;G3BP2_TR;G3BP2_RE	1	3	9	6	0
1274	CCNG2	5360672;4480537;130215	CD4;TR;RE;CD8	CCNG2_CD4;CCNG2_TR;CCNG2_RE;CCNG2_CD8	1	3	4	7	7
1275	ANTXR2	10685	CD4;CD8;CD19	ANTXR2_CD4;ANTXR2_CD8;ANTXR2_CD19	1	1	3	3	0
1276	PLAC8	2490372;4830113	CD4	PLAC8_CD4	1	2	1	1	0
1277	KLHL8	7100349	CD4;CD8;CD14;CD19;RE;CD15	KLHL8_CD4;KLHL8_CD8;KLHL8_CD14;KLHL8_CD19;KLHL8_RE;KLHL8_CD15	1	1	6	11	0
1278	FAM13A	4150255;4540376	CD4	FAM13A_CD4	1	2	1	1	0
1279	SMARCAD1	6280053	CD4;CD8	SMARCAD1_CD4;SMARCAD1_CD8	1	1	2	1	0
1280	FLJ20021	5290678	CD4;CD8;CD14;CD15;CD19;TR;RE	FLJ20021_CD4;FLJ20021_CD8;FLJ20021_CD14;FLJ20021_CD15;FLJ20021_CD19;FLJ20021_TR;FLJ20021_RE	1	1	7	12	0
1281	TBCK	3940411	CD4;CD8;CD14;CD19;IL;RE	TBCK_CD4;TBCK_CD8;TBCK_CD14;TBCK_CD19;TBCK_IL;TBCK_RE	1	1	6	6	0
1282	PAPSS1	130187;1820528	CD4;CD8;IL;CD19;TR;RE	PAPSS1_CD4;PAPSS1_CD8;PAPSS1_IL;PAPSS1_CD19;PAPSS1_TR;PAPSS1_RE	1	2	6	17	0
1283	USP53	6520619	CD4;CD8	USP53_CD4;USP53_CD8	1	1	2	1	0
1284	ANXA5	1070451	CD4;CD8;CD19;PLA;IL;RE;TR	ANXA5_CD4;ANXA5_CD8;ANXA5_CD19;ANXA5_PLA;ANXA5_IL;ANXA5_RE;ANXA5_TR	1	1	7	16	0
1285	MGST2	1510019	CD4;CD8	MGST2_CD4;MGST2_CD8	1	1	2	1	0
1286	INPP4B	4860762	CD4;CD8	INPP4B_CD4;INPP4B_CD8	1	1	2	1	0
1287	GUSBP5	3420091	CD4;CD8	GUSBP5_CD4;GUSBP5_CD8	1	1	2	1	0
1288	GYPE	990487;4050376	CD4;CD8	GYPE_CD4;GYPE_CD8	1	2	2	3	0
1289	SLC10A7	2690296	CD4;CD8;CD14	SLC10A7_CD4;SLC10A7_CD8;SLC10A7_CD14	1	1	3	3	0
1290	LRBA	6020291	CD4;CD8;RE	LRBA_CD4;LRBA_CD8;LRBA_RE	1	1	3	3	0
1291	ARFIP1	10753;4220484	CD4;CD8;CD14;CD15;CD19	ARFIP1_CD4;ARFIP1_CD8;ARFIP1_CD14;ARFIP1_CD15;ARFIP1_CD19	1	2	5	10	0
1292	CTSO	1820300	CD4;CD8;CD19;CD14;RE	CTSO_CD4;CTSO_CD8;CTSO_CD19;CTSO_CD14;CTSO_RE	1	1	5	4	0
1293	FAM198B	3460014;2650605	CD4;CD8;CD14	FAM198B_CD4;FAM198B_CD8;FAM198B_CD14	1	2	3	6	0
1294	DDX60L	6510735	CD4;CD8;CD14;CD19;TR;RE	DDX60L_CD4;DDX60L_CD8;DDX60L_CD14;DDX60L_CD19;DDX60L_TR;DDX60L_RE	1	1	6	12	0
1295	CBR4	5810750	CD4;CD8;CD14;CD19;IL;TR;RE	CBR4_CD4;CBR4_CD8;CBR4_CD14;CBR4_CD19;CBR4_IL;CBR4_TR;CBR4_RE	1	1	7	15	0
1296	CEP44	5690181	CD4;CD8;CD19	CEP44_CD4;CEP44_CD8;CEP44_CD19	1	1	3	3	0
1297	HPGD	4250364	CD4;CD8	HPGD_CD4;HPGD_CD8	1	1	2	1	0
1298	SPCS3	3780600;7050026	CD4;CD8;CD14;CD15;IL;TR;RE	SPCS3_CD4;SPCS3_CD8;SPCS3_CD14;SPCS3_CD15;SPCS3_IL;SPCS3_TR;SPCS3_RE	1	2	7	17	0
1299	AGA	130064	CD4;CD8;CD14;CD19;IL;TR;RE	AGA_CD4;AGA_CD8;AGA_CD14;AGA_CD19;AGA_IL;AGA_TR;AGA_RE	1	1	7	11	0
1300	DCTD	4670519;2480612	CD4;CD8;CD19	DCTD_CD4;DCTD_CD8;DCTD_CD19	1	2	3	5	0
1301	IRF2	580722	CD4;CD8	IRF2_CD4;IRF2_CD8	1	1	2	1	0
1302	CYP4V2	2650598	CD4;CD8;CD19;TR;CD14;RE;IL	CYP4V2_CD4;CYP4V2_CD8;CYP4V2_CD19;CYP4V2_TR;CYP4V2_CD14;CYP4V2_RE;CYP4V2_IL	1	1	7	13	0
1303	FRG1	2470519;780255	CD4;CD8;CD14;CD15;IL;TR;RE	FRG1_CD4;FRG1_CD8;FRG1_CD14;FRG1_CD15;FRG1_IL;FRG1_TR;FRG1_RE	1	2	7	17	6
1304	MED10	5720056	CD4;CD8;CD19	MED10_CD4;MED10_CD8;MED10_CD19	1	1	3	2	0
1305	2006-03-01	780544	CD4;CD8;CD14;CD15;CD19;IL;TR;RE	MARCH6_CD4;MARCH6_CD8;MARCH6_CD14;MARCH6_CD15;MARCH6_CD19;MARCH6_IL;MARCH6_TR;MARCH6_RE	1	1	8	10	0
1306	DAP	2710491	CD4;CD8;IL;TR;RE;CD19;CD14	DAP_CD4;DAP_CD8;DAP_IL;DAP_TR;DAP_RE;DAP_CD19;DAP_CD14	1	1	7	9	0
1307	FAM134B	6420309;270114;3180661	CD4;CD8;CD14;CD15	FAM134B_CD4;FAM134B_CD8;FAM134B_CD14;FAM134B_CD15	1	3	4	14	16
1308	IL7R	3890523	CD4;CD8	IL7R_CD4;IL7R_CD8	1	1	2	1	0
1309	DAB2	3930367;610152	CD4;CD8;CD14;CD19;PLA;TR;RE	DAB2_CD4;DAB2_CD8;DAB2_CD14;DAB2_CD19;DAB2_PLA;DAB2_TR;DAB2_RE	1	2	7	13	0
1310	C5orf51	1710343;3180132	CD4	C5orf51_CD4	1	2	1	1	0
1311	FBXO4	1570075	CD4;CD8	FBXO4_CD4;FBXO4_CD8	1	1	2	1	0
1312	CCDC152	5810079	CD4;CD8;CD19	CCDC152_CD4;CCDC152_CD8;CCDC152_CD19	1	1	3	2	0
1313	FLJ32255	5340278;5670682	CD4;CD8;CD19;PLA	FLJ32255_CD4;FLJ32255_CD8;FLJ32255_CD19;FLJ32255_PLA	1	2	4	5	0
1314	ZNF131	2750278	CD4;CD8;CD19	ZNF131_CD4;ZNF131_CD8;ZNF131_CD19	1	1	3	3	0
1315	EMB	6400373	CD4;CD8;CD14;CD15;CD19	EMB_CD4;EMB_CD8;EMB_CD14;EMB_CD15;EMB_CD19	1	1	5	7	0
1316	SETD9	6100239	CD4;CD8;CD14;CD15;CD19;IL;TR;RE	SETD9_CD4;SETD9_CD8;SETD9_CD14;SETD9_CD15;SETD9_CD19;SETD9_IL;SETD9_TR;SETD9_RE	1	1	8	12	0
1317	GAPT	7570541;6480079	CD4;CD8;CD14;CD15;CD19	GAPT_CD4;GAPT_CD8;GAPT_CD14;GAPT_CD15;GAPT_CD19	1	2	5	16	0
1318	GTF2H2B	1510138	CD4;CD8;CD14;CD19;TR	GTF2H2B_CD4;GTF2H2B_CD8;GTF2H2B_CD14;GTF2H2B_CD19;GTF2H2B_TR	1	1	5	7	0
1319	BTF3	7550575;7330630;2650468	CD4;CD8;CD19	BTF3_CD4;BTF3_CD8;BTF3_CD19	1	3	3	12	0
1320	HEXB	3800139	CD4;CD8	HEXB_CD4;HEXB_CD8	1	1	2	1	0
1321	NSA2	70176;4390546;610767;7400358	CD4;CD8;CD14;CD15;CD19;IL;TR;RE	NSA2_CD4;NSA2_CD8;NSA2_CD14;NSA2_CD15;NSA2_CD19;NSA2_IL;NSA2_TR;NSA2_RE	1	4	8	16	0
1322	POC5	1070474	CD4;CD8;CD14;CD19	POC5_CD4;POC5_CD8;POC5_CD14;POC5_CD19	1	1	4	5	0
1323	F2RL1	5810047;1050068	CD4	F2RL1_CD4	1	2	1	1	0
1324	WDR41	2650148	CD4;CD8;CD14;CD15;CD19;PLA;IL;TR;RE	WDR41_CD4;WDR41_CD8;WDR41_CD14;WDR41_CD15;WDR41_CD19;WDR41_PLA;WDR41_IL;WDR41_TR;WDR41_RE	1	1	9	16	0
1325	AP3B1	2230603	CD4;CD8;CD14;IL;TR;CD15;RE	AP3B1_CD4;AP3B1_CD8;AP3B1_CD14;AP3B1_IL;AP3B1_TR;AP3B1_CD15;AP3B1_RE	1	1	7	8	0
1326	MSH3	150465	CD4;CD8;CD15;CD19;RE;CD14;TR	MSH3_CD4;MSH3_CD8;MSH3_CD15;MSH3_CD19;MSH3_RE;MSH3_CD14;MSH3_TR	1	1	7	12	0
1327	FAM172A	4860379	CD4;CD8;TR	FAM172A_CD4;FAM172A_CD8;FAM172A_TR	1	1	3	2	0
1328	SLF1	1070736	CD4;CD8;CD14;CD15;CD19;IL;TR;RE	SLF1_CD4;SLF1_CD8;SLF1_CD14;SLF1_CD15;SLF1_CD19;SLF1_IL;SLF1_TR;SLF1_RE	1	1	8	5	0
1329	RIOK2	4120152	CD4;CD8;CD14;CD19	RIOK2_CD4;RIOK2_CD8;RIOK2_CD14;RIOK2_CD19	1	1	4	5	0
1330	ST8SIA4	6020470;4230017	CD4	ST8SIA4_CD4	1	2	1	1	0
1331	FBXL17	6290482	CD4;CD8;CD19;TR	FBXL17_CD4;FBXL17_CD8;FBXL17_CD19;FBXL17_TR	1	1	4	4	0
1332	MAN2A1	3990608	CD4;CD8	MAN2A1_CD4;MAN2A1_CD8	1	1	2	1	0
1333	ATG12	1410348	CD4;CD8;CD14;TR	ATG12_CD4;ATG12_CD8;ATG12_CD14;ATG12_TR	1	1	4	5	0
1334	HSD17B4	4220088	CD4;CD8	HSD17B4_CD4;HSD17B4_CD8	1	1	2	1	0
1335	2003-03-01	4670255;6760167;780672	CD4;CD19	MARCH3_CD4;MARCH3_CD19	1	3	2	9	0
1336	CAMLG	6660092	CD4;CD8;CD14;CD19;TR;RE	CAMLG_CD4;CAMLG_CD8;CAMLG_CD14;CAMLG_CD19;CAMLG_TR;CAMLG_RE	1	1	6	13	0
1337	PURA	160608	CD4;CD8	PURA_CD4;PURA_CD8	1	1	2	1	0
1338	YIPF5	380703	CD4;CD8;CD14;CD15;CD19;IL;TR;RE	YIPF5_CD4;YIPF5_CD8;YIPF5_CD14;YIPF5_CD15;YIPF5_CD19;YIPF5_IL;YIPF5_TR;YIPF5_RE	1	1	8	13	0
1339	JAKMIP2	2100253	CD4;CD8	JAKMIP2_CD4;JAKMIP2_CD8	1	1	2	1	0
1340	ANXA6	2490598	CD4;CD8;CD19	ANXA6_CD4;ANXA6_CD8;ANXA6_CD19	1	1	3	3	0
1341	GM2A	4280273	CD4;CD8;CD14;CD15;CD19	GM2A_CD4;GM2A_CD8;GM2A_CD14;GM2A_CD15;GM2A_CD19	1	1	5	10	0
1342	ATOX1	5560131	CD4;CD8;CD14	ATOX1_CD4;ATOX1_CD8;ATOX1_CD14	1	1	3	2	0
1343	SAP30L	2320053;5290768	CD4;CD8;CD14;CD19;IL;TR	SAP30L_CD4;SAP30L_CD8;SAP30L_CD14;SAP30L_CD19;SAP30L_IL;SAP30L_TR	1	2	6	8	5
1344	CYFIP2	6100768	CD4;CD8	CYFIP2_CD4;CYFIP2_CD8	1	1	2	1	0
1345	RARS	60400	CD4;CD8;CD14	RARS_CD4;RARS_CD8;RARS_CD14	1	1	3	3	0
1346	SPDL1	520528	CD4;CD8;CD19	SPDL1_CD4;SPDL1_CD8;SPDL1_CD19	1	1	3	2	0
1347	CREBRF	6840491;6860228	CD4;CD8;CD14;CD15;CD19;RE	CREBRF_CD4;CREBRF_CD8;CREBRF_CD14;CREBRF_CD15;CREBRF_CD19;CREBRF_RE	1	2	6	26	0
1348	BNIP1	6420376	CD4;CD8;CD14;CD19	BNIP1_CD4;BNIP1_CD8;BNIP1_CD14;BNIP1_CD19	1	1	4	4	0
1349	CPEB4	1500131	CD4;CD8;CD14;CD15;CD19;PLA;TR	CPEB4_CD4;CPEB4_CD8;CPEB4_CD14;CPEB4_CD15;CPEB4_CD19;CPEB4_PLA;CPEB4_TR	1	1	7	12	0
1350	UIMC1	4900079	CD4;CD8;CD14;CD15;CD19;IL;TR;RE	UIMC1_CD4;UIMC1_CD8;UIMC1_CD14;UIMC1_CD15;UIMC1_CD19;UIMC1_IL;UIMC1_TR;UIMC1_RE	1	1	8	13	0
1351	TMED9	5390202	CD4;CD8;CD14;CD19	TMED9_CD4;TMED9_CD8;TMED9_CD14;TMED9_CD19	1	1	4	6	0
1352	HNRNPAB	1820398;3370487	CD4;CD8;CD14	HNRNPAB_CD4;HNRNPAB_CD8;HNRNPAB_CD14	1	2	3	7	0
1353	HNRNPH1	6350343;5270754;540725	CD4;CD8;CD14;CD15;CD19;PLA;IL;TR;RE	HNRNPH1_CD4;HNRNPH1_CD8;HNRNPH1_CD14;HNRNPH1_CD15;HNRNPH1_CD19;HNRNPH1_PLA;HNRNPH1_IL;HNRNPH1_TR;HNRNPH1_RE	1	3	9	39	0
1354	TBC1D9B	7550411;2850537	CD4;CD8;CD19;IL;TR;CD14	TBC1D9B_CD4;TBC1D9B_CD8;TBC1D9B_CD19;TBC1D9B_IL;TBC1D9B_TR;TBC1D9B_CD14	1	2	6	17	0
1355	CNOT6	4560139	CD4;CD8	CNOT6_CD4;CNOT6_CD8	1	1	2	1	0
1356	ZFP62	50202	CD4;CD8	ZFP62_CD4;ZFP62_CD8	1	1	2	1	0
1357	EXOC2	2970390	CD4;CD8;CD14	EXOC2_CD4;EXOC2_CD8;EXOC2_CD14	1	1	3	3	0
1358	SERPINB1	3190112	CD4;CD8;CD14;CD19;TR;RE	SERPINB1_CD4;SERPINB1_CD8;SERPINB1_CD14;SERPINB1_CD19;SERPINB1_TR;SERPINB1_RE	1	1	6	11	0
1359	SERPINB9P1	5910152	CD4;CD8;CD19	SERPINB9P1_CD4;SERPINB9P1_CD8;SERPINB9P1_CD19	1	1	3	3	0
1360	SERPINB9	1230156	CD4;CD8;CD14;CD19	SERPINB9_CD4;SERPINB9_CD8;SERPINB9_CD14;SERPINB9_CD19	1	1	4	5	0
1361	SERPINB6	4220504	CD4;CD8	SERPINB6_CD4;SERPINB6_CD8	1	1	2	1	0
1362	TUBB2A	450292	CD4;CD8;CD14	TUBB2A_CD4;TUBB2A_CD8;TUBB2A_CD14	1	1	3	2	0
1363	FAM50B	5570376	CD4;CD8	FAM50B_CD4;FAM50B_CD8	1	1	2	1	0
1364	ECI2	6200133;10594	CD4	ECI2_CD4	1	2	1	1	0
1365	LYRM4	1240487	CD4;CD8;CD19	LYRM4_CD4;LYRM4_CD8;LYRM4_CD19	1	1	3	3	0
1366	LY86	6840408	CD4;CD8;CD14;CD19	LY86_CD4;LY86_CD8;LY86_CD14;LY86_CD19	1	1	4	5	0
1367	SSR1	110451	CD4;CD8;CD19;TR;RE	SSR1_CD4;SSR1_CD8;SSR1_CD19;SSR1_TR;SSR1_RE	1	1	5	8	0
1368	TMEM14C	5870452	CD4;CD8	TMEM14C_CD4;TMEM14C_CD8	1	1	2	1	0
1369	TPMT	840014	CD4;CD8;CD19	TPMT_CD4;TPMT_CD8;TPMT_CD19	1	1	3	3	0
1370	CDKAL1	2230020	CD4;CD8;CD14;CD19	CDKAL1_CD4;CDKAL1_CD8;CDKAL1_CD14;CDKAL1_CD19	1	1	4	6	0
1371	FAM65B	3450201	CD4;CD8;CD19	FAM65B_CD4;FAM65B_CD8;FAM65B_CD19	1	1	3	3	0
1372	CMAHP	5550066	CD4;CD8;CD14;CD19	CMAHP_CD4;CMAHP_CD8;CMAHP_CD14;CMAHP_CD19	1	1	4	5	0
1373	TRIM38	3930377	CD4;CD8;CD14;CD15;CD19	TRIM38_CD4;TRIM38_CD8;TRIM38_CD14;TRIM38_CD15;TRIM38_CD19	1	1	5	8	0
1374	HLA-F	5220070	CD4;CD8;CD19;CD14;PLA;IL;TR;CD15;RE	HLA-F_CD4;HLA-F_CD8;HLA-F_CD19;HLA-F_CD14;HLA-F_PLA;HLA-F_IL;HLA-F_TR;HLA-F_CD15;HLA-F_RE	1	1	9	12	0
1375	HLA-G	2070088	CD4;CD8;CD14;CD15;CD19;IL;TR;RE	HLA-G_CD4;HLA-G_CD8;HLA-G_CD14;HLA-G_CD15;HLA-G_CD19;HLA-G_IL;HLA-G_TR;HLA-G_RE	1	1	8	22	0
1376	ZNRD1	4050673;4890112;4060255	CD4;CD8;CD14;TR;RE	ZNRD1_CD4;ZNRD1_CD8;ZNRD1_CD14;ZNRD1_TR;ZNRD1_RE	1	3	5	15	0
1377	PPP1R11	620376	CD4;CD8;CD15;CD19	PPP1R11_CD4;PPP1R11_CD8;PPP1R11_CD15;PPP1R11_CD19	1	1	4	3	0
1378	HLA-E	1030747	CD4;CD8;CD14;CD15;CD19;PLA	HLA-E_CD4;HLA-E_CD8;HLA-E_CD14;HLA-E_CD15;HLA-E_CD19;HLA-E_PLA	1	1	6	10	0
1379	VARS2	1500753	CD4;CD8;CD14;CD19;IL;TR;RE	VARS2_CD4;VARS2_CD8;VARS2_CD14;VARS2_CD19;VARS2_IL;VARS2_TR;VARS2_RE	1	1	7	8	0
1380	HCP5	780600	CD4;CD8	HCP5_CD4;HCP5_CD8	1	1	2	1	0
1381	TAP2	3940477;2650156	CD4;CD8;CD14;CD15;CD19;IL;TR;RE	TAP2_CD4;TAP2_CD8;TAP2_CD14;TAP2_CD15;TAP2_CD19;TAP2_IL;TAP2_TR;TAP2_RE	1	2	8	14	6
1382	PSMB9	6450692	CD4;CD8;CD14;CD15;CD19;IL;RE	PSMB9_CD4;PSMB9_CD8;PSMB9_CD14;PSMB9_CD15;PSMB9_CD19;PSMB9_IL;PSMB9_RE	1	1	7	14	0
1383	HLA-DPB1	1050360	CD4;CD8;CD14;CD19;IL;TR;RE	HLA-DPB1_CD4;HLA-DPB1_CD8;HLA-DPB1_CD14;HLA-DPB1_CD19;HLA-DPB1_IL;HLA-DPB1_TR;HLA-DPB1_RE	1	1	7	12	0
1384	HSD17B8	5700056	CD4;CD8	HSD17B8_CD4;HSD17B8_CD8	1	1	2	1	0
1385	RPS18	6060523;7570131	CD4;CD8;CD14;CD19;IL;TR;RE	RPS18_CD4;RPS18_CD8;RPS18_CD14;RPS18_CD19;RPS18_IL;RPS18_TR;RPS18_RE	1	2	7	28	0
1386	B3GALT4	2510161	CD4;CD8;CD15	B3GALT4_CD4;B3GALT4_CD8;B3GALT4_CD15	1	1	3	2	0
1387	DEF6	1570255	CD4;CD8;CD14;CD15;CD19	DEF6_CD4;DEF6_CD8;DEF6_CD14;DEF6_CD15;DEF6_CD19	1	1	5	9	0
1388	CCDC167	1340400	CD4;CD8	CCDC167_CD4;CCDC167_CD8	1	1	2	1	0
1389	GLO1	6770619	CD4;CD8	GLO1_CD4;GLO1_CD8	1	1	2	1	0
1390	SAYSD1	4210138	CD4;CD8;CD14	SAYSD1_CD4;SAYSD1_CD8;SAYSD1_CD14	1	1	3	3	0
1391	MRPS10	2060082	CD4;CD8;CD14;CD19;PLA;IL;TR;RE	MRPS10_CD4;MRPS10_CD8;MRPS10_CD14;MRPS10_CD19;MRPS10_PLA;MRPS10_IL;MRPS10_TR;MRPS10_RE	1	1	8	8	0
1392	PEX6	3440086	CD4;CD8;CD14;CD15;CD19;IL;TR;RE	PEX6_CD4;PEX6_CD8;PEX6_CD14;PEX6_CD15;PEX6_CD19;PEX6_IL;PEX6_TR;PEX6_RE	1	1	8	4	0
1393	NFKBIE	540139	CD4;CD8;CD14;CD19;TR;RE	NFKBIE_CD4;NFKBIE_CD8;NFKBIE_CD14;NFKBIE_CD19;NFKBIE_TR;NFKBIE_RE	1	1	6	9	0
1394	SUPT3H	2630020;4540543	CD4;CD8	SUPT3H_CD4;SUPT3H_CD8	1	2	2	2	0
1395	PAQR8	2070451	CD4;CD8;CD14;CD19	PAQR8_CD4;PAQR8_CD8;PAQR8_CD14;PAQR8_CD19	1	1	4	4	0
1396	LRRC1	4220347	CD4;CD8;TR;RE	LRRC1_CD4;LRRC1_CD8;LRRC1_TR;LRRC1_RE	1	1	4	3	0
1397	RAB23	6020719	CD4;CD8;CD14;CD19;TR	RAB23_CD4;RAB23_CD8;RAB23_CD14;RAB23_CD19;RAB23_TR	1	1	5	8	0
1398	IRAK1BP1	4040382;5810224	CD4;CD8;CD19	IRAK1BP1_CD4;IRAK1BP1_CD8;IRAK1BP1_CD19	1	2	3	6	0
1399	ELOVL4	4760056	CD4;CD8	ELOVL4_CD4;ELOVL4_CD8	1	1	2	1	0
1400	BCKDHB	2940292	CD4;CD8;CD19;TR;RE	BCKDHB_CD4;BCKDHB_CD8;BCKDHB_CD19;BCKDHB_TR;BCKDHB_RE	1	1	5	8	0
1401	NT5E	5960398	CD4;CD8;TR;RE;CD19	NT5E_CD4;NT5E_CD8;NT5E_TR;NT5E_RE;NT5E_CD19	1	1	5	6	0
1402	SMIM8	5390520	CD4;CD8	SMIM8_CD4;SMIM8_CD8	1	1	2	1	0
1403	UBE2J1	5080020	CD4;CD8;IL;TR;RE	UBE2J1_CD4;UBE2J1_CD8;UBE2J1_IL;UBE2J1_TR;UBE2J1_RE	1	1	5	5	0
1404	BACH2	7650440;3060603	CD4	BACH2_CD4	1	2	1	1	0
1405	MANEA	3840181;4610091	CD4;CD8;CD14	MANEA_CD4;MANEA_CD8;MANEA_CD14	1	2	3	6	0
1406	OSTM1	4060575	CD4;CD8;CD14;CD19;TR;RE	OSTM1_CD4;OSTM1_CD8;OSTM1_CD14;OSTM1_CD19;OSTM1_TR;OSTM1_RE	1	1	6	10	0
1407	RPF2	2350368	CD4;CD8;CD14;CD19;IL;TR;RE	RPF2_CD4;RPF2_CD8;RPF2_CD14;RPF2_CD19;RPF2_IL;RPF2_TR;RPF2_RE	1	1	7	13	0
1408	DSE	7210170	CD4;CD8	DSE_CD4;DSE_CD8	1	1	2	1	0
1409	FAM26F	6590646	CD4;CD8;CD14;CD19	FAM26F_CD4;FAM26F_CD8;FAM26F_CD14;FAM26F_CD19	1	1	4	4	0
1410	ASF1A	7560048	CD4;CD8	ASF1A_CD4;ASF1A_CD8	1	1	2	1	0
1411	MAN1A1	630014	CD4;CD8	MAN1A1_CD4;MAN1A1_CD8	1	1	2	1	0
1412	HDDC2	2260132	CD4;CD8;CD15;CD19;RE;CD14;IL;TR	HDDC2_CD4;HDDC2_CD8;HDDC2_CD15;HDDC2_CD19;HDDC2_RE;HDDC2_CD14;HDDC2_IL;HDDC2_TR	1	1	8	11	0
1413	NCOA7	630091	CD4;CD8	NCOA7_CD4;NCOA7_CD8	1	1	2	1	0
1414	TMEM244	6480201	CD4;CD8	TMEM244_CD4;TMEM244_CD8	1	1	2	1	0
1415	L3MBTL3	770128	CD4;CD8	L3MBTL3_CD4;L3MBTL3_CD8	1	1	2	1	0
1416	SAMD3	290750;1030167;3460348;3610719	CD4;CD8	SAMD3_CD4;SAMD3_CD8	1	4	2	20	0
1417	SLC18B1	160333	CD4;CD8;CD14;CD19;TR	SLC18B1_CD4;SLC18B1_CD8;SLC18B1_CD14;SLC18B1_CD19;SLC18B1_TR	1	1	5	7	0
1418	MAP3K5	5810600	CD4;CD8	MAP3K5_CD4;MAP3K5_CD8	1	1	2	1	0
1419	PEX7	4040017	CD4;CD8;CD14;CD19;TR;RE	PEX7_CD4;PEX7_CD8;PEX7_CD14;PEX7_CD19;PEX7_TR;PEX7_RE	1	1	6	11	0
1420	HEBP2	3940026	CD4;CD8;CD14;CD19;IL;TR	HEBP2_CD4;HEBP2_CD8;HEBP2_CD14;HEBP2_CD19;HEBP2_IL;HEBP2_TR	1	1	6	7	0
1421	VTA1	1980022	CD4;CD8;CD14;CD19;IL;TR;RE	VTA1_CD4;VTA1_CD8;VTA1_CD14;VTA1_CD19;VTA1_IL;VTA1_TR;VTA1_RE	1	1	7	14	0
1422	TFB1M	2340626	CD4;CD8;CD19;IL;TR;RE	TFB1M_CD4;TFB1M_CD8;TFB1M_CD19;TFB1M_IL;TFB1M_TR;TFB1M_RE	1	1	6	9	0
1423	TULP4	150669;4200440	CD4;CD8;CD14;CD19	TULP4_CD4;TULP4_CD8;TULP4_CD14;TULP4_CD19	1	2	4	13	0
1424	EZR	2100612;2640369	CD4;CD8;CD19	EZR_CD4;EZR_CD8;EZR_CD19	1	2	3	11	0
1425	RNASET2	2850100	CD4;CD8;CD15;PLA;CD14;IL;TR	RNASET2_CD4;RNASET2_CD8;RNASET2_CD15;RNASET2_PLA;RNASET2_CD14;RNASET2_IL;RNASET2_TR	1	1	7	11	0
1426	MLLT4	4290082	CD4;CD8	MLLT4_CD4;MLLT4_CD8	1	1	2	1	0
1427	FAM120B	7610121	CD4;CD8;CD14;CD15;CD19;IL;TR;RE	FAM120B_CD4;FAM120B_CD8;FAM120B_CD14;FAM120B_CD15;FAM120B_CD19;FAM120B_IL;FAM120B_TR;FAM120B_RE	1	1	8	12	0
1428	PDCD2	6860452;4010546	CD4;CD8;CD14;CD19;TR;RE	PDCD2_CD4;PDCD2_CD8;PDCD2_CD14;PDCD2_CD19;PDCD2_TR;PDCD2_RE	1	2	6	16	14
1429	ZFAND2A	870379	CD4;CD8;CD14;CD15;CD19;PLA;IL;TR;RE	ZFAND2A_CD4;ZFAND2A_CD8;ZFAND2A_CD14;ZFAND2A_CD15;ZFAND2A_CD19;ZFAND2A_PLA;ZFAND2A_IL;ZFAND2A_TR;ZFAND2A_RE	1	1	9	12	6
1430	WIPI2	1410075	CD4;CD8;CD15;CD19;TR;RE	WIPI2_CD4;WIPI2_CD8;WIPI2_CD15;WIPI2_CD19;WIPI2_TR;WIPI2_RE	1	1	6	6	0
1431	ACTB	5570132	CD4;CD8;CD19;TR;RE	ACTB_CD4;ACTB_CD8;ACTB_CD19;ACTB_TR;ACTB_RE	1	1	5	9	0
1432	ZNF815P	6270204;510743	CD4;CD8;CD14;CD19	ZNF815P_CD4;ZNF815P_CD8;ZNF815P_CD14;ZNF815P_CD19	1	2	4	6	0
1433	PMS2	6760707	CD4;CD8;CD19;RE;CD14;IL	PMS2_CD4;PMS2_CD8;PMS2_CD19;PMS2_RE;PMS2_CD14;PMS2_IL	1	1	6	9	0
1434	KDELR2	1500102	CD4;CD8;CD14;CD15;CD19;IL;TR;RE	KDELR2_CD4;KDELR2_CD8;KDELR2_CD14;KDELR2_CD15;KDELR2_CD19;KDELR2_IL;KDELR2_TR;KDELR2_RE	1	1	8	10	0
1435	CCZ1B	3310136	CD4;CD8;CD14;CD19	CCZ1B_CD4;CCZ1B_CD8;CCZ1B_CD14;CCZ1B_CD19	1	1	4	3	0
1436	ICA1	4050121;1710019	CD4	ICA1_CD4	1	2	1	1	0
1437	SP4	990343;1010521	CD4;CD8;CD19	SP4_CD4;SP4_CD8;SP4_CD19	1	2	3	11	0
1438	TOMM7	4880129	CD4;CD8;CD14;CD15;CD19;PLA;IL;TR;RE	TOMM7_CD4;TOMM7_CD8;TOMM7_CD14;TOMM7_CD15;TOMM7_CD19;TOMM7_PLA;TOMM7_IL;TOMM7_TR;TOMM7_RE	1	1	9	15	0
1439	TRA2A	3610619	CD4;CD8;CD14;CD15;CD19;IL;TR;RE	TRA2A_CD4;TRA2A_CD8;TRA2A_CD14;TRA2A_CD15;TRA2A_CD19;TRA2A_IL;TRA2A_TR;TRA2A_RE	1	1	8	8	0
1440	NFE2L3	5820035	CD4;CD8;CD14	NFE2L3_CD4;NFE2L3_CD8;NFE2L3_CD14	1	1	3	3	0
1441	SKAP2	6040008;7160360	CD4;CD8;CD19	SKAP2_CD4;SKAP2_CD8;SKAP2_CD19	1	2	3	7	0
1442	AVL9	5700112;5270564	CD4;CD8;RE;TR	AVL9_CD4;AVL9_CD8;AVL9_RE;AVL9_TR	1	2	4	12	0
1443	NT5C3A	3940520;7000398	CD4;CD8;CD14;CD15;CD19;PLA;IL;TR;RE	NT5C3A_CD4;NT5C3A_CD8;NT5C3A_CD14;NT5C3A_CD15;NT5C3A_CD19;NT5C3A_PLA;NT5C3A_IL;NT5C3A_TR;NT5C3A_RE	1	2	9	20	0
1444	HERPUD2	1050682	CD4;CD8	HERPUD2_CD4;HERPUD2_CD8	1	1	2	1	0
1445	ELMO1	2750154	CD4;CD8;IL;TR	ELMO1_CD4;ELMO1_CD8;ELMO1_IL;ELMO1_TR	1	1	4	1	4
1446	TARP	4280192	CD4;CD8	TARP_CD4;TARP_CD8	1	1	2	1	0
1447	TMED4	5220682	CD4;CD8;CD14;CD19;IL;TR	TMED4_CD4;TMED4_CD8;TMED4_CD14;TMED4_CD19;TMED4_IL;TMED4_TR	1	1	6	10	0
1448	ZMIZ2	7150541	CD4;CD8;CD19	ZMIZ2_CD4;ZMIZ2_CD8;ZMIZ2_CD19	1	1	3	3	0
1449	TBRG4	5810541;830341	CD4;CD8;CD14;IL;TR;RE	TBRG4_CD4;TBRG4_CD8;TBRG4_CD14;TBRG4_IL;TBRG4_TR;TBRG4_RE	1	2	6	25	0
1450	IGFBP3	6840372;6590132	CD4;CD8	IGFBP3_CD4;IGFBP3_CD8	1	2	2	3	0
1451	FIGNL1	6100372;5890593	CD4;CD8	FIGNL1_CD4;FIGNL1_CD8	1	2	2	2	0
1452	VOPP1	870692;4480170	CD4	VOPP1_CD4	1	2	1	1	0
1453	SUMF2	6110253;2680474	CD4;CD8;CD14;IL;RE	SUMF2_CD4;SUMF2_CD8;SUMF2_CD14;SUMF2_IL;SUMF2_RE	1	2	5	8	0
1454	TYW1	6550553	CD4;CD8;CD15;CD19	TYW1_CD4;TYW1_CD8;TYW1_CD15;TYW1_CD19	1	1	4	6	0
1455	STAG3L4	6380612	CD4;CD8;CD14	STAG3L4_CD4;STAG3L4_CD8;STAG3L4_CD14	1	1	3	3	0
1456	TYW1B	1710402;580576	CD4;CD8;CD14;CD19;IL;TR;RE	TYW1B_CD4;TYW1B_CD8;TYW1B_CD14;TYW1B_CD19;TYW1B_IL;TYW1B_TR;TYW1B_RE	1	2	7	9	0
1457	POMZP3	6290678	CD4;CD8;CD14;CD19;IL;TR;RE	POMZP3_CD4;POMZP3_CD8;POMZP3_CD14;POMZP3_CD19;POMZP3_IL;POMZP3_TR;POMZP3_RE	1	1	7	8	0
1458	FGL2	1430170	CD4;CD8	FGL2_CD4;FGL2_CD8	1	1	2	1	0
1459	CCDC146	4860133	CD4;CD8;CD15	CCDC146_CD4;CCDC146_CD8;CCDC146_CD15	1	1	3	2	0
1460	GSAP	2340301	CD4;CD8;CD14;CD19;PLA	GSAP_CD4;GSAP_CD8;GSAP_CD14;GSAP_CD19;GSAP_PLA	1	1	5	5	0
1461	CD36	1010592	CD4;CD8;CD14;CD19;IL;TR;RE;PLA	CD36_CD4;CD36_CD8;CD36_CD14;CD36_CD19;CD36_IL;CD36_TR;CD36_RE;CD36_PLA	1	1	8	18	0
1462	SRI	6770392;2900626	CD4;CD8;CD14;CD15;CD19	SRI_CD4;SRI_CD8;SRI_CD14;SRI_CD15;SRI_CD19	1	2	5	11	0
1463	SAMD9L	3170136	CD4;CD8;CD15;TR;RE	SAMD9L_CD4;SAMD9L_CD8;SAMD9L_CD15;SAMD9L_TR;SAMD9L_RE	1	1	5	7	0
1464	ARPC1B	4860093	CD4;CD8;CD14;CD19;IL;RE;TR	ARPC1B_CD4;ARPC1B_CD8;ARPC1B_CD14;ARPC1B_CD19;ARPC1B_IL;ARPC1B_RE;ARPC1B_TR	1	1	7	14	0
1465	TRIM4	4390470;2810674	CD4;CD8;CD14;CD15;CD19;IL;TR;RE	TRIM4_CD4;TRIM4_CD8;TRIM4_CD14;TRIM4_CD15;TRIM4_CD19;TRIM4_IL;TRIM4_TR;TRIM4_RE	1	2	8	21	20
1466	COPS6	6350114	CD4;CD8;CD14;CD19	COPS6_CD4;COPS6_CD8;COPS6_CD14;COPS6_CD19	1	1	4	4	0
1467	COG5	6580379;1430577;4040630	CD4;CD8;CD14;CD19	COG5_CD4;COG5_CD8;COG5_CD14;COG5_CD19	1	3	4	19	0
1468	IMMP2L	5870487	CD4;CD8;CD14;CD19;TR;RE	IMMP2L_CD4;IMMP2L_CD8;IMMP2L_CD14;IMMP2L_CD19;IMMP2L_TR;IMMP2L_RE	1	1	6	11	0
1469	TES	780463;2120402	CD4;CD8;CD14;CD15;CD19;IL;TR;RE	TES_CD4;TES_CD8;TES_CD14;TES_CD15;TES_CD19;TES_IL;TES_TR;TES_RE	1	2	8	21	0
1470	LSM8	770593	CD4;CD8;CD14;CD19	LSM8_CD4;LSM8_CD8;LSM8_CD14;LSM8_CD19	1	1	4	6	0
1471	EXOC4	2350215	CD4;CD8;CD14;CD19;IL;TR;RE	EXOC4_CD4;EXOC4_CD8;EXOC4_CD14;EXOC4_CD19;EXOC4_IL;EXOC4_TR;EXOC4_RE	1	1	7	14	0
1472	ZC3HAV1	3710243;4540382	CD4;CD8;CD19	ZC3HAV1_CD4;ZC3HAV1_CD8;ZC3HAV1_CD19	1	2	3	4	0
1473	MKRN1	1980113	CD4;CD8	MKRN1_CD4;MKRN1_CD8	1	1	2	1	0
1474	MRPS33	5690328	CD4;CD8;CD14;CD19;TR;RE	MRPS33_CD4;MRPS33_CD8;MRPS33_CD14;MRPS33_CD19;MRPS33_TR;MRPS33_RE	1	1	6	11	0
1475	TPK1	1050079;4250609	CD4;CD8;CD14;CD15;CD19;IL;TR;RE	TPK1_CD4;TPK1_CD8;TPK1_CD14;TPK1_CD15;TPK1_CD19;TPK1_IL;TPK1_TR;TPK1_RE	1	2	8	28	0
1476	PDIA4	4060068	CD4;CD8;CD14;RE	PDIA4_CD4;PDIA4_CD8;PDIA4_CD14;PDIA4_RE	1	1	4	4	0
1477	ATP6V0E2	6180088	CD4;CD8	ATP6V0E2_CD4;ATP6V0E2_CD8	1	1	2	1	0
1478	LOC728743	450647	CD4;CD8	LOC728743_CD4;LOC728743_CD8	1	1	2	1	0
1479	PRKAG2	1050196;3120279	CD4;CD8;CD14;CD19	PRKAG2_CD4;PRKAG2_CD8;PRKAG2_CD14;PRKAG2_CD19	1	2	4	8	0
1480	PAXIP1-AS2	6580500	CD4;CD8;CD14	PAXIP1-AS2_CD4;PAXIP1-AS2_CD8;PAXIP1-AS2_CD14	1	1	3	3	0
1481	INSIG1	360192	CD4;CD8;CD19	INSIG1_CD4;INSIG1_CD8;INSIG1_CD19	1	1	3	3	0
1482	LMBR1	4590612	CD4;CD8;CD19	LMBR1_CD4;LMBR1_CD8;LMBR1_CD19	1	1	3	3	0
1483	DNAJB6	1230224;6580189;5860315	CD4;CD8;CD15;CD19	DNAJB6_CD4;DNAJB6_CD8;DNAJB6_CD15;DNAJB6_CD19	1	3	4	7	10
1484	NCAPG2	1940632	CD4;CD8;CD14	NCAPG2_CD4;NCAPG2_CD8;NCAPG2_CD14	1	1	3	2	0
1485	WDR60	2600470	CD4;CD8;CD14;CD19;RE	WDR60_CD4;WDR60_CD8;WDR60_CD14;WDR60_CD19;WDR60_RE	1	1	5	5	0
1486	RPL23AP53	3930603;360615	CD4;CD8;CD14;CD19;RE	RPL23AP53_CD4;RPL23AP53_CD8;RPL23AP53_CD14;RPL23AP53_CD19;RPL23AP53_RE	1	2	5	22	0
1487	ERICH1	4280600;650692;5670717	CD4;CD8;CD14;CD15;CD19;PLA	ERICH1_CD4;ERICH1_CD8;ERICH1_CD14;ERICH1_CD15;ERICH1_CD19;ERICH1_PLA	1	3	6	23	1
1488	KBTBD11	5050093	CD4;CD8	KBTBD11_CD4;KBTBD11_CD8	1	1	2	1	0
1489	MYOM2	4050717	CD4;CD8;CD19;PLA	MYOM2_CD4;MYOM2_CD8;MYOM2_CD19;MYOM2_PLA	1	1	4	3	0
1490	MSRA	6220722	CD4;CD8;CD19	MSRA_CD4;MSRA_CD8;MSRA_CD19	1	1	3	2	0
1491	XKR6	4730672	CD4;CD8;CD19	XKR6_CD4;XKR6_CD8;XKR6_CD19	1	1	3	3	0
1492	NEIL2	3180019	CD4;CD8	NEIL2_CD4;NEIL2_CD8	1	1	2	1	0
1493	PCM1	1440259;6180022	CD4;CD8	PCM1_CD4;PCM1_CD8	1	2	2	6	0
1494	NUDT18	3170451	CD4;CD8;CD14;CD19;IL;TR;RE	NUDT18_CD4;NUDT18_CD8;NUDT18_CD14;NUDT18_CD19;NUDT18_IL;NUDT18_TR;NUDT18_RE	1	1	7	15	0
1495	LOC389641	670494	CD4;CD8	LOC389641_CD4;LOC389641_CD8	1	1	2	1	0
1496	SLC25A37	620682;830639;7320707	CD4;CD8;CD14;CD15;CD19;PLA;TR;RE;IL	SLC25A37_CD4;SLC25A37_CD8;SLC25A37_CD14;SLC25A37_CD15;SLC25A37_CD19;SLC25A37_PLA;SLC25A37_TR;SLC25A37_RE;SLC25A37_IL	1	3	9	20	0
1497	DPYSL2	3290685	CD4;CD8	DPYSL2_CD4;DPYSL2_CD8	1	1	2	1	0
1498	EPHX2	6960397	CD4;CD8;CD19;IL;TR;RE	EPHX2_CD4;EPHX2_CD8;EPHX2_CD19;EPHX2_IL;EPHX2_TR;EPHX2_RE	1	1	6	10	0
1499	HMBOX1	160446	CD4;CD8;CD14;CD15;CD19;IL;TR;RE	HMBOX1_CD4;HMBOX1_CD8;HMBOX1_CD14;HMBOX1_CD15;HMBOX1_CD19;HMBOX1_IL;HMBOX1_TR;HMBOX1_RE	1	1	8	16	0
1500	GTF2E2	1570538	CD4;CD8;CD14	GTF2E2_CD4;GTF2E2_CD8;GTF2E2_CD14	1	1	3	3	0
1501	GSR	5220762	CD4;CD8;CD15;CD19;IL;TR;RE;CD14	GSR_CD4;GSR_CD8;GSR_CD15;GSR_CD19;GSR_IL;GSR_TR;GSR_RE;GSR_CD14	1	1	8	14	0
1502	PPP2CB	3940528;6840280	CD4;CD8;CD15;CD19	PPP2CB_CD4;PPP2CB_CD8;PPP2CB_CD15;PPP2CB_CD19	1	2	4	10	0
1503	WRN	5720433	CD4;CD8	WRN_CD4;WRN_CD8	1	1	2	1	0
1504	PROSC	1050039	CD4;CD8;CD19	PROSC_CD4;PROSC_CD8;PROSC_CD19	1	1	3	3	0
1505	AP3M2	3420128	CD4;CD8;TR;RE	AP3M2_CD4;AP3M2_CD8;AP3M2_TR;AP3M2_RE	1	1	4	6	0
1506	NSMAF	6770376	CD4;CD8;CD14;CD19	NSMAF_CD4;NSMAF_CD8;NSMAF_CD14;NSMAF_CD19	1	1	4	4	0
1507	RAB2A	5360379;3940678	CD4;CD8;CD14;CD19;IL;TR;RE;CD15	RAB2A_CD4;RAB2A_CD8;RAB2A_CD14;RAB2A_CD19;RAB2A_IL;RAB2A_TR;RAB2A_RE;RAB2A_CD15	1	2	8	33	0
1508	ARMC1	7570209	CD4;CD8;CD14;CD19	ARMC1_CD4;ARMC1_CD8;ARMC1_CD14;ARMC1_CD19	1	1	4	5	0
1509	MTFR1	6770348	CD4;CD8;CD14;IL;TR;RE	MTFR1_CD4;MTFR1_CD8;MTFR1_CD14;MTFR1_IL;MTFR1_TR;MTFR1_RE	1	1	6	10	0
1510	ADHFE1	2760121	CD4;CD8	ADHFE1_CD4;ADHFE1_CD8	1	1	2	1	0
1511	TPD52	2570161	CD4;CD8	TPD52_CD4;TPD52_CD8	1	1	2	1	0
1512	IMPA1	6350360	CD4;CD8;CD14;CD15;CD19;IL;TR;RE	IMPA1_CD4;IMPA1_CD8;IMPA1_CD14;IMPA1_CD15;IMPA1_CD19;IMPA1_IL;IMPA1_TR;IMPA1_RE	1	1	8	14	0
1513	ZFAND1	7380707;7000037	CD4;CD8;CD14;PLA;TR	ZFAND1_CD4;ZFAND1_CD8;ZFAND1_CD14;ZFAND1_PLA;ZFAND1_TR	1	2	5	26	0
1514	CA2	870630;2060674	CD4;CD8;CD19;PLA	CA2_CD4;CA2_CD8;CA2_CD19;CA2_PLA	1	2	4	17	0
1515	RAD54B	3190349	CD4;CD8	RAD54B_CD4;RAD54B_CD8	1	1	2	1	0
1516	UQCRB	520681	CD4;CD8	UQCRB_CD4;UQCRB_CD8	1	1	2	1	0
1517	CPQ	4210280;2640377	CD4;CD8;CD19	CPQ_CD4;CPQ_CD8;CPQ_CD19	1	2	3	9	0
1518	LAPTM4B	6650348;580132	CD4;CD8;CD19;CD14	LAPTM4B_CD4;LAPTM4B_CD8;LAPTM4B_CD19;LAPTM4B_CD14	1	2	4	10	0
1519	RIDA	6420373	CD4;CD8;CD14;TR	RIDA_CD4;RIDA_CD8;RIDA_CD14;RIDA_TR	1	1	4	4	0
1520	STK3	2510551	CD4;CD8	STK3_CD4;STK3_CD8	1	1	2	1	0
1521	COX6C	5820465	CD4;CD8;CD19;RE;TR	COX6C_CD4;COX6C_CD8;COX6C_CD19;COX6C_RE;COX6C_TR	1	1	5	6	0
1522	SPAG1	2680553;6130601	CD4;CD8;CD14;CD15	SPAG1_CD4;SPAG1_CD8;SPAG1_CD14;SPAG1_CD15	1	2	4	4	2
1523	NCALD	520553;60093	CD4;CD8	NCALD_CD4;NCALD_CD8	1	2	2	3	0
1524	AZIN1	2480039;3990523	CD4;CD8;CD19	AZIN1_CD4;AZIN1_CD8;AZIN1_CD19	1	2	3	5	0
1525	ATP6V1C1	2480241	CD4;CD8;CD14;TR	ATP6V1C1_CD4;ATP6V1C1_CD8;ATP6V1C1_CD14;ATP6V1C1_TR	1	1	4	4	0
1526	FZD6	2190553	CD4;CD8	FZD6_CD4;FZD6_CD8	1	1	2	1	0
1527	ZHX2	6250091	CD4;CD8;CD14;CD19;TR;RE	ZHX2_CD4;ZHX2_CD8;ZHX2_CD14;ZHX2_CD19;ZHX2_TR;ZHX2_RE	1	1	6	10	0
1528	WDYHV1	5290187;2810167	CD4;CD8;CD14;CD19;RE;TR	WDYHV1_CD4;WDYHV1_CD8;WDYHV1_CD14;WDYHV1_CD19;WDYHV1_RE;WDYHV1_TR	1	2	6	14	0
1529	TRMT12	2510707	CD4;CD8;CD14;CD15;CD19;TR;RE	TRMT12_CD4;TRMT12_CD8;TRMT12_CD14;TRMT12_CD15;TRMT12_CD19;TRMT12_TR;TRMT12_RE	1	1	7	12	0
1530	MTSS1	3170300;1510121	CD4;CD8	MTSS1_CD4;MTSS1_CD8	1	2	2	4	0
1531	FAM84B	60014	CD4;CD8	FAM84B_CD4;FAM84B_CD8	1	1	2	1	0
1532	ASAP1	6840129;7000072;940164	CD4;CD14;CD19;PLA;IL;TR;RE	ASAP1_CD4;ASAP1_CD14;ASAP1_CD19;ASAP1_PLA;ASAP1_IL;ASAP1_TR;ASAP1_RE	1	3	7	25	5
1533	TRAPPC9	5890072	CD4;CD8	TRAPPC9_CD4;TRAPPC9_CD8	1	1	2	1	0
1534	ZNF696	3310523	CD4;CD8;CD19;RE	ZNF696_CD4;ZNF696_CD8;ZNF696_CD19;ZNF696_RE	1	1	4	5	0
1535	ZC3H3	4760538	CD4;CD8	ZC3H3_CD4;ZC3H3_CD8	1	1	2	1	0
1536	GSDMD	610148	CD4;CD8;IL	GSDMD_CD4;GSDMD_CD8;GSDMD_IL	1	1	3	2	0
1537	ZNF707	2900347	CD4;CD8;CD14	ZNF707_CD4;ZNF707_CD8;ZNF707_CD14	1	1	3	2	0
1538	CPSF1	3130349	CD4;CD8;CD14;CD15;PLA;IL;TR;RE	CPSF1_CD4;CPSF1_CD8;CPSF1_CD14;CPSF1_CD15;CPSF1_PLA;CPSF1_IL;CPSF1_TR;CPSF1_RE	1	1	8	16	0
1539	VPS28	1190110;5700348	CD4;CD8;CD14;CD15;CD19;PLA;IL;TR;RE	VPS28_CD4;VPS28_CD8;VPS28_CD14;VPS28_CD15;VPS28_CD19;VPS28_PLA;VPS28_IL;VPS28_TR;VPS28_RE	1	2	9	36	0
1540	C8orf33	6350671;1470397	CD4;CD8;CD19;TR;RE;CD14	C8orf33_CD4;C8orf33_CD8;C8orf33_CD19;C8orf33_TR;C8orf33_RE;C8orf33_CD14	1	2	6	16	0
1541	DOCK8	3520202	CD4;CD8	DOCK8_CD4;DOCK8_CD8	1	1	2	1	0
1542	RCL1	5340142	CD4;CD8;CD19	RCL1_CD4;RCL1_CD8;RCL1_CD19	1	1	3	3	0
1543	RLN1	3310731	CD4;CD8	RLN1_CD4;RLN1_CD8	1	1	2	1	0
1544	PLGRKT	6520661	CD4;CD8;CD14;CD15;CD19;IL;TR;RE	PLGRKT_CD4;PLGRKT_CD8;PLGRKT_CD14;PLGRKT_CD15;PLGRKT_CD19;PLGRKT_IL;PLGRKT_TR;PLGRKT_RE	1	1	8	15	0
1545	TTC39B	2340477	CD4;CD8	TTC39B_CD4;TTC39B_CD8	1	1	2	1	0
1546	KLHL9	6550170	CD4;CD8;CD19;IL;TR;RE	KLHL9_CD4;KLHL9_CD8;KLHL9_CD19;KLHL9_IL;KLHL9_TR;KLHL9_RE	1	1	6	9	0
1547	DNAJA1	1980632	CD4;CD8	DNAJA1_CD4;DNAJA1_CD8	1	1	2	1	0
1548	B4GALT1	3460386	CD4;CD8;CD19;TR;RE	B4GALT1_CD4;B4GALT1_CD8;B4GALT1_CD19;B4GALT1_TR;B4GALT1_RE	1	1	5	4	3
1549	NUDT2	2510324;2750035	CD4;CD8;CD14;CD19;IL;TR;RE;CD15	NUDT2_CD4;NUDT2_CD8;NUDT2_CD14;NUDT2_CD19;NUDT2_IL;NUDT2_TR;NUDT2_RE;NUDT2_CD15	1	2	8	18	0
1550	SIGMAR1	2940528	CD4;CD8	SIGMAR1_CD4;SIGMAR1_CD8	1	1	2	1	0
1551	GRHPR	7650615	CD4;CD8;CD14;CD15;CD19;IL;TR;RE	GRHPR_CD4;GRHPR_CD8;GRHPR_CD14;GRHPR_CD15;GRHPR_CD19;GRHPR_IL;GRHPR_TR;GRHPR_RE	1	1	8	13	0
1552	POLR1E	6480064;4040504	CD4;CD8;CD14;CD19;IL;TR;RE	POLR1E_CD4;POLR1E_CD8;POLR1E_CD14;POLR1E_CD19;POLR1E_IL;POLR1E_TR;POLR1E_RE	1	2	7	30	0
1553	TOMM5	5310241	CD4;CD8;CD14;CD19;IL;TR;RE	TOMM5_CD4;TOMM5_CD8;TOMM5_CD14;TOMM5_CD19;TOMM5_IL;TOMM5_TR;TOMM5_RE	1	1	7	5	0
1554	FAM122A	6350154	CD4;CD8	FAM122A_CD4;FAM122A_CD8	1	1	2	1	0
1555	PSAT1	7560364;4850674	CD4;CD8	PSAT1_CD4;PSAT1_CD8	1	2	2	4	0
1556	IDNK	3390129	CD4;CD8	IDNK_CD4;IDNK_CD8	1	1	2	1	0
1557	AGTPBP1	2340347	CD4;CD8;CD14;CD19	AGTPBP1_CD4;AGTPBP1_CD8;AGTPBP1_CD14;AGTPBP1_CD19	1	1	4	6	0
1558	NAA35	2470746;5340053	CD4;CD8;CD14	NAA35_CD4;NAA35_CD8;NAA35_CD14	1	2	3	5	0
1559	ISCA1	5960221;1850193;2000086;7160139	CD4;CD8;CD14;CD19;PLA	ISCA1_CD4;ISCA1_CD8;ISCA1_CD14;ISCA1_CD19;ISCA1_PLA	1	4	5	29	0
1560	CTSL	4260386;4150189	CD4;CD8	CTSL_CD4;CTSL_CD8	1	2	2	4	0
1561	CKS2	780528;6200468	CD4;CD8	CKS2_CD4;CKS2_CD8	1	2	2	3	0
1562	SEMA4D	6280082;4880408	CD4;CD8	SEMA4D_CD4;SEMA4D_CD8	1	2	2	2	0
1563	CARD19	5090176	CD4;CD8;CD15;TR	CARD19_CD4;CARD19_CD8;CARD19_CD15;CARD19_TR	1	1	4	5	0
1564	FBP1	6020224	CD4;CD8	FBP1_CD4;FBP1_CD8	1	1	2	1	0
1565	ERCC6L2	2510768	CD4;CD8	ERCC6L2_CD4;ERCC6L2_CD8	1	1	2	1	0
1566	TDRD7	5310100	CD4;CD8;IL	TDRD7_CD4;TDRD7_CD8;TDRD7_IL	1	1	3	2	0
1567	TMOD1	3140520	CD4;CD8;CD19	TMOD1_CD4;TMOD1_CD8;TMOD1_CD19	1	1	3	3	0
1568	TRMO	3440446	CD4;CD8;CD19;TR;RE	TRMO_CD4;TRMO_CD8;TRMO_CD19;TRMO_TR;TRMO_RE	1	1	5	8	0
1569	CORO2A	1410609;240768	CD4;CD8;IL;TR	CORO2A_CD4;CORO2A_CD8;CORO2A_IL;CORO2A_TR	1	2	4	4	0
1570	MSANTD3	5260538	CD4;CD8	MSANTD3_CD4;MSANTD3_CD8	1	1	2	1	0
1571	MRPL50	2060152	CD4;CD8;CD14;CD19	MRPL50_CD4;MRPL50_CD8;MRPL50_CD14;MRPL50_CD19	1	1	4	5	0
1572	CTNNAL1	940722;290475	CD4;CD8;CD14;CD19;IL;TR;RE	CTNNAL1_CD4;CTNNAL1_CD8;CTNNAL1_CD14;CTNNAL1_CD19;CTNNAL1_IL;CTNNAL1_TR;CTNNAL1_RE	1	2	7	25	0
1573	KIAA0368	6400240	CD4;CD8	KIAA0368_CD4;KIAA0368_CD8	1	1	2	1	0
1574	GNG10	450348	CD4;CD8	GNG10_CD4;GNG10_CD8	1	1	2	1	0
1575	HSDL2	1340128	CD4;CD8;CD14;CD19;IL;RE	HSDL2_CD4;HSDL2_CD8;HSDL2_CD14;HSDL2_CD19;HSDL2_IL;HSDL2_RE	1	1	6	9	0
1576	HDHD3	3190338	CD4;CD8;CD14;CD19	HDHD3_CD4;HDHD3_CD8;HDHD3_CD14;HDHD3_CD19	1	1	4	5	0
1577	C9orf91	5720131	CD4;CD8;CD19	C9orf91_CD4;C9orf91_CD8;C9orf91_CD19	1	1	3	3	0
1578	TNFSF8	1240209	CD4;CD8;CD14	TNFSF8_CD4;TNFSF8_CD8;TNFSF8_CD14	1	1	3	3	0
1579	CDK5RAP2	5690228	CD4;CD8;CD14;CD15;CD19;PLA;IL;TR;RE	CDK5RAP2_CD4;CDK5RAP2_CD8;CDK5RAP2_CD14;CDK5RAP2_CD15;CDK5RAP2_CD19;CDK5RAP2_PLA;CDK5RAP2_IL;CDK5RAP2_TR;CDK5RAP2_RE	1	1	9	10	0
1580	RBM18	5910195;5890195	CD4;CD8;CD14;CD15	RBM18_CD4;RBM18_CD8;RBM18_CD14;RBM18_CD15	1	2	4	8	0
1581	MVB12B	650619	CD4;CD8	MVB12B_CD4;MVB12B_CD8	1	1	2	1	0
1582	GLE1	2140630	CD4;CD8;CD19	GLE1_CD4;GLE1_CD8;GLE1_CD19	1	1	3	3	0
1583	RALGDS	2140735	CD4;CD8;CD19	RALGDS_CD4;RALGDS_CD8;RALGDS_CD19	1	1	3	3	0
1584	QSOX2	290441	CD4;CD8	QSOX2_CD4;QSOX2_CD8	1	1	2	1	0
1585	GPSM1	6280100	CD4;CD8	GPSM1_CD4;GPSM1_CD8	1	1	2	1	0
1586	DNLZ	3830605	CD4;CD8;CD14;CD19;RE	DNLZ_CD4;DNLZ_CD8;DNLZ_CD14;DNLZ_CD19;DNLZ_RE	1	1	5	8	0
1587	SNHG7	4260202;6760021	CD4;CD8;CD14;CD19;IL;TR;RE	SNHG7_CD4;SNHG7_CD8;SNHG7_CD14;SNHG7_CD19;SNHG7_IL;SNHG7_TR;SNHG7_RE	1	2	7	16	0
1588	PHPT1	5390411	CD4;CD8;CD14;TR;RE	PHPT1_CD4;PHPT1_CD8;PHPT1_CD14;PHPT1_TR;PHPT1_RE	1	1	5	9	0
1589	PNPLA7	5050577	CD4;CD8	PNPLA7_CD4;PNPLA7_CD8	1	1	2	1	0
1590	MRPL41	4780040	CD4;CD8	MRPL41_CD4;MRPL41_CD8	1	1	2	1	0
1591	PFKP	2360452	CD4;CD8	PFKP_CD4;PFKP_CD8	1	1	2	1	0
1592	PITRM1	1510072	CD4;CD8;CD14;CD19	PITRM1_CD4;PITRM1_CD8;PITRM1_CD14;PITRM1_CD19	1	1	4	5	0
1593	GDI2	6180538	CD4;CD8;CD14;CD15;CD19	GDI2_CD4;GDI2_CD8;GDI2_CD14;GDI2_CD15;GDI2_CD19	1	1	5	6	0
1594	PFKFB3	4120053	CD4;CD8	PFKFB3_CD4;PFKFB3_CD8	1	1	2	1	0
1595	PROSER2	1110767;870014	CD4	PROSER2_CD4	1	2	1	1	0
1596	FAM107B	6040603	CD4;CD8	FAM107B_CD4;FAM107B_CD8	1	1	2	1	0
1597	NMT2	5860066;3930382	CD4;CD8	NMT2_CD4;NMT2_CD8	1	2	2	2	0
1598	PTER	6130382	CD4;CD8;CD14;CD19;IL;TR;RE	PTER_CD4;PTER_CD8;PTER_CD14;PTER_CD19;PTER_IL;PTER_TR;PTER_RE	1	1	7	7	0
1599	THNSL1	5260520	CD4;CD8	THNSL1_CD4;THNSL1_CD8	1	1	2	1	0
1600	MASTL	20521	CD4;CD8;CD15;CD19;IL	MASTL_CD4;MASTL_CD8;MASTL_CD15;MASTL_CD19;MASTL_IL	1	1	5	10	0
1601	WAC	610341	CD4;CD8;CD14	WAC_CD4;WAC_CD8;WAC_CD14	1	1	3	3	0
1602	SVIL	3140603;610482	CD4;CD8;CD14;CD15	SVIL_CD4;SVIL_CD8;SVIL_CD14;SVIL_CD15	1	2	4	3	0
1603	MTPAP	1660451	CD4;CD8;CD14;CD19;TR	MTPAP_CD4;MTPAP_CD8;MTPAP_CD14;MTPAP_CD19;MTPAP_TR	1	1	5	5	0
1604	EPC1	6380008	CD4;CD8;CD19	EPC1_CD4;EPC1_CD8;EPC1_CD19	1	1	3	3	0
1605	ZNF33B	1240544	CD4;CD8;CD14;CD19;IL;TR	ZNF33B_CD4;ZNF33B_CD8;ZNF33B_CD14;ZNF33B_CD19;ZNF33B_IL;ZNF33B_TR	1	1	6	11	0
1606	HNRNPF	5570639	CD4;CD8;CD14;TR	HNRNPF_CD4;HNRNPF_CD8;HNRNPF_CD14;HNRNPF_TR	1	1	4	5	0
1607	ZNF239	5670095	CD4;CD8;CD19	ZNF239_CD4;ZNF239_CD8;ZNF239_CD19	1	1	3	3	0
1608	FAM21C	3710270	CD4;CD8;CD14;CD15;CD19;IL;TR;RE	FAM21C_CD4;FAM21C_CD8;FAM21C_CD14;FAM21C_CD15;FAM21C_CD19;FAM21C_IL;FAM21C_TR;FAM21C_RE	1	1	8	11	0
1609	CISD1	20392;6220441	CD4;CD8;CD14;CD15;CD19;TR;RE	CISD1_CD4;CISD1_CD8;CISD1_CD14;CISD1_CD15;CISD1_CD19;CISD1_TR;CISD1_RE	1	2	7	12	0
1610	ZNF365	4180301	CD4;CD8	ZNF365_CD4;ZNF365_CD8	1	1	2	1	0
1611	ADO	4480546	CD4;CD8	ADO_CD4;ADO_CD8	1	1	2	1	0
1612	STOX1	5560706;4220674	CD4;CD8;CD19;IL;TR;RE	STOX1_CD4;STOX1_CD8;STOX1_CD19;STOX1_IL;STOX1_TR;STOX1_RE	1	2	6	24	0
1613	KIAA1279	5420110	CD4;CD8	KIAA1279_CD4;KIAA1279_CD8	1	1	2	1	0
1614	HKDC1	870301	CD4;CD8	HKDC1_CD4;HKDC1_CD8	1	1	2	1	0
1615	EIF4EBP2	1260241	CD4;CD8	EIF4EBP2_CD4;EIF4EBP2_CD8	1	1	2	1	0
1616	DNAJB12	610221;3780326	CD4;CD8;CD14;TR;RE	DNAJB12_CD4;DNAJB12_CD8;DNAJB12_CD14;DNAJB12_TR;DNAJB12_RE	1	2	5	9	0
1617	COMTD1	6960377	CD4;CD8;TR;RE	COMTD1_CD4;COMTD1_CD8;COMTD1_TR;COMTD1_RE	1	1	4	2	4
1618	ANXA11	1300274;5900735	CD4;CD8;CD14;CD15;CD19;RE;TR	ANXA11_CD4;ANXA11_CD8;ANXA11_CD14;ANXA11_CD15;ANXA11_CD19;ANXA11_RE;ANXA11_TR	1	2	7	25	0
1619	CCSER2	4920327;2190224	CD4;CD8;CD14;CD19	CCSER2_CD4;CCSER2_CD8;CCSER2_CD14;CCSER2_CD19	1	2	4	10	0
1620	EXOSC1	1260753;7400719	CD4;CD8	EXOSC1_CD4;EXOSC1_CD8	1	2	2	1	0
1621	PYROXD2	1030278	CD4;CD8;IL;TR;RE	PYROXD2_CD4;PYROXD2_CD8;PYROXD2_IL;PYROXD2_TR;PYROXD2_RE	1	1	5	7	0
1622	HPS1	3440136;2570131	CD4;CD8;CD14;CD19;TR;RE;CD15	HPS1_CD4;HPS1_CD8;HPS1_CD14;HPS1_CD19;HPS1_TR;HPS1_RE;HPS1_CD15	1	2	7	16	0
1623	CWF19L1	240097	CD4;CD8;CD14;CD15;CD19;IL;TR;RE	CWF19L1_CD4;CWF19L1_CD8;CWF19L1_CD14;CWF19L1_CD15;CWF19L1_CD19;CWF19L1_IL;CWF19L1_TR;CWF19L1_RE	1	1	8	10	0
1624	HPS6	2940301	CD4;CD8;CD15;RE	HPS6_CD4;HPS6_CD8;HPS6_CD15;HPS6_RE	1	1	4	6	0
1625	PDCD4-AS1	1050255	CD4;CD8;CD19	PDCD4-AS1_CD4;PDCD4-AS1_CD8;PDCD4-AS1_CD19	1	1	3	3	0
1626	PDCD4	3130168;2570433	CD4;CD8;CD14;CD19	PDCD4_CD4;PDCD4_CD8;PDCD4_CD14;PDCD4_CD19	1	2	4	17	0
1627	CASP7	5290465	CD4;CD8;CD14;CD19;IL;RE	CASP7_CD4;CASP7_CD8;CASP7_CD14;CASP7_CD19;CASP7_IL;CASP7_RE	1	1	6	9	0
1628	PDZD8	2340008	CD4;CD8;CD14;TR;RE	PDZD8_CD4;PDZD8_CD8;PDZD8_CD14;PDZD8_TR;PDZD8_RE	1	1	5	7	0
1629	SFXN4	1820706;730092	CD4;CD8;IL;TR	SFXN4_CD4;SFXN4_CD8;SFXN4_IL;SFXN4_TR	1	2	4	6	0
1630	PRDX3	5570292;5820020	CD4;CD8	PRDX3_CD4;PRDX3_CD8	1	2	2	2	0
1631	GRK5	3190239	CD4;CD8	GRK5_CD4;GRK5_CD8	1	1	2	1	0
1632	BAG3	1340075	CD4;CD8	BAG3_CD4;BAG3_CD8	1	1	2	1	0
1633	MCMBP	5050112	CD4;CD8;CD14;CD15;CD19;TR;RE	MCMBP_CD4;MCMBP_CD8;MCMBP_CD14;MCMBP_CD15;MCMBP_CD19;MCMBP_TR;MCMBP_RE	1	1	7	9	0
1634	PLEKHA1	3930541;6650324	CD4;CD8;RE	PLEKHA1_CD4;PLEKHA1_CD8;PLEKHA1_RE	1	2	3	6	0
1635	C10orf88	3440181	CD4;CD8	C10orf88_CD4;C10orf88_CD8	1	1	2	1	0
1636	OAT	7610561;7040241	CD4;CD8;CD14;CD15;CD19	OAT_CD4;OAT_CD8;OAT_CD14;OAT_CD15;OAT_CD19	1	2	5	14	6
1637	LHPP	2230091	CD4;CD8;CD14;IL;TR;RE	LHPP_CD4;LHPP_CD8;LHPP_CD14;LHPP_IL;LHPP_TR;LHPP_RE	1	1	6	9	0
1638	MGMT	6480494	CD4;CD8;CD14;CD19;IL;TR;RE	MGMT_CD4;MGMT_CD8;MGMT_CD14;MGMT_CD19;MGMT_IL;MGMT_TR;MGMT_RE	1	1	7	11	0
1639	BNIP3	6770608	CD4;CD8;CD14	BNIP3_CD4;BNIP3_CD8;BNIP3_CD14	1	1	3	3	0
1640	STK32C	2450435	CD4;CD8;CD14;CD19;IL;TR;RE	STK32C_CD4;STK32C_CD8;STK32C_CD14;STK32C_CD19;STK32C_IL;STK32C_TR;STK32C_RE	1	1	7	12	0
1641	ATHL1	4070239	CD4;CD8;CD19;IL;TR	ATHL1_CD4;ATHL1_CD8;ATHL1_CD19;ATHL1_IL;ATHL1_TR	1	1	5	7	0
1642	DEAF1	7610279	CD4;CD8	DEAF1_CD4;DEAF1_CD8	1	1	2	1	0
1643	TMEM80	380068;1580707	CD4;CD8;CD14;CD19;IL;TR;RE	TMEM80_CD4;TMEM80_CD8;TMEM80_CD14;TMEM80_CD19;TMEM80_IL;TMEM80_TR;TMEM80_RE	1	2	7	32	0
1644	SLC22A18	7400053	CD4;CD8;CD14;IL;TR;RE	SLC22A18_CD4;SLC22A18_CD8;SLC22A18_CD14;SLC22A18_IL;SLC22A18_TR;SLC22A18_RE	1	1	6	13	0
1645	RRM1	2850575	CD4;CD8;CD14	RRM1_CD4;RRM1_CD8;RRM1_CD14	1	1	3	2	0
1646	TRIM68	2370328	CD4;CD8;CD14;CD19;TR	TRIM68_CD4;TRIM68_CD8;TRIM68_CD14;TRIM68_CD19;TRIM68_TR	1	1	5	9	0
1647	TRIM5	1660010	CD4;CD8;CD14;CD15;CD19;IL;RE	TRIM5_CD4;TRIM5_CD8;TRIM5_CD14;TRIM5_CD15;TRIM5_CD19;TRIM5_IL;TRIM5_RE	1	1	7	14	0
1648	ILK	4230132	CD4;CD8	ILK_CD4;ILK_CD8	1	1	2	1	0
1649	TPP1	670113	CD4;CD8;CD14;CD19;CD15	TPP1_CD4;TPP1_CD8;TPP1_CD14;TPP1_CD19;TPP1_CD15	1	1	5	6	0
1650	GVINP1	1740050	CD4;CD8;CD14;CD15;CD19;IL;TR;RE	GVINP1_CD4;GVINP1_CD8;GVINP1_CD14;GVINP1_CD15;GVINP1_CD19;GVINP1_IL;GVINP1_TR;GVINP1_RE	1	1	8	18	0
1651	PPFIBP2	6900053	CD4;CD8	PPFIBP2_CD4;PPFIBP2_CD8	1	1	2	1	0
1652	TRIM66	3840110	CD4;CD8	TRIM66_CD4;TRIM66_CD8	1	1	2	1	0
1653	TMEM41B	1230546	CD4;CD8;CD14;CD15;CD19	TMEM41B_CD4;TMEM41B_CD8;TMEM41B_CD14;TMEM41B_CD15;TMEM41B_CD19	1	1	5	7	0
1654	ZNF143	3830403	CD4;CD8;CD19	ZNF143_CD4;ZNF143_CD8;ZNF143_CD19	1	1	3	3	0
1655	ARNTL	7150519	CD4;CD8;CD14;CD15	ARNTL_CD4;ARNTL_CD8;ARNTL_CD14;ARNTL_CD15	1	1	4	2	4
1656	NUCB2	60427	CD4;CD8	NUCB2_CD4;NUCB2_CD8	1	1	2	1	0
1657	SAAL1	5860707	CD4;CD8;CD14;CD19;TR	SAAL1_CD4;SAAL1_CD8;SAAL1_CD14;SAAL1_CD19;SAAL1_TR	1	1	5	8	0
1658	HPS5	1030259;4760521	CD4;CD8;CD14;CD19	HPS5_CD4;HPS5_CD8;HPS5_CD14;HPS5_CD19	1	2	4	9	0
1659	GTF2H1	7570343	CD4;CD8;CD14;RE	GTF2H1_CD4;GTF2H1_CD8;GTF2H1_CD14;GTF2H1_RE	1	1	4	5	0
1660	LDHC	110291	CD4;CD8;CD19;PLA;IL;TR;RE	LDHC_CD4;LDHC_CD8;LDHC_CD19;LDHC_PLA;LDHC_IL;LDHC_TR;LDHC_RE	1	1	7	9	0
1661	ARL14EP	3840736	CD4;CD8	ARL14EP_CD4;ARL14EP_CD8	1	1	2	1	0
1662	CAT	1770500;1240446	CD4;CD8;CD14;CD15;CD19;PLA;TR;RE;IL	CAT_CD4;CAT_CD8;CAT_CD14;CAT_CD15;CAT_CD19;CAT_PLA;CAT_TR;CAT_RE;CAT_IL	1	2	9	29	0
1663	APIP	6200202;7380010	CD4;CD8;CD14;CD15;CD19;TR;RE;IL	APIP_CD4;APIP_CD8;APIP_CD14;APIP_CD15;APIP_CD19;APIP_TR;APIP_RE;APIP_IL	1	2	8	18	0
1664	HSD17B12	3420341;6280050	CD4;CD8;CD14;CD15;CD19;IL;TR;RE	HSD17B12_CD4;HSD17B12_CD8;HSD17B12_CD14;HSD17B12_CD15;HSD17B12_CD19;HSD17B12_IL;HSD17B12_TR;HSD17B12_RE	1	2	8	8	0
1665	ACCS	3390379	CD4;CD8;CD14;CD15;CD19;IL;TR;RE	ACCS_CD4;ACCS_CD8;ACCS_CD14;ACCS_CD15;ACCS_CD19;ACCS_IL;ACCS_TR;ACCS_RE	1	1	8	15	0
1666	EXT2	6620682;6760070	CD4;CD8;CD14	EXT2_CD4;EXT2_CD8;EXT2_CD14	1	2	3	2	0
1667	TIMM10	3310376	CD4;CD8;CD14;CD19;IL;TR;RE	TIMM10_CD4;TIMM10_CD8;TIMM10_CD14;TIMM10_CD19;TIMM10_IL;TIMM10_TR;TIMM10_RE	1	1	7	3	0
1668	CD6	6590228	CD4;CD8	CD6_CD4;CD6_CD8	1	1	2	1	0
1669	VPS37C	6510528	CD4;CD8;IL	VPS37C_CD4;VPS37C_CD8;VPS37C_IL	1	1	3	1	2
1670	TMEM258	630445	CD4;CD8;CD19	TMEM258_CD4;TMEM258_CD8;TMEM258_CD19	1	1	3	3	0
1671	FTH1	5220240;2970431	CD4;CD8;CD14;CD19;IL	FTH1_CD4;FTH1_CD8;FTH1_CD14;FTH1_CD19;FTH1_IL	1	2	5	7	4
1672	HNRNPUL2	4480736	CD4;CD8;CD14;CD19;TR	HNRNPUL2_CD4;HNRNPUL2_CD8;HNRNPUL2_CD14;HNRNPUL2_CD19;HNRNPUL2_TR	1	1	5	9	0
1673	PLA2G16	2510593	CD4;CD8;CD14;CD19;IL;TR;RE	PLA2G16_CD4;PLA2G16_CD8;PLA2G16_CD14;PLA2G16_CD19;PLA2G16_IL;PLA2G16_TR;PLA2G16_RE	1	1	7	15	0
1674	C11orf80	5690463	CD4;CD8;CD19;IL;TR;RE	C11orf80_CD4;C11orf80_CD8;C11orf80_CD19;C11orf80_IL;C11orf80_TR;C11orf80_RE	1	1	6	10	0
1675	MRPL21	6250576;1300315	CD4;CD8;CD14;CD15;CD19;IL;TR;RE	MRPL21_CD4;MRPL21_CD8;MRPL21_CD14;MRPL21_CD15;MRPL21_CD19;MRPL21_IL;MRPL21_TR;MRPL21_RE	1	2	8	20	0
1676	TPCN2	5890487	CD4;CD8;CD15;CD14;TR;RE	TPCN2_CD4;TPCN2_CD8;TPCN2_CD15;TPCN2_CD14;TPCN2_TR;TPCN2_RE	1	1	6	6	0
1677	FADD	1300674	CD4;CD8;CD19;CD15	FADD_CD4;FADD_CD8;FADD_CD19;FADD_CD15	1	1	4	4	0
1678	PAAF1	3290170	CD4;CD8;CD14;CD19;TR;RE	PAAF1_CD4;PAAF1_CD8;PAAF1_CD14;PAAF1_CD19;PAAF1_TR;PAAF1_RE	1	1	6	7	0
1679	UCP2	6580059	CD4;CD8;CD14;CD19;IL;TR	UCP2_CD4;UCP2_CD8;UCP2_CD14;UCP2_CD19;UCP2_IL;UCP2_TR	1	1	6	14	0
1680	GDPD5	1010176	CD4;CD8	GDPD5_CD4;GDPD5_CD8	1	1	2	1	0
1681	ACER3	1230017	CD4;CD8;CD14;CD15;CD19;IL;TR;RE	ACER3_CD4;ACER3_CD8;ACER3_CD14;ACER3_CD15;ACER3_CD19;ACER3_IL;ACER3_TR;ACER3_RE	1	1	8	11	0
1682	CLNS1A	1070639	CD4;CD8;CD19;IL	CLNS1A_CD4;CLNS1A_CD8;CLNS1A_CD19;CLNS1A_IL	1	1	4	5	0
1683	INTS4	2810121	CD4;CD8;CD14;CD19;IL;TR;RE	INTS4_CD4;INTS4_CD8;INTS4_CD14;INTS4_CD19;INTS4_IL;INTS4_TR;INTS4_RE	1	1	7	15	0
1684	SYTL2	6760037;5810278	CD4	SYTL2_CD4	1	2	1	1	0
1685	C11orf73	780440	CD4;CD8	C11orf73_CD4;C11orf73_CD8	1	1	2	1	0
1686	CTSC	5270367	CD4;CD8;CD14	CTSC_CD4;CTSC_CD8;CTSC_CD14	1	1	3	3	0
1687	SMCO4	4900747	CD4;CD8	SMCO4_CD4;SMCO4_CD8	1	1	2	1	0
1688	C11orf54	3360370;2470463	CD4;CD8;CD14;CD15;CD19;IL;TR;RE	C11orf54_CD4;C11orf54_CD8;C11orf54_CD14;C11orf54_CD15;C11orf54_CD19;C11orf54_IL;C11orf54_TR;C11orf54_RE	1	2	8	28	0
1689	BIRC3	7210154	CD4;CD8;CD19;RE	BIRC3_CD4;BIRC3_CD8;BIRC3_CD19;BIRC3_RE	1	1	4	5	0
1690	LOC643733	1450136;650072	CD4;CD8;CD19	LOC643733_CD4;LOC643733_CD8;LOC643733_CD19	1	2	3	9	0
1691	CWF19L2	1580296	CD4;CD8;CD14;CD19;TR;IL;RE	CWF19L2_CD4;CWF19L2_CD8;CWF19L2_CD14;CWF19L2_CD19;CWF19L2_TR;CWF19L2_IL;CWF19L2_RE	1	1	7	11	0
1692	SLC35F2	3190685;5720445	CD4;CD8	SLC35F2_CD4;SLC35F2_CD8	1	2	2	4	0
1693	ACAT1	2070605	CD4;CD8;CD14;CD19	ACAT1_CD4;ACAT1_CD8;ACAT1_CD14;ACAT1_CD19	1	1	4	5	0
1694	FDX1	7100180	CD4;CD8;CD14;CD19;IL;TR;RE	FDX1_CD4;FDX1_CD8;FDX1_CD14;FDX1_CD19;FDX1_IL;FDX1_TR;FDX1_RE	1	1	7	13	0
1695	C11orf1	610400	CD4;CD8;CD19;IL;CD14;TR	C11orf1_CD4;C11orf1_CD8;C11orf1_CD19;C11orf1_IL;C11orf1_CD14;C11orf1_TR	1	1	6	7	0
1696	TTC12	1230450	CD4;CD8;CD14;CD19	TTC12_CD4;TTC12_CD8;TTC12_CD14;TTC12_CD19	1	1	4	6	0
1697	ATP5L	4070544	CD4;CD8;CD14	ATP5L_CD4;ATP5L_CD8;ATP5L_CD14	1	1	3	3	0
1698	C11orf63	6040382	CD4;CD8	C11orf63_CD4;C11orf63_CD8	1	1	2	1	0
1699	ROBO3	5860717	CD4;CD8	ROBO3_CD4;ROBO3_CD8	1	1	2	1	0
1700	TMEM218	4050463	CD4;CD8	TMEM218_CD4;TMEM218_CD8	1	1	2	1	0
1701	STT3A	2570692	CD4;CD8;CD14;IL;TR;RE	STT3A_CD4;STT3A_CD8;STT3A_CD14;STT3A_IL;STT3A_TR;STT3A_RE	1	1	6	12	0
1702	PUS3	1050424;4260100	CD4;CD8;CD14;CD19	PUS3_CD4;PUS3_CD8;PUS3_CD14;PUS3_CD19	1	2	4	8	0
1703	FOXRED1	1240309	CD4;CD8;CD14;CD15;CD19;IL;TR;RE	FOXRED1_CD4;FOXRED1_CD8;FOXRED1_CD14;FOXRED1_CD15;FOXRED1_CD19;FOXRED1_IL;FOXRED1_TR;FOXRED1_RE	1	1	8	12	0
1704	ARHGAP32	1340288	CD4;CD8	ARHGAP32_CD4;ARHGAP32_CD8	1	1	2	1	0
1705	SNX19	360673	CD4;CD8;CD14;CD19;IL;TR;RE;PLA	SNX19_CD4;SNX19_CD8;SNX19_CD14;SNX19_CD19;SNX19_IL;SNX19_TR;SNX19_RE;SNX19_PLA	1	1	8	14	0
1706	NINJ2	6860278	CD4;CD8	NINJ2_CD4;NINJ2_CD8	1	1	2	1	0
1707	RHNO1	3180553	CD4;CD8;CD14;CD19	RHNO1_CD4;RHNO1_CD8;RHNO1_CD14;RHNO1_CD19	1	1	4	4	0
1708	DYRK4	6270382	CD4;CD8	DYRK4_CD4;DYRK4_CD8	1	1	2	1	0
1709	NDUFA9	4810224	CD4;CD8;CD19	NDUFA9_CD4;NDUFA9_CD8;NDUFA9_CD19	1	1	3	2	0
1710	PEX5	6650189	CD4;CD8;CD14;CD15;CD19;IL;TR;RE	PEX5_CD4;PEX5_CD8;PEX5_CD14;PEX5_CD15;PEX5_CD19;PEX5_IL;PEX5_TR;PEX5_RE	1	1	8	17	0
1711	NECAP1	2640114	CD4;CD8;CD14	NECAP1_CD4;NECAP1_CD8;NECAP1_CD14	1	1	3	2	0
1712	CLEC2B	2490161	CD4;CD8;CD14;CD15;CD19;TR;RE	CLEC2B_CD4;CLEC2B_CD8;CLEC2B_CD14;CLEC2B_CD15;CLEC2B_CD19;CLEC2B_TR;CLEC2B_RE	1	1	7	10	0
1713	CLEC12A	1340500;3170601	CD4;CD8;CD14;CD15;CD19;PLA	CLEC12A_CD4;CLEC12A_CD8;CLEC12A_CD14;CLEC12A_CD15;CLEC12A_CD19;CLEC12A_PLA	1	2	6	9	0
1714	DUSP16	1470465	CD4;CD8	DUSP16_CD4;DUSP16_CD8	1	1	2	1	0
1715	GPR19	6200072	CD4;CD8	GPR19_CD4;GPR19_CD8	1	1	2	1	0
1716	HEBP1	360689	CD4;CD8;CD14;CD15;CD19;PLA;TR;RE	HEBP1_CD4;HEBP1_CD8;HEBP1_CD14;HEBP1_CD15;HEBP1_CD19;HEBP1_PLA;HEBP1_TR;HEBP1_RE	1	1	8	13	5
1717	H2AFJ	5310411;2570561	CD4;CD8;PLA	H2AFJ_CD4;H2AFJ_CD8;H2AFJ_PLA	1	2	3	1	2
1718	ERP27	940639	CD4;CD8;CD15;CD19	ERP27_CD4;ERP27_CD8;ERP27_CD15;ERP27_CD19	1	1	4	6	0
1719	LYRM5	10435	CD4;CD8;CD19	LYRM5_CD4;LYRM5_CD8;LYRM5_CD19	1	1	3	2	0
1720	TM7SF3	2070474	CD4;CD8;CD14;CD19;IL;TR;RE	TM7SF3_CD4;TM7SF3_CD8;TM7SF3_CD14;TM7SF3_CD19;TM7SF3_IL;TM7SF3_TR;TM7SF3_RE	1	1	7	14	0
1721	KLHL42	4490273	CD4;CD8	KLHL42_CD4;KLHL42_CD8	1	1	2	1	0
1722	SLC38A1	7320382;2070687	CD4;CD8;CD14;CD19;IL;TR;RE	SLC38A1_CD4;SLC38A1_CD8;SLC38A1_CD14;SLC38A1_CD19;SLC38A1_IL;SLC38A1_TR;SLC38A1_RE	1	2	7	15	0
1723	PCED1B	4200541	CD4;CD8;CD19	PCED1B_CD4;PCED1B_CD8;PCED1B_CD19	1	1	3	3	0
1724	TMEM106C	1430537	CD4;CD8	TMEM106C_CD4;TMEM106C_CD8	1	1	2	1	0
1725	FMNL3	150551	CD4;CD8	FMNL3_CD4;FMNL3_CD8	1	1	2	1	0
1726	TFCP2	780427	CD4;CD8;CD14;CD19;IL;TR;RE	TFCP2_CD4;TFCP2_CD8;TFCP2_CD14;TFCP2_CD19;TFCP2_IL;TFCP2_TR;TFCP2_RE	1	1	7	12	0
1727	CELA1	2710309	CD4;CD8;CD14	CELA1_CD4;CELA1_CD8;CELA1_CD14	1	1	3	3	0
1728	KRT1	2450647	CD4;CD8;PLA	KRT1_CD4;KRT1_CD8;KRT1_PLA	1	1	3	2	0
1729	SPRYD3	3180521	CD4;CD8;CD14	SPRYD3_CD4;SPRYD3_CD8;SPRYD3_CD14	1	1	3	3	0
1730	ATP5G2	7330612	CD4;CD8;TR	ATP5G2_CD4;ATP5G2_CD8;ATP5G2_TR	1	1	3	3	0
1731	TESPA1	3830471	CD4;CD8;CD19;PLA	TESPA1_CD4;TESPA1_CD8;TESPA1_CD19;TESPA1_PLA	1	1	4	4	0
1732	SPRYD4	3870113	CD4;CD8;CD14;CD19;TR;RE	SPRYD4_CD4;SPRYD4_CD8;SPRYD4_CD14;SPRYD4_CD19;SPRYD4_TR;SPRYD4_RE	1	1	6	12	0
1733	PRIM1	6200390;2140273	CD4;CD8;CD14	PRIM1_CD4;PRIM1_CD8;PRIM1_CD14	1	2	3	2	0
1734	STAT6	1660397	CD4;CD8;CD14;CD15;CD19;PLA;IL;TR;RE	STAT6_CD4;STAT6_CD8;STAT6_CD14;STAT6_CD15;STAT6_CD19;STAT6_PLA;STAT6_IL;STAT6_TR;STAT6_RE	1	1	9	16	0
1735	ATP23	5290239	CD4;CD8;CD14;CD15;CD19;IL;TR;RE	ATP23_CD4;ATP23_CD8;ATP23_CD14;ATP23_CD15;ATP23_CD19;ATP23_IL;ATP23_TR;ATP23_RE	1	1	8	18	0
1736	GNS	6110392	CD4;CD8;CD19;TR;RE	GNS_CD4;GNS_CD8;GNS_CD19;GNS_TR;GNS_RE	1	1	5	8	0
1737	CAND1	240162	CD4;CD8;CD19	CAND1_CD4;CAND1_CD8;CAND1_CD19	1	1	3	3	0
1738	TBC1D15	240019	CD4;CD8;CD14;CD19;TR;RE	TBC1D15_CD4;TBC1D15_CD8;TBC1D15_CD14;TBC1D15_CD19;TBC1D15_TR;TBC1D15_RE	1	1	6	8	0
1739	NAP1L1	3460167	CD4;CD8;CD14	NAP1L1_CD4;NAP1L1_CD8;NAP1L1_CD14	1	1	3	2	0
1740	METTL25	6020661	CD4;CD8;CD14;CD15	METTL25_CD4;METTL25_CD8;METTL25_CD14;METTL25_CD15	1	1	4	6	0
1741	SOCS2	1690692;6770673	CD4	SOCS2_CD4	1	2	1	1	0
1742	NDUFA12	5090050	CD4;CD8;CD14;CD15;CD19;TR;RE	NDUFA12_CD4;NDUFA12_CD8;NDUFA12_CD14;NDUFA12_CD15;NDUFA12_CD19;NDUFA12_TR;NDUFA12_RE	1	1	7	12	5
1743	VEZT	2000195	CD4;CD8;CD14;CD19;PLA;IL;TR;RE	VEZT_CD4;VEZT_CD8;VEZT_CD14;VEZT_CD19;VEZT_PLA;VEZT_IL;VEZT_TR;VEZT_RE	1	1	8	13	0
1744	SLC25A3	4040224;3290398	CD4;CD8;CD19	SLC25A3_CD4;SLC25A3_CD8;SLC25A3_CD19	1	2	3	6	0
1745	CHPT1	2630687;2260600	CD4;CD8;CD14;CD15;CD19;PLA;IL;TR;RE	CHPT1_CD4;CHPT1_CD8;CHPT1_CD14;CHPT1_CD15;CHPT1_CD19;CHPT1_PLA;CHPT1_IL;CHPT1_TR;CHPT1_RE	1	2	9	33	0
1746	GNPTAB	2490670	CD4;CD8;TR;RE	GNPTAB_CD4;GNPTAB_CD8;GNPTAB_TR;GNPTAB_RE	1	1	4	3	0
1747	CCDC53	7040544	CD4;CD8;CD14;CD15;CD19;IL;TR;RE	CCDC53_CD4;CCDC53_CD8;CCDC53_CD14;CCDC53_CD15;CCDC53_CD19;CCDC53_IL;CCDC53_TR;CCDC53_RE	1	1	8	18	0
1748	NT5DC3	6330348	CD4;CD8;CD19;CD14;CD15	NT5DC3_CD4;NT5DC3_CD8;NT5DC3_CD19;NT5DC3_CD14;NT5DC3_CD15	1	1	5	5	0
1749	C12orf75	5810743	CD4;CD8	C12orf75_CD4;C12orf75_CD8	1	1	2	1	0
1750	TMEM263	3290379	CD4;CD8;CD19	TMEM263_CD4;TMEM263_CD8;TMEM263_CD19	1	1	3	3	0
1751	CRY1	1940253;2850059	CD4	CRY1_CD4	1	2	1	1	0
1752	SELPLG	4210544	CD4;CD8;CD14;CD15	SELPLG_CD4;SELPLG_CD8;SELPLG_CD14;SELPLG_CD15	1	1	4	5	0
1753	UNG	3610750	CD4;CD8	UNG_CD4;UNG_CD8	1	1	2	1	0
1754	ACACB	2230678	CD4;CD8;CD19;IL;TR;RE	ACACB_CD4;ACACB_CD8;ACACB_CD19;ACACB_IL;ACACB_TR;ACACB_RE	1	1	6	10	0
1755	UBE3B	5420025	CD4;CD8;CD15;CD19	UBE3B_CD4;UBE3B_CD8;UBE3B_CD15;UBE3B_CD19	1	1	4	4	0
1756	RITA1	4900753	CD4;CD8;CD14;CD19;IL;TR;RE	RITA1_CD4;RITA1_CD8;RITA1_CD14;RITA1_CD19;RITA1_IL;RITA1_TR;RITA1_RE	1	1	7	12	0
1757	PEBP1	3850273	CD4;CD8	PEBP1_CD4;PEBP1_CD8	1	1	2	1	0
1758	PRKAB1	1260440	CD4;CD8;CD14;CD19;IL;TR;RE	PRKAB1_CD4;PRKAB1_CD8;PRKAB1_CD14;PRKAB1_CD19;PRKAB1_IL;PRKAB1_TR;PRKAB1_RE	1	1	7	14	0
1759	GCN1	6270450	CD4;CD8;CD14;TR;RE;IL	GCN1_CD4;GCN1_CD8;GCN1_CD14;GCN1_TR;GCN1_RE;GCN1_IL	1	1	6	9	0
1760	POP5	4560528	CD4;CD8;CD14;CD19	POP5_CD4;POP5_CD8;POP5_CD14;POP5_CD19	1	1	4	6	0
1761	CAMKK2	6550382;2000020	CD4;CD8;CD14;CD15;CD19;IL;TR;RE	CAMKK2_CD4;CAMKK2_CD8;CAMKK2_CD14;CAMKK2_CD15;CAMKK2_CD19;CAMKK2_IL;CAMKK2_TR;CAMKK2_RE	1	2	8	20	0
1762	ORAI1	5700717	CD4;CD8;CD14;CD19	ORAI1_CD4;ORAI1_CD8;ORAI1_CD14;ORAI1_CD19	1	1	4	4	0
1763	RILPL2	5560279;1660286	CD4;CD8;CD15;CD19	RILPL2_CD4;RILPL2_CD8;RILPL2_CD15;RILPL2_CD19	1	2	4	14	0
1764	SNRNP35	2510692;3840719	CD4;CD8;CD19	SNRNP35_CD4;SNRNP35_CD8;SNRNP35_CD19	1	2	3	10	0
1765	STX2	7400343;5910619	CD4;CD8;CD14;CD15	STX2_CD4;STX2_CD8;STX2_CD14;STX2_CD15	1	2	4	11	10
1766	MICU2	1400682	CD4;CD8;TR	MICU2_CD4;MICU2_CD8;MICU2_TR	1	1	3	2	0
1767	MTMR6	160026	CD4;CD8;CD14;CD19;TR	MTMR6_CD4;MTMR6_CD8;MTMR6_CD14;MTMR6_CD19;MTMR6_TR	1	1	5	6	0
1768	POLR1D	6370484	CD4;CD8;CD14;CD19;IL;TR;RE	POLR1D_CD4;POLR1D_CD8;POLR1D_CD14;POLR1D_CD19;POLR1D_IL;POLR1D_TR;POLR1D_RE	1	1	7	16	0
1769	SLC7A1	20241	CD4;CD8;CD19;RE	SLC7A1_CD4;SLC7A1_CD8;SLC7A1_CD19;SLC7A1_RE	1	1	4	4	0
1770	LINC00426	1010707	CD4;CD8	LINC00426_CD4;LINC00426_CD8	1	1	2	1	0
1771	B3GLCT	4640673	CD4;CD8;CD19;TR;RE	B3GLCT_CD4;B3GLCT_CD8;B3GLCT_CD19;B3GLCT_TR;B3GLCT_RE	1	1	5	5	0
1772	PROSER1	6660711;1260575	CD4;CD8;CD19	PROSER1_CD4;PROSER1_CD8;PROSER1_CD19	1	2	3	5	0
1773	COG6	5420376	CD4;CD8;IL;TR;RE	COG6_CD4;COG6_CD8;COG6_IL;COG6_TR;COG6_RE	1	1	5	10	0
1774	EPSTI1	5700725	CD4;CD8;CD14;CD15;CD19	EPSTI1_CD4;EPSTI1_CD8;EPSTI1_CD14;EPSTI1_CD15;EPSTI1_CD19	1	1	5	7	0
1775	DNAJC15	2190707	CD4;CD8;CD14;CD19;PLA;IL;TR;RE	DNAJC15_CD4;DNAJC15_CD8;DNAJC15_CD14;DNAJC15_CD19;DNAJC15_PLA;DNAJC15_IL;DNAJC15_TR;DNAJC15_RE	1	1	8	5	0
1776	ESD	2680471	CD4;CD8;CD19	ESD_CD4;ESD_CD8;ESD_CD19	1	1	3	3	0
1777	MED4	1710132	CD4;CD8;CD14;CD15;CD19;PLA;IL;TR;RE	MED4_CD4;MED4_CD8;MED4_CD14;MED4_CD15;MED4_CD19;MED4_PLA;MED4_IL;MED4_TR;MED4_RE	1	1	9	7	0
1778	EBPL	5490477;6380259	CD4;CD8;CD19;IL;TR;RE;CD14;CD15	EBPL_CD4;EBPL_CD8;EBPL_CD19;EBPL_IL;EBPL_TR;EBPL_RE;EBPL_CD14;EBPL_CD15	1	2	8	34	0
1779	TBC1D4	7650669	CD4;CD8	TBC1D4_CD4;TBC1D4_CD8	1	1	2	1	0
1780	GPR180	3180563	CD4;CD8;CD14;CD19;IL;TR;RE	GPR180_CD4;GPR180_CD8;GPR180_CD14;GPR180_CD19;GPR180_IL;GPR180_TR;GPR180_RE	1	1	7	14	0
1781	ABCC4	2450201;6110181	CD4	ABCC4_CD4	1	2	1	1	0
1782	DOCK9-AS2	7610458;7380240	CD4;CD8	DOCK9-AS2_CD4;DOCK9-AS2_CD8	1	2	2	5	0
1783	GGACT	4760377	CD4;CD8;CD14;CD19;TR	GGACT_CD4;GGACT_CD8;GGACT_CD14;GGACT_CD19;GGACT_TR	1	1	5	9	0
1784	TMTC4	2850382;1780133	CD4;CD8;RE;CD14;IL;TR	TMTC4_CD4;TMTC4_CD8;TMTC4_RE;TMTC4_CD14;TMTC4_IL;TMTC4_TR	1	2	6	8	0
1785	BIVM	4220270;1090367	CD4;CD8	BIVM_CD4;BIVM_CD8	1	2	2	2	0
1786	TNFSF13B	4900435;6840020	CD4;CD8	TNFSF13B_CD4;TNFSF13B_CD8	1	2	2	5	0
1787	NAXD	4060327	CD4;CD8;CD14	NAXD_CD4;NAXD_CD8;NAXD_CD14	1	1	3	3	0
1788	ANKRD10	6900674;4540689	CD4;CD8;CD14;IL	ANKRD10_CD4;ANKRD10_CD8;ANKRD10_CD14;ANKRD10_IL	1	2	4	8	0
1789	ARHGEF7	510554	CD4;CD8;CD19	ARHGEF7_CD4;ARHGEF7_CD8;ARHGEF7_CD19	1	1	3	3	0
1790	MCF2L-AS1	4220184;7560292	CD4;CD8;TR;RE	MCF2L-AS1_CD4;MCF2L-AS1_CD8;MCF2L-AS1_TR;MCF2L-AS1_RE	1	2	4	2	3
1791	TMCO3	1410020	CD4;CD8	TMCO3_CD4;TMCO3_CD8	1	1	2	1	0
1792	RPPH1	2260309	CD4;CD8;CD14;CD19;TR	RPPH1_CD4;RPPH1_CD8;RPPH1_CD14;RPPH1_CD19;RPPH1_TR	1	1	5	8	0
1793	OSGEP	150176	CD4;CD8;CD14;CD19;TR	OSGEP_CD4;OSGEP_CD8;OSGEP_CD14;OSGEP_CD19;OSGEP_TR	1	1	5	6	0
1794	DAD1	4220181	CD4;CD8;CD14;CD19;CD15	DAD1_CD4;DAD1_CD8;DAD1_CD14;DAD1_CD19;DAD1_CD15	1	1	5	7	0
1795	MRPL52	1240360	CD4;CD8;CD14;CD19;IL;TR;RE	MRPL52_CD4;MRPL52_CD8;MRPL52_CD14;MRPL52_CD19;MRPL52_IL;MRPL52_TR;MRPL52_RE	1	1	7	11	0
1796	SLC7A8	4860537	CD4;CD8	SLC7A8_CD4;SLC7A8_CD8	1	1	2	1	0
1797	NGDN	2070730;5910138	CD4;CD8;CD14	NGDN_CD4;NGDN_CD8;NGDN_CD14	1	2	3	8	0
1798	DHRS1	1470017	CD4;CD8;CD14;CD19;TR;RE	DHRS1_CD4;DHRS1_CD8;DHRS1_CD14;DHRS1_CD19;DHRS1_TR;DHRS1_RE	1	1	6	10	0
1799	G2E3	2850364	CD4;CD8	G2E3_CD4;G2E3_CD8	1	1	2	1	0
1800	SCFD1	1770368	CD4;CD8;CD14;CD15;CD19;IL;TR;RE	SCFD1_CD4;SCFD1_CD8;SCFD1_CD14;SCFD1_CD15;SCFD1_CD19;SCFD1_IL;SCFD1_TR;SCFD1_RE	1	1	8	15	0
1801	EAPP	10452	CD4;CD8;CD14;CD19;IL;TR;RE	EAPP_CD4;EAPP_CD8;EAPP_CD14;EAPP_CD19;EAPP_IL;EAPP_TR;EAPP_RE	1	1	7	14	0
1802	TMX1	4880324	CD4;CD8;CD19	TMX1_CD4;TMX1_CD8;TMX1_CD19	1	1	3	3	0
1803	PTGDR	2810471;6940274	CD4;CD8	PTGDR_CD4;PTGDR_CD8	1	2	2	3	0
1804	GCH1	240053	CD4;CD8;CD15	GCH1_CD4;GCH1_CD8;GCH1_CD15	1	1	3	2	0
1805	PELI2	3840491	CD4;CD8	PELI2_CD4;PELI2_CD8	1	1	2	1	0
1806	PLEKHG3	4010397	CD4;CD8;CD14;PLA	PLEKHG3_CD4;PLEKHG3_CD8;PLEKHG3_CD14;PLEKHG3_PLA	1	1	4	6	0
1807	CHURC1	6370612	CD4;CD8;CD14;CD15;CD19;PLA;IL;TR;RE	CHURC1_CD4;CHURC1_CD8;CHURC1_CD14;CHURC1_CD15;CHURC1_CD19;CHURC1_PLA;CHURC1_IL;CHURC1_TR;CHURC1_RE	1	1	9	3	0
1808	FUT8	3870497	CD4;CD8	FUT8_CD4;FUT8_CD8	1	1	2	1	0
1809	MED6	7200598	CD4;CD8	MED6_CD4;MED6_CD8	1	1	2	1	0
1810	DCAF4	940129	CD4;CD8;CD14	DCAF4_CD4;DCAF4_CD8;DCAF4_CD14	1	1	3	2	0
1811	ZNF410	1820097	CD4;CD8;CD19;CD15	ZNF410_CD4;ZNF410_CD8;ZNF410_CD19;ZNF410_CD15	1	1	4	3	1
1812	ALDH6A1	7100274	CD4;CD8;CD19;TR;RE	ALDH6A1_CD4;ALDH6A1_CD8;ALDH6A1_CD19;ALDH6A1_TR;ALDH6A1_RE	1	1	5	6	0
1813	ANGEL1	5550086	CD4;CD8;CD19	ANGEL1_CD4;ANGEL1_CD8;ANGEL1_CD19	1	1	3	3	0
1814	IRF2BPL	5290626	CD4;CD8;CD14;CD15;CD19;IL;TR;RE	IRF2BPL_CD4;IRF2BPL_CD8;IRF2BPL_CD14;IRF2BPL_CD15;IRF2BPL_CD19;IRF2BPL_IL;IRF2BPL_TR;IRF2BPL_RE	1	1	8	8	0
1815	CIPC	7050204;380379	CD4;CD8;CD19;CD14	CIPC_CD4;CIPC_CD8;CIPC_CD19;CIPC_CD14	1	2	4	12	0
1816	VIPAS39	6110538	CD4;CD8;CD19	VIPAS39_CD4;VIPAS39_CD8;VIPAS39_CD19	1	1	3	2	0
1817	GALC	3440491	CD4;CD8;CD19	GALC_CD4;GALC_CD8;GALC_CD19	1	1	3	2	0
1818	CPSF2	1430110;3830204	CD4;CD8;CD14;CD19;CD15	CPSF2_CD4;CPSF2_CD8;CPSF2_CD14;CPSF2_CD19;CPSF2_CD15	1	2	5	13	0
1819	UBR7	3290209;6100576	CD4;CD8;CD14;CD15;CD19;IL;TR;RE	UBR7_CD4;UBR7_CD8;UBR7_CD14;UBR7_CD15;UBR7_CD19;UBR7_IL;UBR7_TR;UBR7_RE	1	2	8	17	19
1820	DDX24	1010735	CD4;CD8;CD19;IL;TR;RE	DDX24_CD4;DDX24_CD8;DDX24_CD19;DDX24_IL;DDX24_TR;DDX24_RE	1	1	6	13	0
1821	GLRX5	2030484	CD4;CD8;CD14;CD15;CD19;IL;TR;RE	GLRX5_CD4;GLRX5_CD8;GLRX5_CD14;GLRX5_CD15;GLRX5_CD19;GLRX5_IL;GLRX5_TR;GLRX5_RE	1	1	8	17	0
1822	C14orf132	730358	CD4;CD8	C14orf132_CD4;C14orf132_CD8	1	1	2	1	0
1823	GSKIP	5700301;5890608	CD4;CD8;CD14;CD15;CD19	GSKIP_CD4;GSKIP_CD8;GSKIP_CD14;GSKIP_CD15;GSKIP_CD19	1	2	5	19	0
1824	CCDC85C	50543	CD4;CD8	CCDC85C_CD4;CCDC85C_CD8	1	1	2	1	0
1825	C14orf2	2100341	CD4;CD8;CD14;CD19;PLA	C14orf2_CD4;C14orf2_CD8;C14orf2_CD14;C14orf2_CD19;C14orf2_PLA	1	1	5	6	0
1826	INF2	2140360;3060646;4920474	CD4;CD8;CD14;CD19;PLA;TR;RE	INF2_CD4;INF2_CD8;INF2_CD14;INF2_CD19;INF2_PLA;INF2_TR;INF2_RE	1	3	7	18	0
1827	SIVA1	5550673;1450477	CD4;CD19	SIVA1_CD4;SIVA1_CD19	1	2	2	1	1
1828	CDCA4	290333;7610494	CD4;CD8	CDCA4_CD4;CDCA4_CD8	1	2	2	4	0
1829	NUDT14	110092	CD4;CD8;CD14;CD19;IL;TR;RE	NUDT14_CD4;NUDT14_CD8;NUDT14_CD14;NUDT14_CD19;NUDT14_IL;NUDT14_TR;NUDT14_RE	1	1	7	14	0
1830	CRIP2	5340246	CD4;CD8	CRIP2_CD4;CRIP2_CD8	1	1	2	1	0
1831	NIPA2	4670020	CD4;CD8;CD14;CD19	NIPA2_CD4;NIPA2_CD8;NIPA2_CD14;NIPA2_CD19	1	1	4	5	0
1832	HERC2	6130674	CD4;CD8;CD14;CD19	HERC2_CD4;HERC2_CD8;HERC2_CD14;HERC2_CD19	1	1	4	5	0
1833	MTMR10	3120452	CD4;CD8;CD14;PLA;TR	MTMR10_CD4;MTMR10_CD8;MTMR10_CD14;MTMR10_PLA;MTMR10_TR	1	1	5	8	0
1834	SRP14	3190730;1300072;5670445;5900379;1230220	CD4;CD8;CD14;CD15;CD19;PLA;IL;TR;RE	SRP14_CD4;SRP14_CD8;SRP14_CD14;SRP14_CD15;SRP14_CD19;SRP14_PLA;SRP14_IL;SRP14_TR;SRP14_RE	1	5	9	38	17
1835	LOC100419583	6940605	CD4;CD8;CD14;CD19	LOC100419583_CD4;LOC100419583_CD8;LOC100419583_CD14;LOC100419583_CD19	1	1	4	3	0
1836	SQRDL	6770707	CD4;CD8;CD14;IL	SQRDL_CD4;SQRDL_CD8;SQRDL_CD14;SQRDL_IL	1	1	4	6	0
1837	DUT	6330494;6280242	CD4;CD8;CD14;CD19	DUT_CD4;DUT_CD8;DUT_CD14;DUT_CD19	1	2	4	12	10
1838	EID1	4220086	CD4;CD8;CD14	EID1_CD4;EID1_CD8;EID1_CD14	1	1	3	1	0
1839	GALK2	4070706	CD4;CD8;CD14	GALK2_CD4;GALK2_CD8;GALK2_CD14	1	1	3	3	0
1840	DTWD1	4060296	CD4;CD8	DTWD1_CD4;DTWD1_CD8	1	1	2	1	0
1841	GNB5	2230408	CD4;CD8;CD19	GNB5_CD4;GNB5_CD8;GNB5_CD19	1	1	3	3	0
1842	PIGB	2030739	CD4;CD8	PIGB_CD4;PIGB_CD8	1	1	2	1	0
1843	RFX7	2190131	CD4;CD8;CD19	RFX7_CD4;RFX7_CD8;RFX7_CD19	1	1	3	3	0
1844	TPM1	610519;5560246	CD4;CD8;CD19;PLA	TPM1_CD4;TPM1_CD8;TPM1_CD19;TPM1_PLA	1	2	4	15	0
1845	MAP2K1	1050600	CD4;CD8;CD19	MAP2K1_CD4;MAP2K1_CD8;MAP2K1_CD19	1	1	3	3	0
1846	GLCE	2350524	CD4;CD8	GLCE_CD4;GLCE_CD8	1	1	2	1	0
1847	ADPGK	5550619	CD4;CD8	ADPGK_CD4;ADPGK_CD8	1	1	2	1	0
1848	NEO1	4260053	CD4;CD8	NEO1_CD4;NEO1_CD8	1	1	2	1	0
1849	UBE2Q2	830369	CD4;CD8;CD14;CD19	UBE2Q2_CD4;UBE2Q2_CD8;UBE2Q2_CD14;UBE2Q2_CD19	1	1	4	4	0
1850	TSPAN3	4490615;7510025	CD4;CD8;CD14;CD19	TSPAN3_CD4;TSPAN3_CD8;TSPAN3_CD14;TSPAN3_CD19	1	2	4	14	0
1851	DNAJA4	6480091	CD4;CD8;TR	DNAJA4_CD4;DNAJA4_CD8;DNAJA4_TR	1	1	3	3	0
1852	IREB2	6840240	CD4;CD8;CD14;CD15;CD19	IREB2_CD4;IREB2_CD8;IREB2_CD14;IREB2_CD15;IREB2_CD19	1	1	5	10	0
1853	ABHD17C	4150519	CD4;CD8;CD14;CD19	ABHD17C_CD4;ABHD17C_CD8;ABHD17C_CD14;ABHD17C_CD19	1	1	4	6	0
1854	IL16	5080615	CD4;CD8;CD14;CD15;CD19	IL16_CD4;IL16_CD8;IL16_CD14;IL16_CD15;IL16_CD19	1	1	5	9	0
1855	WHAMM	4040019	CD4;CD8	WHAMM_CD4;WHAMM_CD8	1	1	2	1	0
1856	AKAP13	2060341;650050	CD4;CD8;TR;RE	AKAP13_CD4;AKAP13_CD8;AKAP13_TR;AKAP13_RE	1	2	4	6	0
1857	IDH2	4880433	CD4;CD8;CD14;TR	IDH2_CD4;IDH2_CD8;IDH2_CD14;IDH2_TR	1	1	4	3	3
1858	CIB1	4900440	CD4;CD8;CD14;PLA;IL;TR;RE;CD19	CIB1_CD4;CIB1_CD8;CIB1_CD14;CIB1_PLA;CIB1_IL;CIB1_TR;CIB1_RE;CIB1_CD19	1	1	8	15	0
1859	HDDC3	3710673	CD4;CD8;CD19;IL;RE	HDDC3_CD4;HDDC3_CD8;HDDC3_CD19;HDDC3_IL;HDDC3_RE	1	1	5	7	0
1860	SLCO3A1	1440348	CD4;CD8;CD14;CD15	SLCO3A1_CD4;SLCO3A1_CD8;SLCO3A1_CD14;SLCO3A1_CD15	1	1	4	5	0
1861	SYNM	2760735	CD4;CD8;PLA	SYNM_CD4;SYNM_CD8;SYNM_PLA	1	1	3	3	0
1862	LYSMD4	7210487	CD4;CD8	LYSMD4_CD4;LYSMD4_CD8	1	1	2	1	0
1863	LINS1	1010315	CD4;CD8;CD14;CD15;CD19;RE;TR	LINS1_CD4;LINS1_CD8;LINS1_CD14;LINS1_CD15;LINS1_CD19;LINS1_RE;LINS1_TR	1	1	7	11	0
1864	TARSL2	5290047	CD4;CD8	TARSL2_CD4;TARSL2_CD8	1	1	2	1	0
1865	TMEM8A	270129	CD4;CD8;CD14;CD15;CD19;IL;TR;RE	TMEM8A_CD4;TMEM8A_CD8;TMEM8A_CD14;TMEM8A_CD15;TMEM8A_CD19;TMEM8A_IL;TMEM8A_TR;TMEM8A_RE	1	1	8	15	0
1866	UBE2I	2030730	CD4;CD8;CD15;CD19;TR;CD14;RE	UBE2I_CD4;UBE2I_CD8;UBE2I_CD15;UBE2I_CD19;UBE2I_TR;UBE2I_CD14;UBE2I_RE	1	1	7	10	0
1867	TMEM204	2850600;160070	CD4;CD8;CD19	TMEM204_CD4;TMEM204_CD8;TMEM204_CD19	1	2	3	10	0
1868	FAHD1	650563	CD4;CD8;CD14;CD19;IL;TR;RE	FAHD1_CD4;FAHD1_CD8;FAHD1_CD14;FAHD1_CD19;FAHD1_IL;FAHD1_TR;FAHD1_RE	1	1	7	12	0
1869	RPS2	4590576;130224;6580605	CD4;CD8;CD14;CD19	RPS2_CD4;RPS2_CD8;RPS2_CD14;RPS2_CD19	1	3	4	5	0
1870	IL32	3440754;1400274	CD4;CD8	IL32_CD4;IL32_CD8	1	2	2	2	0
1871	TIGD7	4640438	CD4;CD8;CD14	TIGD7_CD4;TIGD7_CD8;TIGD7_CD14	1	1	3	3	0
1872	NMRAL1	540524	CD4;CD8;CD14;CD19	NMRAL1_CD4;NMRAL1_CD8;NMRAL1_CD14;NMRAL1_CD19	1	1	4	6	0
1873	NAGPA	6400630	CD4;CD8;CD14;CD19;IL	NAGPA_CD4;NAGPA_CD8;NAGPA_CD14;NAGPA_CD19;NAGPA_IL	1	1	5	9	0
1874	EEF2KMT	580026	CD4;CD8;CD14;CD19;TR	EEF2KMT_CD4;EEF2KMT_CD8;EEF2KMT_CD14;EEF2KMT_CD19;EEF2KMT_TR	1	1	5	6	0
1875	C16orf72	3180450	CD4;CD8;CD14;CD15;CD19;IL;TR;RE	C16orf72_CD4;C16orf72_CD8;C16orf72_CD14;C16orf72_CD15;C16orf72_CD19;C16orf72_IL;C16orf72_TR;C16orf72_RE	1	1	8	18	0
1876	RMI2	4540072	CD4;CD8;CD19	RMI2_CD4;RMI2_CD8;RMI2_CD19	1	1	3	3	0
1877	FOPNL	6520497	CD4;CD8	FOPNL_CD4;FOPNL_CD8	1	1	2	1	0
1878	GDE1	6520075	CD4;CD8;CD14;CD15;TR;RE	GDE1_CD4;GDE1_CD8;GDE1_CD14;GDE1_CD15;GDE1_TR;GDE1_RE	1	1	6	10	0
1879	TMEM159	2000431	CD4;CD8;CD14;PLA;IL;TR;RE	TMEM159_CD4;TMEM159_CD8;TMEM159_CD14;TMEM159_PLA;TMEM159_IL;TMEM159_TR;TMEM159_RE	1	1	7	11	3
1880	CDR2	2140228	CD4;CD8	CDR2_CD4;CDR2_CD8	1	1	2	1	0
1881	DCTN5	5130468	CD4;CD8;CD14;CD15;CD19;IL;TR;RE	DCTN5_CD4;DCTN5_CD8;DCTN5_CD14;DCTN5_CD15;DCTN5_CD19;DCTN5_IL;DCTN5_TR;DCTN5_RE	1	1	8	7	0
1882	PRKCB	4490373;2190411;3460564;5090563;6840615	CD4;CD8	PRKCB_CD4;PRKCB_CD8	1	5	2	20	0
1883	LCMT1	6550082;2810669;3930376	CD4;CD8;TR;RE	LCMT1_CD4;LCMT1_CD8;LCMT1_TR;LCMT1_RE	1	3	4	19	0
1884	SBK1	3850767	CD4;CD8	SBK1_CD4;SBK1_CD8	1	1	2	1	0
1885	MVP	3360646;160291	CD4;CD8;CD14	MVP_CD4;MVP_CD8;MVP_CD14	1	2	3	5	0
1886	ITGAL	4180494	CD4;CD8;CD19	ITGAL_CD4;ITGAL_CD8;ITGAL_CD19	1	1	3	3	0
1887	NOD2	940220	CD4;CD8;CD15	NOD2_CD4;NOD2_CD8;NOD2_CD15	1	1	3	1	2
1888	CES1	2680056	CD4;CD8;CD14;CD19	CES1_CD4;CES1_CD8;CES1_CD14;CES1_CD19	1	1	4	3	0
1889	BBS2	870671;1410246	CD4;CD8;CD14;CD15;CD19;IL;TR;RE	BBS2_CD4;BBS2_CD8;BBS2_CD14;BBS2_CD15;BBS2_CD19;BBS2_IL;BBS2_TR;BBS2_RE	1	2	8	20	0
1890	MT1X	6620528	CD4;CD8;CD14	MT1X_CD4;MT1X_CD8;MT1X_CD14	1	1	3	3	0
1891	NUP93	5310068	CD4;CD8	NUP93_CD4;NUP93_CD8	1	1	2	1	0
1892	ZNF319	3180315	CD4;CD8;CD14;CD15	ZNF319_CD4;ZNF319_CD8;ZNF319_CD14;ZNF319_CD15	1	1	4	4	0
1893	CFAP20	5360630	CD4;CD8;CD19	CFAP20_CD4;CFAP20_CD8;CFAP20_CD19	1	1	3	3	0
1894	ZFP90	5900286	CD4;CD8;CD14;CD19;TR	ZFP90_CD4;ZFP90_CD8;ZFP90_CD14;ZFP90_CD19;ZFP90_TR	1	1	5	7	0
1895	UTP4	4200162	CD4;CD8;CD14;CD19;IL;RE	UTP4_CD4;UTP4_CD8;UTP4_CD14;UTP4_CD19;UTP4_IL;UTP4_RE	1	1	6	10	0
1896	WWP2	3800603	CD4;CD8;CD19	WWP2_CD4;WWP2_CD8;WWP2_CD19	1	1	3	3	0
1897	CMTR2	5570615	CD4;CD8;IL;CD14	CMTR2_CD4;CMTR2_CD8;CMTR2_IL;CMTR2_CD14	1	1	4	5	0
1898	RFWD3	5340167	CD4;CD8;CD19	RFWD3_CD4;RFWD3_CD8;RFWD3_CD19	1	1	3	2	0
1899	MLKL	4560541;2710328;5810022	CD4;CD8;CD15;CD19;PLA;IL	MLKL_CD4;MLKL_CD8;MLKL_CD15;MLKL_CD19;MLKL_PLA;MLKL_IL	1	3	6	19	8
1900	CFDP1	6200494	CD4;CD8;CD14	CFDP1_CD4;CFDP1_CD8;CFDP1_CD14	1	1	3	3	0
1901	MON1B	5310674	CD4;CD8;CD14;CD15;TR	MON1B_CD4;MON1B_CD8;MON1B_CD14;MON1B_CD15;MON1B_TR	1	1	5	8	0
1902	NUDT7	4120768	CD4;CD8;CD19;IL;TR;RE;CD15	NUDT7_CD4;NUDT7_CD8;NUDT7_CD19;NUDT7_IL;NUDT7_TR;NUDT7_RE;NUDT7_CD15	1	1	7	15	0
1903	MPHOSPH6	2260703	CD4;CD8;CD14;CD19	MPHOSPH6_CD4;MPHOSPH6_CD8;MPHOSPH6_CD14;MPHOSPH6_CD19	1	1	4	3	0
1904	TAF1C	6380131	CD4;CD8;CD14;CD15;TR;RE	TAF1C_CD4;TAF1C_CD8;TAF1C_CD14;TAF1C_CD15;TAF1C_TR;TAF1C_RE	1	1	6	12	0
1905	KLHL36	2000767	CD4;CD8;CD14;CD15;CD19;TR;RE	KLHL36_CD4;KLHL36_CD8;KLHL36_CD14;KLHL36_CD15;KLHL36_CD19;KLHL36_TR;KLHL36_RE	1	1	7	15	0
1906	ZDHHC7	5360154	CD4;CD8;CD15;CD19;IL;TR;RE	ZDHHC7_CD4;ZDHHC7_CD8;ZDHHC7_CD15;ZDHHC7_CD19;ZDHHC7_IL;ZDHHC7_TR;ZDHHC7_RE	1	1	7	11	0
1907	KIAA0513	5870301	CD4;CD8	KIAA0513_CD4;KIAA0513_CD8	1	1	2	1	0
1908	GINS2	6020735	CD4;CD8;CD19	GINS2_CD4;GINS2_CD8;GINS2_CD19	1	1	3	3	0
1909	MTHFSD	50681	CD4;CD8;CD14;TR;CD19	MTHFSD_CD4;MTHFSD_CD8;MTHFSD_CD14;MTHFSD_TR;MTHFSD_CD19	1	1	5	7	0
1910	KLHDC4	4180176	CD4;CD8;CD14;CD19;IL;TR;RE	KLHDC4_CD4;KLHDC4_CD8;KLHDC4_CD14;KLHDC4_CD19;KLHDC4_IL;KLHDC4_TR;KLHDC4_RE	1	1	7	11	0
1911	CYBA	4070392	CD4;CD8;CD14;CD19;IL;RE	CYBA_CD4;CYBA_CD8;CYBA_CD14;CYBA_CD19;CYBA_IL;CYBA_RE	1	1	6	15	0
1912	APRT	6510603;160746	CD4;CD8;CD14;CD19;RE	APRT_CD4;APRT_CD8;APRT_CD14;APRT_CD19;APRT_RE	1	2	5	12	0
1913	TRAPPC2L	1450082;5810598	CD4;CD8;CD14;CD15;CD19;IL;TR;RE	TRAPPC2L_CD4;TRAPPC2L_CD8;TRAPPC2L_CD14;TRAPPC2L_CD15;TRAPPC2L_CD19;TRAPPC2L_IL;TRAPPC2L_TR;TRAPPC2L_RE	1	2	8	21	20
1914	SPG7	4810274;6280360	CD4;CD8;CD19;IL;TR;RE	SPG7_CD4;SPG7_CD8;SPG7_CD19;SPG7_IL;SPG7_TR;SPG7_RE	1	2	6	16	16
1915	C17orf97	2640142;4640161	CD4;CD8;CD14;CD15;CD19;IL;TR;RE	C17orf97_CD4;C17orf97_CD8;C17orf97_CD14;C17orf97_CD15;C17orf97_CD19;C17orf97_IL;C17orf97_TR;C17orf97_RE	1	2	8	13	0
1916	TIMM22	3390373	CD4;CD8;CD14;CD15;CD19;PLA;IL;TR;RE	TIMM22_CD4;TIMM22_CD8;TIMM22_CD14;TIMM22_CD15;TIMM22_CD19;TIMM22_PLA;TIMM22_IL;TIMM22_TR;TIMM22_RE	1	1	9	10	0
1917	RPA1	3120671;780022	CD4;CD8	RPA1_CD4;RPA1_CD8	1	2	2	5	0
1918	SRR	360463	CD4;CD8	SRR_CD4;SRR_CD8	1	1	2	1	0
1919	SPAG7	3440070	CD4;CD8;CD14;CD15;IL;TR;RE;CD19	SPAG7_CD4;SPAG7_CD8;SPAG7_CD14;SPAG7_CD15;SPAG7_IL;SPAG7_TR;SPAG7_RE;SPAG7_CD19	1	1	8	12	0
1920	XAF1	7610440	CD4;CD8;CD14;CD15;CD19	XAF1_CD4;XAF1_CD8;XAF1_CD14;XAF1_CD15;XAF1_CD19	1	1	5	9	0
1921	EIF5A	1850414	CD4;CD8;CD14;CD15;CD19;PLA;IL;TR;RE	EIF5A_CD4;EIF5A_CD8;EIF5A_CD14;EIF5A_CD15;EIF5A_CD19;EIF5A_PLA;EIF5A_IL;EIF5A_TR;EIF5A_RE	1	1	9	15	0
1922	SAT2	1980762	CD4;CD8;CD19	SAT2_CD4;SAT2_CD8;SAT2_CD19	1	1	3	3	0
1923	CYB5D1	6420040	CD4;CD8;CD14;CD19;TR;RE	CYB5D1_CD4;CYB5D1_CD8;CYB5D1_CD14;CYB5D1_CD19;CYB5D1_TR;CYB5D1_RE	1	1	6	10	0
1924	CTC1	4210286;5310181;6370288	CD4;CD8;CD14;CD19;TR	CTC1_CD4;CTC1_CD8;CTC1_CD14;CTC1_CD19;CTC1_TR	1	3	5	22	0
1925	PFAS	3840092	CD4;CD8	PFAS_CD4;PFAS_CD8	1	1	2	1	0
1926	STX8	3130379	CD4;CD8;CD14;CD19;IL;TR;RE	STX8_CD4;STX8_CD8;STX8_CD14;STX8_CD19;STX8_IL;STX8_TR;STX8_RE	1	1	7	17	0
1927	ZNF286A	1050681	CD4;CD8	ZNF286A_CD4;ZNF286A_CD8	1	1	2	1	0
1928	TOP3A	7560014;3890553	CD4;CD14	TOP3A_CD4;TOP3A_CD14	1	2	2	2	0
1929	PRPSAP2	5890669;290112	CD4;CD8;CD19	PRPSAP2_CD4;PRPSAP2_CD8;PRPSAP2_CD19	1	2	3	8	0
1930	GRAP	5270544	CD4;CD8;CD14	GRAP_CD4;GRAP_CD8;GRAP_CD14	1	1	3	3	0
1931	ALDH3A2	1690608;3120196;460746	CD4;CD8;CD14;CD19;IL;TR;RE	ALDH3A2_CD4;ALDH3A2_CD8;ALDH3A2_CD14;ALDH3A2_CD19;ALDH3A2_IL;ALDH3A2_TR;ALDH3A2_RE	1	3	7	15	3
1932	POLDIP2	7200356	CD4;CD8;CD14;CD19;IL;RE	POLDIP2_CD4;POLDIP2_CD8;POLDIP2_CD14;POLDIP2_CD19;POLDIP2_IL;POLDIP2_RE	1	1	6	8	0
1933	NUFIP2	5690113	CD4;CD8;CD14;TR;CD15;IL;RE	NUFIP2_CD4;NUFIP2_CD8;NUFIP2_CD14;NUFIP2_TR;NUFIP2_CD15;NUFIP2_IL;NUFIP2_RE	1	1	7	8	0
1934	SSH2	2810468	CD4;CD8;CD14;CD15	SSH2_CD4;SSH2_CD8;SSH2_CD14;SSH2_CD15	1	1	4	5	0
1935	EVI2A	4590224	CD4;CD8;CD19	EVI2A_CD4;EVI2A_CD8;EVI2A_CD19	1	1	3	2	0
1936	NLE1	130671	CD4;CD8	NLE1_CD4;NLE1_CD8	1	1	2	1	0
1937	SLFN5	1240725	CD4;CD8	SLFN5_CD4;SLFN5_CD8	1	1	2	1	0
1938	DDX52	6940328	CD4;CD8;CD14;CD15;CD19;PLA;IL;TR;RE	DDX52_CD4;DDX52_CD8;DDX52_CD14;DDX52_CD15;DDX52_CD19;DDX52_PLA;DDX52_IL;DDX52_TR;DDX52_RE	1	1	9	16	7
1939	SMARCE1	2650064	CD4;CD8;CD14;CD15;CD19;PLA;IL;TR;RE	SMARCE1_CD4;SMARCE1_CD8;SMARCE1_CD14;SMARCE1_CD15;SMARCE1_CD19;SMARCE1_PLA;SMARCE1_IL;SMARCE1_TR;SMARCE1_RE	1	1	9	22	0
1940	NT5C3B	3400408	CD4;CD8;CD14;CD19;IL;TR;RE	NT5C3B_CD4;NT5C3B_CD8;NT5C3B_CD14;NT5C3B_CD19;NT5C3B_IL;NT5C3B_TR;NT5C3B_RE	1	1	7	15	0
1941	BECN1	1690379	CD4;CD8;CD14;CD19	BECN1_CD4;BECN1_CD8;BECN1_CD14;BECN1_CD19	1	1	4	6	0
1942	MEOX1	1230594	CD4;CD8	MEOX1_CD4;MEOX1_CD8	1	1	2	1	0
1943	TMEM101	1400397	CD4;CD8;CD14;CD19	TMEM101_CD4;TMEM101_CD8;TMEM101_CD14;TMEM101_CD19	1	1	4	6	0
1944	EFTUD2	6980475	CD4;CD8;CD15;CD19;PLA;CD14	EFTUD2_CD4;EFTUD2_CD8;EFTUD2_CD15;EFTUD2_CD19;EFTUD2_PLA;EFTUD2_CD14	1	1	6	7	1
1945	DCAKD	3890670	CD4;CD8;CD14;CD19;PLA;IL;RE;TR	DCAKD_CD4;DCAKD_CD8;DCAKD_CD14;DCAKD_CD19;DCAKD_PLA;DCAKD_IL;DCAKD_RE;DCAKD_TR	1	1	8	12	0
1946	GOSR2	2600288	CD4;CD8;CD19;CD14	GOSR2_CD4;GOSR2_CD8;GOSR2_CD19;GOSR2_CD14	1	1	4	4	0
1947	MRPL10	6180154	CD4;CD8;CD14	MRPL10_CD4;MRPL10_CD8;MRPL10_CD14	1	1	3	2	0
1948	SKAP1	4220053;5870192	CD4;CD8	SKAP1_CD4;SKAP1_CD8	1	2	2	6	0
1949	SPATA20	5050520	CD4;CD8;CD14;CD19;IL	SPATA20_CD4;SPATA20_CD8;SPATA20_CD14;SPATA20_CD19;SPATA20_IL	1	1	5	7	0
1950	ABCC3	270615	CD4;CD8;CD19;PLA;IL;TR;RE	ABCC3_CD4;ABCC3_CD8;ABCC3_CD19;ABCC3_PLA;ABCC3_IL;ABCC3_TR;ABCC3_RE	1	1	7	16	0
1951	NME1	1820504;7560673	CD4;CD8;CD14;CD19;RE	NME1_CD4;NME1_CD8;NME1_CD14;NME1_CD19;NME1_RE	1	2	5	20	0
1952	C17orf67	60661	CD4;CD8	C17orf67_CD4;C17orf67_CD8	1	1	2	1	0
1953	MSX2P1	5130132;7050735	CD4;CD8	MSX2P1_CD4;MSX2P1_CD8	1	2	2	2	0
1954	HEATR6	2000220	CD4;CD8;CD14;CD19;TR;RE	HEATR6_CD4;HEATR6_CD8;HEATR6_CD14;HEATR6_CD19;HEATR6_TR;HEATR6_RE	1	1	6	9	0
1955	GNA13	6650161;3800730	CD4;CD8;CD19;PLA	GNA13_CD4;GNA13_CD8;GNA13_CD19;GNA13_PLA	1	2	4	16	0
1956	SDK2	3180010	CD4;CD8;CD19	SDK2_CD4;SDK2_CD8;SDK2_CD19	1	1	3	3	0
1957	UBALD2	520278	CD4;CD8;CD14;CD15;CD19;TR;RE	UBALD2_CD4;UBALD2_CD8;UBALD2_CD14;UBALD2_CD15;UBALD2_CD19;UBALD2_TR;UBALD2_RE	1	1	7	12	0
1958	MXRA7	3990403;4480176	CD4;CD8;IL;TR;RE	MXRA7_CD4;MXRA7_CD8;MXRA7_IL;MXRA7_TR;MXRA7_RE	1	2	5	12	0
1959	TMC8	5560133	CD4;CD8	TMC8_CD4;TMC8_CD8	1	1	2	1	0
1960	TIMP2	780270	CD4;CD8;CD19	TIMP2_CD4;TIMP2_CD8;TIMP2_CD19	1	1	3	3	0
1961	SGSH	1340538	CD4;CD8;CD14;CD19;TR;RE	SGSH_CD4;SGSH_CD8;SGSH_CD14;SGSH_CD19;SGSH_TR;SGSH_RE	1	1	6	8	0
1962	FAAP100	4540064	CD4;CD8;CD19	FAAP100_CD4;FAAP100_CD8;FAAP100_CD19	1	1	3	2	0
1963	OXLD1	940300	CD4;CD8	OXLD1_CD4;OXLD1_CD8	1	1	2	1	0
1964	FASN	5310634	CD4;CD8;CD14	FASN_CD4;FASN_CD8;FASN_CD14	1	1	3	3	0
1965	WDR45B	2600646	CD4;CD8;CD14;CD19	WDR45B_CD4;WDR45B_CD8;WDR45B_CD14;WDR45B_CD19	1	1	4	6	0
1966	FN3KRP	4010021	CD4;CD8;CD14;CD19;PLA;IL;TR;RE	FN3KRP_CD4;FN3KRP_CD8;FN3KRP_CD14;FN3KRP_CD19;FN3KRP_PLA;FN3KRP_IL;FN3KRP_TR;FN3KRP_RE	1	1	8	12	0
1967	USP14	2490382;5670482	CD4;CD8;CD14;CD19;IL	USP14_CD4;USP14_CD8;USP14_CD14;USP14_CD19;USP14_IL	1	2	5	13	0
1968	ENOSF1	2710358	CD4;CD8;IL;TR;RE	ENOSF1_CD4;ENOSF1_CD8;ENOSF1_IL;ENOSF1_TR;ENOSF1_RE	1	1	5	8	0
1969	METTL4	730110	CD4;CD8;CD19	METTL4_CD4;METTL4_CD8;METTL4_CD19	1	1	3	3	0
1970	LPIN2	510224;7650138	CD4;CD8;CD15	LPIN2_CD4;LPIN2_CD8;LPIN2_CD15	1	2	3	5	0
1971	MYL12A	4730392	CD4;CD8;CD15;CD19;IL;TR;RE	MYL12A_CD4;MYL12A_CD8;MYL12A_CD15;MYL12A_CD19;MYL12A_IL;MYL12A_TR;MYL12A_RE	1	1	7	15	0
1972	DLGAP1-AS1	3130332	CD4;CD8;CD15;CD19;TR	DLGAP1-AS1_CD4;DLGAP1-AS1_CD8;DLGAP1-AS1_CD15;DLGAP1-AS1_CD19;DLGAP1-AS1_TR	1	1	5	7	0
1973	LINC00667	3450615	CD4;CD8;CD14;CD19;IL;TR;RE	LINC00667_CD4;LINC00667_CD8;LINC00667_CD14;LINC00667_CD19;LINC00667_IL;LINC00667_TR;LINC00667_RE	1	1	7	13	0
1974	TWSG1	940041;4010451	CD4;CD8;PLA;IL;CD14;RE	TWSG1_CD4;TWSG1_CD8;TWSG1_PLA;TWSG1_IL;TWSG1_CD14;TWSG1_RE	1	2	6	5	1
1975	MPPE1	360053	CD4;CD8;CD14;CD15;CD19;IL;TR;RE	MPPE1_CD4;MPPE1_CD8;MPPE1_CD14;MPPE1_CD15;MPPE1_CD19;MPPE1_IL;MPPE1_TR;MPPE1_RE	1	1	8	14	0
1976	IMPA2	2340241	CD4;CD8;CD19	IMPA2_CD4;IMPA2_CD8;IMPA2_CD19	1	1	3	3	0
1977	SPIRE1	5690246	CD4;CD8;CD19	SPIRE1_CD4;SPIRE1_CD8;SPIRE1_CD19	1	1	3	2	0
1978	RIOK3	360187	CD4;CD8;CD19;PLA;RE;TR	RIOK3_CD4;RIOK3_CD8;RIOK3_CD19;RIOK3_PLA;RIOK3_RE;RIOK3_TR	1	1	6	6	0
1979	DSC1	6860259;4050328	CD4;CD8	DSC1_CD4;DSC1_CD8	1	2	2	6	0
1980	ZNF271P	3180189	CD4;CD8;CD14;CD19;RE	ZNF271P_CD4;ZNF271P_CD8;ZNF271P_CD14;ZNF271P_CD19;ZNF271P_RE	1	1	5	8	0
1981	TPGS2	2690541	CD4;CD8;CD14;CD19;TR;RE;IL	TPGS2_CD4;TPGS2_CD8;TPGS2_CD14;TPGS2_CD19;TPGS2_TR;TPGS2_RE;TPGS2_IL	1	1	7	10	0
1982	KIAA1328	7560022	CD4;CD8	KIAA1328_CD4;KIAA1328_CD8	1	1	2	1	0
1983	PSTPIP2	4290368	CD4;CD8;CD15	PSTPIP2_CD4;PSTPIP2_CD8;PSTPIP2_CD15	1	1	3	1	2
1984	RPL17	2000593	CD4;CD8;CD14;CD19;RE	RPL17_CD4;RPL17_CD8;RPL17_CD14;RPL17_CD19;RPL17_RE	1	1	5	8	0
1985	TXNL1	940386	CD4;CD8;CD14;CD19;IL;TR;RE;CD15	TXNL1_CD4;TXNL1_CD8;TXNL1_CD14;TXNL1_CD19;TXNL1_IL;TXNL1_TR;TXNL1_RE;TXNL1_CD15	1	1	8	18	0
1986	FECH	7200315	CD4;CD8;CD14;CD19;IL;TR;RE	FECH_CD4;FECH_CD8;FECH_CD14;FECH_CD19;FECH_IL;FECH_TR;FECH_RE	1	1	7	12	0
1987	PIGN	6980072;3890653	CD4;CD8;CD14;CD19;TR;RE;IL	PIGN_CD4;PIGN_CD8;PIGN_CD14;PIGN_CD19;PIGN_TR;PIGN_RE;PIGN_IL	1	2	7	13	0
1988	CD226	3940754	CD4;CD8;PLA	CD226_CD4;CD226_CD8;CD226_PLA	1	1	3	3	0
1989	GTSCR1	4260372	CD4;CD8	GTSCR1_CD4;GTSCR1_CD8	1	1	2	1	0
1990	CYB5A	2140154	CD4;CD8;CD14	CYB5A_CD4;CYB5A_CD8;CYB5A_CD14	1	1	3	3	0
1991	CNDP2	3390017	CD4;CD8	CNDP2_CD4;CNDP2_CD8	1	1	2	1	0
1992	LINC00909	2120280	CD4;CD8;CD14;CD15;CD19;IL;TR;RE	LINC00909_CD4;LINC00909_CD8;LINC00909_CD14;LINC00909_CD15;LINC00909_CD19;LINC00909_IL;LINC00909_TR;LINC00909_RE	1	1	8	20	0
1993	MBP	1340678;4830204;3780681	CD4;CD8;CD14;CD15;CD19;PLA;IL;TR;RE	MBP_CD4;MBP_CD8;MBP_CD14;MBP_CD15;MBP_CD19;MBP_PLA;MBP_IL;MBP_TR;MBP_RE	1	3	9	39	0
1994	NFATC1	940725	CD4;CD8;CD19	NFATC1_CD4;NFATC1_CD8;NFATC1_CD19	1	1	3	3	0
1995	PQLC1	4640131	CD4;CD8	PQLC1_CD4;PQLC1_CD8	1	1	2	1	0
1996	ATP5D	1110377	CD4;CD8;CD14;RE	ATP5D_CD4;ATP5D_CD8;ATP5D_CD14;ATP5D_RE	1	1	4	4	0
1997	C19orf25	6520113	CD4;CD8;CD14	C19orf25_CD4;C19orf25_CD8;C19orf25_CD14	1	1	3	3	0
1998	MKNK2	940152	CD4;CD8;CD19;IL;TR;RE	MKNK2_CD4;MKNK2_CD8;MKNK2_CD19;MKNK2_IL;MKNK2_TR;MKNK2_RE	1	1	6	8	0
1999	NCLN	4290687	CD4;CD8;CD14;CD19	NCLN_CD4;NCLN_CD8;NCLN_CD14;NCLN_CD19	1	1	4	5	0
[truncated: 7,721 more rows]
