# Supplementary material for: IBD risk loci are enriched in multigenic regulatory modules encompassing putative causative genes
Source: Nat Commun. 2018 Jun 21;9:2427. doi: 10.1038/s41467-018-04365-8 (PMC6013502; doi:10.1038/s41467-018-04365-8)
Supplement: Supplementary file 5 — Supplementary Data 3 [file 41467_2018_4365_MOESM5_ESM.xlsx]

## Sheet: CRM WITH NEGATIVE THETA
Gene	Top_Pair	Theta	Other_Pairs	Other_thetas
FAM134B	CD4_CD14	-0.99	CD4_CD15,CD8_CD14,CD4_CD14,CD8_CD14,CD8_CD15,CD4_CD15,CD4_CD14,CD8_CD15,CD8_CD14	-0.96,-0.96,-0.93,-0.93,-0.93,-0.91,-0.89,-0.71,-0.7
PNKD	CD14_PLA	-0.99	CD14_TR,CD14_RE,CD14_IL	-0.82,-0.81,-0.65
ZFAND2A	PLA_RE	-0.98	PLA_TR,CD15_PLA,PLA_IL,CD8_PLA,CD4_PLA,CD14_PLA,CD19_PLA	-0.96,-0.94,-0.94,-0.91,-0.9,-0.9,-0.68
MCOLN2	CD19_TR	-0.98	CD19_RE,CD8_RE,CD4_TR,CD8_TR,CD4_RE	-0.96,-0.94,-0.92,-0.91,-0.88
RBL2	CD8_CD14	-0.97	CD8_TR	-0.9
LEPROTL1	CD14_TR	-0.97	CD14_RE,CD14_IL	-0.96,-0.79
DHRS7	PLA_RE	-0.97	PLA_TR	-0.89
ADPRM	CD4_CD15	-0.96	CD15_CD19,CD19_RE,CD4_RE,CD8_CD15,CD8_RE	-0.96,-0.94,-0.89,-0.86,-0.82
PSTPIP2	CD4_CD15	-0.96	CD8_CD15	-0.95
EIF2B2	CD8_PLA	-0.96	CD4_PLA,CD19_PLA,CD14_PLA,PLA_IL,PLA_TR,PLA_RE	-0.94,-0.94,-0.92,-0.92,-0.92,-0.88
NELL2	CD4_IL	-0.96	CD4_TR	-0.82
COMTD1	CD8_TR	-0.96	CD4_TR,CD8_RE,CD4_RE	-0.95,-0.85,-0.8
GSTA1	PLA_TR	-0.96	PLA_RE,PLA_IL	-0.95,-0.93
ATIC	CD4_CD14	-0.95	CD8_CD14,CD14_IL	-0.91,-0.65
GSTP1	CD8_CD14	-0.95	CD4_CD14	-0.88
MRPL51	CD4_CD14	-0.95	CD8_CD14	-0.95
DHX32	CD4_TR	-0.95	CD8_TR,CD19_TR,CD4_RE,CD8_RE,CD19_RE	-0.9,-0.88,-0.8,-0.75,-0.71
ADCK2	CD14_RE	-0.95	CD8_RE,CD19_RE,CD4_RE	-0.9,-0.9,-0.77
C7orf25	CD8_PLA	-0.95	CD14_PLA,CD15_PLA	-0.9,-0.89
C19orf53	CD8_PLA	-0.94	CD8_CD15,CD4_PLA,CD4_CD15	-0.92,-0.91,-0.87
DDX52	CD4_PLA	-0.94	PLA_TR,CD19_PLA,PLA_RE,PLA_IL,CD15_PLA,CD14_PLA,CD8_PLA	-0.9,-0.84,-0.84,-0.73,-0.71,-0.65,-0.62
VPS37C	CD4_IL	-0.94	CD8_IL	-0.9
HTATIP2	PLA_TR	-0.94	PLA_RE,CD8_PLA,CD14_TR	-0.75,-0.64,-0.64
TSTD1	CD14_CD15	-0.94	CD15_CD19	-0.84
DNASE2	CD15_IL	-0.94	CD15_TR,CD15_RE,CD14_IL,CD14_TR,CD14_RE	-0.9,-0.87,-0.77,-0.7,-0.65
SH3BGRL3	CD14_TR	-0.94	CD14_RE	-0.68
PAM	CD15_TR	-0.94	CD15_RE,CD14_TR,CD14_RE	-0.9,-0.89,-0.88
CCDC25	CD14_TR	-0.94	CD15_TR,CD15_RE,CD14_RE,CD14_TR	-0.88,-0.88,-0.7,-0.67
STX2	CD4_CD15	-0.93	CD14_CD15,CD8_CD15,CD8_CD15,CD14_CD15,CD4_CD15	-0.91,-0.78,-0.76,-0.76,-0.73
NOD2	CD8_CD15	-0.93	CD4_CD15	-0.7
STARD3NL	CD14_CD15	-0.93	CD14_PLA	-0.83
ZNHIT3	CD15_TR	-0.93	NA	NA
ABHD6	CD14_IL	-0.92	CD8_CD14,CD4_CD14	-0.75,-0.67
TBCA	CD4_TR	-0.92	CD8_TR,CD4_IL,CD8_IL,CD8_CD14,CD4_CD14,CD4_RE,CD8_RE,CD19_TR,CD14_CD19,CD19_IL,CD19_RE	-0.92,-0.88,-0.87,-0.86,-0.85,-0.83,-0.78,-0.75,-0.71,-0.66,-0.65
GIMAP4	CD4_CD14	-0.92	CD4_CD15	-0.7
PACSIN2	CD8_CD15	-0.92	CD4_CD15,CD15_CD19	-0.9,-0.83
ELMO1	CD8_IL	-0.92	CD4_IL,CD8_TR,CD4_TR	-0.85,-0.81,-0.74
PSMG1	CD19_TR	-0.92	CD19_IL,CD19_TR,CD8_RE,CD8_IL,CD19_RE,CD19_RE,CD8_TR,CD19_IL,CD14_CD19,CD8_CD14,CD4_TR,CD4_RE,CD4_IL,CD4_IL,CD8_TR,CD4_TR,CD8_IL	-0.91,-0.91,-0.89,-0.88,-0.88,-0.88,-0.87,-0.87,-0.82,-0.77,-0.72,-0.67,-0.66,-0.65,-0.65,-0.62,-0.62
KIFAP3	PLA_RE	-0.92	PLA_TR,CD4_RE,CD4_TR	-0.83,-0.73,-0.72
ADCY3	CD4_IL	-0.91	CD4_RE,CD8_IL,CD8_RE,CD8_TR,CD4_CD14,CD8_CD14,CD4_TR,CD8_PLA	-0.88,-0.87,-0.87,-0.86,-0.85,-0.84,-0.82,-0.67
SESN1	CD4_CD14	-0.91	NA	NA
OCEL1	CD4_CD15	-0.91	CD4_IL,CD4_TR,CD4_RE,CD8_CD15,CD8_IL,CD8_RE,CD8_TR,CD15_CD19,CD19_RE,CD19_IL,CD19_TR	-0.9,-0.89,-0.89,-0.86,-0.86,-0.84,-0.83,-0.8,-0.76,-0.75,-0.72
CHI3L2	CD4_CD19	-0.91	NA	NA
TIFA	CD4_CD19	-0.91	CD14_CD19	-0.72
RPIA	CD4_PLA	-0.91	CD8_PLA	-0.75
HEBP1	CD4_PLA	-0.91	PLA_RE,CD8_PLA,PLA_TR,CD19_PLA,CD14_PLA,CD15_PLA	-0.91,-0.9,-0.9,-0.89,-0.76,-0.68
RABAC1	CD8_TR	-0.91	CD19_TR,CD4_TR	-0.91,-0.86
MAPK13	CD14_IL	-0.91	CD14_RE,CD14_TR	-0.87,-0.79
RABGAP1L	CD15_PLA	-0.91	NA	NA
BTNL3	CD15_IL	-0.91	CD15_TR	-0.84
CDK2AP1	PLA_IL	-0.9	PLA_RE,CD4_PLA,CD8_PLA,CD14_PLA,PLA_TR	-0.89,-0.83,-0.83,-0.82,-0.79
OPN3	CD14_RE	-0.9	CD14_IL,CD14_RE,CD8_RE,CD8_IL,CD4_IL,CD4_RE	-0.86,-0.84,-0.82,-0.79,-0.7,-0.69
ATPAF1	CD8_TR	-0.9	NA	NA
SLC20A2	CD8_RE	-0.9	CD8_TR	-0.88
CHD1L	CD14_PLA	-0.9	NA	NA
ARNTL	CD8_CD15	-0.89	CD4_CD15,CD8_CD14,CD4_CD14	-0.77,-0.73,-0.61
DENND6B	CD4_CD19	-0.89	CD14_CD19,CD8_CD19,CD14_PLA,CD8_PLA,CD4_PLA	-0.86,-0.76,-0.74,-0.7,-0.66
RIMS3	CD8_TR	-0.89	CD8_RE,CD4_TR,CD4_RE	-0.84,-0.82,-0.81
CNPPD1	CD14_CD19	-0.89	CD15_CD19	-0.71
IMP4	CD14_TR	-0.89	CD14_IL	-0.72
TMBIM4	CD4_PLA	-0.88	PLA_TR,CD8_PLA,CD19_PLA,PLA_RE,PLA_IL,CD14_PLA	-0.88,-0.87,-0.87,-0.83,-0.81,-0.77
NDFIP1	CD8_PLA	-0.88	CD14_PLA	-0.76
C17orf58	CD8_IL	-0.88	NA	NA
POLE3	CD15_CD19	-0.88	CD14_CD15	-0.82
PCTP	CD15_PLA	-0.88	NA	NA
RPA2	CD4_CD14	-0.87	CD8_CD14,CD8_CD15,CD4_CD15	-0.84,-0.8,-0.77
DNAJB6	CD4_CD15	-0.87	CD8_CD15,CD15_CD19,CD8_CD15,CD4_CD15	-0.83,-0.83,-0.78,-0.74
NDUFA12	CD15_RE	-0.87	CD8_CD15,CD15_CD19,CD4_CD15,CD15_TR	-0.74,-0.72,-0.69,-0.66
CENPW	CD14_CD19	-0.87	NA	NA
LTA4H	CD19_TR	-0.87	CD14_TR	-0.8
ITM2B	PLA_TR	-0.87	CD19_PLA,PLA_RE	-0.82,-0.71
PPM1M	CD4_PLA	-0.86	CD8_PLA	-0.82
CD164	CD19_PLA	-0.86	CD8_PLA,CD14_PLA,CD4_PLA	-0.81,-0.8,-0.74
ACAT2	CD4_TR	-0.86	CD4_RE,CD8_TR,CD8_RE	-0.85,-0.68,-0.67
BLMH	CD4_TR	-0.86	NA	NA
DDT	CD14_RE	-0.86	CD15_RE,CD14_TR,CD15_TR,CD15_IL,CD14_IL,PLA_RE,PLA_TR,PLA_IL,CD19_RE,CD4_RE,CD19_TR,CD4_TR	-0.85,-0.84,-0.84,-0.83,-0.82,-0.79,-0.76,-0.72,-0.63,-0.62,-0.62,-0.61
PPP2R3C	CD14_TR	-0.86	CD14_TR,CD15_TR	-0.74,-0.74
GAB2	IL_RE	-0.86	CD19_RE	-0.82
IDH2	CD14_TR	-0.85	CD8_CD14,CD4_CD14	-0.81,-0.77
TMCO1	CD4_CD15	-0.85	NA	NA
FRG1	CD15_TR	-0.85	CD4_CD15,CD15_RE,CD15_IL,CD8_CD15	-0.84,-0.82,-0.81,-0.73
PRPF19	CD4_TR	-0.85	CD4_RE	-0.84
COMMD7	CD4_TR	-0.85	CD4_RE,CD8_TR	-0.8,-0.69
WDSUB1	CD19_TR	-0.85	CD14_CD19,CD19_RE	-0.81,-0.65
DNM1L	CD14_PLA	-0.85	NA	NA
CRISPLD2	CD14_RE	-0.85	CD15_RE,CD14_TR	-0.77,-0.72
TRPM4	CD14_RE	-0.85	NA	NA
DUT	CD8_CD14	-0.84	CD14_CD19,CD8_CD14,CD4_CD14,CD4_CD14,CD14_CD19	-0.79,-0.78,-0.72,-0.71,-0.69
OAT	CD4_CD15	-0.84	CD8_CD15,CD4_CD15,CD15_CD19,CD8_CD15	-0.84,-0.78,-0.73,-0.64
ACADM	PLA_TR	-0.84	CD8_PLA,CD14_PLA,PLA_RE,CD4_PLA,PLA_IL,CD19_PLA	-0.8,-0.79,-0.78,-0.66,-0.65,-0.64
FAS	CD14_TR	-0.84	CD4_RE,CD4_TR,CD19_RE,CD19_TR,CD8_RE	-0.82,-0.79,-0.68,-0.67,-0.66
ALDOC	CD4_TR	-0.84	CD4_RE,CD19_TR	-0.77,-0.72
SREBF1	CD8_CD15	-0.84	CD8_CD14	-0.74
SELL	CD14_CD19	-0.84	CD19_PLA,CD15_CD19	-0.81,-0.68
C12orf57	CD19_RE	-0.84	CD19_IL,CD14_CD19,CD19_TR	-0.83,-0.8,-0.75
SNRNP25	CD19_TR	-0.84	CD19_RE,CD15_TR,CD15_RE	-0.84,-0.76,-0.71
TOM1L2	PLA_TR	-0.84	NA	NA
TBC1D2B	CD4_TR	-0.83	CD4_IL,CD4_RE	-0.8,-0.69
TOR1B	CD8_TR	-0.82	CD8_CD15,CD8_RE,CD4_TR,CD4_CD15,CD4_RE	-0.78,-0.78,-0.76,-0.75,-0.72
CDC16	CD14_PLA	-0.82	PLA_TR,CD15_PLA,CD4_PLA,CD8_PLA,PLA_RE,PLA_IL,CD4_PLA,CD15_PLA,PLA_TR,PLA_RE,CD8_PLA,PLA_IL	-0.76,-0.75,-0.73,-0.72,-0.72,-0.71,-0.68,-0.68,-0.68,-0.68,-0.67,-0.67
YWHAH	PLA_TR	-0.82	CD8_TR,CD4_TR,CD4_RE,CD8_RE,CD19_TR,CD19_RE	-0.72,-0.7,-0.7,-0.65,-0.61,-0.61
TSPO	CD8_CD14	-0.82	CD14_CD19,CD14_TR	-0.76,-0.68
ACAD8	CD15_TR	-0.82	CD14_CD15	-0.72
C9orf78	CD14_PLA	-0.82	NA	NA
LRRFIP2	CD14_TR	-0.81	CD4_CD14	-0.76
SPAG1	CD8_CD14	-0.81	CD4_CD14	-0.72
MLKL	CD15_CD19	-0.81	CD4_CD15,CD8_CD15,CD15_IL	-0.77,-0.67,-0.61
SLC16A5	CD4_IL	-0.81	NA	NA
DAGLB	CD8_CD15	-0.81	NA	NA
PRMT5	CD15_CD19	-0.81	CD8_CD15	-0.79
C15orf57	CD14_CD15	-0.81	CD15_IL	-0.71
CNDP2	CD15_CD19	-0.81	CD14_CD15	-0.8
PAOX	CD19_PLA	-0.81	CD14_PLA	-0.69
LSM1	CD15_PLA	-0.81	NA	NA
LGALS8	PLA_TR	-0.81	PLA_TR	-0.79
MPZL2	CD14_RE	-0.8	CD4_RE,CD8_RE	-0.74,-0.61
STIM1	CD14_CD15	-0.8	NA	NA
FAM189B	CD19_PLA	-0.8	NA	NA
REEP5	CD19_PLA	-0.8	NA	NA
PNP	PLA_RE	-0.8	NA	NA
NMI	CD4_CD14	-0.79	CD14_CD19,CD8_CD14	-0.76,-0.73
DSTNP2	CD8_TR	-0.79	CD4_TR	-0.76
PPP2R2D	CD8_PLA	-0.79	NA	NA
SLC8B1	CD14_TR	-0.79	CD14_RE	-0.72
SCARB2	CD4_CD15	-0.78	CD15_CD19	-0.63
DMAP1	CD14_IL	-0.78	CD4_IL	-0.76
LYRM1	CD8_CD14	-0.78	NA	NA
THBD	CD14_CD15	-0.78	NA	NA
EFR3A	CD15_RE	-0.78	CD15_TR	-0.76
UFSP2	CD8_TR	-0.77	CD4_TR,CD4_CD15	-0.75,-0.65
MIF	CD15_RE	-0.77	CD15_IL,CD15_TR,CD14_CD15	-0.76,-0.74,-0.62
TMEM50A	PLA_TR	-0.77	PLA_IL,PLA_RE	-0.69,-0.68
TSPAN13	PLA_TR	-0.77	PLA_RE	-0.63
CCNG2	CD8_TR	-0.76	CD4_TR,CD4_RE	-0.72,-0.68
ZFYVE21	PLA_IL	-0.76	PLA_RE	-0.62
NAE1	PLA_RE	-0.74	NA	NA
CCDC109B	CD4_CD14	-0.73	CD4_CD19	-0.68
UPP1	CD15_PLA	-0.73	PLA_RE	-0.66
SLF2	CD8_CD15	-0.72	CD4_CD15	-0.67
TMEM159	PLA_IL	-0.72	CD4_PLA,PLA_TR	-0.71,-0.67
NDUFAF1	CD19_RE	-0.72	CD19_IL,CD15_CD19	-0.63,-0.61
ARFGAP3	CD15_TR	-0.72	CD15_RE	-0.71
B4GALT1	CD4_TR	-0.71	CD4_CD19,CD4_RE	-0.7,-0.62
CST3	CD4_PLA	-0.71	CD14_PLA	-0.65
SETDB2	CD8_CD14	-0.71	CD14_CD19	-0.64
ZNF410	CD8_CD15	-0.71	NA	NA
PRDX5	PLA_RE	-0.71	PLA_RE	-0.67
GRAMD1A	CD4_CD14	-0.7	CD4_CD15	-0.7
SLCO4C1	CD14_IL	-0.7	NA	NA
CBX6	CD19_TR	-0.7	NA	NA
ITCH	CD4_CD15	-0.69	CD8_RE,CD4_RE,CD8_CD15,CD19_RE	-0.64,-0.63,-0.62,-0.61
CAP1	CD4_PLA	-0.69	CD19_PLA,PLA_RE	-0.67,-0.63
TLE4	CD4_TR	-0.69	NA	NA
ZNHIT6	CD8_RE	-0.69	CD8_TR	-0.67
TRAF3IP2	CD14_CD19	-0.69	NA	NA
ANXA4	CD14_IL	-0.69	NA	NA
MXI1	CD15_TR	-0.69	NA	NA
IFNAR2	PLA_TR	-0.69	NA	NA
CORO1B	CD4_CD14	-0.68	CD8_CD14	-0.68
SF3A3	CD14_CD15	-0.68	CD14_RE	-0.63
DHRS4	CD19_RE	-0.68	NA	NA
RABGGTB	CD15_CD19	-0.67	CD4_CD15	-0.61
UBASH3B	CD4_CD15	-0.67	NA	NA
SSBP4	CD8_RE	-0.67	CD4_RE	-0.62
BAZ2B	CD8_CD14	-0.67	NA	NA
TRIOBP	CD8_RE	-0.67	NA	NA
NUPL2	CD14_TR	-0.67	NA	NA
CYB5R3	CD19_TR	-0.67	NA	NA
GPD1L	CD14_IL	-0.66	NA	NA
FAM213A	CD14_TR	-0.66	NA	NA
CASP1	CD15_RE	-0.66	CD15_IL	-0.64
OCIAD2	CD4_IL	-0.65	CD4_TR	-0.63
PLOD1	CD8_RE	-0.65	NA	NA
MFGE8	CD14_CD19	-0.65	NA	NA
PSMG2	CD15_CD19	-0.65	NA	NA
CCT6P3	CD15_PLA	-0.65	NA	NA
YBX3	CD19_PLA	-0.65	NA	NA
GBA	CD4_CD15	-0.64	NA	NA
MAPRE1	CD8_CD15	-0.64	NA	NA
CDK2AP2	CD8_TR	-0.64	NA	NA
CECR1	CD15_CD19	-0.64	CD14_CD15	-0.62
PLAC8	CD14_IL	-0.64	NA	NA
NCF1	CD14_TR	-0.64	NA	NA
SESTD1	CD15_PLA	-0.64	NA	NA
CTSA	CD15_RE	-0.64	NA	NA
KIAA0355	CD4_CD14	-0.63	NA	NA
ALOX5AP	CD4_CD15	-0.63	NA	NA
CALM1	CD4_PLA	-0.63	NA	NA
PADI2	CD15_RE	-0.63	NA	NA
TXN	CD15_RE	-0.63	NA	NA
MANBA	PLA_TR	-0.63	NA	NA
TWSG1	CD4_PLA	-0.62	NA	NA
GDPD5	CD14_CD19	-0.62	NA	NA
FEZ2	CD15_TR	-0.62	NA	NA
SPINT2	CD19_PLA	-0.62	NA	NA
OTOF	CD4_CD14	-0.61	CD8_CD14	-0.61
CLCN7	CD4_CD14	-0.61	CD4_CD15	-0.61
EFTUD2	CD4_CD15	-0.61	NA	NA
CARHSP1	CD8_CD14	-0.61	NA	NA
DUSP3	CD15_RE	-0.61	NA	NA
