# Supplementary material for: IBD risk loci are enriched in multigenic regulatory modules encompassing putative causative genes
Source: Nat Commun. 2018 Jun 21;9:2427. doi: 10.1038/s41467-018-04365-8 (PMC6013502; doi:10.1038/s41467-018-04365-8)
Supplement: Supplementary file 6 — Supplementary Data 4 [file 41467_2018_4365_MOESM6_ESM.xlsx]

## Sheet: CD
Locus	Cell type	Gene	ProbeID	eQTL_Pval	eQTL_FDR	Theta	P-value	SMR
								pSMR	pHEIDI	OUTCOME
HD61	CD4	ANKRD55	5340451	2.77e-36	0.00028	0.9	0.0198	9.66089e-10	0.701246	YES
HD61	CD4	ANKRD55	4050600	6.46e-34	0.00028	0.88	0.0198	1.33664e-09	0.710905	YES
HD50	CD19	APEH	450475	3.83e-05	0.03008	0.9	0.0099	6.44668e-05	0.483076	FAIL_SMR
HD150	TR	APOBR	6250241	1.2e-05	0.03453	0.7	0.1584	0.00018726	0.161898	FAIL_SMR
HD43	IL	ATG16L1	3420347	4.21e-09	0.00259	0.94	0.0495	6.33187e-09	0.428807	YES
HD43	CD8	ATG16L1	3420347	3.95e-09	0.00066	0.77	0.0495	1.198e-08	0.000252916	FAIL_HET
HD43	TR	ATG16L1	3420347	2.41e-11	0.00059	0.93	0.0693	5.70004e-11	0.0779973	YES
HD43	CD4	ATG16L1	2760491	6e-20	0.00028	0.87	0.0693	7.95119e-18	0.00169185	FAIL_HET
HD43	IL	ATG16L1	2760491	4.83e-11	0.00143	0.93	0.0792	7.87759e-11	0.126999	YES
HD43	RE	ATG16L1	2760491	3.85e-11	0.0008	0.83	0.0792	8.94297e-11	0.0110145	FAIL_HET
HD43	CD8	ATG16L1	2760491	1.67e-14	0.00035	0.72	0.0792	1.30858e-12	0.000301825	FAIL_HET
HD43	CD4	ATG16L1	3420347	1.12e-14	0.00028	0.89	0.0891	1.31725e-13	0.0239687	FAIL_HET
HD43	TR	ATG16L1	2760491	3.29e-18	0.00059	0.85	0.0891	5.78816e-17	0.000901897	FAIL_HET
HD43	RE	ATG16L1	3420347	1.86e-10	0.0008	0.84	0.099	3.92438e-10	0.00776891	FAIL_HET
N_1_62	CD14	ATG4C	5090291	7.3e-06	0.01525	-0.71	0.0891	0.00888695	0.931208	FAIL_SMR
HD30	CD8	B3GNT2	380056	1.36e-05	0.02131	-0.63	0.0099	0.00562307	0.220004	FAIL_SMR
HD76	CD4	BACH2	7650440	1.85e-11	0.00028	0.67	0.1386	0.000300114	0.134618	FAIL_SMR
J_10_74	CD4	CAMK2G	1010475	0.0001416	0.04688	-0.67	0.0396	0.0128653	0.0847397	FAIL_SMR
HD106	CD15	CARD9	3710685	8.15e-12	0.00064	0.95	0.0099	2.31353e-10	0.0336485	FAIL_HET
HD106	CD14	CARD9	3710685	2.85e-20	0.00028	0.89	0.0297	8.09294e-16	0.000528135	FAIL_HET
HD106	CD4	CARD9	3710685	2.39e-06	0.00961	0.69	0.0495	2.84178e-05	0.0402221	FAIL_SMR/HET
N_3_45	CD19	CCR2	580706	1.05e-05	0.03144	0.77	0.0198	0.0213707	0.0398956	FAIL_SMR/HET
N_3_45	CD4	CCR2	6040711	2.88e-07	0.001	-0.62	0.0693	0.124733	0.150252	FAIL_SMR
N_3_45	CD19	CCR2	6040711	4.57e-06	0.0124	0.61	0.0693	0.0195281	0.452725	FAIL_SMR
J_15_40	IL	CHP1	6760192	4.12e-08	0.00143	0.62	0.0099	0.130023	0.523088	FAIL_SMR
HD112	CD8	CISD1	20392	1.29e-25	0.00035	0.94	0.0396	8.68862e-08	0.992094	YES
HD112	TR	CISD1	20392	3e-07	0.0011	0.92	0.0594	8.2016e-05	0.938229	FAIL_SMR
HD112	CD19	CISD1	6220441	1.32e-14	0.00051	0.93	0.0792	5.72684e-07	0.717773	YES
HD112	CD4	CISD1	20392	1.49e-19	0.00028	0.93	0.0891	6.86061e-07	0.969052	YES
HD112	CD8	CISD1	6220441	7.04e-20	0.00035	0.92	0.1485	2.40211e-07	0.966016	YES
HD112	RE	CISD1	6220441	8.07e-06	0.01657	0.88	0.1485	0.000936959	0.582314	FAIL_SMR
HD112	CD4	CISD1	6220441	1.73e-17	0.00028	0.92	0.1584	5.70446e-07	0.979151	YES
HD112	CD15	CISD1	20392	1.27e-19	0.00064	0.92	0.1584	0.000559372	0.868326	FAIL_SMR
HD112	CD14	CISD1	20392	2.54e-44	0.00028	0.93	0.1683	1.10737e-08	0.980486	YES
HD112	CD19	CISD1	20392	1.65e-14	0.00051	0.9	0.198	1.11885e-06	0.347266	YES
HD112	CD14	CISD1	6220441	2.93e-40	0.00028	0.92	0.2475	1.93682e-08	0.667542	YES
HD112	CD15	CISD1	6220441	3.8e-21	0.00064	0.92	0.297	0.000530072	0.891195	FAIL_SMR
HD150	CD14	CLN3	520630	1.17e-05	0.0136	0.63	0.2277	3.67563e-05	0.161248	FAIL_SMR
HD71	CD4	CPEB4	1500131	2.44e-09	0.00028	-0.92	0.0099	2.20993e-05	0.705199	YES
HD71	TR	CPEB4	1500131	2.45e-12	0.00059	-0.89	0.0099	4.66545e-06	0.265088	YES
HD71	CD14	CPEB4	1500131	1.7e-25	0.00028	-0.9	0.0198	4.55346e-07	0.492062	YES
HD71	PLA	CPEB4	1500131	3.08e-12	0.00095	-0.87	0.0495	6.86155e-06	0.0966847	YES
HD71	CD8	CPEB4	1500131	2.27e-09	0.00035	-0.86	0.0594	2.19519e-05	0.241041	YES
HD71	CD19	CPEB4	1500131	1.97e-09	0.00051	-0.85	0.0693	2.60267e-05	0.797262	FAIL_SMR
HD71	CD15	CPEB4	1500131	2.14e-26	0.00064	-0.88	0.0792	1.96503e-07	0.515712	YES
J_11_65	CD4	CTSW	6580408	1.77e-70	0.00028	-0.73	0.0099	0.00347591	0.527679	FAIL_SMR
J_11_65	CD8	CTSW	6580408	1.24e-55	0.00035	-0.7	0.0198	0.00177105	0.546618	FAIL_SMR
HD21	CD4	DENND1B	3170201	5.9e-05	0.04153	0.7	0.0297	0.21959	0.00969963	FAIL_SMR/HET
N_1_62	CD19	DOCK7	2640128	4.61e-09	0.00051	-0.9	0.0099	0.000889315	0.602727	FAIL_SMR
N_1_62	CD14	DOCK7	2640128	1.11e-21	0.00028	-0.86	0.0792	0.000766681	0.265512	FAIL_SMR
N_1_62	CD8	DOCK7	2640128	5.37e-06	0.01422	-0.81	0.1089	0.00307284	0.130921	FAIL_SMR
N_1_62	CD4	DOCK7	2640128	1.59e-05	0.0299	-0.74	0.1386	0.00877727	0.62811	FAIL_SMR
HD63	IL	ERAP2	2260731	4.66e-50	0.00143	0.94	0.0099	2.10916e-07	0.265034	YES
HD63	TR	ERAP2	2260731	5.17e-66	0.00059	0.93	0.0099	1.67452e-07	0.369497	YES
HD63	CD8	ERAP2	2260731	5.74e-83	0.00035	0.92	0.0099	1.36849e-07	0.454385	YES
HD63	CD19	ERAP2	2260731	3.2e-83	0.00051	0.92	0.0099	1.34665e-07	0.603028	YES
HD63	RE	ERAP2	2260731	1.3e-49	0.0008	0.94	0.0198	2.55478e-07	0.676888	YES
HD63	CD15	ERAP2	2260731	8.46e-14	0.00064	0.92	0.0198	1.22044e-05	0.323729	YES
HD63	CD4	ERAP2	2260731	5.2e-91	0.00028	0.91	0.0198	1.13733e-07	0.493762	YES
HD63	CD4	ERAP2	1010296	1.35e-08	0.00028	0.87	0.0198	5.88713e-05	0.209128	FAIL_SMR
HD63	CD14	ERAP2	2260731	1.92e-78	0.00028	0.9	0.0495	1.43542e-07	0.530656	YES
HD63	PLA	ERAP2	2260731	2.98e-07	0.00333	0.85	0.0594	0.000189542	0.0254135	FAIL_SMR/HET
HD63	CD8	ERAP2	1010296	5.52e-09	0.00035	0.82	0.0693	7.51218e-05	0.0563291	FAIL_SMR
J_11_65	CD8	FIBP	6590504	4.28e-09	0.00035	0.69	0.0099	0.00484793	0.498292	FAIL_SMR
J_11_65	CD8	FIBP	6110008	5.4e-27	0.00035	0.63	0.0297	0.00220509	0.606054	FAIL_SMR
HD62	IL	FOXD1	3870500	1.13e-08	0.00143	-0.74	0.0297	2.40628e-05	0.538451	YES
HD169	RE	FUT2	830082	2.84e-32	0.0008	-0.95	0.0099	6.95662e-12	0.562067	YES
HD169	IL	FUT2	830082	2.28e-27	0.00143	-0.95	0.0198	1.58072e-11	0.692446	YES
HD169	TR	FUT2	830082	1.26e-40	0.00059	-0.91	0.0594	1.37716e-12	0.275158	YES
HD14	CD4	GBA	4780133	2.86e-11	0.00028	-0.65	0.0099	4.38873e-05	0.383746	FAIL_SMR
HD142	CD14	GPR65	6550273	2.04e-05	0.02616	0.8	0.0099	0.000845874	0.0551595	FAIL_SMR
HD50	TR	GPX1	60647	9.39e-06	0.01376	0.85	0.0099	3.11304e-05	0.167826	FAIL_SMR
HD50	RE	GPX1	60647	2.22e-11	0.0008	0.9	0.0198	3.36901e-09	0.237302	YES
HD50	CD14	GPX1	60647	6.91e-07	0.00102	0.84	0.0297	3.97669e-06	0.0915672	YES
HD50	CD19	GPX1	60647	1.72e-08	0.00051	0.91	0.0396	1.46032e-07	0.0226094	FAIL_HET
HD159	TR	GSDMB	6270615	1.03e-51	0.00059	-0.97	0.0198	5.43744e-17	0.0664244	YES
HD159	CD8	GSDMB	6270615	4e-10	0.00035	-0.92	0.0198	9.90169e-08	0.00316553	FAIL_HET
HD159	RE	GSDMB	5390608	3.15e-49	0.0008	-0.98	0.0297	1.75795e-16	0.16722	YES
HD159	RE	GSDMB	6270615	3.49e-58	0.0008	-0.98	0.0297	3.07878e-17	0.177321	YES
HD159	IL	GSDMB	5390608	2.49e-28	0.00143	-0.95	0.0297	7.53116e-14	0.045341	FAIL_HET
HD159	CD4	GSDMB	6270615	3.35e-08	0.00052	-0.9	0.0297	1.2878e-06	0.0108015	FAIL_HET
HD159	TR	GSDMB	5390608	4.4e-45	0.00059	-0.96	0.0495	2.71969e-16	0.0668325	YES
HD159	CD19	GSDMB	6270615	8.9e-13	0.00051	-0.91	0.0495	2.6628e-08	0.0733363	YES
HD159	IL	GSDMB	6270615	1.09e-30	0.00143	-0.97	0.0693	2.74849e-14	0.220671	YES
HD35	CD4	IL18R1	1570367	6.42e-27	0.00028	-0.93	0.0099	3.50541e-14	0.727931	YES
HD35	CD8	IL18R1	1570367	4.7e-14	0.00035	-0.91	0.0099	6.64943e-10	0.925696	YES
HD61	CD4	IL6ST	4010100	1.03e-09	0.00028	0.87	0.0198	4.34543e-06	0.721983	YES
HD61	CD8	IL6ST	4010100	8.87e-07	0.00343	0.81	0.0495	4.91076e-05	0.686773	FAIL_SMR
HD106	CD14	INPP5E	3370255	4.37e-16	0.00028	-0.75	0.0495	2.52573e-12	0.0538401	YES
HD106	CD19	INPP5E	3370255	3.8e-19	0.00051	-0.7	0.0495	4.48201e-14	0.0141803	FAIL_HET
HD106	CD4	INPP5E	3370255	1.41e-31	0.00028	-0.76	0.0693	7.60097e-19	0.0126835	FAIL_HET
HD106	IL	INPP5E	3370255	3.76e-09	0.00143	-0.65	0.0891	3.41413e-08	0.010409	FAIL_HET
HD106	RE	INPP5E	3370255	6.42e-13	0.0008	-0.73	0.1089	1.50814e-10	0.069662	YES
HD106	CD8	INPP5E	3370255	1.66e-23	0.00035	-0.81	0.1188	1.10692e-15	0.0162101	FAIL_HET
HD106	TR	INPP5E	3370255	2.05e-14	0.00059	-0.68	0.1188	4.13136e-11	0.0165376	FAIL_HET
HD50	CD14	IP6K1	6130537	2.13e-05	0.01233	-0.79	0.0396	6.59883e-05	0.364671	FAIL_SMR
HD85	CD4	JAZF1	3520463	1.6e-17	0.00028	0.78	0.0099	1.93701e-06	0.208513	YES
HD175	CD4	LIME1	6420450	1.69e-14	0.00028	-0.86	0.0099	4.20632e-08	0.416466	YES
HD175	CD19	LIME1	6420450	5.45e-06	0.02421	-0.68	0.0495	0.000327667	0.297588	FAIL_SMR
HD63	CD8	LNPEP	2690544	1.33e-05	0.02164	0.61	0.1485	0.000615572	0.374586	FAIL_SMR
HD63	CD4	LNPEP	2690544	1.24e-11	0.00028	0.67	0.1782	1.86205e-05	0.0433361	FAIL_HET
J_2_197	CD4	MARS2	10440	3.65e-13	0.00028	-0.72	0.0594	7.86484e-05	0.818217	FAIL_SMR
J_20_32	RE	MMP24-AS1	20450	3.58e-07	0.0008	-0.63	0.0297	0.105222	0.573561	FAIL_SMR
HD109	TR	MTPAP	1660451	6.61e-08	0.00059	-0.62	0.1089	0.0497855	NA	FAIL_SMR
HD66	PLA	NDFIP1	60553	1.46e-37	0.00095	0.87	0.0396	1.81977e-10	0.00820196	FAIL_HET
HD66	CD8	NDFIP1	60553	3.11e-10	0.00035	-0.68	0.0891	2.62552e-05	0.295453	FAIL_SMR
J_1_119	CD19	NOTCH2	7210128	5.19e-06	0.0163	0.68	0.1287	0.0100824	NA	FAIL_SMR
HD159	CD8	ORMDL3	1500112	1.74e-40	0.00035	-0.95	0.0396	2.56454e-13	0.0431152	FAIL_HET
HD159	CD4	ORMDL3	1500112	1.75e-34	0.00028	-0.86	0.0495	9.84138e-05	5.59443e-05	FAIL_SMR/HET
HD159	CD19	ORMDL3	1500112	3.62e-54	0.00051	-0.94	0.0693	4.13205e-15	0.172092	YES
HD2	RE	PARK7	610193	1.48e-06	0.01232	-0.8	0.0099	0.000807946	0.862378	FAIL_SMR
HD159	CD14	PGAP3	2000441	1.88e-07	0.00102	-0.64	0.1089	0.000373827	0.0102115	FAIL_SMR/HET
J_2_197	CD14	PLCL1	4780307	2.39e-10	0.00028	0.61	0.1089	0.000107354	0.81354	FAIL_SMR
J_2_218	RE	PNKD	4730349	6.8e-08	0.0008	0.66	0.0099	0.0120338	0.464048	FAIL_SMR
J_2_218	TR	PNKD	4730349	8.62e-12	0.00059	0.72	0.0198	0.00864899	0.863384	FAIL_SMR
N_18_76	PLA	PQLC1	4640131	2.44e-25	0.00095	-0.68	0.0099	0.000245168	0.335788	FAIL_SMR
N_8_26	CD14	PTK2B	2810632	1.92e-11	0.00028	-0.69	0.0099	0.00451173	0.480184	FAIL_SMR
HD80	CD8	PTPRK	6280201	1.72e-06	0.00443	-0.8	0.0099	0.00136571	0.0351057	FAIL_SMR/HET
HD83	CD8	RNASET2	2850100	6e-44	0.00035	-0.87	0.0198	5.27484e-15	0.0781478	YES
HD83	CD4	RNASET2	2850100	2.31e-61	0.00028	-0.83	0.0693	6.3609e-15	0.0332887	FAIL_HET
HD83	PLA	RNASET2	2850100	2.62e-20	0.00095	-0.75	0.2178	3.05527e-10	0.0259451	FAIL_HET
HD83	CD15	RNASET2	2850100	5.08e-20	0.00064	-0.8	0.2475	1.85914e-10	0.104963	YES
HD151	CD15	RNF40	7560762	2.45e-07	0.00119	-0.63	0.0198	0.00450002	0.0311494	FAIL_SMR/HET
HD150	RE	SBK1	3850767	5.8e-08	0.00148	-0.8	0.0495	1.46862e-06	0.748646	YES
HD106	CD19	SDCCAG3	60706	1.07e-05	0.04537	-0.7	0.0693	2.56782e-05	0.202166	FAIL_SMR
HD106	IL	SDCCAG3	7040553	2.57e-08	0.00143	-0.66	0.0891	1.84298e-06	0.0880673	YES
HD106	CD15	SEC16A	2600343	1.43e-08	0.00064	-0.8	0.0891	3.58747e-07	0.313025	YES
HD106	CD14	SEC16A	2600343	1.1e-05	0.02983	-0.65	0.1188	0.000468705	0.00678206	FAIL_SMR/HET
HD150	CD4	SGF29	5690131	6.76e-34	0.00028	-0.68	0.297	2.05586e-12	0.00764258	FAIL_HET
HD150	CD19	SGF29	5690131	4.31e-30	0.00051	-0.62	0.3168	7.73103e-12	0.00306399	FAIL_HET
HD150	CD14	SGF29	5690131	4.57e-26	0.00028	-0.61	0.4059	2.21665e-12	0.0100642	FAIL_HET
HD150	CD8	SGF29	5690131	5e-21	0.00035	-0.62	0.4455	1.9703e-10	0.0131075	FAIL_HET
HD84	CD19	SKAP2	7160360	8.52e-24	0.00051	0.97	0.0099	1.99916e-08	0.613544	YES
HD84	CD4	SKAP2	7160360	1.71e-41	0.00028	0.97	0.0396	1.52389e-09	0.571976	YES
HD84	CD19	SKAP2	6040008	3.95e-20	0.00051	0.96	0.0594	8.94761e-08	0.794061	YES
HD84	CD4	SKAP2	6040008	7.62e-28	0.00028	0.94	0.1188	8.65474e-09	0.631998	YES
HD84	CD8	SKAP2	7160360	1.66e-34	0.00035	0.93	0.1584	1.07534e-08	0.112959	YES
HD84	CD8	SKAP2	6040008	3.97e-29	0.00035	0.92	0.1881	1.29445e-07	0.173908	YES
HD116	CD14	SLC25A28	2360392	5.53e-05	0.04791	-0.61	0.2178	0.00276645	NA	FAIL_SMR
HD161	PLA	STAT3	2100484	8.15e-06	0.03576	0.67	0.099	0.00033627	0.0901239	FAIL_SMR
HD80	CD8	THEMIS	4040187	6.6e-07	0.00095	-0.92	0.0099	2.05047e-05	0.488915	YES
J_11_59	CD19	TMEM258	630445	8.19e-10	0.00051	0.79	0.0396	0.000273312	0.171202	FAIL_SMR
J_11_59	CD4	TMEM258	630445	5e-18	0.00028	0.79	0.0594	6.36752e-05	0.107636	FAIL_SMR
J_11_59	CD8	TMEM258	630445	5.31e-10	0.00035	0.83	0.0693	0.000100288	0.0812321	FAIL_SMR
HD1	CD8	TNFRSF14	6520725	1.69e-14	0.00035	-0.74	0.0198	0.0237536	0.442654	FAIL_SMR
HD1	CD4	TNFRSF14	6520725	1.75e-11	0.00028	-0.66	0.0495	0.0476835	0.235517	FAIL_SMR
J_10_80	CD4	TSPAN14	2340414	3.17e-10	0.00028	0.76	0.0099	0.000369375	0.6584	FAIL_SMR
J_10_80	TR	TSPAN14	6220278	6.53e-08	0.00059	-0.71	0.0099	0.00075919	0.379986	FAIL_SMR
J_10_80	CD14	TSPAN14	2340414	8.97e-09	0.00028	0.63	0.0396	0.000567891	0.0847144	FAIL_SMR
HD92	CD19	TSPAN33	4250753	5.02e-07	0.00216	-0.64	0.0198	0.00833323	0.617947	FAIL_SMR
HD150	CD15	TUFM	6370097	8.34e-21	0.00064	0.81	0.0495	1.14225e-12	0.0784899	YES
HD150	CD8	TUFM	6370097	1.68e-55	0.00035	0.77	0.1089	7.71237e-18	0.0105805	FAIL_HET
HD150	CD19	TUFM	6370097	1.23e-59	0.00051	0.78	0.1188	2.87276e-18	0.0258843	FAIL_HET
HD150	TR	TUFM	6370097	1.2e-18	0.00059	0.77	0.1188	2.51558e-11	0.0212622	FAIL_HET
HD150	CD14	TUFM	6370097	5.85e-39	0.00028	0.79	0.1287	4.21549e-17	0.0651305	YES
HD150	CD4	TUFM	6370097	9.74e-65	0.00028	0.76	0.1386	1.59813e-18	0.0403625	FAIL_HET
HD150	IL	TUFM	6370097	3.64e-08	0.00143	0.72	0.1584	2.80491e-06	0.06146	YES
HD150	RE	TUFM	6370097	8.71e-12	0.0008	0.66	0.2673	4.1182e-08	0.00426906	FAIL_HET
HD180	CD19	UBE2L3	1230242	2.59e-17	0.00051	0.97	0.0099	1.58133e-07	0.734896	YES
HD180	TR	UBE2L3	1230242	1.21e-15	0.00059	0.97	0.0099	5.18903e-08	0.142411	YES
HD180	CD8	UBE2L3	1230242	8.72e-18	0.00035	0.96	0.0396	2.32946e-08	0.152149	YES
HD180	CD14	UBE2L3	1230242	2.44e-30	0.00028	0.96	0.1089	7.48146e-10	0.0533022	YES
HD180	RE	UBE2L3	1230242	3.48e-14	0.0008	0.95	0.1188	1.44652e-07	0.0751665	YES
HD180	CD4	UBE2L3	1230242	1.62e-23	0.00028	0.95	0.1584	2.61472e-08	0.0318645	FAIL_HET
HD180	IL	UBE2L3	1230242	1.84e-08	0.00143	0.92	0.2079	1.3294e-05	0.10049	YES
HD180	CD15	UBE2L3	1230242	1.04e-15	0.00064	0.94	0.2772	7.39488e-08	0.00155565	FAIL_HET
J_20_32	CD19	UQCC1	7040307	3.52e-10	0.00051	-0.69	0.0198	0.23897	0.914469	FAIL_SMR
N_1_62	CD15	USP1	1170689	3.05e-07	0.00222	-0.85	0.0594	0.00208604	0.670309	FAIL_SMR
HD50	CD19	USP4	6290435	1.25e-08	0.00051	0.64	0.0594	8.84333e-06	0.0323511	FAIL_HET
J_11_57	PLA	ZFP91	4490114	3.98e-06	0.01012	-0.64	0.0202	0.155	0.826238	FAIL_SMR
HD114	CD8	ZMIZ1	2450131	6.41e-08	0.00035	-0.91	0.0297	2.23685e-06	0.00101463	FAIL_HET

## Sheet: UC
Locus	Cell type	Gene	ProbeID	eQTL_Pval	eQTL_FDR	Theta	P-value	SMR
								pSMR	pHEIDI	OUTCOME
HD50	CD19	APEH	450475	3.83e-05	0.0300826	0.74	0.00990099	5.39336e-05	0.150018	FAIL_SMR
HD150	TR	APOBR	6250241	1.2e-05	0.0345262	0.62	0.306931	0.00623876	0.0216757	FAIL_SMR/HET
HD106	CD4	CARD9	3710685	2.39e-06	0.00961333	0.86	0.019802	0.000374955	0.0885417	FAIL_SMR
HD106	CD15	CARD9	3710685	8.15e-12	0.000642834	0.78	0.0594059	3.38784e-08	0.00025078	FAIL_HET
HD106	CD14	CARD9	3710685	2.85e-20	0.000284785	0.66	0.0594059	4.88963e-11	2.32192e-06	FAIL_HET
N_3_45	CD19	CCR9	5220661	6.73e-06	0.0211559	-0.67	0.0594059	0.00146842	0.634749	FAIL_SMR
HD164	PLA	CD226	3940754	7.29e-12	0.000945676	-0.86	0.00990099	0.000173095	0.877858	FAIL_SMR
HD164	CD4	CD226	3940754	3.34e-15	0.000278076	-0.75	0.049505	8.97608e-05	0.551238	FAIL_SMR
HD164	CD8	CD226	3940754	1.99e-06	0.00749851	-0.68	0.108911	0.00172062	0.722169	FAIL_SMR
HD112	TR	CISD1	20392	3e-07	0.00109863	0.83	0.00990099	0.00113463	0.487165	FAIL_SMR
HD112	CD8	CISD1	6220441	7.04e-20	0.000354457	0.8	0.029703	0.000126595	0.343499	FAIL_SMR
HD112	CD8	CISD1	20392	1.29e-25	0.000354457	0.79	0.019802	9.32231e-05	0.278595	FAIL_SMR
HD112	CD4	CISD1	6220441	1.73e-17	0.000278076	0.77	0.049505	0.000160779	0.229704	FAIL_SMR
HD112	CD14	CISD1	20392	2.54e-44	0.000284785	0.76	0.148515	4.85817e-05	0.0769101	FAIL_SMR
HD112	CD4	CISD1	20392	1.49e-19	0.000278076	0.75	0.0891089	0.000223316	0.280053	FAIL_SMR
HD112	CD14	CISD1	6220441	2.93e-40	0.000284785	0.73	0.247525	5.54254e-05	0.00408889	FAIL_SMR/HET
HD112	CD15	CISD1	6220441	3.8e-21	0.000642834	0.73	0.316832	0.00435366	0.107303	FAIL_SMR
HD112	CD19	CISD1	6220441	1.32e-14	0.00051029	0.73	0.158416	0.000131982	0.0856451	FAIL_SMR
HD112	CD15	CISD1	20392	1.27e-19	0.000642834	0.72	0.19802	0.00446577	0.105149	FAIL_SMR
HD112	CD19	CISD1	20392	1.65e-14	0.00051029	0.7	0.19802	0.00019203	0.0263912	FAIL_SMR/HET
HD112	RE	CISD1	6220441	8.07e-06	0.0165677	0.66	0.158416	0.00178412	0.578746	FAIL_SMR
HD150	CD14	CLN3	520630	1.17e-05	0.0136049	0.65	0.217822	0.000587274	0.0984758	FAIL_SMR
J_20_31	CD14	COMMD7	7050576	1.04e-05	0.0101766	0.61	0.00990099	0.00884516	0.968764	FAIL_SMR
J_4_73	PLA	CXCL5	380010	2.27e-20	0.000945676	-0.84	0.019802	0.000246206	0.656564	FAIL_SMR
J_4_73	CD8	CXCL5	380010	1.06e-07	0.000354457	-0.84	0.00990099	0.00241848	0.209029	FAIL_SMR
J_4_73	PLA	CXCL5	540377	7.86e-17	0.000945676	-0.82	0.00990099	0.000635187	0.123029	FAIL_SMR
J_4_73	CD8	CXCL5	540377	1.13e-11	0.000354457	-0.76	0.00990099	0.00112458	0.215961	FAIL_SMR
J_4_73	CD4	CXCL5	540377	4.6e-14	0.000278076	-0.76	0.039604	0.00086087	0.107405	FAIL_SMR
J_4_73	CD14	CXCL5	540377	3.88e-08	0.000536983	-0.75	0.019802	0.00142079	0.942205	FAIL_SMR
J_4_73	CD19	CXCL5	380010	1.6e-09	0.00051029	-0.74	0.00990099	0.00086642	0.825974	FAIL_SMR
J_4_73	CD19	CXCL5	540377	6.64e-12	0.00051029	-0.66	0.0891089	0.000569129	0.572546	FAIL_SMR
HD21	CD4	DENND1B	3170201	5.9e-05	0.0415328	0.78	0.019802	0.0261642	0.237675	FAIL_SMR
N_22_41	CD15	EP300	7570068	8.45e-06	0.0306094	0.71	0.019802	0.373552	0.841458	FAIL_SMR
N_22_41	CD19	EP300	7570068	9.7e-07	0.00330894	0.62	0.0792079	0.376881	0.46222	FAIL_SMR
N_22_41	CD8	EP300	7570068	2e-11	0.000354457	0.61	0.0594059	0.127545	0.959815	FAIL_SMR
HD63	IL	ERAP2	2260731	4.66e-50	0.001434	0.71	0.019802	0.000317476	0.584074	FAIL_SMR
HD63	RE	ERAP2	2260731	1.3e-49	0.000800727	0.71	0.0693069	0.000332483	0.289024	FAIL_SMR
HD63	TR	ERAP2	2260731	5.17e-66	0.000592979	0.7	0.0693069	0.000300564	0.404838	FAIL_SMR
HD63	CD8	ERAP2	2260731	5.74e-83	0.000354457	0.7	0.0594059	0.000286731	0.401927	FAIL_SMR
HD63	CD19	ERAP2	2260731	3.2e-83	0.00051029	0.7	0.0594059	0.000285664	0.259862	FAIL_SMR
HD63	CD4	ERAP2	2260731	5.2e-91	0.000278076	0.68	0.0594059	0.000285892	0.397615	FAIL_SMR
HD63	CD14	ERAP2	2260731	1.92e-78	0.000284785	0.68	0.0990099	0.000289927	0.177415	FAIL_SMR
HD63	CD15	ERAP2	2260731	8.46e-14	0.000642834	0.68	0.039604	0.000789811	0.557081	FAIL_SMR
HD63	CD4	ERAP2	1010296	1.35e-08	0.000278076	0.64	0.0990099	0.000947865	0.296739	FAIL_SMR
HD50	CD19	FAM212A	4200367	1.06e-15	0.00051029	0.61	0.049505	5.70627e-09	0.00635333	FAIL_HET
HD14	CD14	GBA	4780133	2.37e-05	0.0269766	-0.65	0.019802	0.00290614	0.889381	FAIL_SMR
J_7_1	CD19	GNA12	670082	2.71e-23	0.00051029	-0.94	0.019802	2.09231e-06	0.894851	YES
J_7_1	TR	GNA12	670082	2.65e-07	0.00341148	-0.85	0.039604	0.00017411	0.0597766	FAIL_SMR
J_7_1	CD14	GNA12	670082	2e-12	0.000284785	-0.7	0.0891089	1.1565e-05	0.203812	YES
HD168	CD4	GNG8	2490019	2.02e-19	0.000278076	-0.63	0.0594059	0.000158425	0.0779864	FAIL_SMR
J_2_218	CD14	GPBAR1	2940068	1.04e-08	0.000284785	0.62	0.0891089	0.00186931	0.112517	FAIL_SMR
J_2_218	CD14	GPBAR1	5560079	7.05e-08	0.000536983	0.61	0.188119	0.000475394	0.452759	FAIL_SMR
HD142	CD14	GPR65	6550273	2.04e-05	0.0261611	0.79	0.00990099	0.00246625	0.0645223	FAIL_SMR
HD50	RE	GPX1	60647	2.22e-11	0.000800727	0.97	0.00990099	1.34186e-09	0.381763	YES
HD50	TR	GPX1	60647	9.39e-06	0.0137565	0.91	0.019802	2.78489e-05	0.205389	FAIL_SMR
HD50	CD19	GPX1	60647	1.72e-08	0.00051029	0.83	0.049505	1.02353e-07	0.0147394	FAIL_HET
HD50	CD14	GPX1	60647	6.91e-07	0.00101536	0.82	0.029703	2.93058e-06	0.0737329	YES
HD159	IL	GSDMB	5390608	2.49e-28	0.001434	-0.92	0.00990099	3.20216e-13	0.0874344	YES
HD159	RE	GSDMB	5390608	3.15e-49	0.000800727	-0.92	0.00990099	2.2321e-14	0.0923148	YES
HD159	RE	GSDMB	6270615	3.49e-58	0.000800727	-0.92	0.00990099	6.20298e-15	0.0920719	YES
HD159	IL	GSDMB	6270615	1.09e-30	0.001434	-0.91	0.019802	1.29251e-13	0.170545	YES
HD159	TR	GSDMB	6270615	1.03e-51	0.000592979	-0.91	0.00990099	9.13342e-16	0.36411	YES
HD159	TR	GSDMB	5390608	4.4e-45	0.000592979	-0.9	0.00990099	3.95776e-15	0.274936	YES
HD159	CD4	GSDMB	6270615	3.35e-08	0.000524683	-0.85	0.039604	1.68322e-06	0.0991541	YES
HD159	CD19	GSDMB	6270615	8.9e-13	0.00051029	-0.81	0.049505	1.08145e-07	0.074695	YES
HD159	CD8	GSDMB	6270615	4e-10	0.000354457	-0.72	0.049505	1.60973e-07	0.00270274	FAIL_HET
J_6_32	IL	HLA-DQA2	5310224	4.44e-07	0.0141662	-0.62	0.019802	4.86466e-05	0.83479	FAIL_SMR
HD35	CD8	IL18R1	1570367	4.7e-14	0.000354457	-0.87	0.029703	1.10568e-06	0.242633	YES
HD35	CD4	IL18R1	1570367	6.42e-27	0.000278076	-0.68	0.029703	4.2038e-08	0.0835576	YES
HD106	CD8	INPP5E	3370255	1.66e-23	0.000354457	-0.67	0.108911	1.37606e-07	0.0113294	FAIL_HET
HD50	CD14	IP6K1	6130537	2.13e-05	0.0123301	-0.85	0.049505	5.42269e-05	0.53361	FAIL_SMR
HD92	IL	IRF5	4260373	1.29e-07	0.0158667	-0.64	0.019802	0.000132814	0.108213	FAIL_SMR
HD156	TR	IRF8	150072	3.56e-13	0.000592979	0.72	0.019802	7.37804e-08	0.00434711	FAIL_HET
HD156	RE	IRF8	150072	3.44e-15	0.000800727	0.64	0.00990099	7.71312e-08	0.0047532	FAIL_HET
HD151	CD4	ITGAL	4180494	4.29e-13	0.000278076	0.74	0.00990099	6.12322e-07	0.385012	YES
HD151	CD19	ITGAL	4180494	9.51e-06	0.01016	0.65	0.019802	0.000275231	0.640008	FAIL_SMR
HD151	CD8	ITGAL	4180494	1.3e-12	0.000354457	0.64	0.0594059	5.99576e-06	0.235898	YES
N_3_45	CD14	KLHL18	4050239	2.69e-05	0.0199344	-0.68	0.029703	0.143016	0.131323	FAIL_SMR
J_11_0	CD14	LSP1	4180068	6.51e-14	0.000284785	0.82	0.00990099	2.58232e-05	0.0707748	FAIL_SMR
J_11_0	CD14	LSP1	6420403	3.94e-14	0.000284785	0.69	0.00990099	2.48914e-05	0.0931875	FAIL_SMR
J_20_32	RE	MMP24-AS1	20450	3.58e-07	0.000800727	-0.71	0.029703	0.00384533	0.809545	FAIL_SMR
HD14	TR	MUC1	7200601	1.53e-11	0.000592979	0.66	0.049505	0.000125963	0.579731	FAIL_SMR
HD14	TR	MUC1	7650026	8.01e-12	0.000592979	0.66	0.0594059	0.000114877	0.600151	FAIL_SMR
HD66	PLA	NDFIP1	60553	1.46e-37	0.000945676	0.88	0.00990099	8.65508e-05	0.526819	FAIL_SMR
HD66	CD8	NDFIP1	60553	3.11e-10	0.000354457	-0.71	0.0891089	0.00772562	0.436282	FAIL_SMR
HD176	CD4	NRIP1	7510408	5.8e-06	0.0122662	-0.69	0.019802	0.000216338	0.180017	FAIL_SMR
HD122	RE	NXPE1	5690021	5.94e-15	0.000800727	0.88	0.029703	3.90124e-09	0.0219269	FAIL_HET
HD122	TR	NXPE1	5690021	2.82e-16	0.000592979	0.87	0.019802	1.24049e-09	0.0504009	YES
HD122	TR	NXPE4	3140706	7.92e-12	0.000592979	-0.8	0.029703	4.27242e-08	0.00298649	FAIL_HET
HD159	CD19	ORMDL3	1500112	3.62e-54	0.00051029	-0.82	0.0693069	1.2293e-12	0.00176715	FAIL_HET
HD159	CD8	ORMDL3	1500112	1.74e-40	0.000354457	-0.79	0.0693069	1.42313e-11	0.000270012	FAIL_HET
HD159	CD4	ORMDL3	1500112	1.75e-34	0.000278076	-0.66	0.049505	0.0452027	4.99485e-07	FAIL_SMR/HET
HD2	TR	PARK7	610193	6.76e-06	0.029206	-0.82	0.0594059	0.000117545	0.167651	FAIL_SMR
HD2	RE	PARK7	610193	1.48e-06	0.0123236	-0.69	0.0693069	5.39871e-05	0.0365202	FAIL_SMR/HET
HD2	CD15	PARK7	610193	2.62e-10	0.000642834	-0.63	0.0891089	2.66967e-05	0.106193	FAIL_SMR
HD159	CD14	PGAP3	2000441	1.88e-07	0.00101536	-0.61	0.0990099	0.0001631	0.0279383	FAIL_SMR/HET
J_2_218	RE	PNKD	4730349	6.8e-08	0.000800727	0.72	0.0594059	0.00110239	0.0217171	FAIL_SMR/HET
J_16_22	CD14	PRKCB	3460564	1.11e-32	0.000284785	0.64	0.049505	3.70534e-05	0.14615	FAIL_SMR
J_16_22	CD14	PRKCB	6840615	2.1e-33	0.000284785	0.63	0.049505	3.86822e-05	0.175266	FAIL_SMR
HD122	TR	REXO2	4230554	2.96e-11	0.000592979	-0.89	0.019802	9.22547e-08	0.190825	YES
HD150	RE	SBK1	3850767	5.8e-08	0.00147533	-0.75	0.168317	7.09164e-05	0.64034	FAIL_SMR
J_3_52	TR	SFMBT1	1780152	1.43e-21	0.000592979	-0.88	0.029703	2.32503e-05	0.54514	YES
J_3_52	TR	SFMBT1	2650433	7.35e-20	0.000592979	-0.8	0.00990099	8.55832e-05	0.341633	FAIL_SMR
J_3_52	RE	SFMBT1	1780152	7.74e-12	0.000800727	-0.71	0.019802	5.58368e-05	0.229566	FAIL_SMR
HD150	CD4	SGF29	5690131	6.76e-34	0.000278076	-0.7	0.247525	1.99122e-06	0.065211	YES
HD150	CD19	SGF29	5690131	4.31e-30	0.00051029	-0.65	0.29703	4.99243e-06	0.0375491	FAIL_HET
HD150	CD8	SGF29	5690131	5e-21	0.000354457	-0.63	0.39604	5.51032e-06	0.0754856	YES
HD150	TR	SGF29	5690131	1.45e-07	0.000592979	-0.62	0.356436	0.00139275	0.188499	FAIL_SMR
HD78	IL	SLC16A10	7550192	7.09e-09	0.001434	-0.71	0.108911	0.000367519	0.0626114	FAIL_SMR
N_1_100	TR	SLC30A7	3120402	2.11e-11	0.000592979	-0.71	0.019802	0.00257868	0.659109	FAIL_SMR
HD150	CD19	SPNS1	1230192	1.38e-37	0.00051029	0.65	0.336634	5.61472e-06	0.0161968	FAIL_HET
HD14	CD15	THBS3	1260039	1.12e-11	0.000642834	0.81	0.019802	0.000123923	0.83237	FAIL_SMR
HD14	CD4	THBS3	1260039	9.5e-06	0.0117322	0.66	0.019802	0.00119353	0.924802	FAIL_SMR
HD1	TR	TNFRSF14	6520725	1.04e-05	0.0437844	-0.79	0.029703	0.000341273	0.753258	FAIL_SMR
HD1	IL	TNFRSF14	6520725	1.67e-08	0.001434	-0.71	0.049505	3.1865e-05	0.143591	FAIL_SMR
J_11_0	CD14	TNNI2	6100484	1.1e-09	0.000284785	-0.71	0.019802	9.34483e-05	0.283429	FAIL_SMR
HD92	CD15	TNPO3	3360241	1.23e-10	0.000642834	-0.63	0.049505	4.16038e-05	0.0336977	FAIL_SMR/HET
HD123	IL	TREH	5820086	1.54e-12	0.001434	0.7	0.049505	0.0713444	0.0613688	FAIL_SMR
N_8_26	CD4	TRIM35	2760634	1.49e-05	0.0286859	0.66	0.00990099	0.0123975	0.162954	FAIL_SMR
HD150	CD19	TUFM	6370097	1.23e-59	0.00051029	0.86	0.0792079	3.58596e-08	0.40287	YES
HD150	CD8	TUFM	6370097	1.68e-55	0.000354457	0.85	0.118812	4.22105e-08	0.529851	YES
HD150	CD14	TUFM	6370097	5.85e-39	0.000284785	0.85	0.0693069	5.46528e-08	0.782806	YES
HD150	CD15	TUFM	6370097	8.34e-21	0.000642834	0.85	0.029703	4.75565e-07	0.49295	YES
HD150	CD4	TUFM	6370097	9.74e-65	0.000278076	0.83	0.0891089	3.26269e-08	0.524891	YES
HD150	TR	TUFM	6370097	1.2e-18	0.000592979	0.81	0.128713	9.72243e-07	0.296034	YES
HD150	IL	TUFM	6370097	3.64e-08	0.001434	0.69	0.237624	0.000250265	0.109097	FAIL_SMR
HD150	RE	TUFM	6370097	8.71e-12	0.000800727	0.65	0.257426	3.26479e-05	0.0751088	FAIL_SMR
HD180	CD8	UBE2L3	1230242	8.72e-18	0.000354457	0.92	0.0792079	0.000350965	0.577465	FAIL_SMR
HD180	CD14	UBE2L3	1230242	2.44e-30	0.000284785	0.92	0.188119	0.000236065	0.800552	FAIL_SMR
HD180	CD15	UBE2L3	1230242	1.04e-15	0.000642834	0.92	0.0693069	0.000837957	0.939707	FAIL_SMR
HD180	TR	UBE2L3	1230242	1.21e-15	0.000592979	0.92	0.108911	0.000688919	0.751317	FAIL_SMR
HD180	CD4	UBE2L3	1230242	1.62e-23	0.000278076	0.91	0.128713	0.000358015	0.825526	FAIL_SMR
HD180	CD19	UBE2L3	1230242	2.59e-17	0.00051029	0.9	0.19802	0.00228707	0.510471	FAIL_SMR
HD180	RE	UBE2L3	1230242	3.48e-14	0.000800727	0.89	0.247525	0.000423466	0.532124	FAIL_SMR
HD180	IL	UBE2L3	1230242	1.84e-08	0.001434	0.86	0.237624	0.00112313	0.324028	FAIL_SMR
HD50	CD19	USP4	6290435	1.25e-08	0.00051029	0.63	0.0693069	4.13073e-06	0.0567098	YES
J_10_74	CD8	VCL	70592	3.99e-12	0.000354457	-0.79	0.039604	0.0231015	0.265475	FAIL_SMR
J_10_74	CD4	VCL	70592	8.29e-13	0.000278076	-0.78	0.0792079	0.0334064	0.358758	FAIL_SMR
J_10_74	RE	VCL	70592	1.15e-06	0.00213587	-0.73	0.0693069	0.0336576	0.269458	FAIL_SMR
J_10_74	CD19	VCL	2900068	3.95e-06	0.00477535	-0.67	0.0594059	0.0826112	NA	FAIL_SMR
J_10_74	CD14	VCL	2900068	1.04e-08	0.000284785	-0.66	0.118812	0.0746497	0.22156	FAIL_SMR
HD153	CD8	ZFP90	5900286	9.82e-56	0.000354457	0.83	0.0990099	0.000558846	0.792445	FAIL_SMR
HD153	CD4	ZFP90	5900286	8.95e-45	0.000278076	0.82	0.0693069	0.000832903	0.865274	FAIL_SMR
HD153	CD19	ZFP90	5900286	3.92e-30	0.00051029	0.81	0.128713	0.00113798	0.67073	FAIL_SMR
HD153	CD14	ZFP90	5900286	4.4e-27	0.000284785	0.8	0.0990099	0.00105276	0.746682	FAIL_SMR
HD153	TR	ZFP90	5900286	6.95e-08	0.00109863	0.72	0.148515	0.00312852	0.621508	FAIL_SMR
J_11_57	PLA	ZFP91	4490114	3.98e-06	0.0101218	-0.75	0.108911	0.00311175	0.102569	FAIL_SMR
HD114	CD8	ZMIZ1	2450131	6.41e-08	0.000354457	-0.86	0.00990099	0.00192921	0.349305	FAIL_SMR
