# Supplementary material for: IBD risk loci are enriched in multigenic regulatory modules encompassing putative causative genes
Source: Nat Commun. 2018 Jun 21;9:2427. doi: 10.1038/s41467-018-04365-8 (PMC6013502; doi:10.1038/s41467-018-04365-8)
Supplement: Supplementary file 7 — Supplementary Data 5 [file 41467_2018_4365_MOESM7_ESM.xlsx]

## Sheet: Missed EAP-DAP matches 
IBD locus	Chrom	Begin	End	Gene	Disease	FDR eQTL	Best theta CD	Best Tissue CD	Best theta UC	Best Tissue UC	Reason not included	Of interest	Reference	SMR CEDAR
HD1	1	2250000	2750000	MMEL1	UC	0.489582	NA	NA	NA	NA	FDR eQTL		2
HD7	1	67400000	67991110	IL23R	IBD	0.062402	0.11	CD8	0	CD8	theta		50
HD14	1	154969925	156095142	ADAM15	IBD	0.0003	-0.35	CD14	-0.36	CD14	theta	*	4	+
HD14	1	154969925	156095142	FAM189B	IBD	0.00051029	0.2	PLA	0	CD19	theta			+
HD14	1	155220000	156120000	RIT1	IBD	0.000996069	-0.51	CD8	0	CD8	theta		2
HD14	1	155220000	156120000	MSTO1	IBD	0.0589032	0	TR	0	TR	theta		2
HD15	1	160600000	161100000	CD244	IBD	0.000278076	-0.59	CD14	0	CD14	theta	*	2
HD15	1	160600000	161100000	F11R	IBD	0.000278076	0	CD14	0	CD14	theta		2
HD15	1	160600000	161100000	USF1	IBD	0.000284785	NA	NA	NA	NA	position		2
HD15	1	160648588	160982296	TSTD1	IBD	0.0558	0	RE	0	CD4	theta		4
HD16	1	161220000	161720000	HSPA6	IBD	NA	NA	NA	NA	NA	position		2
N_1_186	1	186375459	187375459	PTGS2	CD	0.102491	0	CD14	0	CD14	theta		3
J_2_24	2	24870000	25370000	ADCY3	IBD	0.000278076	-0.05	CD4	-0.43	CD4	theta	*	2, 48
HD29	2	60950000	61450000	C2orf74	IBD	0.000278076	0	IL	0	IL	theta		2
HD29	2	60950000	61450000	KIAA1841	IBD	NA	NA	NA	NA	NA	expression		2
HD29	2	60950000	61450000	AHSA2	IBD	0.000642834	0	CD14	0	CD14	theta		2	+
N_2_160	2	160294008	161294008	CD302	IBD	NA	NA	NA	NA	NA	position		3
NA	2	182100000	182500000	ITGA4	IBD	0.000284785	NA	NA	NA	NA	position		49
J_2_197	2	198180000	199120000	RFTN2	UC	0.0993446	0	TR	0	TR	theta		2
J_2_218	2	218890000	219390000	ARPC2	IBD	0.0159495	0	CD4	0.56	CD4	theta	*	2
J_2_218	2	218890000	219390000	SLC11A1	IBD	0.000278076	0	CD14	0	CD19	theta		2
J_2_218	2	218890000	219390000	TMBIM1	IBD	0.0722574	0	CD4	-0.7	CD8	FDR eQTL	*	2
HD42	2	230840000	231340000	SP140	CD	0.000278076	0	CD8	0	CD8	theta		2, 4
N_3_45	3	45957412	46957412	CCR3	UC	0.000642834	0	CD15	0	CD15	theta		3
N_3_45	3	45957412	46957412	CCR1	UC	0.000642834	0	CD15	0	CD15	theta		3
HD50	3	47960000	49960000	MST1	IBD	NA	NA	NA	NA	NA	position		2
HD50	3	47960000	49960000	UBA7	CD/UC	0.000278076	0.13	CD14	0.55	CD14	theta	*	48	+
HD50	3	47960000	51432859	BSN	IBD	NA	NA	NA	NA	NA	expression		50
HD50	3	47960000	51432859	QRICH1	IBD	0.0380327	0	CD8	0	CD8	theta			+
HD50	3	47960000	51432859	RBM6	IBD	0.0473789	-0.56	TR	-0.46	TR	theta	*		+
J_3_52	3	52800000	53300000	ITIH4	UC	NA	NA	NA	NA	NA	expression		2
N_3_101	3	101069726	102069726	NFKBIZ	UC	0.000278076	0	CD19	0	CD19	theta		3
J_4_47	4	48110000	48610000	SLC10A4	CD	NA	NA	NA	NA	NA	expression		2
J_4_73	4	74600000	75100000	PF4V1	IBD	0.000354457	-0.22	CD19	0	PLA	theta		2
J_4_101	4	103260000	103760000	MANBA	UC	0.000278076	0	CD19	0	CD19	theta		2
HD58	5	340000	840000	SLC9A3	UC	0.0932031	NA	NA	NA	NA	position		2
J_5_9	5	10440000	10940000	DAP	IBD	0.000278076	-0.08	CD8	-0.43	CD8	theta	*	2
N_5_71	5	71193899	72193899	CTC-347C20.2	IBD	NA	NA	NA	NA	NA	position		3
HD63	5	95990000	96490000	ERAP1	IBD	0.000278076	0	CD8	0	CD8	theta		2
HD65	5	130360000	132010000	IRF1	IBD	0.0180455	0.6	CD19	0	CD4	theta	*	2
HD65	5	130360000	132010000	PDLIM4	IBD	NA	NA	NA	NA	NA	expression		2
HD65	5	130360000	132010000	SLC22A4	IBD	0.000284785	-0.55	CD15	0	CD15	theta	*	2
HD65	5	130360000	132010000	SLC22A5	IBD	0.000278076	-0.51	CD4	0	CD4	theta	*	2
HD67	5	150020000	150520000	ZNF300P1	IBD	0.456684	NA	NA	NA	NA	FDR eQTL		2
HD67	5	150020000	150437363	ZNF300	IBD	NA	NA	NA	NA	NA	expression		50
J_6_31	6	31020000	31520000	HLA-C	CD	NA	NA	NA	NA	NA	position		2
J_6_31	6	31020000	31520000	PSORS1C1	CD	0.223398	NA	NA	NA	NA	position		2
J_6_32	6	32330000	32860000	HLA-DRB1	UC	NA	NA	NA	NA	NA	position		2
J_6_32	6	32330000	32860000	HLA-DQA1	UC	NA	NA	NA	NA	NA	position		2
J_6_32	6	32330000	32860000	HLA-DQB1	UC	NA	NA	NA	NA	NA	position		2
J_6_32	6	32330000	32860000	TAP2	UC	0.0005	0.47	CD19	0	CD19	theta	*		+
HD78	6	111550000	112090000	TRAF3IP2	IBD	0.000284785	0.4	CD4	0.54	CD4	theta	*	2
HD83	6	167120000	167620000	RPS6KA2	IBD	0.000278076	NA	NA	NA	NA	position		2
NA	7	20400000	20500000	ITGB8	IBD	NA	NA	NA	NA	NA	expression		49
J_7_98	7	98500000	99000000	SMURF1	IBD	0.267533	NA	NA	NA	NA	FDR eQTL		2
HD91	7	107180000	107720000	DLD	UC	0.216115	0	CD8	0	CD8	FDR eQTL, theta		2
HD104	9	117424494	117747421	TNFSF8	IBD	0.0109	0	CD14	0	CD14	theta		4
HD106	9	138990000	139640000	PMPCA	IBD	0.101223	0	TR	0	TR	theta		2
HD110	10	35040000	35550000	CREM	IBD	NA	NA	NA	NA	NA	expression		2
HD112	10	59740000	60240000	IPMK	IBD	0.116382	NA	NA	NA	NA	position		2
HD113	10	64291099	64616150	ADO	IBD	0.0006	0.52	CD8	0	CD8	theta	*		+
J_10_80	10	82000000	82500000	FAM213A	IBD	0.000284785	0	CD14	0	IL	theta		2
HD116	10	101030000	101530000	NKX2-3	IBD	0.578522	NA	NA	NA	NA	FDR eQTL		2
N_10_103	10	103732716	104732716	TRIM8	IBD	0.057913	0	PLA	0.45	PLA	theta	*	3
J_11_59	11	61310000	61810000	C11orf9	IBD	NA	NA	NA	NA	NA	position		2
J_11_59	11	61310000	61810000	FADS1	IBD	0.343718	NA	NA	NA	NA	FDR eQTL		2
J_11_59	11	61310000	61810000	FADS2	IBD	NA	NA	NA	NA	NA	position		2
J_11_63	11	63850000	64390000	TRPT1	IBD	0.000278076	0	CD4	0	CD4	theta		2
J_11_63	11	63850000	64390000	CCDC88B	IBD	0.0402219	0.22	CD14	0	CD14	theta		2
J_11_63	11	63850000	64390000	FLRT1	IBD	NA	NA	NA	NA	NA	expression		2
J_11_65	11	65400000	65900000	SNX32	IBD	0.524109	NA	NA	NA	NA	FDR eQTL		2
J_11_95	11	95770000	96270000	JRKL	UC	0.210862	NA	NA	NA	NA	position		2
J_11_95	11	95770000	96270000	MAML2	UC	0.10607	0	RE	0	RE	theta		2
J_12_11	12	12400000	12900000	BORCS5	IBD	NA	NA	NA	NA	NA	expression		2
N_12_119	12	119646925	120646925	PRKAB1	IBD	0.000278076	0	CD14	0	CD19	theta		3
HD138	13	44200000	44700000	LACC1	CD	0.419663	NA	NA	NA	NA	FDR eQTL		2
HD141	14	69020000	69520000	ZFP36L1	IBD	0.000658199	NA	NA	NA	NA	position		2
J_14_74	14	75450000	75950000	MLH3	IBD	0.000945676	0	PLA	0	PLA	theta		2
HD145	15	38640000	39140000	RASGRP1	CD	0.0533669	0	CD19	0	CD19	theta		2
J_15_40	15	41290000	41810000	NDUFAF1	UC	0.000642834	0.01	CD4	0.21	CD19	theta		2
HD149	16	11120000	11950000	RMI2	IBD	0.000278076	0	CD19	0.37	RE	theta	*	2
HD150	16	28260000	28930000	EIF3C	IBD	NA	NA	NA	NA	NA	position		2
HD150	16	28260000	28930000	SULT1A1	IBD	0.00638944	0.06	CD15	0.27	CD15	theta		2
HD150	16	28260000	28930000	SULT1A2	IBD	0.000592979	-0.32	CD14	-0.46	TR	theta	*	2
HD150	16	28260000	28930000	NUPR1	IBD	0.465134	NA	NA	NA	NA	FDR eQTL		2
HD152	16	50310000	50896928	NKD1	CD	NA	NA	NA	NA	NA	expression		50
HD157	17	25826128	26316014	LGALS9	CD	0.0006	0	CD15	0	CD15	theta			+
HD158	17	32340000	32840000	CCL2	IBD	0.191279	-0.02	CD14	0	CD14	theta		2
HD159	17	37660000	38160000	GSDMA	IBD	0.21801	-0.6	CD4	-0.5	CD4	FDR eQTL	*	2
J_17_56	17	57710000	58210000	RPS6KB1	IBD	0.0704968	0	PLA	0.36	PLA	theta		2
N_17_76	17	76237118	77237118	CYTH1	UC	0.00051029	0	CD4	0	CD8	theta		3
N_17_76	17	76237118	77237118	USP36	UC	NA	NA	NA	NA	NA	position		3
N_18_76	18	76720616	77720616	NFATC1	CD	0.000278076	0	CD4	-0.44	CD4	theta	*	3
HD165	19	870000	1370000	GPX4	CD	0.000592979	0	RE	0	RE	theta		2
HD166	19	10000000	11000000	ICAM1	IBD	0.00315467	0	CD14	0	CD14	theta		49
J_19_54	19	55130000	55630000	KIR2DL1	IBD	0.000354457	0	CD4	0.02	CD8	theta		2
J_20_31	20	31120000	31620000	DNMT3B	IBD	0.0433211	NA	NA	NA	NA	position		2
J_20_32	20	33550000	34050000	PROCR	UC	0.00213587	0	IL	0	IL	theta		2
J_20_32	20	33550000	34050000	CEP250	UC	0.302149	NA	NA	NA	NA	FDR eQTL		2
HD173	20	44490000	44990000	CD40	IBD	0.000284785	-0.03	CD14	0	CD14	theta		2
HD175	20	62090000	62590000	SLC2A4RG	IBD	0.043272	0	CD8	0	CD8	theta		2
HD175	20	62090000	62590000	ZGPAT	IBD	0.18871	0	CD8	0	CD8	theta		2
J_21_33	21	34520000	35020000	GART	CD	0.000354457	0.39	CD8	0	CD14	theta	*	2
J_21_33	21	34520000	35020000	IFNGR2	CD	0.000278076	0	CD15	0	CD19	theta		2
J_21_33	21	34520000	35020000	TMEM50B	CD	0.000284785	0	IL	0	TR	theta		2
HD180	22	21670000	22170000	RIMBP3	IBD	NA	NA	NA	NA	NA	expression		2
HD180	22	21670000	22170000	CCDC116	IBD	NA	NA	NA	NA	NA	expression		2
HD181	22	29875443	30717916	UQCR10	IBD	0.0008	0	PLA	0	PLA	theta		4
HD181	22	30120000	30730000	MTMR3	IBD	0.000278076	0	CD14	0	CD14	theta		2
N_22_41	22	41367377	42367377	SNU13	CD	0.000278076	0	CD8	0.23	TR	theta		3
N_22_41	22	41367377	42367377	TEF	CD	0.000278076	0.31	CD4	0.52	CD4	theta	*	3
N_22_41	22	41367377	42367377	PHF5A	CD	0.00297346	0	TR	0.45	TR	theta	*	3
N_22_41	22	41367377	42367377	CSDC2	CD	NA	NA	NA	NA	NA	expression		3
N_22_41	22	41367377	42367377	PMM1	CD	0.000278076	0	CD4	0	CD19	theta		3
N_22_41	22	41367377	42367377	L3MBTL2	CD	0.105763	0	TR	0	CD14	theta		3
N_22_41	22	41367377	42367377	CHADL	CD	NA	NA	NA	NA	NA	expression		3
Genes with reported eQTL effect potentially related to GWAS association signal for IBD that were not selected in this work. FDR eQTL: best FDR value for eQTL in CEDAR dataset. Best theta, best Tissue: best theta values obtained for CD and UC in corresponding cell type. Reason not included: reason why corresponding gene was not selected in this work (FDR eQTL: FDR > 0.2; theta: abs(theta) > 0.6; p…

## Sheet: Legend
Genes with reported eQTL effect potentially related to GWAS association signal for IBD that were not selected in this work. FDR eQTL: best FDR value for eQTL in CEDAR dataset. Best theta, best Tissue: best theta values obtained for CD and UC in corresponding cell type. Reason not included: reason why corresponding gene was not selected in this work (FDR eQTL: FDR > 0.2; theta: abs(theta) > 0.6; p…
