# Supplementary material for: IBD risk loci are enriched in multigenic regulatory modules encompassing putative causative genes
Source: Nat Commun. 2018 Jun 21;9:2427. doi: 10.1038/s41467-018-04365-8 (PMC6013502; doi:10.1038/s41467-018-04365-8)
Supplement: Supplementary file 8 — Supplementary Data 6 [file 41467_2018_4365_MOESM8_ESM.xlsx]

## Sheet: All
chr	pos	type	ref	alt	merge	case_nb	control_nb	case_0.0	case_0.1	case_1.1	control_0.0	control_0.1	control_1.1	case_0	case_1	control_0	control_1	case_1_freq	control_1_freq	p value	OR	ORlow	ORhigh	Gene	Impact	Effect	HGVS	SNP	SIFT	Polyphen2	chr_pos_ref_alt	gene	GlobalMAF	minor1/2	H/D/T/L
1	2488110	SNP	C	T	1_2488110_C_T	6597	5502	6596	1	0	5502	0	0	13193	1	11004	0	7.5792e-05	0	1	Inf	0.0214003	Inf	TNFRSF14	MODERATE	missense_variant	p.Pro3Ser	.	D	D	1_2488110_C_T	TNFRSF14	4.13257e-05	2	D
1	2488112	SNP	T	C	1_2488112_T_C	6597	5502	6519	77	1	5419	83	0	13115	79	10921	83	0.00598757	0.00754271	0.154109	0.792591	0.574314	1.09305	TNFRSF14	LOW	synonymous_variant	p.Pro3Pro	rs11573967	.	.	1_2488112_T_C	TNFRSF14	0.00669477	2	L
1	2488121	SNP	C	T	1_2488121_C_T	6597	5502	6591	6	0	5494	8	0	13188	6	10996	8	0.000454752	0.000727008	0.428805	0.625361	0.1788	2.056	TNFRSF14	LOW	synonymous_variant	p.Asp6Asp	rs780893877	.	.	1_2488121_C_T	TNFRSF14	0.00057856	2	L
1	2488123	SNP	G	C	1_2488123_G_C	6597	5502	6596	1	0	5502	0	0	13193	1	11004	0	7.5792e-05	0	1	Inf	0.0214003	Inf	TNFRSF14	MODERATE	missense_variant	p.Trp7Ser	rs200056967	D	D	1_2488123_G_C	TNFRSF14	4.13257e-05	2	D
1	2488127	SNP	G	A	1_2488127_G_A	6597	5502	6597	0	0	5501	1	0	13194	0	11003	1	0	9.0876e-05	0.454748	0	0	32.5269	TNFRSF14	LOW	synonymous_variant	p.Gly8Gly	rs540845169	.	.	1_2488127_G_A	TNFRSF14	4.13257e-05	2	L
1	2488147	SNP	C	T	1_2488147_C_T	6597	5502	6597	0	0	5501	1	0	13194	0	11003	1	0	9.0876e-05	0.454748	0	0	32.5269	TNFRSF14	MODERATE	missense_variant	p.Thr15Ile	rs532636628	T	P	1_2488147_C_T	TNFRSF14	4.13257e-05	2	T
1	2488153	SNP	A	G	1_2488153_A_G	6597	5502	1841	3271	1485	1583	2700	1219	6953	6241	5866	5138	0.473018	0.466921	0.345146	1.02479	0.973776	1.07843	TNFRSF14	MODERATE	missense_variant	p.Lys17Arg	rs4870	T	P	1_2488153_A_G	TNFRSF14	0.470245	2	T
1	2488160	SNP	C	T	1_2488160_C_T	6597	5502	6596	1	0	5502	0	0	13193	1	11004	0	7.5792e-05	0	1	Inf	0.0214003	Inf	TNFRSF14	LOW	synonymous_variant	p.Asp19Asp	rs562870154	.	.	1_2488160_C_T	TNFRSF14	4.13257e-05	2	L
1	2488161	SNP	G	A	1_2488161_G_A	6597	5502	6596	1	0	5501	1	0	13193	1	11003	1	7.5792e-05	9.0876e-05	1	0.834012	0.0106313	65.4415	TNFRSF14	MODERATE	missense_variant	p.Val20Ile	rs148894581	T	B	1_2488161_G_A	TNFRSF14	8.26515e-05	2	T
1	2488168	SNP	G	C	1_2488168_G_C	6597	5502	6596	1	0	5502	0	0	13193	1	11004	0	7.5792e-05	0	1	Inf	0.0214003	Inf	TNFRSF14	MODERATE	missense_variant	p.Arg22Thr	.	T	B	1_2488168_G_C	TNFRSF14	4.13257e-05	2	T
1	2489200	SNP	C	T	1_2489200_C_T	6596	5500	6438	158	0	5374	126	0	13034	158	10874	126	0.011977	0.0114545	0.719517	1.04617	0.821367	1.33473	TNFRSF14	LOW	synonymous_variant	p.Tyr35Tyr	rs2234158	.	.	1_2489200_C_T	TNFRSF14	0.0117394	2	L
1	2489230	SNP	C	T	1_2489230_C_T	6596	5500	6594	2	0	5499	1	0	13190	2	10999	1	0.000151607	9.09091e-05	1	1.66774	0.0868052	98.3493	TNFRSF14	LOW	synonymous_variant	p.Asp45Asp	rs774802835	.	.	1_2489230_C_T	TNFRSF14	0.000124008	2	L
1	2489785	SNP	A	T	1_2489785_A_T	6597	5502	6596	1	0	5502	0	0	13193	1	11004	0	7.5792e-05	0	1	Inf	0.0214003	Inf	TNFRSF14	MODERATE	missense_variant	p.Tyr61Phe	.	T	B	1_2489785_A_T	TNFRSF14	4.13257e-05	2	T
1	2489808	SNP	G	A	1_2489808_G_A	6597	5502	6597	0	0	5501	1	0	13194	0	11003	1	0	9.0876e-05	0.454748	0	0	32.5269	TNFRSF14	MODERATE	missense_variant	p.Glu69Lys	.	D	D	1_2489808_G_A	TNFRSF14	4.13257e-05	2	D
1	2489838	SNP	C	T	1_2489838_C_T	6597	5502	6597	0	0	5501	1	0	13194	0	11003	1	0	9.0876e-05	0.454748	0	0	32.5269	TNFRSF14	MODERATE	missense_variant	p.Pro79Ser	rs375228434	T	P	1_2489838_C_T	TNFRSF14	4.13257e-05	2	T
1	2489846	SNP	C	T	1_2489846_C_T	6597	5502	6595	2	0	5501	1	0	13192	2	11003	1	0.000151584	9.0876e-05	1	1.66809	0.0868236	98.3701	TNFRSF14	LOW	synonymous_variant	p.Gly81Gly	rs143969082	.	.	1_2489846_C_T	TNFRSF14	0.000123977	2	L
1	2489875	SNP	G	C	1_2489875_G_C	6597	5502	6596	1	0	5500	2	0	13193	1	11002	2	7.5792e-05	0.000181752	0.594391	0.416976	0.0070728	8.01112	TNFRSF14	MODERATE	missense_variant	p.Ser91Thr	rs199878941	T	D	1_2489875_G_C	TNFRSF14	0.000123977	2	T
1	2491273	SNP	C	T	1_2491273_C_T	6597	5502	6596	1	0	5502	0	0	13193	1	11004	0	7.5792e-05	0	1	Inf	0.0214003	Inf	TNFRSF14	MODERATE	missense_variant	p.Arg106Cys	rs771419721	T	D	1_2491273_C_T	TNFRSF14	4.13257e-05	2	T
1	2491305	SNP	C	T	1_2491305_C_T	6597	5502	6441	156	0	5376	126	0	13038	156	10878	126	0.0118236	0.0114504	0.810051	1.03298	0.810385	1.3188	TNFRSF14	LOW	synonymous_variant	p.Asn116Asn	rs2234162	.	.	1_2491305_C_T	TNFRSF14	0.0116539	2	L
1	2491306	SNP	G	A	1_2491306_G_A	6597	5502	6497	100	0	5420	82	0	13094	100	10922	82	0.0075792	0.00745184	0.940522	1.01722	0.751135	1.38086	TNFRSF14	MODERATE	missense_variant	p.Ala117Thr	rs2234163	T	P	1_2491306_G_A	TNFRSF14	0.00752128	2	T
1	2491367	SNP	C	T	1_2491367_C_T	6597	5502	6596	1	0	5502	0	0	13193	1	11004	0	7.5792e-05	0	1	Inf	0.0214003	Inf	TNFRSF14	MODERATE	missense_variant	p.Ala137Val	.	T	B	1_2491367_C_T	TNFRSF14	4.13257e-05	2	T
1	2491372	SNP	C	T	1_2491372_C_T	6597	5502	6597	0	0	5501	1	0	13194	0	11003	1	0	9.0876e-05	0.454748	0	0	32.5269	TNFRSF14	MODERATE	missense_variant	p.Arg139Cys	rs774857719	D	D	1_2491372_C_T	TNFRSF14	4.13257e-05	2	D
1	2491376	SNP	C	T	1_2491376_C_T	6597	5502	6596	1	0	5501	1	0	13193	1	11003	1	7.5792e-05	9.0876e-05	1	0.834012	0.0106313	65.4415	TNFRSF14	MODERATE	missense_variant	p.Ala140Val	rs556772426	D	P	1_2491376_C_T	TNFRSF14	8.26515e-05	2	D
1	2491380	SNP	C	T	1_2491380_C_T	6597	5502	6597	0	0	5500	2	0	13194	0	11002	2	0	0.000181752	0.206786	0	0	4.44068	TNFRSF14	LOW	synonymous_variant	p.Tyr141Tyr	rs371690095	.	.	1_2491380_C_T	TNFRSF14	8.26515e-05	2	L
1	2492067	SNP	C	T	1_2492067_C_T	6597	5502	6596	1	0	5502	0	0	13193	1	11004	0	7.5792e-05	0	1	Inf	0.0214003	Inf	TNFRSF14	LOW	synonymous_variant	p.Thr155Thr	rs149259508	.	.	1_2492067_C_T	TNFRSF14	4.13257e-05	2	L
1	2492068	SNP	G	A	1_2492068_G_A	6597	5502	6596	1	0	5502	0	0	13193	1	11004	0	7.5792e-05	0	1	Inf	0.0214003	Inf	TNFRSF14	MODERATE	missense_variant	p.Glu156Lys	rs772454862	T	D	1_2492068_G_A	TNFRSF14	4.13257e-05	2	T
1	2492084	SNP	T	C	1_2492084_T_C	6597	5502	6597	0	0	5501	1	0	13194	0	11003	1	0	9.0876e-05	0.454748	0	0	32.5269	TNFRSF14	MODERATE	missense_variant	p.Leu161Pro	.	D	D	1_2492084_T_C	TNFRSF14	4.13257e-05	2	D
1	2492088	SNP	T	C	1_2492088_T_C	6597	5502	6596	1	0	5502	0	0	13193	1	11004	0	7.5792e-05	0	1	Inf	0.0214003	Inf	TNFRSF14	LOW	synonymous_variant	p.Cys162Cys	.	.	.	1_2492088_T_C	TNFRSF14	4.13257e-05	2	L
1	2492094	SNP	C	T	1_2492094_C_T	6597	5502	6597	0	0	5501	1	0	13194	0	11003	1	0	9.0876e-05	0.454748	0	0	32.5269	TNFRSF14	LOW	synonymous_variant	p.Asn164Asn	rs769582428	.	.	1_2492094_C_T	TNFRSF14	4.13257e-05	2	L
1	2492103	SNP	G	A	1_2492103_G_A	6597	5502	6596	1	0	5502	0	0	13193	1	11004	0	7.5792e-05	0	1	Inf	0.0214003	Inf	TNFRSF14	LOW	synonymous_variant	p.Pro167Pro	rs370534692	.	.	1_2492103_G_A	TNFRSF14	4.13257e-05	2	L
1	2492120	SNP	A	G	1_2492120_A_G	6597	5502	6597	0	0	5500	2	0	13194	0	11002	2	0	0.000181752	0.206786	0	0	4.44068	TNFRSF14	MODERATE	missense_variant	p.Asn173Ser	rs200619861	T	B	1_2492120_A_G	TNFRSF14	8.26515e-05	2	T
1	2492123	SNP	G	A	1_2492123_G_A	6597	5502	6594	3	0	5502	0	0	13191	3	11004	0	0.000227376	0	0.256112	Inf	0.344641	Inf	TNFRSF14	MODERATE	missense_variant	p.Gly174Glu	rs11573986	T	B	1_2492123_G_A	TNFRSF14	0.000123977	2	T
1	2492124	SNP	G	A	1_2492124_G_A	6597	5502	6597	0	0	5499	3	0	13194	0	11001	3	0	0.000272628	0.0940262	0	0	2.01805	TNFRSF14	LOW	synonymous_variant	p.Gly174Gly	rs779263845	.	.	1_2492124_G_A	TNFRSF14	0.000123977	2	L
1	2493130	SNP	G	A	1_2493130_G_A	6597	5496	6596	1	0	5496	0	0	13193	1	10992	0	7.5792e-05	0	1	Inf	0.021377	Inf	TNFRSF14	LOW	synonymous_variant	p.Thr190Thr	rs200147420	.	.	1_2493130_G_A	TNFRSF14	4.13462e-05	2	L
1	2493136	SNP	C	T	1_2493136_C_T	6597	5496	6597	0	0	5495	1	0	13194	0	10991	1	0	9.09753e-05	0.454478	0	0	32.4914	TNFRSF14	LOW	synonymous_variant	p.Ala192Ala	rs201811915	.	.	1_2493136_C_T	TNFRSF14	4.13462e-05	2	L
1	2493156	SNP	C	T	1_2493156_C_T	6597	5496	6597	0	0	5495	1	0	13194	0	10991	1	0	9.09753e-05	0.454478	0	0	32.4914	TNFRSF14	MODERATE	missense_variant	p.Ser199Phe	rs142177519	T	B	1_2493156_C_T	TNFRSF14	4.13462e-05	2	T
1	2493158	SNP	C	T	1_2493158_C_T	6597	5496	6594	3	0	5496	0	0	13191	3	10992	0	0.000227376	0	0.256186	Inf	0.344265	Inf	TNFRSF14	MODERATE	missense_variant	p.His200Tyr	rs140994365	T	B	1_2493158_C_T	TNFRSF14	0.000124039	2	T
1	2493166	SNP	A	G	1_2493166_A_G	6597	5501	6597	0	0	5500	1	0	13194	0	11001	1	0	9.08926e-05	0.454703	0	0	32.521	TNFRSF14	LOW	synonymous_variant	p.Val202Val	rs746784985	.	.	1_2493166_A_G	TNFRSF14	4.13291e-05	2	L
1	2493187	SNP	C	A	1_2493187_C_A	6597	5501	6597	0	0	5500	1	0	13194	0	11001	1	0	9.08926e-05	0.454703	0	0	32.521	TNFRSF14	MODERATE	missense_variant	p.Ser209Arg	.	T	B	1_2493187_C_A	TNFRSF14	4.13291e-05	2	T
1	2493197	SNP	G	A	1_2493197_G_A	6597	5496	6596	1	0	5496	0	0	13193	1	10992	0	7.5792e-05	0	1	Inf	0.021377	Inf	TNFRSF14	MODERATE	missense_variant	p.Val213Ile	rs762075584	T	B	1_2493197_G_A	TNFRSF14	4.13462e-05	2	T
1	2493253	SNP	G	A	1_2493253_G_A	6597	5496	6596	1	0	5496	0	0	13193	1	10992	0	7.5792e-05	0	1	Inf	0.021377	Inf	TNFRSF14	LOW	splice_region_variant&synonymous_variant	p.Arg231Arg	rs199585487	.	.	1_2493253_G_A	TNFRSF14	4.13462e-05	2	L
1	2494330	SNP	G	A	1_2494330_G_A	6592	5482	4928	1552	112	4087	1292	103	11408	1776	9466	1498	0.134709	0.136629	0.664213	0.983755	0.913018	1.06007	TNFRSF14	MODERATE	missense_variant	p.Val241Ile	rs2234167	T	B	1_2494330_G_A	TNFRSF14	0.135581	2	T
1	2494335	SNP	G	A	1_2494335_G_A	6593	5484	6593	0	0	5483	1	0	13186	0	10967	1	0	9.11743e-05	0.454086	0	0	32.4402	TNFRSF14	LOW	splice_region_variant&synonymous_variant	p.Gln242Gln	.	.	.	1_2494335_G_A	TNFRSF14	4.1401e-05	2	L
1	2494655	SNP	C	T	1_2494655_C_T	6597	5502	6596	1	0	5502	0	0	13193	1	11004	0	7.5792e-05	0	1	Inf	0.0214003	Inf	TNFRSF14	LOW	synonymous_variant	p.Thr265Thr	rs200438377	.	.	1_2494655_C_T	TNFRSF14	4.13257e-05	2	L
1	2494657	SNP	C	T	1_2494657_C_T	6597	5502	6594	3	0	5500	2	0	13191	3	11002	2	0.000227376	0.000181752	1	1.25107	0.143281	14.9745	TNFRSF14	MODERATE	missense_variant	p.Thr266Met	rs587778717	D	D	1_2494657_C_T	TNFRSF14	0.000206629	2	D
1	67633812	SNP	G	T	1_67633812_G_T	6595	5501	1346	3245	2004	1214	2642	1645	5937	7253	5070	5932	0.549886	0.539175	0.0970369	1.04416	0.99207	1.09895	IL23R	MODERATE	missense_variant	p.Gln3His	rs1884444	T	B	1_67633812_G_T	IL23R	0.454985	1	T
1	67633851	SNP	A	G	1_67633851_A_G	6597	5502	6596	1	0	5502	0	0	13193	1	11004	0	7.5792e-05	0	1	Inf	0.0214003	Inf	IL23R	MODERATE	missense_variant	p.Ile16Met	.	D	B	1_67633851_A_G	IL23R	4.13257e-05	2	T
1	67635117	SNP	G	A	1_67635117_G_A	6597	5502	6592	5	0	5502	0	0	13189	5	11004	0	0.00037896	0	0.067614	Inf	0.764353	Inf	IL23R	MODERATE	missense_variant	p.Ala55Thr	rs539781624	T	B	1_67635117_G_A	IL23R	0.000206629	2	T
1	67635186	SNP	A	G	1_67635186_A_G	6597	5502	6596	1	0	5502	0	0	13193	1	11004	0	7.5792e-05	0	1	Inf	0.0214003	Inf	IL23R	MODERATE	missense_variant	p.Thr78Ala	rs558208409	T	B	1_67635186_A_G	IL23R	4.13257e-05	2	T
1	67635194	SNP	T	A	1_67635194_T_A	6597	5502	6594	3	0	5499	3	0	13191	3	11001	3	0.000227376	0.000272628	1	0.833986	0.111652	6.2281	IL23R	LOW	synonymous_variant	p.Ile80Ile	rs138312673	.	.	1_67635194_T_A	IL23R	0.000247954	2	L
1	67635211	SNP	G	A	1_67635211_G_A	6597	5502	6562	35	0	5463	39	0	13159	35	10965	39	0.00265272	0.00354417	0.24238	0.747821	0.45963	1.21252	IL23R	MODERATE	missense_variant	p.Arg86Gln	rs76575803	T	B	1_67635211_G_A	IL23R	0.0030581	2	T
1	67635212	SNP	G	A	1_67635212_G_A	6597	5502	6596	1	0	5502	0	0	13193	1	11004	0	7.5792e-05	0	1	Inf	0.0214003	Inf	IL23R	LOW	synonymous_variant	p.Arg86Arg	rs753589961	.	.	1_67635212_G_A	IL23R	4.13257e-05	2	L
1	67635290	SNP	A	G	1_67635290_A_G	6597	5502	6597	0	0	5501	1	0	13194	0	11003	1	0	9.0876e-05	0.454748	0	0	32.5269	IL23R	LOW	synonymous_variant	p.Thr112Thr	.	.	.	1_67635290_A_G	IL23R	4.13257e-05	2	L
1	67648553	SNP	C	A	1_67648553_C_A	6597	5502	6596	1	0	5502	0	0	13193	1	11004	0	7.5792e-05	0	1	Inf	0.0214003	Inf	IL23R	LOW	synonymous_variant	p.Val134Val	rs747004464	.	.	1_67648553_C_A	IL23R	4.13257e-05	2	L
1	67648596	SNP	G	A	1_67648596_G_A	6597	5502	6571	26	0	5460	42	0	13168	26	10962	42	0.00197059	0.00381679	0.00726587	0.515361	0.303149	0.861024	IL23R	MODERATE	missense_variant	p.Gly149Arg	rs76418789	D	D	1_67648596_G_A	IL23R	0.00281015	2	D
1	67648625	SNP	C	T	1_67648625_C_T	6597	5502	6597	0	0	5499	3	0	13194	0	11001	3	0	0.000272628	0.0940262	0	0	2.01805	IL23R	LOW	synonymous_variant	p.Tyr158Tyr	rs75811765	.	.	1_67648625_C_T	IL23R	0.000123977	2	L
1	67666445	SNP	T	C	1_67666445_T_C	6585	5482	6582	3	0	5478	4	0	13167	3	10960	4	0.00022779	0.00036483	0.708946	0.624308	0.0914076	3.69121	IL23R	MODERATE	missense_variant	p.Tyr173His	rs371531867	T	D	1_67666445_T_C	IL23R	0.000290047	2	T
1	67666456	SNP	A	G	1_67666456_A_G	6586	5482	6586	0	0	5481	1	0	13172	0	10963	1	0	9.12076e-05	0.454259	0	0	32.4628	IL23R	LOW	synonymous_variant	p.Ser176Ser	.	.	.	1_67666456_A_G	IL23R	4.14319e-05	2	L
1	67666501	SNP	G	A	1_67666501_G_A	6597	5495	6596	1	0	5495	0	0	13193	1	10990	0	7.5792e-05	0	1	Inf	0.0213731	Inf	IL23R	LOW	synonymous_variant	p.Lys191Lys	.	.	.	1_67666501_G_A	IL23R	4.13497e-05	2	L
1	67666507	SNP	G	T	1_67666507_G_T	6597	5495	6594	3	0	5495	0	0	13191	3	10990	0	0.000227376	0	0.256198	Inf	0.344202	Inf	IL23R	MODERATE	missense_variant	p.Leu193Phe	rs146440064	T	P	1_67666507_G_T	IL23R	0.000124049	2	T
1	67666524	SNP	C	T	1_67666524_C_T	6586	5482	6581	5	0	5478	4	0	13167	5	10960	4	0.000379593	0.00036483	1	1.04049	0.223893	5.24476	IL23R	MODERATE	missense_variant	p.Ala199Val	rs143130647	T	B	1_67666524_C_T	IL23R	0.000372887	2	T
1	67666532	SNP	C	T	1_67666532_C_T	6586	5482	6585	1	0	5482	0	0	13171	1	10964	0	7.59186e-05	0	1	Inf	0.0213582	Inf	IL23R	LOW	synonymous_variant	p.Leu202Leu	rs754809787	.	.	1_67666532_C_T	IL23R	4.14319e-05	2	L
1	67672610	SNP	G	A	1_67672610_G_A	6597	5472	6596	1	0	5472	0	0	13193	1	10944	0	7.5792e-05	0	1	Inf	0.0212837	Inf	IL23R	MODERATE	missense_variant	p.Val224Ile	rs141095761	T	B	1_67672610_G_A	IL23R	4.14285e-05	2	T
1	67672663	SNP	T	C	1_67672663_T_C	6596	5470	6466	129	1	5387	82	1	13061	131	10856	84	0.00993026	0.00767824	0.0733783	1.29622	0.976893	1.7278	IL23R	LOW	synonymous_variant	p.Tyr241Tyr	rs113009360	.	.	1_67672663_T_C	IL23R	0.00890933	2	L
1	67672683	SNP	T	G	1_67672683_T_G	6597	5477	6596	1	0	5476	1	0	13193	1	10953	1	7.5792e-05	9.12909e-05	1	0.830222	0.010583	65.1443	IL23R	MODERATE	missense_variant	p.Ile248Ser	.	T	B	1_67672683_T_G	IL23R	8.28226e-05	2	T
1	67672727	SNP	C	A	1_67672727_C_A	6597	5476	6597	0	0	5475	1	0	13194	0	10951	1	0	9.13075e-05	0.453574	0	0	32.3732	IL23R	MODERATE	missense_variant	p.Gln263Lys	.	T	B	1_67672727_C_A	IL23R	4.14147e-05	2	T
1	67685283	SNP	A	G	1_67685283_A_G	6597	5482	6597	0	0	5481	1	0	13194	0	10963	1	0	9.12076e-05	0.453846	0	0	32.4087	IL23R	LOW	synonymous_variant	p.Thr275Thr	rs775252483	.	.	1_67685283_A_G	IL23R	4.13942e-05	2	L
1	67685301	SNP	A	G	1_67685301_A_G	6597	5482	6596	1	0	5480	2	0	13193	1	10962	2	7.5792e-05	0.000182415	0.593855	0.41546	0.00704711	7.982	IL23R	LOW	synonymous_variant	p.Glu281Glu	rs562251072	.	.	1_67685301_A_G	IL23R	0.000124182	2	L
1	67685357	SNP	G	T	1_67685357_G_T	6597	5498	6596	1	0	5496	2	0	13193	1	10994	2	7.5792e-05	0.000181884	0.594284	0.416673	0.00706767	8.0053	IL23R	MODERATE	missense_variant	p.Gly300Val	rs755811354	D	D	1_67685357_G_T	IL23R	0.000124018	2	D
1	67685386	SNP	C	A	1_67685386_C_A	6597	5481	6597	0	0	5480	1	0	13194	0	10961	1	0	9.12242e-05	0.4538	0	0	32.4028	IL23R	MODERATE	missense_variant	p.Leu310Met	.	D	P	1_67685386_C_A	IL23R	4.13976e-05	2	D
1	67685387	SNP	T	C	1_67685387_T_C	6597	5481	139	1529	4929	97	1265	4119	1807	11387	1459	9503	0.863044	0.866904	0.384759	0.967483	0.89766	1.04264	IL23R	MODERATE	missense_variant	p.Leu310Pro	rs7530511	T	B	1_67685387_T_C	IL23R	0.135205	1	T
1	67685388	SNP	G	A	1_67685388_G_A	6597	5481	6596	1	0	5481	0	0	13193	1	10962	0	7.5792e-05	0	1	Inf	0.0213187	Inf	IL23R	LOW	synonymous_variant	p.Leu310Leu	rs549038447	.	.	1_67685388_G_A	IL23R	4.13976e-05	2	L
1	67685413	SNP	G	A	1_67685413_G_A	6597	5481	6596	1	0	5480	1	0	13193	1	10961	1	7.5792e-05	9.12242e-05	1	0.830828	0.0105908	65.1919	IL23R	MODERATE	missense_variant&splice_region_variant	p.Val319Ile	rs760405559	T	B	1_67685413_G_A	IL23R	8.27952e-05	2	T
1	67702416	SNP	G	A	1_67702416_G_A	6597	5502	6597	0	0	5501	1	0	13194	0	11003	1	0	9.0876e-05	0.454748	0	0	32.5269	IL23R	MODERATE	missense_variant	p.Ala326Thr	rs776389611	T	B	1_67702416_G_A	IL23R	4.13257e-05	2	T
1	67702460	SNP	C	T	1_67702460_C_T	6597	5502	6596	1	0	5502	0	0	13193	1	11004	0	7.5792e-05	0	1	Inf	0.0214003	Inf	IL23R	LOW	synonymous_variant	p.Ser340Ser	rs200021257	.	.	1_67702460_C_T	IL23R	4.13257e-05	2	L
1	67705896	SNP	G	T	1_67705896_G_T	6597	5502	6597	0	0	5500	2	0	13194	0	11002	2	0	0.000181752	0.206786	0	0	4.44068	IL23R	MODERATE	missense_variant	p.Met360Ile	rs751263927	D	P	1_67705896_G_T	IL23R	8.26515e-05	2	D
1	67705900	SNP	G	A	1_67705900_G_A	6597	5501	6427	169	1	5306	193	2	13023	171	10805	197	0.0129604	0.0179058	0.00184022	0.720201	0.582375	0.889931	IL23R	MODERATE	missense_variant	p.Val362Ile	rs41313262	T	B	1_67705900_G_A	IL23R	0.0152091	2	T
1	67705906	SNP	G	C	1_67705906_G_C	6597	5502	6596	1	0	5502	0	0	13193	1	11004	0	7.5792e-05	0	1	Inf	0.0214003	Inf	IL23R	MODERATE	missense_variant	p.Ala364Pro	.	D	D	1_67705906_G_C	IL23R	4.13257e-05	2	D
1	67705928	SNP	C	T	1_67705928_C_T	6597	5502	6597	0	0	5501	1	0	13194	0	11003	1	0	9.0876e-05	0.454748	0	0	32.5269	IL23R	MODERATE	missense_variant	p.Ser371Phe	.	T	P	1_67705928_C_T	IL23R	4.13257e-05	2	T
1	67705931	SNP	T	G	1_67705931_T_G	6597	5502	6597	0	0	5501	1	0	13194	0	11003	1	0	9.0876e-05	0.454748	0	0	32.5269	IL23R	MODERATE	missense_variant	p.Leu372Trp	.	D	D	1_67705931_T_G	IL23R	4.13257e-05	2	D
1	67705958	SNP	G	A	1_67705958_G_A	6597	5500	6200	392	5	4739	732	29	12792	402	10210	790	0.0304684	0.0718182	1.07471e-49	0.406163	0.358287	0.459896	IL23R	MODERATE	missense_variant	p.Arg381Gln	rs11209026	D	D	1_67705958_G_A	IL23R	0.0492684	2	D
1	67721521	SNP	A	C	1_67721521_A_C	6597	5502	6597	0	0	5501	1	0	13194	0	11003	1	0	9.0876e-05	0.454748	0	0	32.5269	IL23R	MODERATE	missense_variant&splice_region_variant	p.Ile384Leu	.	D	D	1_67721521_A_C	IL23R	4.13257e-05	2	D
1	67721524	SNP	A	C	1_67721524_A_C	6597	5502	6597	0	0	5501	1	0	13194	0	11003	1	0	9.0876e-05	0.454748	0	0	32.5269	IL23R	MODERATE	missense_variant	p.Lys385Gln	.	D	D	1_67721524_A_C	IL23R	4.13257e-05	2	D
1	67721541	SNP	G	A	1_67721541_G_A	6597	5502	6596	1	0	5502	0	0	13193	1	11004	0	7.5792e-05	0	1	Inf	0.0214003	Inf	IL23R	LOW	synonymous_variant	p.Leu390Leu	.	.	.	1_67721541_G_A	IL23R	4.13257e-05	2	L
1	67721589	SNP	C	T	1_67721589_C_T	6597	5502	6596	1	0	5502	0	0	13193	1	11004	0	7.5792e-05	0	1	Inf	0.0214003	Inf	IL23R	LOW	synonymous_variant	p.Ser406Ser	.	.	.	1_67721589_C_T	IL23R	4.13257e-05	2	L
1	67721592	SNP	T	G	1_67721592_T_G	6597	5502	6596	1	0	5502	0	0	13193	1	11004	0	7.5792e-05	0	1	Inf	0.0214003	Inf	IL23R	MODERATE	missense_variant	p.Asn407Lys	.	T	B	1_67721592_T_G	IL23R	4.13257e-05	2	T
1	67721604	SNP	G	A	1_67721604_G_A	6597	5502	6597	0	0	5499	3	0	13194	0	11001	3	0	0.000272628	0.0940262	0	0	2.01805	IL23R	MODERATE	missense_variant	p.Met411Ile	rs544186603	T	B	1_67721604_G_A	IL23R	0.000123977	2	T
1	67724273	SNP	A	G	1_67724273_A_G	6597	5502	6597	0	0	5501	1	0	13194	0	11003	1	0	9.0876e-05	0.454748	0	0	32.5269	IL23R	MODERATE	missense_variant	p.Lys451Arg	.	T	B	1_67724273_A_G	IL23R	4.13257e-05	2	T
1	67724300	SNP	C	T	1_67724300_C_T	6596	5502	6595	1	0	5502	0	0	13191	1	11004	0	7.58035e-05	0	1	Inf	0.0214035	Inf	IL23R	MODERATE	missense_variant	p.Thr460Ile	.	D	B	1_67724300_C_T	IL23R	4.13291e-05	2	T
1	67724312	SNP	C	T	1_67724312_C_T	6597	5502	6595	2	0	5500	2	0	13192	2	11002	2	0.000151584	0.000181752	1	0.833999	0.0604588	11.5044	IL23R	MODERATE	missense_variant	p.Pro464Leu	rs138098976	T	B	1_67724312_C_T	IL23R	0.000165303	2	T
1	67724321	SNP	C	T	1_67724321_C_T	6597	5502	6597	0	0	5501	1	0	13194	0	11003	1	0	9.0876e-05	0.454748	0	0	32.5269	IL23R	MODERATE	missense_variant	p.Ser467Leu	rs772901651	T	P	1_67724321_C_T	IL23R	4.13257e-05	2	T
1	67724329	SNP	G	A	1_67724329_G_A	6597	5502	6597	0	0	5501	1	0	13194	0	11003	1	0	9.0876e-05	0.454748	0	0	32.5269	IL23R	MODERATE	missense_variant	p.Asp470Asn	rs375054504	T	B	1_67724329_G_A	IL23R	4.13257e-05	2	T
1	67724346	SNP	A	G	1_67724346_A_G	6597	5502	6596	1	0	5502	0	0	13193	1	11004	0	7.5792e-05	0	1	Inf	0.0214003	Inf	IL23R	LOW	synonymous_variant	p.Val475Val	.	.	.	1_67724346_A_G	IL23R	4.13257e-05	2	L
1	67724377	SNP	C	T	1_67724377_C_T	6597	5502	6597	0	0	5501	1	0	13194	0	11003	1	0	9.0876e-05	0.454748	0	0	32.5269	IL23R	MODERATE	missense_variant	p.Pro486Ser	.	D	D	1_67724377_C_T	IL23R	4.13257e-05	2	D
1	67724382	SNP	A	C	1_67724382_A_C	6597	5502	6595	2	0	5500	2	0	13192	2	11002	2	0.000151584	0.000181752	1	0.833999	0.0604588	11.5044	IL23R	MODERATE	missense_variant	p.Gln487His	rs139858085	D	D	1_67724382_A_C	IL23R	0.000165303	2	D
1	67724407	SNP	A	C	1_67724407_A_C	6597	5502	6596	1	0	5502	0	0	13193	1	11004	0	7.5792e-05	0	1	Inf	0.0214003	Inf	IL23R	MODERATE	missense_variant	p.Ser496Arg	rs768596081	D	B	1_67724407_A_C	IL23R	4.13257e-05	2	T
1	67724426	SNP	A	G	1_67724426_A_G	6597	5502	6596	1	0	5502	0	0	13193	1	11004	0	7.5792e-05	0	1	Inf	0.0214003	Inf	IL23R	MODERATE	missense_variant	p.Asn502Ser	rs748364447	T	B	1_67724426_A_G	IL23R	4.13257e-05	2	T
1	67724475	SNP	A	G	1_67724475_A_G	6597	5502	6596	1	0	5502	0	0	13193	1	11004	0	7.5792e-05	0	1	Inf	0.0214003	Inf	IL23R	LOW	synonymous_variant	p.Ser518Ser	.	.	.	1_67724475_A_G	IL23R	4.13257e-05	2	L
1	67724499	SNP	G	C	1_67724499_G_C	6597	5502	6597	0	0	5500	2	0	13194	0	11002	2	0	0.000181752	0.206786	0	0	4.44068	IL23R	MODERATE	missense_variant	p.Lys526Asn	.	T	B	1_67724499_G_C	IL23R	8.26515e-05	2	T
1	67724540	SNP	T	C	1_67724540_T_C	6596	5502	6595	1	0	5502	0	0	13191	1	11004	0	7.58035e-05	0	1	Inf	0.0214035	Inf	IL23R	MODERATE	missense_variant	p.Leu540Pro	.	T	P	1_67724540_T_C	IL23R	4.13291e-05	2	T
1	67724586	SNP	A	G	1_67724586_A_G	6597	5502	6597	0	0	5501	1	0	13194	0	11003	1	0	9.0876e-05	0.454748	0	0	32.5269	IL23R	LOW	synonymous_variant	p.Gln555Gln	.	.	.	1_67724586_A_G	IL23R	4.13257e-05	2	L
1	67724612	SNP	A	G	1_67724612_A_G	6596	5501	6596	0	0	5500	1	0	13192	0	11001	1	0	9.08926e-05	0.454741	0	0	32.5259	IL23R	MODERATE	missense_variant	p.Gln564Arg	rs775541608	T	P	1_67724612_A_G	IL23R	4.13326e-05	2	T
1	67724706	SNP	C	T	1_67724706_C_T	6597	5502	6596	1	0	5502	0	0	13193	1	11004	0	7.5792e-05	0	1	Inf	0.0214003	Inf	IL23R	LOW	synonymous_variant	p.Val595Val	.	.	.	1_67724706_C_T	IL23R	4.13257e-05	2	L
1	67724721	SNP	C	A	1_67724721_C_A	6597	5502	6596	1	0	5502	0	0	13193	1	11004	0	7.5792e-05	0	1	Inf	0.0214003	Inf	IL23R	LOW	synonymous_variant	p.Ile600Ile	rs757424102	.	.	1_67724721_C_A	IL23R	4.13257e-05	2	L
1	67724786	SNP	A	G	1_67724786_A_G	6597	5502	6597	0	0	5501	1	0	13194	0	11003	1	0	9.0876e-05	0.454748	0	0	32.5269	IL23R	MODERATE	missense_variant	p.Asn622Ser	.	T	B	1_67724786_A_G	IL23R	4.13257e-05	2	T
1	67724809	SNP	T	C	1_67724809_T_C	6597	5502	6597	0	0	5499	3	0	13194	0	11001	3	0	0.000272628	0.0940262	0	0	2.01805	IL23R	HIGH	stop_lost	p.Ter630Glnext*?	rs774016883	.	.	1_67724809_T_C	IL23R	0.000123977	2	H
1	155165776	SNP	A	T	1_155165776_A_T	6597	5502	6596	1	0	5502	0	0	13193	1	11004	0	7.5792e-05	0	1	Inf	0.0214003	Inf	THBS3	HIGH	splice_donor_variant&intron_variant	c.2812+2T>A	.	.	.	1_155165776_A_T	THBS3	4.13257e-05	2	H
1	155165777	SNP	C	A	1_155165777_C_A	6597	5502	6596	1	0	5502	0	0	13193	1	11004	0	7.5792e-05	0	1	Inf	0.0214003	Inf	THBS3	HIGH	splice_donor_variant&intron_variant	c.2812+1G>T	.	.	.	1_155165777_C_A	THBS3	4.13257e-05	2	H
1	155165793	SNP	G	A	1_155165793_G_A	6597	5502	6597	0	0	5501	1	0	13194	0	11003	1	0	9.0876e-05	0.454748	0	0	32.5269	THBS3	HIGH	stop_gained	p.Gln933*	rs370930201	.	.	1_155165793_G_A	THBS3	4.13257e-05	2	H
1	155165838	SNP	C	G	1_155165838_C_G	6597	5502	6597	0	0	5501	1	0	13194	0	11003	1	0	9.0876e-05	0.454748	0	0	32.5269	THBS3	MODERATE	missense_variant	p.Gly918Arg	.	D	D	1_155165838_C_G	THBS3	4.13257e-05	2	D
1	155165843	SNP	C	T	1_155165843_C_T	6597	5502	6596	1	0	5502	0	0	13193	1	11004	0	7.5792e-05	0	1	Inf	0.0214003	Inf	THBS3	MODERATE	missense_variant	p.Arg916His	rs140469044	D	D	1_155165843_C_T	THBS3	4.13257e-05	2	D
1	155165844	SNP	G	A	1_155165844_G_A	6597	5502	6596	1	0	5502	0	0	13193	1	11004	0	7.5792e-05	0	1	Inf	0.0214003	Inf	THBS3	MODERATE	missense_variant	p.Arg916Cys	.	D	D	1_155165844_G_A	THBS3	4.13257e-05	2	D
1	155165875	SNP	C	G	1_155165875_C_G	6597	5502	6597	0	0	5501	1	0	13194	0	11003	1	0	9.0876e-05	0.454748	0	0	32.5269	THBS3	LOW	synonymous_variant	p.Gly905Gly	rs778526514	.	.	1_155165875_C_G	THBS3	4.13257e-05	2	L
1	155165884	SNP	C	T	1_155165884_C_T	6597	5502	6595	2	0	5500	2	0	13192	2	11002	2	0.000151584	0.000181752	1	0.833999	0.0604588	11.5044	THBS3	LOW	synonymous_variant	p.Ala902Ala	rs146591443	.	.	1_155165884_C_T	THBS3	0.000165303	2	L
1	155165892	SNP	G	C	1_155165892_G_C	6597	5502	6597	0	0	5501	1	0	13194	0	11003	1	0	9.0876e-05	0.454748	0	0	32.5269	THBS3	MODERATE	missense_variant	p.Leu900Val	rs150254899	T	B	1_155165892_G_C	THBS3	4.13257e-05	2	T
1	155165919	SNP	T	C	1_155165919_T_C	6597	5502	6597	0	0	5501	1	0	13194	0	11003	1	0	9.0876e-05	0.454748	0	0	32.5269	THBS3	HIGH	splice_acceptor_variant&intron_variant	c.2673-2A>G	.	.	.	1_155165919_T_C	THBS3	4.13257e-05	2	H
1	155166833	SNP	G	A	1_155166833_G_A	6597	5502	6596	1	0	5502	0	0	13193	1	11004	0	7.5792e-05	0	1	Inf	0.0214003	Inf	THBS3	MODERATE	missense_variant&splice_region_variant	p.Arg891Trp	rs747469181	D	D	1_155166833_G_A	THBS3	4.13257e-05	2	D
1	155166847	SNP	T	C	1_155166847_T_C	6597	5502	6597	0	0	5501	1	0	13194	0	11003	1	0	9.0876e-05	0.454748	0	0	32.5269	THBS3	MODERATE	missense_variant	p.Gln886Arg	.	T	D	1_155166847_T_C	THBS3	4.13257e-05	2	T
1	155166853	SNP	C	T	1_155166853_C_T	6597	5502	6596	1	0	5502	0	0	13193	1	11004	0	7.5792e-05	0	1	Inf	0.0214003	Inf	THBS3	MODERATE	missense_variant	p.Arg884Gln	rs772859906	D	D	1_155166853_C_T	THBS3	4.13257e-05	2	D
1	155166925	SNP	C	T	1_155166925_C_T	6597	5502	6593	4	0	5502	0	0	13190	4	11004	0	0.000303168	0	0.131121	Inf	0.55061	Inf	THBS3	MODERATE	missense_variant	p.Arg860Gln	rs201608649	D	D	1_155166925_C_T	THBS3	0.000165303	2	D
1	155166960	SNP	G	T	1_155166960_G_T	6597	5502	6596	1	0	5501	1	0	13193	1	11003	1	7.5792e-05	9.0876e-05	1	0.834012	0.0106313	65.4415	THBS3	LOW	synonymous_variant	p.Ala848Ala	.	.	.	1_155166960_G_T	THBS3	8.26515e-05	2	L
1	155166976	SNP	T	C	1_155166976_T_C	6597	5502	6596	1	0	5502	0	0	13193	1	11004	0	7.5792e-05	0	1	Inf	0.0214003	Inf	THBS3	MODERATE	missense_variant	p.Glu843Gly	rs772626024	D	D	1_155166976_T_C	THBS3	4.13257e-05	2	D
1	155166985	SNP	C	G	1_155166985_C_G	6597	5502	6597	0	0	5501	1	0	13194	0	11003	1	0	9.0876e-05	0.454748	0	0	32.5269	THBS3	MODERATE	missense_variant	p.Gly840Ala	.	D	D	1_155166985_C_G	THBS3	4.13257e-05	2	D
1	155166996	SNP	T	C	1_155166996_T_C	6597	5502	6594	3	0	5502	0	0	13191	3	11004	0	0.000227376	0	0.256112	Inf	0.344641	Inf	THBS3	LOW	synonymous_variant	p.Thr836Thr	.	.	.	1_155166996_T_C	THBS3	0.000123977	2	L
1	155167260	SNP	C	A	1_155167260_C_A	6597	5502	6596	1	0	5501	1	0	13193	1	11003	1	7.5792e-05	9.0876e-05	1	0.834012	0.0106313	65.4415	THBS3	MODERATE	missense_variant	p.Gln831His	rs142722847	D	D	1_155167260_C_A	THBS3	8.26515e-05	2	D
1	155167267	SNP	C	G	1_155167267_C_G	6597	5502	6596	1	0	5501	1	0	13193	1	11003	1	7.5792e-05	9.0876e-05	1	0.834012	0.0106313	65.4415	THBS3	MODERATE	missense_variant	p.Gly829Ala	.	D	P	1_155167267_C_G	THBS3	8.26515e-05	2	D
1	155167268	SNP	C	T	1_155167268_C_T	6597	5502	6597	0	0	5501	1	0	13194	0	11003	1	0	9.0876e-05	0.454748	0	0	32.5269	THBS3	MODERATE	missense_variant	p.Gly829Arg	rs377139909	D	D	1_155167268_C_T	THBS3	4.13257e-05	2	D
1	155167269	SNP	G	A	1_155167269_G_A	6597	5502	6596	1	0	5501	1	0	13193	1	11003	1	7.5792e-05	9.0876e-05	1	0.834012	0.0106313	65.4415	THBS3	LOW	synonymous_variant	p.Pro828Pro	rs41302117	.	.	1_155167269_G_A	THBS3	8.26515e-05	2	L
1	155167286	SNP	G	A	1_155167286_G_A	6597	5502	6586	11	0	5494	8	0	13183	11	10996	8	0.000833712	0.000727008	0.821497	1.14688	0.420016	3.28577	THBS3	MODERATE	missense_variant	p.Arg823Trp	rs150568337	D	D	1_155167286_G_A	THBS3	0.000785189	2	D
1	155167293	SNP	T	C	1_155167293_T_C	6597	5502	6595	2	0	5501	1	0	13192	2	11003	1	0.000151584	9.0876e-05	1	1.66809	0.0868236	98.3701	THBS3	LOW	synonymous_variant	p.Thr820Thr	rs755189551	.	.	1_155167293_T_C	THBS3	0.000123977	2	L
1	155167316	SNP	C	T	1_155167316_C_T	6597	5502	6596	1	0	5500	2	0	13193	1	11002	2	7.5792e-05	0.000181752	0.594391	0.416976	0.0070728	8.01112	THBS3	MODERATE	missense_variant	p.Glu813Lys	.	T	D	1_155167316_C_T	THBS3	0.000123977	2	T
1	155167317	SNP	G	A	1_155167317_G_A	6597	5502	6593	4	0	5501	1	0	13190	4	11003	1	0.000303168	9.0876e-05	0.385147	3.33652	0.330133	164.217	THBS3	LOW	synonymous_variant	p.Thr812Thr	rs547307091	.	.	1_155167317_G_A	THBS3	0.000206629	2	L
1	155167318	SNP	G	A	1_155167318_G_A	6597	5502	6597	0	0	5501	1	0	13194	0	11003	1	0	9.0876e-05	0.454748	0	0	32.5269	THBS3	MODERATE	missense_variant	p.Thr812Ile	rs756543241	T	D	1_155167318_G_A	THBS3	4.13257e-05	2	T
1	155167330	SNP	A	G	1_155167330_A_G	6597	5502	6597	0	0	5501	1	0	13194	0	11003	1	0	9.0876e-05	0.454748	0	0	32.5269	THBS3	MODERATE	missense_variant	p.Met808Thr	rs749868141	T	D	1_155167330_A_G	THBS3	4.13257e-05	2	T
1	155167365	SNP	G	A	1_155167365_G_A	6597	5502	6596	1	0	5502	0	0	13193	1	11004	0	7.5792e-05	0	1	Inf	0.0214003	Inf	THBS3	LOW	synonymous_variant	p.Phe796Phe	.	.	.	1_155167365_G_A	THBS3	4.13257e-05	2	L
1	155167380	SNP	G	A	1_155167380_G_A	6597	5502	6596	1	0	5501	1	0	13193	1	11003	1	7.5792e-05	9.0876e-05	1	0.834012	0.0106313	65.4415	THBS3	LOW	synonymous_variant	p.Tyr791Tyr	rs774439605	.	.	1_155167380_G_A	THBS3	8.26515e-05	2	L
1	155167414	SNP	G	A	1_155167414_G_A	6597	5502	6596	1	0	5502	0	0	13193	1	11004	0	7.5792e-05	0	1	Inf	0.0214003	Inf	THBS3	MODERATE	missense_variant	p.Thr780Ile	.	D	D	1_155167414_G_A	THBS3	4.13257e-05	2	D
1	155167441	SNP	G	T	1_155167441_G_T	6597	5502	6596	1	0	5502	0	0	13193	1	11004	0	7.5792e-05	0	1	Inf	0.0214003	Inf	THBS3	MODERATE	missense_variant	p.Ala771Asp	.	T	D	1_155167441_G_T	THBS3	4.13257e-05	2	T
1	155167700	SNP	G	A	1_155167700_G_A	6597	5502	6596	1	0	5502	0	0	13193	1	11004	0	7.5792e-05	0	1	Inf	0.0214003	Inf	THBS3	MODERATE	missense_variant	p.Thr758Ile	rs754650696	T	D	1_155167700_G_A	THBS3	4.13257e-05	2	T
1	155167714	SNP	C	T	1_155167714_C_T	6597	5502	6597	0	0	5501	1	0	13194	0	11003	1	0	9.0876e-05	0.454748	0	0	32.5269	THBS3	MODERATE	missense_variant	p.Met753Ile	rs769646561	T	D	1_155167714_C_T	THBS3	4.13257e-05	2	T
1	155167842	SNP	C	T	1_155167842_C_T	6596	5502	6594	2	0	5501	1	0	13190	2	11003	1	0.000151607	9.0876e-05	1	1.66835	0.0868367	98.385	THBS3	LOW	synonymous_variant	p.Val748Val	rs749130770	.	.	1_155167842_C_T	THBS3	0.000123987	2	L
1	155167890	SNP	G	A	1_155167890_G_A	6596	5502	6593	3	0	5502	0	0	13189	3	11004	0	0.000227411	0	0.256102	Inf	0.344693	Inf	THBS3	LOW	synonymous_variant	p.Val732Val	rs142622242	.	.	1_155167890_G_A	THBS3	0.000123987	2	L
1	155167906	SNP	C	T	1_155167906_C_T	6597	5502	6597	0	0	5501	1	0	13194	0	11003	1	0	9.0876e-05	0.454748	0	0	32.5269	THBS3	MODERATE	missense_variant	p.Arg727Gln	.	D	D	1_155167906_C_T	THBS3	4.13257e-05	2	D
1	155167907	SNP	G	A	1_155167907_G_A	6597	5502	6596	1	0	5502	0	0	13193	1	11004	0	7.5792e-05	0	1	Inf	0.0214003	Inf	THBS3	MODERATE	missense_variant	p.Arg727Trp	rs755795631	D	D	1_155167907_G_A	THBS3	4.13257e-05	2	D
1	155167921	SNP	G	A	1_155167921_G_A	6597	5502	6596	1	0	5501	1	0	13193	1	11003	1	7.5792e-05	9.0876e-05	1	0.834012	0.0106313	65.4415	THBS3	MODERATE	missense_variant	p.Thr722Met	.	T	D	1_155167921_G_A	THBS3	8.26515e-05	2	T
1	155167936	SNP	T	C	1_155167936_T_C	6597	5502	6597	0	0	5501	1	0	13194	0	11003	1	0	9.0876e-05	0.454748	0	0	32.5269	THBS3	MODERATE	missense_variant	p.Glu717Gly	.	D	D	1_155167936_T_C	THBS3	4.13257e-05	2	D
1	155167947	SNP	A	G	1_155167947_A_G	6596	5502	6596	0	0	5501	1	0	13192	0	11003	1	0	9.0876e-05	0.454786	0	0	32.5319	THBS3	LOW	synonymous_variant	p.Asp713Asp	.	.	.	1_155167947_A_G	THBS3	4.13291e-05	2	L
1	155167949	SNP	C	G	1_155167949_C_G	6596	5502	6596	0	0	5501	1	0	13192	0	11003	1	0	9.0876e-05	0.454786	0	0	32.5319	THBS3	MODERATE	missense_variant	p.Asp713His	rs748335230	D	D	1_155167949_C_G	THBS3	4.13291e-05	2	D
1	155167952	SNP	G	C	1_155167952_G_C	6596	5502	6596	0	0	5499	3	0	13192	0	11001	3	0	0.000272628	0.0940495	0	0	2.01836	THBS3	MODERATE	missense_variant	p.Leu712Val	.	T	B	1_155167952_G_C	THBS3	0.000123987	2	T
1	155167982	SNP	C	T	1_155167982_C_T	6596	5502	6596	0	0	5501	1	0	13192	0	11003	1	0	9.0876e-05	0.454786	0	0	32.5319	THBS3	MODERATE	missense_variant	p.Asp702Asn	.	D	D	1_155167982_C_T	THBS3	4.13291e-05	2	D
1	155167990	SNP	C	T	1_155167990_C_T	6596	5502	6595	1	0	5502	0	0	13191	1	11004	0	7.58035e-05	0	1	Inf	0.0214035	Inf	THBS3	MODERATE	missense_variant	p.Cys699Tyr	.	D	D	1_155167990_C_T	THBS3	4.13291e-05	2	D
1	155168003	SNP	C	T	1_155168003_C_T	6596	5502	6594	2	0	5502	0	0	13190	2	11004	0	0.000151607	0	0.504068	Inf	0.15666	Inf	THBS3	MODERATE	missense_variant	p.Val695Ile	rs374815652	T	P	1_155168003_C_T	THBS3	8.26583e-05	2	T
1	155168233	SNP	G	A	1_155168233_G_A	6597	5502	6593	4	0	5497	5	0	13190	4	10999	5	0.000303168	0.00045438	0.740271	0.66713	0.132316	3.10014	THBS3	LOW	synonymous_variant	p.Leu681Leu	rs200030789	.	.	1_155168233_G_A	THBS3	0.000371932	2	L
1	155168317	SNP	C	T	1_155168317_C_T	6597	5502	6595	2	0	5496	6	0	13192	2	10998	6	0.000151584	0.000545256	0.152858	0.277909	0.0274448	1.55459	THBS3	MODERATE	missense_variant	p.Asp653Asn	rs531021661	D	D	1_155168317_C_T	THBS3	0.000330606	2	D
1	155168331	SNP	A	G	1_155168331_A_G	6597	5502	6597	0	0	5501	1	0	13194	0	11003	1	0	9.0876e-05	0.454748	0	0	32.5269	THBS3	MODERATE	missense_variant	p.Leu648Pro	.	T	D	1_155168331_A_G	THBS3	4.13257e-05	2	T
1	155168394	SNP	C	G	1_155168394_C_G	6597	5502	6597	0	0	5501	1	0	13194	0	11003	1	0	9.0876e-05	0.454748	0	0	32.5269	THBS3	HIGH	splice_acceptor_variant&intron_variant	c.1881-1G>C	rs544424812	.	.	1_155168394_C_G	THBS3	4.13257e-05	2	H
1	155169633	SNP	G	A	1_155169633_G_A	6597	5502	6595	2	0	5502	0	0	13192	2	11004	0	0.000151584	0	0.504075	Inf	0.156636	Inf	THBS3	LOW	synonymous_variant	p.Ser614Ser	rs34676899	.	.	1_155169633_G_A	THBS3	8.26515e-05	2	L
1	155169649	DEL	TGA	T	1_155169649_TGA_T	6597	5502	6595	2	0	5501	1	0	13192	2	11003	1	0.000151584	9.0876e-05	1	1.66809	0.0868236	98.3701	THBS3	LOW	splice_region_variant&intron_variant	c.1828-4_1828-3delTC				1_155169649_TGA_T	THBS3	0.000123977	2	L
1	155169788	SNP	G	C	1_155169788_G_C	6597	5502	6596	1	0	5502	0	0	13193	1	11004	0	7.5792e-05	0	1	Inf	0.0214003	Inf	THBS3	MODERATE	missense_variant&splice_region_variant	p.Gln609Glu	.	D	D	1_155169788_G_C	THBS3	4.13257e-05	2	D
1	155169819	SNP	G	A	1_155169819_G_A	6597	5502	6595	2	0	5501	1	0	13192	2	11003	1	0.000151584	9.0876e-05	1	1.66809	0.0868236	98.3701	THBS3	LOW	synonymous_variant	p.Cys598Cys	rs748778389	.	.	1_155169819_G_A	THBS3	0.000123977	2	L
1	155169835	SNP	C	T	1_155169835_C_T	6597	5502	6596	1	0	5502	0	0	13193	1	11004	0	7.5792e-05	0	1	Inf	0.0214003	Inf	THBS3	MODERATE	missense_variant	p.Gly593Glu	rs142940981	D	D	1_155169835_C_T	THBS3	4.13257e-05	2	D
1	155169836	SNP	C	T	1_155169836_C_T	6597	5502	6597	0	0	5501	1	0	13194	0	11003	1	0	9.0876e-05	0.454748	0	0	32.5269	THBS3	MODERATE	missense_variant	p.Gly593Arg	rs779917502	D	D	1_155169836_C_T	THBS3	4.13257e-05	2	D
1	155169837	SNP	G	A	1_155169837_G_A	6597	5502	6591	6	0	5502	0	0	13188	6	11004	0	0.000454752	0	0.0351008	Inf	0.982171	Inf	THBS3	LOW	synonymous_variant	p.Asp592Asp	rs146879343	.	.	1_155169837_G_A	THBS3	0.000247954	2	L
1	155169865	SNP	T	C	1_155169865_T_C	6597	5502	6596	1	0	5502	0	0	13193	1	11004	0	7.5792e-05	0	1	Inf	0.0214003	Inf	THBS3	MODERATE	missense_variant	p.Asn583Ser	rs771057888	T	D	1_155169865_T_C	THBS3	4.13257e-05	2	T
1	155169901	SNP	A	T	1_155169901_A_T	6597	5502	6597	0	0	5501	1	0	13194	0	11003	1	0	9.0876e-05	0.454748	0	0	32.5269	THBS3	MODERATE	missense_variant	p.Ile571Asn	.	D	D	1_155169901_A_T	THBS3	4.13257e-05	2	D
1	155170254	SNP	C	T	1_155170254_C_T	6594	5502	6593	1	0	5502	0	0	13187	1	11004	0	7.58265e-05	0	1	Inf	0.02141	Inf	THBS3	MODERATE	missense_variant	p.Val566Met	rs762403494	T	B	1_155170254_C_T	THBS3	4.1336e-05	2	T
1	155170288	SNP	A	G	1_155170288_A_G	6595	5502	6594	1	0	5502	0	0	13189	1	11004	0	7.5815e-05	0	1	Inf	0.0214068	Inf	THBS3	LOW	synonymous_variant	p.Asp554Asp	.	.	.	1_155170288_A_G	THBS3	4.13326e-05	2	L
1	155170296	DEL	CCTT	C	1_155170296_CCTT_C	6595	5502	6594	1	0	5502	0	0	13189	1	11004	0	7.5815e-05	0	1	Inf	0.0214068	Inf	THBS3	MODERATE	inframe_deletion	p.Lys551del				1_155170296_CCTT_C	THBS3	4.13326e-05	2	T
1	155170318	SNP	G	A	1_155170318_G_A	6595	5502	6595	0	0	5501	1	0	13190	0	11003	1	0	9.0876e-05	0.454824	0	0	32.5368	THBS3	LOW	synonymous_variant	p.Asn544Asn	rs544230528	.	.	1_155170318_G_A	THBS3	4.13326e-05	2	L
1	155170333	SNP	A	G	1_155170333_A_G	6594	5502	6594	0	0	5501	1	0	13188	0	11003	1	0	9.0876e-05	0.454861	0	0	32.5417	THBS3	LOW	synonymous_variant	p.Cys539Cys	.	.	.	1_155170333_A_G	THBS3	4.1336e-05	2	L
1	155170369	SNP	C	T	1_155170369_C_T	6594	5502	6593	1	0	5502	0	0	13187	1	11004	0	7.58265e-05	0	1	Inf	0.02141	Inf	THBS3	LOW	synonymous_variant	p.Gln527Gln	rs769093299	.	.	1_155170369_C_T	THBS3	4.1336e-05	2	L
1	155170391	SNP	C	T	1_155170391_C_T	6594	5502	6582	12	0	5500	2	0	13176	12	11002	2	0.000909918	0.000181752	0.0280994	5.0097	1.11493	46.0952	THBS3	MODERATE	missense_variant	p.Arg520Gln	rs138543887	T	D	1_155170391_C_T	THBS3	0.000578704	2	T
1	155170392	SNP	G	A	1_155170392_G_A	6594	5502	6592	2	0	5502	0	0	13186	2	11004	0	0.000151653	0	0.504055	Inf	0.156707	Inf	THBS3	MODERATE	missense_variant	p.Arg520Trp	rs199935580	T	B	1_155170392_G_A	THBS3	8.2672e-05	2	T
1	155170719	SNP	T	G	1_155170719_T_G	6597	5502	6596	1	0	5502	0	0	13193	1	11004	0	7.5792e-05	0	1	Inf	0.0214003	Inf	THBS3	MODERATE	missense_variant	p.Asp506Ala	rs757237246	D	D	1_155170719_T_G	THBS3	4.13257e-05	2	D
1	155170725	SNP	T	C	1_155170725_T_C	6597	5502	6596	1	0	5502	0	0	13193	1	11004	0	7.5792e-05	0	1	Inf	0.0214003	Inf	THBS3	MODERATE	missense_variant	p.Asp504Gly	.	D	D	1_155170725_T_C	THBS3	4.13257e-05	2	D
1	155170731	SNP	T	C	1_155170731_T_C	6597	5502	6596	1	0	5502	0	0	13193	1	11004	0	7.5792e-05	0	1	Inf	0.0214003	Inf	THBS3	MODERATE	missense_variant	p.Gln502Arg	rs779032570	D	P	1_155170731_T_C	THBS3	4.13257e-05	2	D
1	155170733	SNP	G	A	1_155170733_G_A	6597	5502	6579	18	0	5490	12	0	13176	18	10992	12	0.00136426	0.00109051	0.586791	1.25135	0.569997	2.84911	THBS3	LOW	synonymous_variant	p.Asp501Asp	rs149267798	.	.	1_155170733_G_A	THBS3	0.00123977	2	L
1	155170737	SNP	C	T	1_155170737_C_T	6597	5502	6596	1	0	5501	1	0	13193	1	11003	1	7.5792e-05	9.0876e-05	1	0.834012	0.0106313	65.4415	THBS3	MODERATE	missense_variant	p.Gly500Glu	.	D	D	1_155170737_C_T	THBS3	8.26515e-05	2	D
1	155170739	SNP	C	A	1_155170739_C_A	6597	5502	6597	0	0	5501	1	0	13194	0	11003	1	0	9.0876e-05	0.454748	0	0	32.5269	THBS3	LOW	synonymous_variant	p.Val499Val	.	.	.	1_155170739_C_A	THBS3	4.13257e-05	2	L
1	155170752	SNP	T	C	1_155170752_T_C	6596	5502	6596	0	0	5501	1	0	13192	0	11003	1	0	9.0876e-05	0.454786	0	0	32.5319	THBS3	MODERATE	missense_variant	p.Asp495Gly	.	D	D	1_155170752_T_C	THBS3	4.13291e-05	2	D
1	155170791	SNP	T	G	1_155170791_T_G	6597	5502	6595	2	0	5502	0	0	13192	2	11004	0	0.000151584	0	0.504075	Inf	0.156636	Inf	THBS3	MODERATE	missense_variant	p.Asn482Thr	rs753654624	D	D	1_155170791_T_G	THBS3	8.26515e-05	2	D
1	155170934	SNP	T	A	1_155170934_T_A	6597	5502	6597	0	0	5501	1	0	13194	0	11003	1	0	9.0876e-05	0.454748	0	0	32.5269	THBS3	MODERATE	missense_variant	p.Tyr464Phe	.	T	B	1_155170934_T_A	THBS3	4.13257e-05	2	T
1	155170966	SNP	G	A	1_155170966_G_A	6597	5502	6593	4	0	5502	0	0	13190	4	11004	0	0.000303168	0	0.131121	Inf	0.55061	Inf	THBS3	LOW	synonymous_variant	p.Asn453Asn	rs150820199	.	.	1_155170966_G_A	THBS3	0.000165303	2	L
1	155170988	SNP	A	G	1_155170988_A_G	6597	5502	6597	0	0	5501	1	0	13194	0	11003	1	0	9.0876e-05	0.454748	0	0	32.5269	THBS3	MODERATE	missense_variant	p.Val446Ala	rs780676870	T	D	1_155170988_A_G	THBS3	4.13257e-05	2	T
1	155170989	SNP	C	T	1_155170989_C_T	6597	5502	6596	1	0	5502	0	0	13193	1	11004	0	7.5792e-05	0	1	Inf	0.0214003	Inf	THBS3	MODERATE	missense_variant	p.Val446Met	rs201078357	D	D	1_155170989_C_T	THBS3	4.13257e-05	2	D
1	155170995	SNP	A	G	1_155170995_A_G	6597	5502	6596	1	0	5502	0	0	13193	1	11004	0	7.5792e-05	0	1	Inf	0.0214003	Inf	THBS3	MODERATE	missense_variant&splice_region_variant	p.Cys444Arg	.	D	D	1_155170995_A_G	THBS3	4.13257e-05	2	D
1	155171230	SNP	C	T	1_155171230_C_T	6597	5502	6597	0	0	5501	1	0	13194	0	11003	1	0	9.0876e-05	0.454748	0	0	32.5269	THBS3	MODERATE	missense_variant	p.Arg436His	rs147720217	D	D	1_155171230_C_T	THBS3	4.13257e-05	2	D
1	155171231	SNP	G	A	1_155171231_G_A	6597	5502	6596	1	0	5500	2	0	13193	1	11002	2	7.5792e-05	0.000181752	0.594391	0.416976	0.0070728	8.01112	THBS3	MODERATE	missense_variant	p.Arg436Cys	rs772718514	D	D	1_155171231_G_A	THBS3	0.000123977	2	D
1	155171335	SNP	C	T	1_155171335_C_T	6597	5502	6596	1	0	5502	0	0	13193	1	11004	0	7.5792e-05	0	1	Inf	0.0214003	Inf	THBS3	MODERATE	missense_variant	p.Arg401His	rs751959993	T	D	1_155171335_C_T	THBS3	4.13257e-05	2	T
1	155171358	SNP	G	C	1_155171358_G_C	6597	5502	6596	1	0	5502	0	0	13193	1	11004	0	7.5792e-05	0	1	Inf	0.0214003	Inf	THBS3	LOW	splice_region_variant&synonymous_variant	p.Gly393Gly	rs755522108	.	.	1_155171358_G_C	THBS3	4.13257e-05	2	L
1	155171754	DEL	GT	G	1_155171754_GT_G	6597	5502	6596	1	0	5502	0	0	13193	1	11004	0	7.5792e-05	0	1	Inf	0.0214003	Inf	THBS3	HIGH	frameshift_variant	p.Asn390fs				1_155171754_GT_G	THBS3	4.13257e-05	2	H
1	155171796	SNP	A	T	1_155171796_A_T	6597	5502	6594	3	0	5502	0	0	13191	3	11004	0	0.000227376	0	0.256112	Inf	0.344641	Inf	THBS3	MODERATE	missense_variant	p.Asp376Glu	.	T	B	1_155171796_A_T	THBS3	0.000123977	2	T
1	155171810	SNP	C	T	1_155171810_C_T	6597	5502	6596	1	0	5502	0	0	13193	1	11004	0	7.5792e-05	0	1	Inf	0.0214003	Inf	THBS3	MODERATE	missense_variant	p.Asp372Asn	rs143046611	T	D	1_155171810_C_T	THBS3	4.13257e-05	2	T
1	155171811	SNP	G	A	1_155171811_G_A	6597	5502	6313	284	0	5224	272	6	12910	284	10720	284	0.0215249	0.0258088	0.0296499	0.830373	0.7005	0.984321	THBS3	LOW	synonymous_variant	p.Ile371Ile	rs41264917	.	.	1_155171811_G_A	THBS3	0.023473	2	L
1	155171822	SNP	A	T	1_155171822_A_T	6597	5502	6596	1	0	5502	0	0	13193	1	11004	0	7.5792e-05	0	1	Inf	0.0214003	Inf	THBS3	MODERATE	missense_variant	p.Cys368Ser	.	D	D	1_155171822_A_T	THBS3	4.13257e-05	2	D
1	155172051	SNP	C	A	1_155172051_C_A	6597	5502	6596	1	0	5502	0	0	13193	1	11004	0	7.5792e-05	0	1	Inf	0.0214003	Inf	THBS3	HIGH	splice_donor_variant&intron_variant	c.1098+1G>T	.	.	.	1_155172051_C_A	THBS3	4.13257e-05	2	H
1	155172066	SNP	G	A	1_155172066_G_A	6597	5502	6597	0	0	5501	1	0	13194	0	11003	1	0	9.0876e-05	0.454748	0	0	32.5269	THBS3	MODERATE	missense_variant	p.Arg362Trp	rs35484178	D	D	1_155172066_G_A	THBS3	4.13257e-05	2	D
1	155172087	SNP	C	G	1_155172087_C_G	6597	5502	6596	1	0	5502	0	0	13193	1	11004	0	7.5792e-05	0	1	Inf	0.0214003	Inf	THBS3	MODERATE	missense_variant	p.Gly355Arg	rs374545599	D	D	1_155172087_C_G	THBS3	4.13257e-05	2	D
1	155172100	SNP	G	T	1_155172100_G_T	6597	5502	6596	1	0	5501	1	0	13193	1	11003	1	7.5792e-05	9.0876e-05	1	0.834012	0.0106313	65.4415	THBS3	LOW	synonymous_variant	p.Gly350Gly	.	.	.	1_155172100_G_T	THBS3	8.26515e-05	2	L
1	155172107	SNP	T	C	1_155172107_T_C	6597	5502	6596	1	0	5502	0	0	13193	1	11004	0	7.5792e-05	0	1	Inf	0.0214003	Inf	THBS3	MODERATE	missense_variant	p.Tyr348Cys	.	D	D	1_155172107_T_C	THBS3	4.13257e-05	2	D
1	155172128	SNP	C	G	1_155172128_C_G	6597	5502	6596	1	0	5502	0	0	13193	1	11004	0	7.5792e-05	0	1	Inf	0.0214003	Inf	THBS3	MODERATE	missense_variant	p.Cys341Ser	.	D	D	1_155172128_C_G	THBS3	4.13257e-05	2	D
1	155172145	SNP	G	A	1_155172145_G_A	6597	5502	6595	2	0	5500	2	0	13192	2	11002	2	0.000151584	0.000181752	1	0.833999	0.0604588	11.5044	THBS3	LOW	synonymous_variant	p.Thr335Thr	rs768801703	.	.	1_155172145_G_A	THBS3	0.000165303	2	L
1	155172167	SNP	G	A	1_155172167_G_A	6597	5502	6596	1	0	5501	1	0	13193	1	11003	1	7.5792e-05	9.0876e-05	1	0.834012	0.0106313	65.4415	THBS3	MODERATE	missense_variant	p.Pro328Leu	rs371452277	T	B	1_155172167_G_A	THBS3	8.26515e-05	2	T
1	155172173	DEL	CAG	C	1_155172173_CAG_C	6597	5502	6594	3	0	5501	1	0	13191	3	11003	1	0.000227376	9.0876e-05	0.631088	2.50223	0.200885	131.295	THBS3	HIGH	frameshift_variant	p.Cys326fs				1_155172173_CAG_C	THBS3	0.000165303	2	H
1	155172629	SNP	C	T	1_155172629_C_T	6597	5502	6590	7	0	5499	3	0	13187	7	11001	3	0.000530544	0.000272628	0.363594	1.94646	0.444236	11.6681	THBS3	MODERATE	missense_variant	p.Gly311Ser	rs149314712	D	D	1_155172629_C_T	THBS3	0.000413257	2	D
1	155172646	SNP	G	T	1_155172646_G_T	6597	5502	6596	1	0	5502	0	0	13193	1	11004	0	7.5792e-05	0	1	Inf	0.0214003	Inf	THBS3	MODERATE	missense_variant	p.Pro305His	.	T	B	1_155172646_G_T	THBS3	4.13257e-05	2	T
1	155172665	SNP	G	A	1_155172665_G_A	6597	5502	6597	0	0	5501	1	0	13194	0	11003	1	0	9.0876e-05	0.454748	0	0	32.5269	THBS3	MODERATE	missense_variant	p.Arg299Cys	rs780352829	D	D	1_155172665_G_A	THBS3	4.13257e-05	2	D
1	155172706	SNP	C	T	1_155172706_C_T	6597	5502	6594	3	0	5496	6	0	13191	3	10998	6	0.000227376	0.000545256	0.316075	0.416888	0.0674453	1.95259	THBS3	MODERATE	missense_variant	p.Arg285Gln	rs368775584	T	B	1_155172706_C_T	THBS3	0.000371932	2	T
1	155172725	SNP	T	C	1_155172725_T_C	6597	5502	5145	1375	77	4394	1041	67	11665	1529	9829	1175	0.115886	0.106779	0.025531	1.09643	1.01074	1.18961	THBS3	MODERATE	missense_variant	p.Ser279Gly	rs35154152	T	B	1_155172725_T_C	THBS3	0.111745	2	T
1	155172737	SNP	G	A	1_155172737_G_A	6597	5502	6597	0	0	5501	1	0	13194	0	11003	1	0	9.0876e-05	0.454748	0	0	32.5269	THBS3	MODERATE	missense_variant	p.Arg275Cys	rs759137845	D	D	1_155172737_G_A	THBS3	4.13257e-05	2	D
1	155172878	SNP	G	A	1_155172878_G_A	6597	5502	6597	0	0	5500	2	0	13194	0	11002	2	0	0.000181752	0.206786	0	0	4.44068	THBS3	LOW	splice_region_variant&synonymous_variant	p.Cys269Cys	rs760477039	.	.	1_155172878_G_A	THBS3	8.26515e-05	2	L
1	155172883	SNP	C	T	1_155172883_C_T	6597	5502	6595	2	0	5501	1	0	13192	2	11003	1	0.000151584	9.0876e-05	1	1.66809	0.0868236	98.3701	THBS3	MODERATE	missense_variant	p.Val268Met	.	T	B	1_155172883_C_T	THBS3	0.000123977	2	T
1	155172906	SNP	C	T	1_155172906_C_T	6597	5502	6596	1	0	5502	0	0	13193	1	11004	0	7.5792e-05	0	1	Inf	0.0214003	Inf	THBS3	MODERATE	missense_variant	p.Arg260Gln	.	D	D	1_155172906_C_T	THBS3	4.13257e-05	2	D
1	155172918	SNP	A	G	1_155172918_A_G	6597	5502	6597	0	0	5501	1	0	13194	0	11003	1	0	9.0876e-05	0.454748	0	0	32.5269	THBS3	MODERATE	missense_variant	p.Met256Thr	.	T	B	1_155172918_A_G	THBS3	4.13257e-05	2	T
1	155173016	SNP	G	A	1_155173016_G_A	6597	5502	6596	1	0	5502	0	0	13193	1	11004	0	7.5792e-05	0	1	Inf	0.0214003	Inf	THBS3	HIGH	stop_gained&splice_region_variant	p.Gln252*	.	.	.	1_155173016_G_A	THBS3	4.13257e-05	2	H
1	155173083	SNP	C	T	1_155173083_C_T	6597	5502	6596	1	0	5502	0	0	13193	1	11004	0	7.5792e-05	0	1	Inf	0.0214003	Inf	THBS3	LOW	synonymous_variant	p.Lys229Lys	rs535973025	.	.	1_155173083_C_T	THBS3	4.13257e-05	2	L
1	155173095	SNP	C	T	1_155173095_C_T	6597	5502	6594	3	0	5500	2	0	13191	3	11002	2	0.000227376	0.000181752	1	1.25107	0.143281	14.9745	THBS3	LOW	splice_region_variant&synonymous_variant	p.Gly225Gly	rs200369709	.	.	1_155173095_C_T	THBS3	0.000206629	2	L
1	155173096	DEL	CCT	C	1_155173096_CCT_C	6597	5502	6596	1	0	5502	0	0	13193	1	11004	0	7.5792e-05	0	1	Inf	0.0214003	Inf	THBS3	HIGH	splice_acceptor_variant&intron_variant	c.674-2_674-1delAG				1_155173096_CCT_C	THBS3	4.13257e-05	2	H
1	155173311	SNP	G	C	1_155173311_G_C	6597	5502	6597	0	0	5501	1	0	13194	0	11003	1	0	9.0876e-05	0.454748	0	0	32.5269	THBS3	LOW	synonymous_variant	p.Ser222Ser	rs749078098	.	.	1_155173311_G_C	THBS3	4.13257e-05	2	L
1	155174665	SNP	G	A	1_155174665_G_A	6597	5502	6596	1	0	5502	0	0	13193	1	11004	0	7.5792e-05	0	1	Inf	0.0214003	Inf	THBS3	LOW	synonymous_variant	p.Asp209Asp	rs376858801	.	.	1_155174665_G_A	THBS3	4.13257e-05	2	L
1	155174703	SNP	G	A	1_155174703_G_A	6597	5502	6597	0	0	5501	1	0	13194	0	11003	1	0	9.0876e-05	0.454748	0	0	32.5269	THBS3	MODERATE	missense_variant	p.Arg197Trp	rs748198784	D	D	1_155174703_G_A	THBS3	4.13257e-05	2	D
1	155174724	SNP	T	G	1_155174724_T_G	6597	5502	6597	0	0	5501	1	0	13194	0	11003	1	0	9.0876e-05	0.454748	0	0	32.5269	THBS3	MODERATE	missense_variant	p.Ile190Leu	.	T	B	1_155174724_T_G	THBS3	4.13257e-05	2	T
1	155174866	SNP	C	T	1_155174866_C_T	6597	5502	6597	0	0	5501	1	0	13194	0	11003	1	0	9.0876e-05	0.454748	0	0	32.5269	THBS3	LOW	synonymous_variant	p.Ala176Ala	rs148238928	.	.	1_155174866_C_T	THBS3	4.13257e-05	2	L
1	155174896	SNP	A	G	1_155174896_A_G	6597	5502	6582	15	0	5495	7	0	13179	15	10997	7	0.00113688	0.000636132	0.284014	1.78803	0.685932	5.1858	THBS3	LOW	synonymous_variant	p.Asp166Asp	rs201862207	.	.	1_155174896_A_G	THBS3	0.000909166	2	L
1	155174898	SNP	C	T	1_155174898_C_T	6597	5502	6596	1	0	5502	0	0	13193	1	11004	0	7.5792e-05	0	1	Inf	0.0214003	Inf	THBS3	MODERATE	missense_variant	p.Asp166Asn	rs761112548	T	B	1_155174898_C_T	THBS3	4.13257e-05	2	T
1	155174919	SNP	G	C	1_155174919_G_C	6597	5502	6596	1	0	5502	0	0	13193	1	11004	0	7.5792e-05	0	1	Inf	0.0214003	Inf	THBS3	MODERATE	missense_variant	p.Pro159Ala	.	T	B	1_155174919_G_C	THBS3	4.13257e-05	2	T
1	155174937	SNP	C	T	1_155174937_C_T	6597	5502	6593	4	0	5500	2	0	13190	4	11002	2	0.000303168	0.000181752	0.69508	1.6682	0.239022	18.4364	THBS3	MODERATE	missense_variant	p.Gly153Ser	rs764811495	T	B	1_155174937_C_T	THBS3	0.000247954	2	T
1	155174968	SNP	G	A	1_155174968_G_A	6597	5502	6596	1	0	5502	0	0	13193	1	11004	0	7.5792e-05	0	1	Inf	0.0214003	Inf	THBS3	LOW	synonymous_variant	p.Tyr142Tyr	.	.	.	1_155174968_G_A	THBS3	4.13257e-05	2	L
1	155175022	SNP	T	C	1_155175022_T_C	6597	5502	6595	2	0	5502	0	0	13192	2	11004	0	0.000151584	0	0.504075	Inf	0.156636	Inf	THBS3	LOW	synonymous_variant	p.Thr124Thr	rs140394517	.	.	1_155175022_T_C	THBS3	8.26515e-05	2	L
1	155175030	SNP	T	C	1_155175030_T_C	6597	5502	6597	0	0	5501	1	0	13194	0	11003	1	0	9.0876e-05	0.454748	0	0	32.5269	THBS3	MODERATE	missense_variant	p.Thr122Ala	.	T	B	1_155175030_T_C	THBS3	4.13257e-05	2	T
1	155175049	SNP	C	T	1_155175049_C_T	6597	5502	6597	0	0	5501	1	0	13194	0	11003	1	0	9.0876e-05	0.454748	0	0	32.5269	THBS3	LOW	synonymous_variant	p.Ala115Ala	rs767301739	.	.	1_155175049_C_T	THBS3	4.13257e-05	2	L
1	155175067	SNP	G	A	1_155175067_G_A	6597	5502	6591	6	0	5500	2	0	13188	6	11002	2	0.000454752	0.000181752	0.305001	2.50257	0.447412	25.3589	THBS3	LOW	synonymous_variant	p.Ala109Ala	rs371556768	.	.	1_155175067_G_A	THBS3	0.000330606	2	L
1	155175069	SNP	C	T	1_155175069_C_T	6597	5502	6596	1	0	5502	0	0	13193	1	11004	0	7.5792e-05	0	1	Inf	0.0214003	Inf	THBS3	MODERATE	missense_variant	p.Ala109Thr	rs750583530	T	B	1_155175069_C_T	THBS3	4.13257e-05	2	T
1	155175089	SNP	C	T	1_155175089_C_T	6597	5502	6337	260	0	5310	188	4	12934	260	10808	196	0.0197059	0.0178117	0.296358	1.10845	0.91567	1.34364	THBS3	MODERATE	missense_variant	p.Arg102Gln	rs72704117	D	D	1_155175089_C_T	THBS3	0.0188445	2	D
1	155175990	SNP	C	T	1_155175990_C_T	6597	5502	6597	0	0	5501	1	0	13194	0	11003	1	0	9.0876e-05	0.454748	0	0	32.5269	THBS3	HIGH	splice_donor_variant&intron_variant	c.286+1G>A	.	.	.	1_155175990_C_T	THBS3	4.13257e-05	2	H
1	155175991	DEL	CT	C	1_155175991_CT_C	6597	5502	6596	1	0	5502	0	0	13193	1	11004	0	7.5792e-05	0	1	Inf	0.0214003	Inf	THBS3	HIGH	frameshift_variant&splice_region_variant	p.Val96fs				1_155175991_CT_C	THBS3	4.13257e-05	2	H
1	155176033	SNP	T	C	1_155176033_T_C	6597	5502	6597	0	0	5501	1	0	13194	0	11003	1	0	9.0876e-05	0.454748	0	0	32.5269	THBS3	MODERATE	missense_variant	p.Thr82Ala	.	T	B	1_155176033_T_C	THBS3	4.13257e-05	2	T
1	155176045	SNP	G	A	1_155176045_G_A	6597	5502	6596	1	0	5502	0	0	13193	1	11004	0	7.5792e-05	0	1	Inf	0.0214003	Inf	THBS3	MODERATE	missense_variant	p.Arg78Cys	rs369537081	T	D	1_155176045_G_A	THBS3	4.13257e-05	2	T
1	155176067	SNP	A	G	1_155176067_A_G	6597	5502	6595	2	0	5502	0	0	13192	2	11004	0	0.000151584	0	0.504075	Inf	0.156636	Inf	THBS3	LOW	synonymous_variant	p.Gly70Gly	.	.	.	1_155176067_A_G	THBS3	8.26515e-05	2	L
1	155176080	SNP	G	C	1_155176080_G_C	6597	5502	6596	1	0	5501	1	0	13193	1	11003	1	7.5792e-05	9.0876e-05	1	0.834012	0.0106313	65.4415	THBS3	MODERATE	missense_variant	p.Pro66Arg	rs148551999	T	D	1_155176080_G_C	THBS3	8.26515e-05	2	T
1	155176083	SNP	G	C	1_155176083_G_C	6597	5502	6597	0	0	5501	1	0	13194	0	11003	1	0	9.0876e-05	0.454748	0	0	32.5269	THBS3	MODERATE	missense_variant	p.Pro65Arg	.	T	D	1_155176083_G_C	THBS3	4.13257e-05	2	T
1	155176090	SNP	G	A	1_155176090_G_A	6597	5502	6597	0	0	5501	1	0	13194	0	11003	1	0	9.0876e-05	0.454748	0	0	32.5269	THBS3	MODERATE	missense_variant	p.Arg63Cys	rs753048328	D	D	1_155176090_G_A	THBS3	4.13257e-05	2	D
1	155176093	SNP	A	C	1_155176093_A_C	6597	5502	6596	1	0	5502	0	0	13193	1	11004	0	7.5792e-05	0	1	Inf	0.0214003	Inf	THBS3	MODERATE	missense_variant	p.Phe62Val	rs756486763	D	D	1_155176093_A_C	THBS3	4.13257e-05	2	D
1	155177594	SNP	A	G	1_155177594_A_G	6597	5502	6597	0	0	5501	1	0	13194	0	11003	1	0	9.0876e-05	0.454748	0	0	32.5269	THBS3	MODERATE	missense_variant	p.Leu25Pro	rs145573392	T	P	1_155177594_A_G	THBS3	4.13257e-05	2	T
1	155177603	SNP	C	T	1_155177603_C_T	6597	5502	6597	0	0	5501	1	0	13194	0	11003	1	0	9.0876e-05	0.454748	0	0	32.5269	THBS3	MODERATE	missense_variant	p.Ser22Asn	.	T	B	1_155177603_C_T	THBS3	4.13257e-05	2	T
1	155177615	SNP	A	C	1_155177615_A_C	6597	5502	6597	0	0	5501	1	0	13194	0	11003	1	0	9.0876e-05	0.454748	0	0	32.5269	THBS3	MODERATE	missense_variant	p.Phe18Cys	rs201907779	T	B	1_155177615_A_C	THBS3	4.13257e-05	2	T
1	155177646	SNP	C	A	1_155177646_C_A	6597	5502	6596	1	0	5502	0	0	13193	1	11004	0	7.5792e-05	0	1	Inf	0.0214003	Inf	THBS3	MODERATE	missense_variant	p.Gly8Trp	rs770893027	D	D	1_155177646_C_A	THBS3	4.13257e-05	2	D
1	155177657	SNP	T	C	1_155177657_T_C	6597	5502	6597	0	0	5501	1	0	13194	0	11003	1	0	9.0876e-05	0.454748	0	0	32.5269	THBS3	MODERATE	missense_variant	p.Gln4Arg	.	T	B	1_155177657_T_C	THBS3	4.13257e-05	2	T
2	102979126	SNP	T	C	2_102979126_T_C	6597	5502	6597	0	0	5501	1	0	13194	0	11003	1	0	9.0876e-05	0.454748	0	0	32.5269	IL18R1	LOW	synonymous_variant	p.Asn2Asn	.	.	.	2_102979126_T_C	IL18R1	4.13257e-05	2	L
2	102979141	SNP	C	G	2_102979141_C_G	6597	5502	6591	6	0	5499	3	0	13188	6	11001	3	0.000454752	0.000272628	0.523666	1.6683	0.356197	10.3138	IL18R1	LOW	synonymous_variant	p.Pro7Pro	rs11465569	.	.	2_102979141_C_G	IL18R1	0.000371932	2	L
2	102979164	SNP	C	A	2_102979164_C_A	6597	5502	6597	0	0	5501	1	0	13194	0	11003	1	0	9.0876e-05	0.454748	0	0	32.5269	IL18R1	MODERATE	missense_variant	p.Ser15Tyr	.	T	B	2_102979164_C_A	IL18R1	4.13257e-05	2	T
2	102979172	SNP	A	C	2_102979172_A_C	6597	5502	6596	1	0	5502	0	0	13193	1	11004	0	7.5792e-05	0	1	Inf	0.0214003	Inf	IL18R1	MODERATE	missense_variant	p.Thr18Pro	rs777296794	T	D	2_102979172_A_C	IL18R1	4.13257e-05	2	T
2	102984299	SNP	C	T	2_102984299_C_T	6596	5499	6595	1	0	5498	1	0	13191	1	10997	1	7.58035e-05	9.09256e-05	1	0.833683	0.0106271	65.4158	IL18R1	MODERATE	missense_variant	p.Arg25Cys	rs764548979	D	D	2_102984299_C_T	IL18R1	8.26788e-05	2	D
2	102984338	SNP	C	A	2_102984338_C_A	6597	5502	6597	0	0	5501	1	0	13194	0	11003	1	0	9.0876e-05	0.454748	0	0	32.5269	IL18R1	MODERATE	missense_variant	p.Leu38Met	.	D	D	2_102984338_C_A	IL18R1	4.13257e-05	2	D
2	102984415	SNP	G	A	2_102984415_G_A	6597	5502	6597	0	0	5501	1	0	13194	0	11003	1	0	9.0876e-05	0.454748	0	0	32.5269	IL18R1	LOW	synonymous_variant	p.Gln63Gln	rs370305765	.	.	2_102984415_G_A	IL18R1	4.13257e-05	2	L
2	102984428	SNP	C	A	2_102984428_C_A	6597	5498	6595	2	0	5498	0	0	13192	2	10996	0	0.000151584	0	0.504108	Inf	0.156522	Inf	IL18R1	MODERATE	missense_variant	p.Leu68Met	rs367800541	D	D	2_102984428_C_A	IL18R1	8.26788e-05	2	D
2	102984457	SNP	T	C	2_102984457_T_C	6597	5498	6596	1	0	5498	0	0	13193	1	10996	0	7.5792e-05	0	1	Inf	0.0213848	Inf	IL18R1	LOW	synonymous_variant	p.Ala77Ala	.	.	.	2_102984457_T_C	IL18R1	4.13394e-05	2	L
2	102988460	SNP	A	G	2_102988460_A_G	6526	5389	6525	1	0	5389	0	0	13051	1	10778	0	7.66166e-05	0	1	Inf	0.021189	Inf	IL18R1	MODERATE	missense_variant	p.His117Arg	rs201204631	T	P	2_102988460_A_G	IL18R1	4.19639e-05	2	T
2	102988494	SNP	A	G	2_102988494_A_G	6526	5389	6526	0	0	5388	1	0	13052	0	10777	1	0	9.27816e-05	0.452287	0	0	32.2055	IL18R1	LOW	synonymous_variant	p.Lys128Lys	.	.	.	2_102988494_A_G	IL18R1	4.19639e-05	2	L
2	102988513	SNP	T	A	2_102988513_T_A	6583	5444	6582	1	0	5444	0	0	13165	1	10888	0	7.59532e-05	0	1	Inf	0.0212199	Inf	IL18R1	MODERATE	missense_variant	p.Phe135Ile	.	T	B	2_102988513_T_A	IL18R1	4.15731e-05	2	T
2	102988526	SNP	C	T	2_102988526_C_T	6525	5389	6448	77	0	5323	65	1	12973	77	10711	67	0.00590038	0.00621637	0.801236	0.948841	0.674242	1.33818	IL18R1	MODERATE	missense_variant	p.Thr139Ile	rs34216045	T	P	2_102988526_C_T	IL18R1	0.00604331	2	T
2	102988536	SNP	C	G	2_102988536_C_G	6525	5389	6524	1	0	5389	0	0	13049	1	10778	0	7.66284e-05	0	1	Inf	0.0211922	Inf	IL18R1	MODERATE	missense_variant	p.Asn142Lys	.	T	B	2_102988536_C_G	IL18R1	4.19674e-05	2	T
2	102988564	SNP	A	G	2_102988564_A_G	6525	5389	6524	1	0	5389	0	0	13049	1	10778	0	7.66284e-05	0	1	Inf	0.0211922	Inf	IL18R1	MODERATE	missense_variant	p.Thr152Ala	.	T	D	2_102988564_A_G	IL18R1	4.19674e-05	2	T
2	102992403	SNP	C	G	2_102992403_C_G	6597	5502	6596	1	0	5502	0	0	13193	1	11004	0	7.5792e-05	0	1	Inf	0.0214003	Inf	IL18R1	MODERATE	missense_variant	p.Pro169Ala	.	T	B	2_102992403_C_G	IL18R1	4.13257e-05	2	T
2	102992407	SNP	C	T	2_102992407_C_T	6597	5502	6593	4	0	5501	1	0	13190	4	11003	1	0.000303168	9.0876e-05	0.385147	3.33652	0.330133	164.217	IL18R1	MODERATE	missense_variant	p.Thr170Met	rs115326837	T	B	2_102992407_C_T	IL18R1	0.000206629	2	T
2	102992420	SNP	C	T	2_102992420_C_T	6597	5502	6597	0	0	5501	1	0	13194	0	11003	1	0	9.0876e-05	0.454748	0	0	32.5269	IL18R1	LOW	synonymous_variant	p.Asn174Asn	rs201629380	.	.	2_102992420_C_T	IL18R1	4.13257e-05	2	L
2	102992423	SNP	C	T	2_102992423_C_T	6597	5502	6594	3	0	5502	0	0	13191	3	11004	0	0.000227376	0	0.256112	Inf	0.344641	Inf	IL18R1	LOW	synonymous_variant	p.Ala175Ala	rs199966642	.	.	2_102992423_C_T	IL18R1	0.000123977	2	L
2	102992441	SNP	G	T	2_102992441_G_T	6597	5502	6595	2	0	5501	1	0	13192	2	11003	1	0.000151584	9.0876e-05	1	1.66809	0.0868236	98.3701	IL18R1	LOW	synonymous_variant	p.Gly181Gly	rs201270046	.	.	2_102992441_G_T	IL18R1	0.000123977	2	L
2	102992453	SNP	C	T	2_102992453_C_T	6597	5502	6597	0	0	5501	1	0	13194	0	11003	1	0	9.0876e-05	0.454748	0	0	32.5269	IL18R1	LOW	synonymous_variant	p.Cys185Cys	rs573316949	.	.	2_102992453_C_T	IL18R1	4.13257e-05	2	L
2	102992463	SNP	C	T	2_102992463_C_T	6597	5502	6596	1	0	5502	0	0	13193	1	11004	0	7.5792e-05	0	1	Inf	0.0214003	Inf	IL18R1	MODERATE	missense_variant	p.Leu189Phe	rs779608094	T	D	2_102992463_C_T	IL18R1	4.13257e-05	2	T
2	102992474	SNP	T	G	2_102992474_T_G	6597	5502	6596	1	0	5502	0	0	13193	1	11004	0	7.5792e-05	0	1	Inf	0.0214003	Inf	IL18R1	MODERATE	missense_variant	p.Asn192Lys	.	T	B	2_102992474_T_G	IL18R1	4.13257e-05	2	T
2	102992495	SNP	C	A	2_102992495_C_A	6597	5502	6596	1	0	5502	0	0	13193	1	11004	0	7.5792e-05	0	1	Inf	0.0214003	Inf	IL18R1	LOW	synonymous_variant	p.Thr199Thr	rs371796705	.	.	2_102992495_C_A	IL18R1	4.13257e-05	2	L
2	102992515	SNP	T	C	2_102992515_T_C	6597	5502	6596	1	0	5502	0	0	13193	1	11004	0	7.5792e-05	0	1	Inf	0.0214003	Inf	IL18R1	MODERATE	missense_variant	p.Ile206Thr	.	D	P	2_102992515_T_C	IL18R1	4.13257e-05	2	D
2	102998083	SNP	G	A	2_102998083_G_A	6512	5491	6511	1	0	5490	1	0	13023	1	10981	1	7.67813e-05	9.10581e-05	1	0.843208	0.0107485	66.1629	IL18R1	MODERATE	missense_variant	p.Arg210His	rs11465635	T	B	2_102998083_G_A	IL18R1	8.33125e-05	2	T
2	102998099	SNP	G	A	2_102998099_G_A	6511	5491	6509	2	0	5490	1	0	13020	2	10981	1	0.000153586	9.10581e-05	1	1.68675	0.0877945	99.4697	IL18R1	LOW	synonymous_variant	p.Pro215Pro	rs142917064	.	.	2_102998099_G_A	IL18R1	0.000124979	2	L
2	102998100	SNP	G	A	2_102998100_G_A	6511	5491	6511	0	0	5490	1	0	13022	0	10981	1	0	9.10581e-05	0.457507	0	0	32.8907	IL18R1	MODERATE	missense_variant	p.Val216Ile	.	T	B	2_102998100_G_A	IL18R1	4.16597e-05	2	T
2	102998101	SNP	T	G	2_102998101_T_G	6511	5490	6511	0	0	5489	1	0	13022	0	10979	1	0	9.10747e-05	0.457462	0	0	32.8847	IL18R1	MODERATE	missense_variant	p.Val216Gly	.	T	B	2_102998101_T_G	IL18R1	4.16632e-05	2	T
2	102998133	SNP	G	C	2_102998133_G_C	6512	5491	6512	0	0	5490	1	0	13024	0	10981	1	0	9.10581e-05	0.457469	0	0	32.8856	IL18R1	MODERATE	missense_variant	p.Val227Leu	.	D	B	2_102998133_G_C	IL18R1	4.16563e-05	2	T
2	103001345	SNP	C	T	2_103001345_C_T	6194	5324	6193	1	0	5324	0	0	12387	1	10648	0	8.07233e-05	0	1	Inf	0.0220548	Inf	IL18R1	LOW	synonymous_variant	p.Asn232Asn	rs11465644	.	.	2_103001345_C_T	IL18R1	4.34103e-05	2	L
2	103001346	SNP	G	A	2_103001346_G_A	6195	5324	6194	1	0	5323	1	0	12389	1	10647	1	8.07103e-05	9.39144e-05	1	0.859398	0.0109547	67.4328	IL18R1	MODERATE	missense_variant	p.Val233Ile	rs200811959	T	B	2_103001346_G_A	IL18R1	8.68131e-05	2	T
2	103001402	SNP	C	T	2_103001402_C_T	6185	5316	3503	2289	393	2795	2133	388	9295	3075	7723	2909	0.248585	0.273608	1.73771e-05	0.878297	0.827603	0.932111	IL18R1	LOW	synonymous_variant	p.Phe251Phe	rs1035130	.	.	2_103001402_C_T	IL18R1	0.260151	2	L
2	103001419	SNP	C	T	2_103001419_C_T	6190	5322	6188	2	0	5322	0	0	12378	2	10644	0	0.000161551	0	0.502821	Inf	0.161474	Inf	IL18R1	MODERATE	missense_variant	p.Ser257Leu	rs377457925	T	B	2_103001419_C_T	IL18R1	8.68659e-05	2	T
2	103001420	SNP	G	A	2_103001420_G_A	6189	5323	6184	5	0	5321	2	0	12373	5	10644	2	0.000403942	0.000187864	0.462288	2.15053	0.351998	22.588	IL18R1	LOW	synonymous_variant	p.Ser257Ser	rs150063521	.	.	2_103001420_G_A	IL18R1	0.000304031	2	L
2	103003321	SNP	G	A	2_103003321_G_A	6597	5502	6595	2	0	5501	1	0	13192	2	11003	1	0.000151584	9.0876e-05	1	1.66809	0.0868236	98.3701	IL18R1	MODERATE	missense_variant&splice_region_variant	p.Met270Ile	rs374082339	T	B	2_103003321_G_A	IL18R1	0.000123977	2	T
2	103003371	SNP	T	A	2_103003371_T_A	6597	5502	6597	0	0	5501	1	0	13194	0	11003	1	0	9.0876e-05	0.454748	0	0	32.5269	IL18R1	MODERATE	missense_variant	p.Ile287Asn	.	D	D	2_103003371_T_A	IL18R1	4.13257e-05	2	D
2	103003373	SNP	G	C	2_103003373_G_C	6597	5502	6597	0	0	5501	1	0	13194	0	11003	1	0	9.0876e-05	0.454748	0	0	32.5269	IL18R1	MODERATE	missense_variant	p.Gly288Arg	.	T	B	2_103003373_G_C	IL18R1	4.13257e-05	2	T
2	103003374	SNP	G	C	2_103003374_G_C	6597	5502	6597	0	0	5499	3	0	13194	0	11001	3	0	0.000272628	0.0940262	0	0	2.01805	IL18R1	MODERATE	missense_variant	p.Gly288Ala	.	T	B	2_103003374_G_C	IL18R1	0.000123977	2	T
2	103003387	SNP	A	C	2_103003387_A_C	6597	5502	6596	1	0	5502	0	0	13193	1	11004	0	7.5792e-05	0	1	Inf	0.0214003	Inf	IL18R1	LOW	synonymous_variant	p.Leu292Leu	.	.	.	2_103003387_A_C	IL18R1	4.13257e-05	2	L
2	103003404	SNP	G	T	2_103003404_G_T	6597	5502	6596	1	0	5502	0	0	13193	1	11004	0	7.5792e-05	0	1	Inf	0.0214003	Inf	IL18R1	MODERATE	missense_variant	p.Cys298Phe	.	D	D	2_103003404_G_T	IL18R1	4.13257e-05	2	D
2	103003428	SNP	C	T	2_103003428_C_T	6597	5502	6597	0	0	5501	1	0	13194	0	11003	1	0	9.0876e-05	0.454748	0	0	32.5269	IL18R1	MODERATE	missense_variant	p.Thr306Ile	.	T	B	2_103003428_C_T	IL18R1	4.13257e-05	2	T
2	103003437	SNP	A	T	2_103003437_A_T	6597	5502	6596	1	0	5502	0	0	13193	1	11004	0	7.5792e-05	0	1	Inf	0.0214003	Inf	IL18R1	MODERATE	missense_variant	p.Lys309Ile	.	T	B	2_103003437_A_T	IL18R1	4.13257e-05	2	T
2	103006514	SNP	A	G	2_103006514_A_G	6544	5435	6542	2	0	5435	0	0	13086	2	10870	0	0.000152812	0	0.504265	Inf	0.155982	Inf	IL18R1	HIGH	splice_acceptor_variant&intron_variant	c.950-2A>G	.	.	.	2_103006514_A_G	IL18R1	8.34794e-05	2	H
2	103006599	SNP	G	A	2_103006599_G_A	6594	5488	6593	1	0	5488	0	0	13187	1	10976	0	7.58265e-05	0	1	Inf	0.0213556	Inf	IL18R1	MODERATE	missense_variant	p.Val345Met	.	D	D	2_103006599_G_A	IL18R1	4.13839e-05	2	D
2	103006623	DEL	GTTGACT	G	2_103006623_GTTGACT_G	6560	5455	6560	0	0	5454	1	0	13120	0	10909	1	0	9.1659e-05	0.454016	0	0	32.431	IL18R1	MODERATE	disruptive_inframe_deletion	p.Asp354_Leu355del				2_103006623_GTTGACT_G	IL18R1	4.16146e-05	2	T
2	103006654	SNP	C	T	2_103006654_C_T	6543	5436	6543	0	0	5435	1	0	13086	0	10871	1	0	9.19794e-05	0.453794	0	0	32.402	IL18R1	MODERATE	missense_variant	p.Thr363Met	rs187081342	T	B	2_103006654_C_T	IL18R1	4.17397e-05	2	T
2	103006663	SNP	A	C	2_103006663_A_C	6543	5436	6541	2	0	5436	0	0	13084	2	10872	0	0.000152835	0	0.504249	Inf	0.156034	Inf	IL18R1	MODERATE	missense_variant	p.Asp366Ala	rs745431033	D	D	2_103006663_A_C	IL18R1	8.34794e-05	2	D
2	103010973	SNP	C	T	2_103010973_C_T	6597	5502	6596	1	0	5502	0	0	13193	1	11004	0	7.5792e-05	0	1	Inf	0.0214003	Inf	IL18R1	HIGH	stop_gained	p.Arg386*	rs765825588	.	.	2_103010973_C_T	IL18R1	4.13257e-05	2	H
2	103010974	SNP	G	A	2_103010974_G_A	6597	5502	6595	2	0	5501	1	0	13192	2	11003	1	0.000151584	9.0876e-05	1	1.66809	0.0868236	98.3701	IL18R1	MODERATE	missense_variant	p.Arg386Gln	rs191050209	T	B	2_103010974_G_A	IL18R1	0.000123977	2	T
2	103010984	SNP	T	A	2_103010984_T_A	6597	5502	6596	1	0	5502	0	0	13193	1	11004	0	7.5792e-05	0	1	Inf	0.0214003	Inf	IL18R1	MODERATE	missense_variant	p.Asn389Lys	.	T	B	2_103010984_T_A	IL18R1	4.13257e-05	2	T
2	103010985	SNP	G	T	2_103010985_G_T	6597	5502	6597	0	0	5501	1	0	13194	0	11003	1	0	9.0876e-05	0.454748	0	0	32.5269	IL18R1	HIGH	stop_gained	p.Gly390*	.	.	.	2_103010985_G_T	IL18R1	4.13257e-05	2	H
2	103011002	DEL	TG	T	2_103011002_TG_T	6592	5502	6584	8	0	5500	2	0	13176	8	11002	2	0.000606796	0.000181752	0.123581	3.33976	0.666335	32.2873	IL18R1	HIGH	frameshift_variant	p.Ala396fs				2_103011002_TG_T	IL18R1	0.000413428	2	H
2	103011062	SNP	T	C	2_103011062_T_C	6597	5502	6597	0	0	5500	2	0	13194	0	11002	2	0	0.000181752	0.206786	0	0	4.44068	IL18R1	LOW	synonymous_variant	p.Phe415Phe	.	.	.	2_103011062_T_C	IL18R1	8.26515e-05	2	L
2	103011084	SNP	G	A	2_103011084_G_A	6597	5502	6597	0	0	5501	1	0	13194	0	11003	1	0	9.0876e-05	0.454748	0	0	32.5269	IL18R1	MODERATE	missense_variant	p.Gly423Arg	rs12619169	D	P	2_103011084_G_A	IL18R1	4.13257e-05	2	D
2	103013010	SNP	C	T	2_103013010_C_T	6587	5475	6586	1	0	5475	0	0	13173	1	10950	0	7.59071e-05	0	1	Inf	0.0213277	Inf	IL18R1	LOW	synonymous_variant	p.His430His	.	.	.	2_103013010_C_T	IL18R1	4.14525e-05	2	L
2	103013018	SNP	T	C	2_103013018_T_C	6587	5475	6585	2	0	5475	0	0	13172	2	10950	0	0.000151814	0	0.504229	Inf	0.156104	Inf	IL18R1	MODERATE	missense_variant	p.Ile433Thr	rs751955739	D	D	2_103013018_T_C	IL18R1	8.2905e-05	2	D
2	103013104	SNP	G	A	2_103013104_G_A	6594	5494	6593	1	0	5494	0	0	13187	1	10988	0	7.58265e-05	0	1	Inf	0.0213789	Inf	IL18R1	MODERATE	missense_variant	p.Glu462Lys	rs201833291	T	B	2_103013104_G_A	IL18R1	4.13633e-05	2	T
2	103013110	SNP	T	C	2_103013110_T_C	6594	5494	6594	0	0	5493	1	0	13188	0	10987	1	0	9.10084e-05	0.4545	0	0	32.4944	IL18R1	LOW	synonymous_variant	p.Leu464Leu	rs760502365	.	.	2_103013110_T_C	IL18R1	4.13633e-05	2	L
2	103013228	SNP	A	C	2_103013228_A_C	6597	5502	6597	0	0	5501	1	0	13194	0	11003	1	0	9.0876e-05	0.454748	0	0	32.5269	IL18R1	MODERATE	missense_variant	p.Asp503Ala	.	D	P	2_103013228_A_C	IL18R1	4.13257e-05	2	D
2	103013244	SNP	T	C	2_103013244_T_C	6597	5502	6597	0	0	5501	1	0	13194	0	11003	1	0	9.0876e-05	0.454748	0	0	32.5269	IL18R1	LOW	synonymous_variant	p.Tyr508Tyr	.	.	.	2_103013244_T_C	IL18R1	4.13257e-05	2	L
2	103013264	SNP	A	G	2_103013264_A_G	6597	5502	6596	1	0	5502	0	0	13193	1	11004	0	7.5792e-05	0	1	Inf	0.0214003	Inf	IL18R1	MODERATE	missense_variant	p.Asn515Ser	.	D	D	2_103013264_A_G	IL18R1	4.13257e-05	2	D
2	103013288	SNP	A	G	2_103013288_A_G	6597	5502	6594	3	0	5500	2	0	13191	3	11002	2	0.000227376	0.000181752	1	1.25107	0.143281	14.9745	IL18R1	MODERATE	missense_variant	p.Lys523Arg	rs548126707	D	D	2_103013288_A_G	IL18R1	0.000206629	2	D
2	103013300	SNP	C	A	2_103013300_C_A	6597	5500	6597	0	0	5499	1	0	13194	0	10999	1	0	9.09091e-05	0.454658	0	0	32.5151	IL18R1	MODERATE	missense_variant	p.Pro527Gln	rs370241095	D	D	2_103013300_C_A	IL18R1	4.13326e-05	2	D
2	103013337	SNP	C	T	2_103013337_C_T	6597	5500	6596	1	0	5498	2	0	13193	1	10998	2	7.5792e-05	0.000181818	0.594338	0.416825	0.00707023	8.00821	IL18R1	LOW	synonymous_variant	p.Ser539Ser	rs367837052	.	.	2_103013337_C_T	IL18R1	0.000123998	2	L
2	103013341	SNP	T	A	2_103013341_T_A	6597	5500	6596	1	0	5500	0	0	13193	1	11000	0	7.5792e-05	0	1	Inf	0.0213925	Inf	IL18R1	MODERATE	missense_variant	p.Ser541Thr	rs371846917	T	B	2_103013341_T_A	IL18R1	4.13326e-05	2	T
2	103039743	SNP	C	T	2_103039743_C_T	6597	5502	6589	8	0	5498	4	0	13186	8	11000	4	0.000606336	0.000363504	0.564499	1.6684	0.446818	7.57439	IL18RAP	LOW	synonymous_variant	p.Leu2Leu	rs11465687	.	.	2_103039743_C_T	IL18RAP	0.000495909	2	L
2	103039782	SNP	G	T	2_103039782_G_T	6597	5502	6597	0	0	5501	1	0	13194	0	11003	1	0	9.0876e-05	0.454748	0	0	32.5269	IL18RAP	MODERATE	missense_variant	p.Glu15Asp	.	T	P	2_103039782_G_T	IL18RAP	4.13257e-05	2	T
2	103040280	IN	C	CA	2_103040280_C_CA	6133	5488	6132	1	0	5488	0	0	12265	1	10976	0	8.15262e-05	0	1	Inf	0.0229597	Inf	IL18RAP	HIGH	frameshift_variant	p.Leu30fs				2_103040280_C_CA	IL18RAP	4.30256e-05	2	H
2	103040327	SNP	G	A	2_103040327_G_A	6388	5499	6387	1	0	5499	0	0	12775	1	10998	0	7.82718e-05	0	1	Inf	0.0220879	Inf	IL18RAP	MODERATE	missense_variant	p.Val43Ile	rs369898608	T	B	2_103040327_G_A	IL18RAP	4.20628e-05	2	T
2	103040344	SNP	A	G	2_103040344_A_G	6388	5499	6387	1	0	5499	0	0	12775	1	10998	0	7.82718e-05	0	1	Inf	0.0220879	Inf	IL18RAP	LOW	synonymous_variant	p.Leu48Leu	rs752339778	.	.	2_103040344_A_G	IL18RAP	4.20628e-05	2	L
2	103040370	SNP	G	T	2_103040370_G_T	6387	5499	6387	0	0	5498	1	0	12774	0	10997	1	0	9.09256e-05	0.462645	0	0	33.5781	IL18RAP	MODERATE	missense_variant	p.Cys57Phe	.	T	B	2_103040370_G_T	IL18RAP	4.20663e-05	2	T
2	103040371	SNP	C	T	2_103040371_C_T	6388	5499	6388	0	0	5498	1	0	12776	0	10997	1	0	9.09256e-05	0.462606	0	0	33.5728	IL18RAP	LOW	synonymous_variant	p.Cys57Cys	rs777331337	.	.	2_103040371_C_T	IL18RAP	4.20628e-05	2	L
2	103040431	SNP	C	T	2_103040431_C_T	6592	5502	6591	1	0	5502	0	0	13183	1	11004	0	7.58495e-05	0	1	Inf	0.0214165	Inf	IL18RAP	LOW	synonymous_variant	p.Asn77Asn	rs764677669	.	.	2_103040431_C_T	IL18RAP	4.13428e-05	2	L
2	103040455	SNP	C	T	2_103040455_C_T	6591	5502	6591	0	0	5501	1	0	13182	0	11003	1	0	9.0876e-05	0.454974	0	0	32.5565	IL18RAP	LOW	synonymous_variant	p.Tyr85Tyr	rs758037243	.	.	2_103040455_C_T	IL18RAP	4.13462e-05	2	L
2	103040483	SNP	G	C	2_103040483_G_C	6593	5500	6592	1	0	5500	0	0	13185	1	11000	0	7.5838e-05	0	1	Inf	0.0214055	Inf	IL18RAP	MODERATE	missense_variant	p.Glu95Gln	.	T	B	2_103040483_G_C	IL18RAP	4.13462e-05	2	T
2	103040489	SNP	A	G	2_103040489_A_G	6597	5502	6596	1	0	5502	0	0	13193	1	11004	0	7.5792e-05	0	1	Inf	0.0214003	Inf	IL18RAP	MODERATE	missense_variant	p.Ile97Val	.	D	P	2_103040489_A_G	IL18RAP	4.13257e-05	2	D
2	103040497	SNP	A	G	2_103040497_A_G	6597	5502	6550	47	0	5469	33	0	13147	47	10971	33	0.00356223	0.00299891	0.500371	1.1885	0.744935	1.91636	IL18RAP	LOW	synonymous_variant	p.Lys99Lys	rs62154968	.	.	2_103040497_A_G	IL18RAP	0.00330606	2	L
2	103040499	SNP	G	A	2_103040499_G_A	6597	5502	6596	1	0	5502	0	0	13193	1	11004	0	7.5792e-05	0	1	Inf	0.0214003	Inf	IL18RAP	MODERATE	missense_variant	p.Ser100Asn	.	T	B	2_103040499_G_A	IL18RAP	4.13257e-05	2	T
2	103040527	SNP	T	C	2_103040527_T_C	6597	5502	6596	1	0	5502	0	0	13193	1	11004	0	7.5792e-05	0	1	Inf	0.0214003	Inf	IL18RAP	LOW	synonymous_variant	p.Cys109Cys	.	.	.	2_103040527_T_C	IL18RAP	4.13257e-05	2	L
2	103040551	SNP	G	C	2_103040551_G_C	6596	5502	6593	3	0	5500	2	0	13189	3	11002	2	0.000227411	0.000181752	1	1.25126	0.143302	14.9767	IL18RAP	LOW	synonymous_variant	p.Gly117Gly	rs201832137	.	.	2_103040551_G_C	IL18RAP	0.000206646	2	L
2	103040570	SNP	T	C	2_103040570_T_C	6597	5502	6595	2	0	5500	2	0	13192	2	11002	2	0.000151584	0.000181752	1	0.833999	0.0604588	11.5044	IL18RAP	MODERATE	missense_variant	p.Tyr124His	.	D	D	2_103040570_T_C	IL18RAP	0.000165303	2	D
2	103040699	SNP	A	G	2_103040699_A_G	6513	5502	6511	2	0	5501	1	0	13024	2	11003	1	0.000153539	9.0876e-05	1	1.68961	0.0879434	99.6382	IL18RAP	MODERATE	missense_variant	p.Tyr135Cys	rs367613811	T	B	2_103040699_A_G	IL18RAP	0.000124844	2	T
2	103040702	SNP	A	G	2_103040702_A_G	6513	5502	6412	101	0	5433	69	0	12925	101	10935	69	0.00775372	0.00627045	0.189129	1.23839	0.901838	1.70908	IL18RAP	MODERATE	missense_variant	p.Asp136Gly	rs11695455	T	B	2_103040702_A_G	IL18RAP	0.00707449	2	T
2	103040707	SNP	G	C	2_103040707_G_C	6513	5502	6512	1	0	5499	3	0	13025	1	11001	3	7.67695e-05	0.000272628	0.338493	0.281549	0.00536765	3.50728	IL18RAP	MODERATE	missense_variant	p.Ala138Pro	rs371252714	T	D	2_103040707_G_C	IL18RAP	0.000166459	2	T
2	103040709	SNP	C	T	2_103040709_C_T	6513	5502	6512	1	0	5502	0	0	13025	1	11004	0	7.67695e-05	0	1	Inf	0.0216761	Inf	IL18RAP	LOW	synonymous_variant	p.Ala138Ala	rs769924803	.	.	2_103040709_C_T	IL18RAP	4.16146e-05	2	L
2	103040740	SNP	C	T	2_103040740_C_T	6513	5502	6513	0	0	5501	1	0	13026	0	11003	1	0	9.0876e-05	0.457928	0	0	32.9464	IL18RAP	MODERATE	missense_variant	p.Pro149Ser	.	T	D	2_103040740_C_T	IL18RAP	4.16146e-05	2	T
2	103040747	SNP	C	T	2_103040747_C_T	6513	5502	6511	2	0	5502	0	0	13024	2	11004	0	0.000153539	0	0.50352	Inf	0.158656	Inf	IL18RAP	MODERATE	missense_variant	p.Thr151Ile	.	T	B	2_103040747_C_T	IL18RAP	8.32293e-05	2	T
2	103040770	SNP	G	A	2_103040770_G_A	6597	5502	6597	0	0	5501	1	0	13194	0	11003	1	0	9.0876e-05	0.454748	0	0	32.5269	IL18RAP	MODERATE	missense_variant	p.Ala159Thr	rs180898392	T	P	2_103040770_G_A	IL18RAP	4.13257e-05	2	T
2	103040785	SNP	G	T	2_103040785_G_T	6597	5502	6594	3	0	5497	5	0	13191	3	10999	5	0.000227376	0.00045438	0.481541	0.500316	0.0776758	2.57217	IL18RAP	MODERATE	missense_variant	p.Asp164Tyr	rs150564503	T	B	2_103040785_G_T	IL18RAP	0.000330606	2	T
2	103040834	SNP	G	T	2_103040834_G_T	6596	5502	6596	0	0	5501	1	0	13192	0	11003	1	0	9.0876e-05	0.454786	0	0	32.5319	IL18RAP	MODERATE	missense_variant	p.Cys180Phe	rs749438591	T	D	2_103040834_G_T	IL18RAP	4.13291e-05	2	T
2	103040856	SNP	A	T	2_103040856_A_T	6597	5502	6597	0	0	5501	1	0	13194	0	11003	1	0	9.0876e-05	0.454748	0	0	32.5269	IL18RAP	LOW	synonymous_variant	p.Pro187Pro	.	.	.	2_103040856_A_T	IL18RAP	4.13257e-05	2	L
2	103040858	SNP	C	T	2_103040858_C_T	6597	5502	6596	1	0	5501	1	0	13193	1	11003	1	7.5792e-05	9.0876e-05	1	0.834012	0.0106313	65.4415	IL18RAP	MODERATE	missense_variant	p.Ala188Val	rs139554960	D	B	2_103040858_C_T	IL18RAP	8.26515e-05	2	T
2	103040859	SNP	G	A	2_103040859_G_A	6597	5502	6596	1	0	5502	0	0	13193	1	11004	0	7.5792e-05	0	1	Inf	0.0214003	Inf	IL18RAP	LOW	synonymous_variant	p.Ala188Ala	rs371835232	.	.	2_103040859_G_A	IL18RAP	4.13257e-05	2	L
2	103040864	SNP	C	G	2_103040864_C_G	6597	5502	6596	1	0	5502	0	0	13193	1	11004	0	7.5792e-05	0	1	Inf	0.0214003	Inf	IL18RAP	MODERATE	missense_variant	p.Thr190Ser	rs148604128	T	P	2_103040864_C_G	IL18RAP	4.13257e-05	2	T
2	103053723	SNP	G	A	2_103053723_G_A	6594	5502	6593	1	0	5502	0	0	13187	1	11004	0	7.58265e-05	0	1	Inf	0.02141	Inf	IL18RAP	MODERATE	missense_variant	p.Val211Ile	rs757008276	T	B	2_103053723_G_A	IL18RAP	4.1336e-05	2	T
2	103053767	SNP	G	A	2_103053767_G_A	6594	5502	6593	1	0	5502	0	0	13187	1	11004	0	7.58265e-05	0	1	Inf	0.02141	Inf	IL18RAP	LOW	synonymous_variant	p.Gln225Gln	rs140087058	.	.	2_103053767_G_A	IL18RAP	4.1336e-05	2	L
2	103053770	SNP	G	A	2_103053770_G_A	6594	5502	6592	2	0	5502	0	0	13186	2	11004	0	0.000151653	0	0.504055	Inf	0.156707	Inf	IL18RAP	LOW	synonymous_variant	p.Ser226Ser	rs750300218	.	.	2_103053770_G_A	IL18RAP	8.2672e-05	2	L
2	103053776	DEL	TG	T	2_103053776_TG_T	6594	5502	6594	0	0	5501	1	0	13188	0	11003	1	0	9.0876e-05	0.454861	0	0	32.5417	IL18RAP	HIGH	frameshift_variant	p.Val229fs				2_103053776_TG_T	IL18RAP	4.1336e-05	2	H
2	103053785	SNP	G	A	2_103053785_G_A	6562	5500	6561	1	0	5499	1	0	13123	1	10999	1	7.61963e-05	9.09091e-05	1	0.838155	0.0106841	65.7665	IL18RAP	LOW	synonymous_variant	p.Ser231Ser	rs765493659	.	.	2_103053785_G_A	IL18RAP	8.2905e-05	2	L
2	103057806	SNP	T	C	2_103057806_T_C	6597	5502	6595	2	0	5502	0	0	13192	2	11004	0	0.000151584	0	0.504075	Inf	0.156636	Inf	IL18RAP	LOW	synonymous_variant	p.Asp255Asp	.	.	.	2_103057806_T_C	IL18RAP	8.26515e-05	2	L
2	103057829	SNP	T	C	2_103057829_T_C	6597	5502	6597	0	0	5501	1	0	13194	0	11003	1	0	9.0876e-05	0.454748	0	0	32.5269	IL18RAP	MODERATE	missense_variant	p.Val263Ala	rs113984328	T	P	2_103057829_T_C	IL18RAP	4.13257e-05	2	T
2	103059664	SNP	G	A	2_103059664_G_A	6597	5502	6596	1	0	5502	0	0	13193	1	11004	0	7.5792e-05	0	1	Inf	0.0214003	Inf	IL18RAP	LOW	synonymous_variant	p.Lys267Lys	rs199675556	.	.	2_103059664_G_A	IL18RAP	4.13257e-05	2	L
2	103059680	DEL	TG	T	2_103059680_TG_T	6597	5502	6596	1	0	5502	0	0	13193	1	11004	0	7.5792e-05	0	1	Inf	0.0214003	Inf	IL18RAP	HIGH	frameshift_variant	p.Cys273fs				2_103059680_TG_T	IL18RAP	4.13257e-05	2	H
2	103059683	SNP	A	C	2_103059683_A_C	6597	5502	6596	1	0	5502	0	0	13193	1	11004	0	7.5792e-05	0	1	Inf	0.0214003	Inf	IL18RAP	MODERATE	missense_variant	p.Lys274Gln	.	D	P	2_103059683_A_C	IL18RAP	4.13257e-05	2	D
2	103059686	SNP	G	T	2_103059686_G_T	6597	5502	6596	1	0	5502	0	0	13193	1	11004	0	7.5792e-05	0	1	Inf	0.0214003	Inf	IL18RAP	MODERATE	missense_variant	p.Ala275Ser	.	D	D	2_103059686_G_T	IL18RAP	4.13257e-05	2	D
2	103059689	SNP	C	T	2_103059689_C_T	6597	5502	6597	0	0	5501	1	0	13194	0	11003	1	0	9.0876e-05	0.454748	0	0	32.5269	IL18RAP	HIGH	stop_gained	p.Arg276*	rs148553198	.	.	2_103059689_C_T	IL18RAP	4.13257e-05	2	H
2	103059690	SNP	G	A	2_103059690_G_A	6597	5502	6596	1	0	5502	0	0	13193	1	11004	0	7.5792e-05	0	1	Inf	0.0214003	Inf	IL18RAP	MODERATE	missense_variant	p.Arg276Gln	.	T	B	2_103059690_G_A	IL18RAP	4.13257e-05	2	T
2	103059724	SNP	A	C	2_103059724_A_C	6597	5502	6595	2	0	5502	0	0	13192	2	11004	0	0.000151584	0	0.504075	Inf	0.156636	Inf	IL18RAP	LOW	synonymous_variant	p.Ile287Ile	rs765083650	.	.	2_103059724_A_C	IL18RAP	8.26515e-05	2	L
2	103059777	SNP	C	T	2_103059777_C_T	6597	5502	6596	1	0	5502	0	0	13193	1	11004	0	7.5792e-05	0	1	Inf	0.0214003	Inf	IL18RAP	MODERATE	missense_variant	p.Ala305Val	rs148917849	T	P	2_103059777_C_T	IL18RAP	4.13257e-05	2	T
2	103061699	SNP	A	G	2_103061699_A_G	6597	5502	6597	0	0	5501	1	0	13194	0	11003	1	0	9.0876e-05	0.454748	0	0	32.5269	IL18RAP	MODERATE	missense_variant	p.Glu324Gly	rs773922969	T	P	2_103061699_A_G	IL18RAP	4.13257e-05	2	T
2	103061776	SNP	G	A	2_103061776_G_A	6597	5502	6597	0	0	5500	2	0	13194	0	11002	2	0	0.000181752	0.206786	0	0	4.44068	IL18RAP	MODERATE	missense_variant	p.Val350Ile	rs11465716	T	B	2_103061776_G_A	IL18RAP	8.26515e-05	2	T
2	103063544	SNP	A	G	2_103063544_A_G	6597	5502	6596	1	0	5502	0	0	13193	1	11004	0	7.5792e-05	0	1	Inf	0.0214003	Inf	IL18RAP	MODERATE	missense_variant	p.Ile363Val	.	T	B	2_103063544_A_G	IL18RAP	4.13257e-05	2	T
2	103063558	SNP	C	T	2_103063558_C_T	6597	5502	6597	0	0	5500	2	0	13194	0	11002	2	0	0.000181752	0.206786	0	0	4.44068	IL18RAP	LOW	synonymous_variant	p.Thr367Thr	rs778660815	.	.	2_103063558_C_T	IL18RAP	8.26515e-05	2	L
2	103063576	SNP	C	T	2_103063576_C_T	6597	5502	6595	2	0	5502	0	0	13192	2	11004	0	0.000151584	0	0.504075	Inf	0.156636	Inf	IL18RAP	LOW	synonymous_variant	p.Ala373Ala	rs770463002	.	.	2_103063576_C_T	IL18RAP	8.26515e-05	2	L
2	103063577	SNP	G	A	2_103063577_G_A	6597	5502	6596	1	0	5501	1	0	13193	1	11003	1	7.5792e-05	9.0876e-05	1	0.834012	0.0106313	65.4415	IL18RAP	MODERATE	missense_variant	p.Val374Met	.	T	P	2_103063577_G_A	IL18RAP	8.26515e-05	2	T
2	103063584	SNP	C	T	2_103063584_C_T	6597	5502	6595	2	0	5501	1	0	13192	2	11003	1	0.000151584	9.0876e-05	1	1.66809	0.0868236	98.3701	IL18RAP	MODERATE	missense_variant	p.Ala376Val	rs763522256	T	B	2_103063584_C_T	IL18RAP	0.000123977	2	T
2	103063596	SNP	T	C	2_103063596_T_C	6597	5502	6596	1	0	5502	0	0	13193	1	11004	0	7.5792e-05	0	1	Inf	0.0214003	Inf	IL18RAP	MODERATE	missense_variant	p.Leu380Pro	.	D	D	2_103063596_T_C	IL18RAP	4.13257e-05	2	D
2	103063608	SNP	A	G	2_103063608_A_G	6597	5502	6587	10	0	5493	9	0	13184	10	10995	9	0.00075792	0.000817884	1	0.926638	0.338259	2.57836	IL18RAP	MODERATE	missense_variant	p.His384Arg	rs147548529	T	P	2_103063608_A_G	IL18RAP	0.000785189	2	T
2	103063619	SNP	A	C	2_103063619_A_C	6597	5502	6596	1	0	5502	0	0	13193	1	11004	0	7.5792e-05	0	1	Inf	0.0214003	Inf	IL18RAP	MODERATE	missense_variant	p.Ile388Leu	.	T	B	2_103063619_A_C	IL18RAP	4.13257e-05	2	T
2	103063622	SNP	G	A	2_103063622_G_A	6597	5502	6596	1	0	5502	0	0	13193	1	11004	0	7.5792e-05	0	1	Inf	0.0214003	Inf	IL18RAP	MODERATE	missense_variant	p.Val389Met	.	T	P	2_103063622_G_A	IL18RAP	4.13257e-05	2	T
2	103063659	SNP	C	T	2_103063659_C_T	6597	5502	6596	1	0	5502	0	0	13193	1	11004	0	7.5792e-05	0	1	Inf	0.0214003	Inf	IL18RAP	MODERATE	missense_variant	p.Thr401Met	.	D	D	2_103063659_C_T	IL18RAP	4.13257e-05	2	D
2	103063660	SNP	G	A	2_103063660_G_A	6597	5502	6596	1	0	5501	1	0	13193	1	11003	1	7.5792e-05	9.0876e-05	1	0.834012	0.0106313	65.4415	IL18RAP	LOW	synonymous_variant	p.Thr401Thr	rs201945830	.	.	2_103063660_G_A	IL18RAP	8.26515e-05	2	L
2	103063662	SNP	T	C	2_103063662_T_C	6597	5502	6595	2	0	5501	1	0	13192	2	11003	1	0.000151584	9.0876e-05	1	1.66809	0.0868236	98.3701	IL18RAP	MODERATE	missense_variant	p.Leu402Pro	rs373102839	T	D	2_103063662_T_C	IL18RAP	0.000123977	2	T
2	103068225	SNP	G	A	2_103068225_G_A	6594	5502	6593	1	0	5502	0	0	13187	1	11004	0	7.58265e-05	0	1	Inf	0.02141	Inf	IL18RAP	HIGH	splice_acceptor_variant&intron_variant	c.1385-1G>A	.	.	.	2_103068225_G_A	IL18RAP	4.1336e-05	2	H
2	103068297	SNP	G	A	2_103068297_G_A	6597	5502	6595	2	0	5501	1	0	13192	2	11003	1	0.000151584	9.0876e-05	1	1.66809	0.0868236	98.3701	IL18RAP	MODERATE	missense_variant	p.Val486Ile	rs200593337	T	B	2_103068297_G_A	IL18RAP	0.000123977	2	T
2	103068301	SNP	A	G	2_103068301_A_G	6597	5502	6596	1	0	5500	2	0	13193	1	11002	2	7.5792e-05	0.000181752	0.594391	0.416976	0.0070728	8.01112	IL18RAP	MODERATE	missense_variant	p.Asn487Ser	rs371606134	T	B	2_103068301_A_G	IL18RAP	0.000123977	2	T
2	103068307	SNP	C	T	2_103068307_C_T	6597	5502	6597	0	0	5501	1	0	13194	0	11003	1	0	9.0876e-05	0.454748	0	0	32.5269	IL18RAP	MODERATE	missense_variant	p.Pro489Leu	.	T	D	2_103068307_C_T	IL18RAP	4.13257e-05	2	T
2	103068317	SNP	T	C	2_103068317_T_C	6594	5502	6593	1	0	5502	0	0	13187	1	11004	0	7.58265e-05	0	1	Inf	0.02141	Inf	IL18RAP	LOW	synonymous_variant	p.Phe492Phe	rs772088276	.	.	2_103068317_T_C	IL18RAP	4.1336e-05	2	L
2	103068401	SNP	A	G	2_103068401_A_G	6596	5502	6595	1	0	5502	0	0	13191	1	11004	0	7.58035e-05	0	1	Inf	0.0214035	Inf	IL18RAP	LOW	synonymous_variant	p.Pro520Pro	.	.	.	2_103068401_A_G	IL18RAP	4.13291e-05	2	L
2	103068420	SNP	G	T	2_103068420_G_T	6596	5502	6591	5	0	5502	0	0	13187	5	11004	0	0.000379018	0	0.0676054	Inf	0.764469	Inf	IL18RAP	MODERATE	missense_variant	p.Val527Leu	rs143081976	T	D	2_103068420_G_T	IL18RAP	0.000206646	2	T
2	103068474	SNP	G	T	2_103068474_G_T	6597	5502	6596	1	0	5502	0	0	13193	1	11004	0	7.5792e-05	0	1	Inf	0.0214003	Inf	IL18RAP	MODERATE	missense_variant	p.Val545Phe	.	T	P	2_103068474_G_T	IL18RAP	4.13257e-05	2	T
2	103068538	SNP	G	A	2_103068538_G_A	6597	5502	6596	1	0	5502	0	0	13193	1	11004	0	7.5792e-05	0	1	Inf	0.0214003	Inf	IL18RAP	MODERATE	missense_variant	p.Gly566Glu	rs756680929	T	P	2_103068538_G_A	IL18RAP	4.13257e-05	2	T
2	103068542	SNP	C	T	2_103068542_C_T	6597	5502	6597	0	0	5500	2	0	13194	0	11002	2	0	0.000181752	0.206786	0	0	4.44068	IL18RAP	LOW	synonymous_variant	p.Phe567Phe	rs766620201	.	.	2_103068542_C_T	IL18RAP	8.26515e-05	2	L
2	103068564	SNP	A	G	2_103068564_A_G	6597	5502	6597	0	0	5501	1	0	13194	0	11003	1	0	9.0876e-05	0.454748	0	0	32.5269	IL18RAP	MODERATE	missense_variant	p.Thr575Ala	.	T	B	2_103068564_A_G	IL18RAP	4.13257e-05	2	T
2	103068633	SNP	G	A	2_103068633_G_A	6597	5502	6596	1	0	5502	0	0	13193	1	11004	0	7.5792e-05	0	1	Inf	0.0214003	Inf	IL18RAP	MODERATE	missense_variant	p.Glu598Lys	.	T	B	2_103068633_G_A	IL18RAP	4.13257e-05	2	T
2	198669829	SNP	C	G	2_198669829_C_G	6538	5457	6537	1	0	5457	0	0	13075	1	10914	0	7.6476e-05	0	1	Inf	0.0214168	Inf	PLCL1	LOW	synonymous_variant	p.Ala2Ala	.	.	.	2_198669829_C_G	PLCL1	4.1684e-05	2	L
2	198669838	SNP	G	A	2_198669838_G_A	6538	5457	6536	2	0	5455	2	0	13074	2	10912	2	0.000152952	0.000183251	1	0.834642	0.0605054	11.5133	PLCL1	LOW	synonymous_variant	p.Ala5Ala	.	.	.	2_198669838_G_A	PLCL1	0.000166736	2	L
2	198669842	SNP	G	T	2_198669842_G_T	6538	5457	6537	1	0	5457	0	0	13075	1	10914	0	7.6476e-05	0	1	Inf	0.0214168	Inf	PLCL1	MODERATE	missense_variant	p.Gly7Cys	.	T	B	2_198669842_G_T	PLCL1	4.1684e-05	2	T
2	198669856	SNP	G	A	2_198669856_G_A	6569	5474	6568	1	0	5474	0	0	13137	1	10948	0	7.61151e-05	0	1	Inf	0.0213822	Inf	PLCL1	LOW	synonymous_variant	p.Pro11Pro	.	.	.	2_198669856_G_A	PLCL1	4.15179e-05	2	L
2	198669865	SNP	C	T	2_198669865_C_T	6571	5474	6571	0	0	5473	1	0	13142	0	10947	1	0	9.13409e-05	0.454462	0	0	32.4894	PLCL1	LOW	synonymous_variant	p.Pro14Pro	.	.	.	2_198669865_C_T	PLCL1	4.1511e-05	2	L
2	198669871	SNP	G	C	2_198669871_G_C	6568	5471	1721	3301	1546	1396	2741	1334	6743	6393	5533	5409	0.486678	0.494334	0.238798	0.969817	0.92153	1.02066	PLCL1	LOW	synonymous_variant	p.Ala16Ala	rs770658	.	.	2_198669871_G_C	PLCL1	0.490157	2	L
2	198669872	SNP	G	A	2_198669872_G_A	6571	5474	6569	2	0	5473	1	0	13140	2	10947	1	0.000152184	9.13409e-05	1	1.66617	0.0867235	98.2569	PLCL1	MODERATE	missense_variant	p.Ala17Thr	.	T	B	2_198669872_G_A	PLCL1	0.000124533	2	T
2	198669881	SNP	G	A	2_198669881_G_A	6571	5474	6551	20	0	5464	10	0	13122	20	10938	10	0.00152184	0.000913409	0.202814	1.66709	0.744405	3.98971	PLCL1	MODERATE	missense_variant	p.Glu20Lys	.	T	P	2_198669881_G_A	PLCL1	0.00124533	2	T
2	198669884	SNP	G	T	2_198669884_G_T	6577	5475	6575	2	0	5475	0	0	13152	2	10950	0	0.000152045	0	0.50416	Inf	0.156341	Inf	PLCL1	MODERATE	missense_variant	p.Asp21Tyr	rs556626094	D	P	2_198669884_G_T	PLCL1	8.29738e-05	2	D
2	198669894	SNP	G	T	2_198669894_G_T	6578	5475	6577	1	0	5475	0	0	13155	1	10950	0	7.60109e-05	0	1	Inf	0.0213568	Inf	PLCL1	MODERATE	missense_variant	p.Arg24Leu	.	T	B	2_198669894_G_T	PLCL1	4.14834e-05	2	T
2	198669923	SNP	G	A	2_198669923_G_A	6591	5477	6590	1	0	5477	0	0	13181	1	10954	0	7.5861e-05	0	1	Inf	0.0213225	Inf	PLCL1	MODERATE	missense_variant	p.Val34Met	rs192178250	T	B	2_198669923_G_A	PLCL1	4.14319e-05	2	T
2	198669924	SNP	T	G	2_198669924_T_G	6591	5477	6590	1	0	5477	0	0	13181	1	10954	0	7.5861e-05	0	1	Inf	0.0213225	Inf	PLCL1	MODERATE	missense_variant	p.Val34Gly	.	T	B	2_198669924_T_G	PLCL1	4.14319e-05	2	T
2	198669954	SNP	A	G	2_198669954_A_G	6590	5476	6589	1	0	5476	0	0	13179	1	10952	0	7.58725e-05	0	1	Inf	0.0213219	Inf	PLCL1	MODERATE	missense_variant	p.Asp44Gly	.	T	B	2_198669954_A_G	PLCL1	4.14388e-05	2	T
2	198670026	SNP	C	T	2_198670026_C_T	6517	5297	6516	1	0	5297	0	0	13033	1	10594	0	7.67224e-05	0	1	Inf	0.0208563	Inf	PLCL1	MODERATE	missense_variant	p.Ala68Val	.	T	B	2_198670026_C_T	PLCL1	4.23227e-05	2	T
2	198948525	DEL	CT	C	2_198948525_CT_C	6596	5469	6595	1	0	5469	0	0	13191	1	10938	0	7.58035e-05	0	1	Inf	0.0212753	Inf	PLCL1	HIGH	frameshift_variant	p.Phe96fs				2_198948525_CT_C	PLCL1	4.14422e-05	2	H
2	198948543	SNP	C	T	2_198948543_C_T	6597	5495	6596	1	0	5494	1	0	13193	1	10989	1	7.5792e-05	9.09918e-05	1	0.83295	0.0106178	65.3583	PLCL1	MODERATE	missense_variant	p.Ser101Leu	.	D	D	2_198948543_C_T	PLCL1	8.26993e-05	2	D
2	198948544	SNP	G	A	2_198948544_G_A	6597	5495	6594	3	0	5494	1	0	13191	3	10989	1	0.000227376	9.09918e-05	0.631173	2.49905	0.20063	131.128	PLCL1	LOW	synonymous_variant	p.Ser101Ser	rs757356633	.	.	2_198948544_G_A	PLCL1	0.000165399	2	L
2	198948613	SNP	C	A	2_198948613_C_A	6596	5469	6596	0	0	5468	1	0	13192	0	10937	1	0	9.14244e-05	0.453295	0	0	32.3367	PLCL1	LOW	synonymous_variant	p.Val124Val	.	.	.	2_198948613_C_A	PLCL1	4.14422e-05	2	L
2	198948626	SNP	C	G	2_198948626_C_G	6596	5469	6594	2	0	5468	1	0	13190	2	10937	1	0.000151607	9.14244e-05	1	1.65834	0.0863159	97.7953	PLCL1	MODERATE	missense_variant	p.Arg129Gly	rs780511339	D	D	2_198948626_C_G	PLCL1	0.000124327	2	D
2	198948627	SNP	G	A	2_198948627_G_A	6596	5469	6595	1	0	5465	4	0	13191	1	10934	4	7.58035e-05	0.000365698	0.183346	0.207266	0.00421245	2.09459	PLCL1	MODERATE	missense_variant	p.Arg129His	rs141588918	D	D	2_198948627_G_A	PLCL1	0.000207211	2	D
2	198948665	SNP	C	G	2_198948665_C_G	6597	5502	6591	6	0	5495	7	0	13188	6	10997	7	0.000454752	0.000636132	0.586944	0.714757	0.198384	2.4847	PLCL1	MODERATE	missense_variant	p.Gln142Glu	rs147528074	T	P	2_198948665_C_G	PLCL1	0.000537234	2	T
2	198948675	SNP	G	A	2_198948675_G_A	6597	5498	6596	1	0	5498	0	0	13193	1	10996	0	7.5792e-05	0	1	Inf	0.0213848	Inf	PLCL1	MODERATE	missense_variant	p.Arg145His	rs764761564	T	D	2_198948675_G_A	PLCL1	4.13394e-05	2	T
2	198948698	SNP	C	G	2_198948698_C_G	6597	5498	6597	0	0	5496	2	0	13194	0	10994	2	0	0.000181884	0.206622	0	0	4.43745	PLCL1	MODERATE	missense_variant	p.Leu153Val	.	T	B	2_198948698_C_G	PLCL1	8.26788e-05	2	T
2	198948700	SNP	C	T	2_198948700_C_T	6597	5498	6596	1	0	5498	0	0	13193	1	10996	0	7.5792e-05	0	1	Inf	0.0213848	Inf	PLCL1	LOW	synonymous_variant	p.Leu153Leu	.	.	.	2_198948700_C_T	PLCL1	4.13394e-05	2	L
2	198948717	SNP	A	G	2_198948717_A_G	6597	5498	6567	30	0	5474	23	1	13164	30	10971	25	0.00227376	0.00227355	1	1.00006	0.568152	1.77451	PLCL1	MODERATE	missense_variant	p.Asp159Gly	rs145057158	T	P	2_198948717_A_G	PLCL1	0.00227367	2	T
2	198948718	SNP	T	A	2_198948718_T_A	6597	5497	6597	0	0	5494	3	0	13194	0	10991	3	0	0.000272876	0.0938864	0	0	2.01622	PLCL1	MODERATE	missense_variant	p.Asp159Glu	rs778613184	T	B	2_198948718_T_A	PLCL1	0.000124028	2	T
2	198948814	SNP	C	T	2_198948814_C_T	6597	5501	6595	2	0	5501	0	0	13192	2	11002	0	0.000151584	0	0.504083	Inf	0.156608	Inf	PLCL1	LOW	synonymous_variant	p.Ser191Ser	rs768500563	.	.	2_198948814_C_T	PLCL1	8.26583e-05	2	L
2	198948826	SNP	G	T	2_198948826_G_T	6597	5502	6597	0	0	5500	2	0	13194	0	11002	2	0	0.000181752	0.206786	0	0	4.44068	PLCL1	LOW	synonymous_variant	p.Gly195Gly	.	.	.	2_198948826_G_T	PLCL1	8.26515e-05	2	L
2	198948841	SNP	T	C	2_198948841_T_C	6597	5502	6596	1	0	5502	0	0	13193	1	11004	0	7.5792e-05	0	1	Inf	0.0214003	Inf	PLCL1	LOW	synonymous_variant	p.Ser200Ser	.	.	.	2_198948841_T_C	PLCL1	4.13257e-05	2	L
2	198948857	SNP	A	G	2_198948857_A_G	6597	5502	6597	0	0	5501	1	0	13194	0	11003	1	0	9.0876e-05	0.454748	0	0	32.5269	PLCL1	MODERATE	missense_variant	p.Asn206Asp	.	D	P	2_198948857_A_G	PLCL1	4.13257e-05	2	D
2	198948876	SNP	A	G	2_198948876_A_G	6597	5497	6596	1	0	5497	0	0	13193	1	10994	0	7.5792e-05	0	1	Inf	0.0213809	Inf	PLCL1	MODERATE	missense_variant	p.Asn212Ser	.	T	P	2_198948876_A_G	PLCL1	4.13428e-05	2	T
2	198948882	SNP	G	T	2_198948882_G_T	6597	5497	6596	1	0	5494	3	0	13193	1	10991	3	7.5792e-05	0.000272876	0.336059	0.277712	0.00529457	3.45944	PLCL1	MODERATE	missense_variant	p.Trp214Leu	rs150675435	D	D	2_198948882_G_T	PLCL1	0.000165371	2	D
2	198948896	SNP	C	G	2_198948896_C_G	6597	5497	6596	1	0	5497	0	0	13193	1	10994	0	7.5792e-05	0	1	Inf	0.0213809	Inf	PLCL1	MODERATE	missense_variant	p.Arg219Gly	rs771861039	D	D	2_198948896_C_G	PLCL1	4.13428e-05	2	D
2	198948913	SNP	A	C	2_198948913_A_C	6597	5497	6594	3	0	5497	0	0	13191	3	10994	0	0.000227376	0	0.256174	Inf	0.344328	Inf	PLCL1	LOW	synonymous_variant	p.Arg224Arg	.	.	.	2_198948913_A_C	PLCL1	0.000124028	2	L
2	198948915	SNP	G	A	2_198948915_G_A	6597	5497	6595	2	0	5497	0	0	13192	2	10994	0	0.000151584	0	0.504116	Inf	0.156494	Inf	PLCL1	MODERATE	missense_variant	p.Ser225Asn	rs558782692	T	B	2_198948915_G_A	PLCL1	8.26856e-05	2	T
2	198948929	SNP	G	A	2_198948929_G_A	6597	5502	6597	0	0	5501	1	0	13194	0	11003	1	0	9.0876e-05	0.454748	0	0	32.5269	PLCL1	MODERATE	missense_variant	p.Asp230Asn	rs765530130	T	B	2_198948929_G_A	PLCL1	4.13257e-05	2	T
2	198948944	SNP	A	G	2_198948944_A_G	6597	5502	6596	1	0	5502	0	0	13193	1	11004	0	7.5792e-05	0	1	Inf	0.0214003	Inf	PLCL1	MODERATE	missense_variant	p.Asn235Asp	.	T	B	2_198948944_A_G	PLCL1	4.13257e-05	2	T
2	198948955	SNP	A	G	2_198948955_A_G	6597	5497	6597	0	0	5495	2	0	13194	0	10992	2	0	0.000181917	0.206581	0	0	4.43664	PLCL1	LOW	synonymous_variant	p.Thr238Thr	.	.	.	2_198948955_A_G	PLCL1	8.26856e-05	2	L
2	198949014	SNP	T	A	2_198949014_T_A	6597	5502	6597	0	0	5501	1	0	13194	0	11003	1	0	9.0876e-05	0.454748	0	0	32.5269	PLCL1	MODERATE	missense_variant	p.Ile258Asn	.	T	B	2_198949014_T_A	PLCL1	4.13257e-05	2	T
2	198949061	SNP	A	G	2_198949061_A_G	6597	5439	6596	1	0	5435	4	0	13193	1	10874	4	7.5792e-05	0.000367715	0.182553	0.206099	0.00418873	2.08278	PLCL1	MODERATE	missense_variant	p.Thr274Ala	rs146525330	T	B	2_198949061_A_G	PLCL1	0.00020771	2	T
2	198949074	SNP	C	T	2_198949074_C_T	6597	5439	6536	60	1	5396	42	1	13132	62	10834	44	0.00469911	0.00404486	0.493941	1.1625	0.776634	1.75323	PLCL1	MODERATE	missense_variant	p.Ala278Val	rs61752178	T	B	2_198949074_C_T	PLCL1	0.00440346	2	T
2	198949078	SNP	G	A	2_198949078_G_A	6597	5439	6597	0	0	5436	2	1	13194	0	10874	4	0	0.000367715	0.0416885	0	0	1.24883	PLCL1	LOW	synonymous_variant	p.Lys279Lys	.	.	.	2_198949078_G_A	PLCL1	0.000166168	2	L
2	198949131	SNP	G	A	2_198949131_G_A	6597	5435	6596	1	0	5431	4	0	13193	1	10866	4	7.5792e-05	0.000367985	0.182451	0.205947	0.00418565	2.08125	PLCL1	MODERATE	missense_variant	p.Arg297His	rs140990771	T	B	2_198949131_G_A	PLCL1	0.000207779	2	T
2	198949169	SNP	C	T	2_198949169_C_T	6597	5435	6597	0	0	5434	1	0	13194	0	10869	1	0	9.19963e-05	0.451712	0	0	32.1308	PLCL1	MODERATE	missense_variant	p.Leu310Phe	rs770796513	T	B	2_198949169_C_T	PLCL1	4.15559e-05	2	T
2	198949188	SNP	T	C	2_198949188_T_C	6597	5502	6596	1	0	5502	0	0	13193	1	11004	0	7.5792e-05	0	1	Inf	0.0214003	Inf	PLCL1	MODERATE	missense_variant	p.Val316Ala	rs770006380	D	D	2_198949188_T_C	PLCL1	4.13257e-05	2	D
2	198949226	SNP	T	A	2_198949226_T_A	6597	5502	6596	1	0	5502	0	0	13193	1	11004	0	7.5792e-05	0	1	Inf	0.0214003	Inf	PLCL1	MODERATE	missense_variant	p.Tyr329Asn	rs375846315	D	D	2_198949226_T_A	PLCL1	4.13257e-05	2	D
2	198949237	SNP	C	T	2_198949237_C_T	6597	5502	6596	1	0	5502	0	0	13193	1	11004	0	7.5792e-05	0	1	Inf	0.0214003	Inf	PLCL1	LOW	synonymous_variant	p.Ala332Ala	.	.	.	2_198949237_C_T	PLCL1	4.13257e-05	2	L
2	198949319	SNP	T	C	2_198949319_T_C	6597	5502	6596	1	0	5502	0	0	13193	1	11004	0	7.5792e-05	0	1	Inf	0.0214003	Inf	PLCL1	MODERATE	missense_variant	p.Tyr360His	.	T	B	2_198949319_T_C	PLCL1	4.13257e-05	2	T
2	198949330	SNP	T	C	2_198949330_T_C	6597	5502	6596	1	0	5502	0	0	13193	1	11004	0	7.5792e-05	0	1	Inf	0.0214003	Inf	PLCL1	LOW	synonymous_variant	p.Ser363Ser	rs781074423	.	.	2_198949330_T_C	PLCL1	4.13257e-05	2	L
2	198949344	SNP	A	G	2_198949344_A_G	6597	5502	6278	317	2	5201	298	3	12873	321	10700	304	0.0243292	0.0276263	0.112481	0.877684	0.746298	1.03237	PLCL1	MODERATE	missense_variant	p.Gln368Arg	rs113185553	T	B	2_198949344_A_G	PLCL1	0.0258286	2	T
2	198949352	SNP	T	G	2_198949352_T_G	6597	5502	6597	0	0	5501	1	0	13194	0	11003	1	0	9.0876e-05	0.454748	0	0	32.5269	PLCL1	MODERATE	missense_variant	p.Phe371Val	rs532197317	T	B	2_198949352_T_G	PLCL1	4.13257e-05	2	T
2	198949386	SNP	T	G	2_198949386_T_G	6597	5502	6596	1	0	5502	0	0	13193	1	11004	0	7.5792e-05	0	1	Inf	0.0214003	Inf	PLCL1	MODERATE	missense_variant	p.Leu382Trp	.	D	D	2_198949386_T_G	PLCL1	4.13257e-05	2	D
2	198949469	SNP	A	T	2_198949469_A_T	6597	5502	6597	0	0	5501	1	0	13194	0	11003	1	0	9.0876e-05	0.454748	0	0	32.5269	PLCL1	MODERATE	missense_variant	p.Asn410Tyr	.	D	D	2_198949469_A_T	PLCL1	4.13257e-05	2	D
2	198949526	SNP	A	G	2_198949526_A_G	6597	5502	6596	1	0	5502	0	0	13193	1	11004	0	7.5792e-05	0	1	Inf	0.0214003	Inf	PLCL1	MODERATE	missense_variant	p.Asn429Asp	.	T	B	2_198949526_A_G	PLCL1	4.13257e-05	2	T
2	198949534	SNP	C	T	2_198949534_C_T	6597	5502	6596	1	0	5501	1	0	13193	1	11003	1	7.5792e-05	9.0876e-05	1	0.834012	0.0106313	65.4415	PLCL1	LOW	synonymous_variant	p.Tyr431Tyr	.	.	.	2_198949534_C_T	PLCL1	8.26515e-05	2	L
2	198949565	SNP	G	A	2_198949565_G_A	6597	5502	6594	3	0	5501	1	0	13191	3	11003	1	0.000227376	9.0876e-05	0.631088	2.50223	0.200885	131.295	PLCL1	MODERATE	missense_variant	p.Val442Ile	rs201197388	T	B	2_198949565_G_A	PLCL1	0.000165303	2	T
2	198949603	SNP	A	C	2_198949603_A_C	6597	5502	6596	1	0	5502	0	0	13193	1	11004	0	7.5792e-05	0	1	Inf	0.0214003	Inf	PLCL1	LOW	synonymous_variant	p.Pro454Pro	.	.	.	2_198949603_A_C	PLCL1	4.13257e-05	2	L
2	198949624	SNP	C	G	2_198949624_C_G	6597	5502	6596	1	0	5502	0	0	13193	1	11004	0	7.5792e-05	0	1	Inf	0.0214003	Inf	PLCL1	MODERATE	missense_variant	p.Asn461Lys	.	D	B	2_198949624_C_G	PLCL1	4.13257e-05	2	T
2	198949671	SNP	A	T	2_198949671_A_T	6597	5502	6594	3	0	5502	0	0	13191	3	11004	0	0.000227376	0	0.256112	Inf	0.344641	Inf	PLCL1	MODERATE	missense_variant	p.Lys477Ile	rs201977873	D	D	2_198949671_A_T	PLCL1	0.000123977	2	D
2	198949685	SNP	G	T	2_198949685_G_T	6597	5502	6597	0	0	5501	1	0	13194	0	11003	1	0	9.0876e-05	0.454748	0	0	32.5269	PLCL1	MODERATE	missense_variant	p.Ala482Ser	rs780710675	T	B	2_198949685_G_T	PLCL1	4.13257e-05	2	T
2	198949699	SNP	A	C	2_198949699_A_C	6597	5502	6597	0	0	5501	1	0	13194	0	11003	1	0	9.0876e-05	0.454748	0	0	32.5269	PLCL1	LOW	synonymous_variant	p.Pro486Pro	.	.	.	2_198949699_A_C	PLCL1	4.13257e-05	2	L
2	198949711	SNP	C	G	2_198949711_C_G	6597	5502	6597	0	0	5501	1	0	13194	0	11003	1	0	9.0876e-05	0.454748	0	0	32.5269	PLCL1	MODERATE	missense_variant	p.Cys490Trp	.	T	P	2_198949711_C_G	PLCL1	4.13257e-05	2	T
2	198949726	SNP	C	T	2_198949726_C_T	6597	5502	6596	1	0	5501	1	0	13193	1	11003	1	7.5792e-05	9.0876e-05	1	0.834012	0.0106313	65.4415	PLCL1	LOW	synonymous_variant	p.Cys495Cys	rs568096818	.	.	2_198949726_C_T	PLCL1	8.26515e-05	2	L
2	198949784	SNP	C	T	2_198949784_C_T	6597	5488	6597	0	0	5487	1	0	13194	0	10975	1	0	9.11079e-05	0.454117	0	0	32.4442	PLCL1	MODERATE	missense_variant	p.Leu515Phe	.	D	D	2_198949784_C_T	PLCL1	4.13736e-05	2	D
2	198949795	SNP	A	G	2_198949795_A_G	6597	5489	6595	2	0	5489	0	0	13192	2	10978	0	0.000151584	0	0.504182	Inf	0.156266	Inf	PLCL1	LOW	synonymous_variant	p.Glu518Glu	.	.	.	2_198949795_A_G	PLCL1	8.27404e-05	2	L
2	198949808	SNP	T	C	2_198949808_T_C	6597	5501	6597	0	0	5500	1	0	13194	0	11001	1	0	9.08926e-05	0.454703	0	0	32.521	PLCL1	MODERATE	missense_variant	p.Ser523Pro	.	T	B	2_198949808_T_C	PLCL1	4.13291e-05	2	T
2	198949852	SNP	C	G	2_198949852_C_G	6597	5488	6596	1	0	5488	0	0	13193	1	10976	0	7.5792e-05	0	1	Inf	0.0213459	Inf	PLCL1	MODERATE	missense_variant	p.Ile537Met	rs562203157	D	D	2_198949852_C_G	PLCL1	4.13736e-05	2	D
2	198949918	SNP	T	C	2_198949918_T_C	6597	5502	6596	1	0	5502	0	0	13193	1	11004	0	7.5792e-05	0	1	Inf	0.0214003	Inf	PLCL1	LOW	synonymous_variant	p.Asp559Asp	.	.	.	2_198949918_T_C	PLCL1	4.13257e-05	2	L
2	198949994	SNP	C	T	2_198949994_C_T	6597	5502	6597	0	0	5501	1	0	13194	0	11003	1	0	9.0876e-05	0.454748	0	0	32.5269	PLCL1	MODERATE	missense_variant	p.Leu585Phe	rs149251715	T	D	2_198949994_C_T	PLCL1	4.13257e-05	2	T
2	198950029	SNP	A	G	2_198950029_A_G	6597	5501	4464	1906	227	3623	1693	185	10834	2360	8939	2063	0.178869	0.187511	0.0853742	0.943895	0.883697	1.00823	PLCL1	LOW	synonymous_variant	p.Gln596Gln	rs2228135	.	.	2_198950029_A_G	PLCL1	0.182799	2	L
2	198950050	SNP	T	C	2_198950050_T_C	6597	5502	6596	1	0	5502	0	0	13193	1	11004	0	7.5792e-05	0	1	Inf	0.0214003	Inf	PLCL1	LOW	synonymous_variant	p.Ser603Ser	rs767561346	.	.	2_198950050_T_C	PLCL1	4.13257e-05	2	L
2	198950051	SNP	A	G	2_198950051_A_G	6597	5502	6594	3	0	5501	1	0	13191	3	11003	1	0.000227376	9.0876e-05	0.631088	2.50223	0.200885	131.295	PLCL1	MODERATE	missense_variant	p.Met604Val	rs139902940	T	B	2_198950051_A_G	PLCL1	0.000165303	2	T
2	198950129	SNP	G	T	2_198950129_G_T	6597	5502	6597	0	0	5501	1	0	13194	0	11003	1	0	9.0876e-05	0.454748	0	0	32.5269	PLCL1	MODERATE	missense_variant	p.Asp630Tyr	.	D	D	2_198950129_G_T	PLCL1	4.13257e-05	2	D
2	198950188	SNP	C	T	2_198950188_C_T	6597	5502	6597	0	0	5501	1	0	13194	0	11003	1	0	9.0876e-05	0.454748	0	0	32.5269	PLCL1	LOW	synonymous_variant	p.Ile649Ile	rs151231252	.	.	2_198950188_C_T	PLCL1	4.13257e-05	2	L
2	198950240	SNP	G	A	2_198950240_G_A	6592	5494	1682	3337	1573	1367	2782	1345	6701	6483	5516	5472	0.491732	0.497998	0.332649	0.975239	0.926785	1.02624	PLCL1	MODERATE	missense_variant	p.Val667Ile	rs1064213	D	D	2_198950240_G_A	PLCL1	0.494581	2	D
2	198950246	SNP	A	G	2_198950246_A_G	6597	5502	6596	1	0	5501	1	0	13193	1	11003	1	7.5792e-05	9.0876e-05	1	0.834012	0.0106313	65.4415	PLCL1	MODERATE	missense_variant	p.Met669Val	.	T	P	2_198950246_A_G	PLCL1	8.26515e-05	2	T
2	198950261	SNP	C	T	2_198950261_C_T	6597	5502	6596	1	0	5502	0	0	13193	1	11004	0	7.5792e-05	0	1	Inf	0.0214003	Inf	PLCL1	MODERATE	missense_variant	p.Pro674Ser	.	D	D	2_198950261_C_T	PLCL1	4.13257e-05	2	D
2	198950264	SNP	G	A	2_198950264_G_A	6597	5502	6597	0	0	5501	1	0	13194	0	11003	1	0	9.0876e-05	0.454748	0	0	32.5269	PLCL1	MODERATE	missense_variant	p.Gly675Ser	.	D	D	2_198950264_G_A	PLCL1	4.13257e-05	2	D
2	198950281	SNP	T	C	2_198950281_T_C	6597	5502	6595	2	0	5501	1	0	13192	2	11003	1	0.000151584	9.0876e-05	1	1.66809	0.0868236	98.3701	PLCL1	LOW	synonymous_variant	p.Leu680Leu	rs141553794	.	.	2_198950281_T_C	PLCL1	0.000123977	2	L
2	198950287	SNP	G	T	2_198950287_G_T	6597	5502	6597	0	0	5501	1	0	13194	0	11003	1	0	9.0876e-05	0.454748	0	0	32.5269	PLCL1	LOW	synonymous_variant	p.Thr682Thr	rs144487956	.	.	2_198950287_G_T	PLCL1	4.13257e-05	2	L
2	198950293	SNP	G	T	2_198950293_G_T	6597	5502	6596	1	0	5502	0	0	13193	1	11004	0	7.5792e-05	0	1	Inf	0.0214003	Inf	PLCL1	MODERATE	missense_variant	p.Trp684Cys	rs6741084	D	D	2_198950293_G_T	PLCL1	4.13257e-05	2	D
2	198950356	SNP	T	C	2_198950356_T_C	6597	5502	6596	1	0	5502	0	0	13193	1	11004	0	7.5792e-05	0	1	Inf	0.0214003	Inf	PLCL1	LOW	synonymous_variant	p.Ser705Ser	rs754371381	.	.	2_198950356_T_C	PLCL1	4.13257e-05	2	L
2	198950359	SNP	C	T	2_198950359_C_T	6597	5502	6597	0	0	5500	2	0	13194	0	11002	2	0	0.000181752	0.206786	0	0	4.44068	PLCL1	LOW	synonymous_variant	p.Tyr706Tyr	rs773801605	.	.	2_198950359_C_T	PLCL1	8.26515e-05	2	L
2	198950402	SNP	C	G	2_198950402_C_G	6597	5473	6597	0	0	5471	2	0	13194	0	10944	2	0	0.000182715	0.205596	0	0	4.41727	PLCL1	MODERATE	missense_variant	p.Leu721Val	rs137857586	T	B	2_198950402_C_G	PLCL1	8.285e-05	2	T
2	198950440	SNP	C	T	2_198950440_C_T	6597	5502	6596	1	0	5502	0	0	13193	1	11004	0	7.5792e-05	0	1	Inf	0.0214003	Inf	PLCL1	LOW	synonymous_variant	p.Phe733Phe	.	.	.	2_198950440_C_T	PLCL1	4.13257e-05	2	L
2	198950506	SNP	C	T	2_198950506_C_T	6597	5502	6595	2	0	5502	0	0	13192	2	11004	0	0.000151584	0	0.504075	Inf	0.156636	Inf	PLCL1	LOW	synonymous_variant	p.His755His	.	.	.	2_198950506_C_T	PLCL1	8.26515e-05	2	L
2	198950517	SNP	C	T	2_198950517_C_T	6597	5502	6594	3	0	5502	0	0	13191	3	11004	0	0.000227376	0	0.256112	Inf	0.344641	Inf	PLCL1	MODERATE	missense_variant	p.Ala759Val	rs201009322	D	D	2_198950517_C_T	PLCL1	0.000123977	2	D
2	198950527	SNP	G	A	2_198950527_G_A	6597	5502	6596	1	0	5501	1	0	13193	1	11003	1	7.5792e-05	9.0876e-05	1	0.834012	0.0106313	65.4415	PLCL1	LOW	synonymous_variant	p.Ser762Ser	rs144546582	.	.	2_198950527_G_A	PLCL1	8.26515e-05	2	L
2	198950651	SNP	A	C	2_198950651_A_C	6570	5385	6569	1	0	5385	0	0	13139	1	10770	0	7.61035e-05	0	1	Inf	0.0210316	Inf	PLCL1	MODERATE	missense_variant	p.Ile804Leu	.	D	D	2_198950651_A_C	PLCL1	4.18235e-05	2	D
2	198950709	SNP	A	T	2_198950709_A_T	6581	5385	6572	9	0	5371	14	0	13153	9	10756	14	0.000683787	0.00129991	0.144467	0.525724	0.20065	1.30457	PLCL1	MODERATE	missense_variant	p.Tyr823Phe	rs77257531	T	B	2_198950709_A_T	PLCL1	0.000961056	2	T
2	198950755	SNP	C	T	2_198950755_C_T	6597	5502	6596	1	0	5501	1	0	13193	1	11003	1	7.5792e-05	9.0876e-05	1	0.834012	0.0106313	65.4415	PLCL1	LOW	synonymous_variant	p.His838His	.	.	.	2_198950755_C_T	PLCL1	8.26515e-05	2	L
2	198950850	SNP	G	A	2_198950850_G_A	6597	5502	6596	1	0	5502	0	0	13193	1	11004	0	7.5792e-05	0	1	Inf	0.0214003	Inf	PLCL1	MODERATE	missense_variant	p.Arg870Gln	.	T	P	2_198950850_G_A	PLCL1	4.13257e-05	2	T
2	198950876	SNP	G	A	2_198950876_G_A	6597	5502	6597	0	0	5501	1	0	13194	0	11003	1	0	9.0876e-05	0.454748	0	0	32.5269	PLCL1	MODERATE	missense_variant	p.Gly879Ser	.	D	D	2_198950876_G_A	PLCL1	4.13257e-05	2	D
2	198950932	SNP	C	T	2_198950932_C_T	6597	5502	6596	1	0	5501	1	0	13193	1	11003	1	7.5792e-05	9.0876e-05	1	0.834012	0.0106313	65.4415	PLCL1	LOW	synonymous_variant	p.Ala897Ala	rs778246833	.	.	2_198950932_C_T	PLCL1	8.26515e-05	2	L
2	198950934	SNP	T	C	2_198950934_T_C	6597	5502	6594	3	0	5502	0	0	13191	3	11004	0	0.000227376	0	0.256112	Inf	0.344641	Inf	PLCL1	MODERATE	missense_variant	p.Ile898Thr	rs770796285	T	B	2_198950934_T_C	PLCL1	0.000123977	2	T
2	198953586	SNP	C	G	2_198953586_C_G	6597	5502	6597	0	0	5498	4	0	13194	0	11000	4	0	0.000363504	0.0427519	0	0	1.26331	PLCL1	MODERATE	missense_variant	p.Ala907Gly	.	D	D	2_198953586_C_G	PLCL1	0.000165303	2	D
2	198953588	SNP	A	T	2_198953588_A_T	6597	5502	6582	15	0	5485	17	0	13179	15	10987	17	0.00113688	0.00154489	0.477983	0.735611	0.3419	1.56666	PLCL1	MODERATE	missense_variant	p.Ile908Phe	rs142389942	D	B	2_198953588_A_T	PLCL1	0.00132242	2	T
2	198953591	SNP	G	A	2_198953591_G_A	6597	5502	6596	1	0	5502	0	0	13193	1	11004	0	7.5792e-05	0	1	Inf	0.0214003	Inf	PLCL1	MODERATE	missense_variant	p.Val909Met	rs542167395	D	D	2_198953591_G_A	PLCL1	4.13257e-05	2	D
2	198953654	SNP	C	T	2_198953654_C_T	6597	5502	6596	1	0	5502	0	0	13193	1	11004	0	7.5792e-05	0	1	Inf	0.0214003	Inf	PLCL1	LOW	synonymous_variant	p.Leu930Leu	.	.	.	2_198953654_C_T	PLCL1	4.13257e-05	2	L
2	198953663	SNP	C	T	2_198953663_C_T	6597	5502	6596	1	0	5502	0	0	13193	1	11004	0	7.5792e-05	0	1	Inf	0.0214003	Inf	PLCL1	MODERATE	missense_variant	p.Arg933Trp	rs45481595	T	P	2_198953663_C_T	PLCL1	4.13257e-05	2	T
2	198953666	SNP	C	T	2_198953666_C_T	6597	5502	6596	1	0	5502	0	0	13193	1	11004	0	7.5792e-05	0	1	Inf	0.0214003	Inf	PLCL1	MODERATE	missense_variant	p.Leu934Phe	.	T	B	2_198953666_C_T	PLCL1	4.13257e-05	2	T
2	198953675	SNP	A	G	2_198953675_A_G	6597	5502	6596	1	0	5502	0	0	13193	1	11004	0	7.5792e-05	0	1	Inf	0.0214003	Inf	PLCL1	MODERATE	missense_variant	p.Ser937Gly	.	T	B	2_198953675_A_G	PLCL1	4.13257e-05	2	T
2	198953707	SNP	G	T	2_198953707_G_T	6597	5502	6595	2	0	5500	2	0	13192	2	11002	2	0.000151584	0.000181752	1	0.833999	0.0604588	11.5044	PLCL1	MODERATE	missense_variant	p.Met947Ile	rs370504499	T	B	2_198953707_G_T	PLCL1	0.000165303	2	T
2	198953721	SNP	C	G	2_198953721_C_G	6597	5502	6597	0	0	5501	1	0	13194	0	11003	1	0	9.0876e-05	0.454748	0	0	32.5269	PLCL1	MODERATE	missense_variant	p.Pro952Arg	.	T	D	2_198953721_C_G	PLCL1	4.13257e-05	2	T
2	198953776	SNP	T	C	2_198953776_T_C	6597	5502	6596	1	0	5502	0	0	13193	1	11004	0	7.5792e-05	0	1	Inf	0.0214003	Inf	PLCL1	LOW	synonymous_variant	p.Ala970Ala	.	.	.	2_198953776_T_C	PLCL1	4.13257e-05	2	L
2	198966023	SNP	C	G	2_198966023_C_G	6597	5502	6597	0	0	5501	1	0	13194	0	11003	1	0	9.0876e-05	0.454748	0	0	32.5269	PLCL1	MODERATE	missense_variant	p.Ser978Arg	.	T	B	2_198966023_C_G	PLCL1	4.13257e-05	2	T
2	198966025	SNP	G	A	2_198966025_G_A	6597	5502	6596	1	0	5502	0	0	13193	1	11004	0	7.5792e-05	0	1	Inf	0.0214003	Inf	PLCL1	MODERATE	missense_variant	p.Arg979Gln	rs139123427	T	B	2_198966025_G_A	PLCL1	4.13257e-05	2	T
2	198966027	SNP	T	C	2_198966027_T_C	6597	5502	6596	1	0	5502	0	0	13193	1	11004	0	7.5792e-05	0	1	Inf	0.0214003	Inf	PLCL1	MODERATE	missense_variant	p.Phe980Leu	rs573155528	T	B	2_198966027_T_C	PLCL1	4.13257e-05	2	T
2	198966041	SNP	G	A	2_198966041_G_A	6597	5502	6596	1	0	5499	3	0	13193	1	11001	3	7.5792e-05	0.000272628	0.336218	0.277964	0.00529938	3.46259	PLCL1	MODERATE	missense_variant	p.Met984Ile	rs540590447	T	B	2_198966041_G_A	PLCL1	0.000165303	2	T
2	198966043	SNP	C	T	2_198966043_C_T	6597	5502	6595	2	0	5502	0	0	13192	2	11004	0	0.000151584	0	0.504075	Inf	0.156636	Inf	PLCL1	MODERATE	missense_variant	p.Ala985Val	rs541983270	D	D	2_198966043_C_T	PLCL1	8.26515e-05	2	D
2	198966044	SNP	G	A	2_198966044_G_A	6597	5502	6592	5	0	5499	3	0	13189	5	11001	3	0.00037896	0.000272628	0.73537	1.39015	0.270392	8.95214	PLCL1	LOW	synonymous_variant	p.Ala985Ala	rs2228136	.	.	2_198966044_G_A	PLCL1	0.000330606	2	L
2	198966057	SNP	G	A	2_198966057_G_A	6597	5502	6596	1	0	5502	0	0	13193	1	11004	0	7.5792e-05	0	1	Inf	0.0214003	Inf	PLCL1	MODERATE	missense_variant	p.Glu990Lys	.	T	B	2_198966057_G_A	PLCL1	4.13257e-05	2	T
2	198968558	SNP	G	A	2_198968558_G_A	6540	5502	6539	1	0	5502	0	0	13079	1	11004	0	7.64526e-05	0	1	Inf	0.0215867	Inf	PLCL1	LOW	synonymous_variant	p.Glu1001Glu	rs767054996	.	.	2_198968558_G_A	PLCL1	4.15213e-05	2	L
2	198968572	SNP	T	A	2_198968572_T_A	6538	5502	6537	1	0	5502	0	0	13075	1	11004	0	7.6476e-05	0	1	Inf	0.0215933	Inf	PLCL1	MODERATE	missense_variant	p.Leu1006His	.	D	D	2_198968572_T_A	PLCL1	4.15282e-05	2	D
2	198968575	SNP	A	C	2_198968575_A_C	6540	5502	6539	1	0	5502	0	0	13079	1	11004	0	7.64526e-05	0	1	Inf	0.0215867	Inf	PLCL1	MODERATE	missense_variant	p.His1007Pro	rs202019878	T	B	2_198968575_A_C	PLCL1	4.15213e-05	2	T
2	198968580	SNP	T	C	2_198968580_T_C	6540	5502	6538	2	0	5501	1	0	13078	2	11003	1	0.000152905	9.0876e-05	1	1.68263	0.0875803	99.2271	PLCL1	LOW	synonymous_variant	p.Leu1009Leu	rs145391804	.	.	2_198968580_T_C	PLCL1	0.000124564	2	L
2	199011532	SNP	A	G	2_199011532_A_G	6597	5502	6595	2	0	5500	2	0	13192	2	11002	2	0.000151584	0.000181752	1	0.833999	0.0604588	11.5044	PLCL1	MODERATE	missense_variant	p.Lys1045Arg	rs187860950	T	B	2_199011532_A_G	PLCL1	0.000165303	2	T
2	199011661	SNP	G	A	2_199011661_G_A	6597	5502	6596	1	0	5502	0	0	13193	1	11004	0	7.5792e-05	0	1	Inf	0.0214003	Inf	PLCL1	MODERATE	missense_variant	p.Ser1088Asn	.	T	B	2_199011661_G_A	PLCL1	4.13257e-05	2	T
2	234160475	SNP	T	C	2_234160475_T_C	6595	5501	6594	1	0	5501	0	0	13189	1	11002	0	7.5815e-05	0	1	Inf	0.0214029	Inf	ATG16L1	HIGH	start_lost	p.Met1?	.	D	D	2_234160475_T_C	ATG16L1	4.1336e-05	2	H
2	234160508	SNP	G	T	2_234160508_G_T	6595	5501	6595	0	0	5500	1	0	13190	0	11001	1	0	9.08926e-05	0.454778	0	0	32.5309	ATG16L1	MODERATE	missense_variant	p.Arg12Leu	.	T	B	2_234160508_G_T	ATG16L1	4.1336e-05	2	T
2	234160530	SNP	G	A	2_234160530_G_A	6597	5502	6596	1	0	5502	0	0	13193	1	11004	0	7.5792e-05	0	1	Inf	0.0214003	Inf	ATG16L1	LOW	synonymous_variant	p.Glu19Glu	.	.	.	2_234160530_G_A	ATG16L1	4.13257e-05	2	L
2	234160540	SNP	C	T	2_234160540_C_T	6597	5502	6597	0	0	5501	1	0	13194	0	11003	1	0	9.0876e-05	0.454748	0	0	32.5269	ATG16L1	MODERATE	missense_variant	p.Arg23Cys	.	D	D	2_234160540_C_T	ATG16L1	4.13257e-05	2	D
2	234160570	SNP	G	A	2_234160570_G_A	6597	5502	6596	1	0	5502	0	0	13193	1	11004	0	7.5792e-05	0	1	Inf	0.0214003	Inf	ATG16L1	MODERATE	missense_variant	p.Glu33Lys	.	T	D	2_234160570_G_A	ATG16L1	4.13257e-05	2	T
2	234160582	SNP	C	T	2_234160582_C_T	6597	5502	6597	0	0	5501	1	0	13194	0	11003	1	0	9.0876e-05	0.454748	0	0	32.5269	ATG16L1	LOW	synonymous_variant	p.Leu37Leu	rs780646653	.	.	2_234160582_C_T	ATG16L1	4.13257e-05	2	L
2	234164771	SNP	G	C	2_234164771_G_C	6597	5502	6596	1	0	5502	0	0	13193	1	11004	0	7.5792e-05	0	1	Inf	0.0214003	Inf	ATG16L1	MODERATE	missense_variant	p.Asp47His	rs764415292	D	D	2_234164771_G_C	ATG16L1	4.13257e-05	2	D
2	234164782	SNP	A	G	2_234164782_A_G	6597	5502	6593	4	0	5502	0	0	13190	4	11004	0	0.000303168	0	0.131121	Inf	0.55061	Inf	ATG16L1	LOW	synonymous_variant	p.Ser50Ser	rs371598171	.	.	2_234164782_A_G	ATG16L1	0.000165303	2	L
2	234164821	SNP	A	G	2_234164821_A_G	6034	5476	6034	0	0	5475	1	0	12068	0	10951	1	0	9.13075e-05	0.47576	0	0	35.3938	ATG16L1	LOW	synonymous_variant	p.Val63Val	.	.	.	2_234164821_A_G	ATG16L1	4.34405e-05	2	L
2	234164834	SNP	G	A	2_234164834_G_A	6034	5476	6034	0	0	5475	1	0	12068	0	10951	1	0	9.13075e-05	0.47576	0	0	35.3938	ATG16L1	MODERATE	missense_variant	p.Glu68Lys	rs201582959	T	D	2_234164834_G_A	ATG16L1	4.34405e-05	2	T
2	234171780	SNP	G	A	2_234171780_G_A	6597	5502	6595	2	0	5502	0	0	13192	2	11004	0	0.000151584	0	0.504075	Inf	0.156636	Inf	ATG16L1	MODERATE	missense_variant	p.Gly72Arg	rs774776145	D	D	2_234171780_G_A	ATG16L1	8.26515e-05	2	D
2	234171792	SNP	A	G	2_234171792_A_G	6597	5502	6597	0	0	5501	1	0	13194	0	11003	1	0	9.0876e-05	0.454748	0	0	32.5269	ATG16L1	MODERATE	missense_variant	p.Thr76Ala	.	T	B	2_234171792_A_G	ATG16L1	4.13257e-05	2	T
2	234171794	SNP	A	G	2_234171794_A_G	6597	5502	6597	0	0	5501	1	0	13194	0	11003	1	0	9.0876e-05	0.454748	0	0	32.5269	ATG16L1	LOW	synonymous_variant	p.Thr76Thr	rs368759804	.	.	2_234171794_A_G	ATG16L1	4.13257e-05	2	L
2	234171812	SNP	A	G	2_234171812_A_G	6597	5502	5705	857	35	4848	632	22	12267	927	10328	676	0.0702592	0.0614322	0.00593963	1.15454	1.04081	1.28116	ATG16L1	LOW	synonymous_variant	p.Leu82Leu	rs13011156	.	.	2_234171812_A_G	ATG16L1	0.0662451	2	L
2	234171851	SNP	A	G	2_234171851_A_G	6597	5502	6597	0	0	5501	1	0	13194	0	11003	1	0	9.0876e-05	0.454748	0	0	32.5269	ATG16L1	LOW	synonymous_variant	p.Glu95Glu	.	.	.	2_234171851_A_G	ATG16L1	4.13257e-05	2	L
2	234171873	SNP	C	T	2_234171873_C_T	6597	5502	6596	1	0	5502	0	0	13193	1	11004	0	7.5792e-05	0	1	Inf	0.0214003	Inf	ATG16L1	MODERATE	missense_variant	p.Arg103Cys	.	T	D	2_234171873_C_T	ATG16L1	4.13257e-05	2	T
2	234172652	SNP	G	C	2_234172652_G_C	6597	5502	6597	0	0	5501	1	0	13194	0	11003	1	0	9.0876e-05	0.454748	0	0	32.5269	ATG16L1	LOW	synonymous_variant	p.Val110Val	rs755103285	.	.	2_234172652_G_C	ATG16L1	4.13257e-05	2	L
2	234172710	SNP	A	G	2_234172710_A_G	6597	5502	6596	1	0	5499	3	0	13193	1	11001	3	7.5792e-05	0.000272628	0.336218	0.277964	0.00529938	3.46259	ATG16L1	MODERATE	missense_variant&splice_region_variant	p.Lys130Glu	.	T	D	2_234172710_A_G	ATG16L1	0.000165303	2	T
2	234173550	SNP	T	C	2_234173550_T_C	6597	5502	6597	0	0	5501	1	0	13194	0	11003	1	0	9.0876e-05	0.454748	0	0	32.5269	ATG16L1	LOW	synonymous_variant	p.Cys134Cys	.	.	.	2_234173550_T_C	ATG16L1	4.13257e-05	2	L
2	234173589	SNP	C	T	2_234173589_C_T	6597	5502	6597	0	0	5500	2	0	13194	0	11002	2	0	0.000181752	0.206786	0	0	4.44068	ATG16L1	LOW	synonymous_variant	p.Asp147Asp	rs202097265	.	.	2_234173589_C_T	ATG16L1	8.26515e-05	2	L
2	234173597	SNP	C	T	2_234173597_C_T	6597	5502	6596	1	0	5502	0	0	13193	1	11004	0	7.5792e-05	0	1	Inf	0.0214003	Inf	ATG16L1	MODERATE	missense_variant	p.Thr150Ile	.	D	B	2_234173597_C_T	ATG16L1	4.13257e-05	2	T
2	234173598	SNP	T	C	2_234173598_T_C	6597	5502	6596	1	0	5502	0	0	13193	1	11004	0	7.5792e-05	0	1	Inf	0.0214003	Inf	ATG16L1	LOW	synonymous_variant	p.Thr150Thr	rs764046166	.	.	2_234173598_T_C	ATG16L1	4.13257e-05	2	L
2	234173630	SNP	C	T	2_234173630_C_T	6597	5502	6596	1	0	5502	0	0	13193	1	11004	0	7.5792e-05	0	1	Inf	0.0214003	Inf	ATG16L1	MODERATE	missense_variant	p.Thr161Ile	.	T	D	2_234173630_C_T	ATG16L1	4.13257e-05	2	T
2	234173662	SNP	A	G	2_234173662_A_G	6597	5502	6596	1	0	5502	0	0	13193	1	11004	0	7.5792e-05	0	1	Inf	0.0214003	Inf	ATG16L1	MODERATE	missense_variant	p.Thr172Ala	.	T	D	2_234173662_A_G	ATG16L1	4.13257e-05	2	T
2	234173699	SNP	C	T	2_234173699_C_T	6597	5502	6597	0	0	5501	1	0	13194	0	11003	1	0	9.0876e-05	0.454748	0	0	32.5269	ATG16L1	MODERATE	missense_variant	p.Thr184Met	.	D	D	2_234173699_C_T	ATG16L1	4.13257e-05	2	D
2	234173711	SNP	A	G	2_234173711_A_G	6597	5502	6596	1	0	5502	0	0	13193	1	11004	0	7.5792e-05	0	1	Inf	0.0214003	Inf	ATG16L1	MODERATE	missense_variant	p.Gln188Arg	.	T	D	2_234173711_A_G	ATG16L1	4.13257e-05	2	T
2	234173716	SNP	C	T	2_234173716_C_T	6597	5502	6597	0	0	5501	1	0	13194	0	11003	1	0	9.0876e-05	0.454748	0	0	32.5269	ATG16L1	LOW	synonymous_variant	p.Leu190Leu	rs748872005	.	.	2_234173716_C_T	ATG16L1	4.13257e-05	2	L
2	234181633	SNP	T	C	2_234181633_T_C	6597	5502	6566	31	0	5468	34	0	13163	31	10970	34	0.00234955	0.00308979	0.318425	0.759875	0.451306	1.27505	ATG16L1	LOW	synonymous_variant	p.Ile243Ile;p.Ile99Ile;p.Ile243Ile	rs148404040	.	.	2_234181633_T_C	ATG16L1	0.00268617	2	L
2	234181677	SNP	G	A	2_234181677_G_A	6597	5502	6574	23	0	5478	24	0	13171	23	10980	24	0.00174322	0.00218103	0.466035	0.798925	0.430632	1.47883	ATG16L1	MODERATE	missense_variant	p.Arg258Gln;p.Arg114Gln;p.Arg258Gln	rs149927020	T	P	2_234181677_G_A	ATG16L1	0.00194231	2	T
2	234182375	SNP	T	C	2_234182375_T_C	6597	5502	6597	0	0	5501	1	0	13194	0	11003	1	0	9.0876e-05	0.454748	0	0	32.5269	ATG16L1	MODERATE	missense_variant	p.Leu268Pro	.	T	D	2_234182375_T_C	ATG16L1	4.13257e-05	2	T
2	234182376	SNP	C	T	2_234182376_C_T	6597	5502	6597	0	0	5501	1	0	13194	0	11003	1	0	9.0876e-05	0.454748	0	0	32.5269	ATG16L1	LOW	synonymous_variant	p.Leu268Leu	rs201415775	.	.	2_234182376_C_T	ATG16L1	4.13257e-05	2	L
2	234182378	SNP	C	T	2_234182378_C_T	6597	5502	6597	0	0	5501	1	0	13194	0	11003	1	0	9.0876e-05	0.454748	0	0	32.5269	ATG16L1	MODERATE	missense_variant	p.Ser269Leu	rs757511801	T	D	2_234182378_C_T	ATG16L1	4.13257e-05	2	T
2	234182382	SNP	G	A	2_234182382_G_A	6597	5502	6597	0	0	5501	1	0	13194	0	11003	1	0	9.0876e-05	0.454748	0	0	32.5269	ATG16L1	LOW	synonymous_variant	p.Gln270Gln	rs750544059	.	.	2_234182382_G_A	ATG16L1	4.13257e-05	2	L
2	234183334	SNP	C	G	2_234183334_C_G	6597	5502	6595	2	0	5502	0	0	13192	2	11004	0	0.000151584	0	0.504075	Inf	0.156636	Inf	ATG16L1	LOW	synonymous_variant	p.Val288Val;p.Val125Val;p.Val269Val	rs185910877	.	.	2_234183334_C_G	ATG16L1	8.26515e-05	2	L
2	234183361	SNP	T	C	2_234183361_T_C	6597	5502	6596	1	0	5502	0	0	13193	1	11004	0	7.5792e-05	0	1	Inf	0.0214003	Inf	ATG16L1	LOW	synonymous_variant	p.Asn297Asn;p.Asn134Asn;p.Asn278Asn	rs756970140	.	.	2_234183361_T_C	ATG16L1	4.13257e-05	2	L
2	234183368	SNP	A	G	2_234183368_A_G	6596	5500	1068	3176	2352	1098	2761	1641	5312	7880	4957	6043	0.597332	0.549364	5.83972e-14	1.21682	1.15572	1.28121	ATG16L1	MODERATE	missense_variant	p.Thr300Ala;p.Thr137Ala;p.Thr281Ala	rs2241880	T	B	2_234183368_A_G	ATG16L1	0.424479	1	T
2	234183377	SNP	G	A	2_234183377_G_A	6597	5502	6597	0	0	5501	1	0	13194	0	11003	1	0	9.0876e-05	0.454748	0	0	32.5269	ATG16L1	MODERATE	missense_variant	p.Gly303Ser;p.Gly140Ser;p.Gly284Ser	rs145790851	T	B	2_234183377_G_A	ATG16L1	4.13257e-05	2	T
2	234183379	SNP	T	G	2_234183379_T_G	6597	5502	6596	1	0	5502	0	0	13193	1	11004	0	7.5792e-05	0	1	Inf	0.0214003	Inf	ATG16L1	LOW	synonymous_variant	p.Gly303Gly;p.Gly140Gly;p.Gly284Gly	.	.	.	2_234183379_T_G	ATG16L1	4.13257e-05	2	L
2	234183398	SNP	G	A	2_234183398_G_A	6597	5502	6596	1	0	5502	0	0	13193	1	11004	0	7.5792e-05	0	1	Inf	0.0214003	Inf	ATG16L1	MODERATE	missense_variant	p.Val310Ile;p.Val147Ile;p.Val291Ile	.	T	D	2_234183398_G_A	ATG16L1	4.13257e-05	2	T
2	234183424	SNP	C	T	2_234183424_C_T	6597	5502	6595	2	0	5502	0	0	13192	2	11004	0	0.000151584	0	0.504075	Inf	0.156636	Inf	ATG16L1	LOW	splice_region_variant&synonymous_variant	p.Phe318Phe;p.Phe155Phe;p.Phe299Phe	rs776787304	.	.	2_234183424_C_T	ATG16L1	8.26515e-05	2	L
2	234186219	SNP	A	G	2_234186219_A_G	6597	5502	6596	1	0	5502	0	0	13193	1	11004	0	7.5792e-05	0	1	Inf	0.0214003	Inf	ATG16L1	LOW	synonymous_variant	p.Ala320Ala;p.Ala157Ala;p.Ala301Ala	.	.	.	2_234186219_A_G	ATG16L1	4.13257e-05	2	L
2	234186231	SNP	A	T	2_234186231_A_T	6597	5502	6597	0	0	5501	1	0	13194	0	11003	1	0	9.0876e-05	0.454748	0	0	32.5269	ATG16L1	MODERATE	missense_variant	p.Glu324Asp;p.Glu161Asp;p.Glu305Asp	rs747005960	D	D	2_234186231_A_T	ATG16L1	4.13257e-05	2	D
2	234186244	SNP	C	T	2_234186244_C_T	6597	5502	6597	0	0	5501	1	0	13194	0	11003	1	0	9.0876e-05	0.454748	0	0	32.5269	ATG16L1	HIGH	stop_gained	p.Gln329*;p.Gln166*;p.Gln310*	.	.	.	2_234186244_C_T	ATG16L1	4.13257e-05	2	H
2	234186310	SNP	G	A	2_234186310_G_A	6597	5502	6597	0	0	5501	1	0	13194	0	11003	1	0	9.0876e-05	0.454748	0	0	32.5269	ATG16L1	MODERATE	missense_variant	p.Val351Ile;p.Val188Ile;p.Val332Ile	.	T	B	2_234186310_G_A	ATG16L1	4.13257e-05	2	T
2	234189804	SNP	A	G	2_234189804_A_G	6077	5499	6076	1	0	5499	0	0	12153	1	10998	0	8.22774e-05	0	1	Inf	0.0232018	Inf	ATG16L1	MODERATE	missense_variant	p.Ile372Val;p.Ile209Val;p.Ile353Val	.	T	D	2_234189804_A_G	ATG16L1	4.31928e-05	2	T
2	234191388	SNP	T	C	2_234191388_T_C	6596	5502	6594	2	0	5502	0	0	13190	2	11004	0	0.000151607	0	0.504068	Inf	0.15666	Inf	ATG16L1	MODERATE	missense_variant	p.Tyr398His;p.Tyr235His;p.Tyr379His	rs756137361	T	B	2_234191388_T_C	ATG16L1	8.26583e-05	2	T
2	234198580	SNP	C	T	2_234198580_C_T	6597	5502	6596	1	0	5501	1	0	13193	1	11003	1	7.5792e-05	9.0876e-05	1	0.834012	0.0106313	65.4415	ATG16L1	LOW	synonymous_variant	p.His428His;p.His265His;p.His409His	rs202029236	.	.	2_234198580_C_T	ATG16L1	8.26515e-05	2	L
2	234198615	SNP	A	G	2_234198615_A_G	6597	5502	6596	1	0	5502	0	0	13193	1	11004	0	7.5792e-05	0	1	Inf	0.0214003	Inf	ATG16L1	MODERATE	missense_variant	p.Lys440Arg;p.Lys277Arg;p.Lys421Arg	rs751259779	T	B	2_234198615_A_G	ATG16L1	4.13257e-05	2	T
2	234198895	SNP	C	T	2_234198895_C_T	6597	5502	6596	1	0	5502	0	0	13193	1	11004	0	7.5792e-05	0	1	Inf	0.0214003	Inf	ATG16L1	LOW	splice_region_variant&synonymous_variant	p.Cys442Cys;p.Cys279Cys;p.Cys423Cys	.	.	.	2_234198895_C_T	ATG16L1	4.13257e-05	2	L
2	234198896	SNP	A	G	2_234198896_A_G	6597	5502	6597	0	0	5501	1	0	13194	0	11003	1	0	9.0876e-05	0.454748	0	0	32.5269	ATG16L1	MODERATE	missense_variant&splice_region_variant	p.Ile443Val;p.Ile280Val;p.Ile424Val	.	T	B	2_234198896_A_G	ATG16L1	4.13257e-05	2	T
2	234198898	SNP	A	C	2_234198898_A_C	6597	5502	6597	0	0	5501	1	0	13194	0	11003	1	0	9.0876e-05	0.454748	0	0	32.5269	ATG16L1	LOW	synonymous_variant	p.Ile443Ile;p.Ile280Ile;p.Ile424Ile	.	.	.	2_234198898_A_C	ATG16L1	4.13257e-05	2	L
2	234198907	SNP	G	A	2_234198907_G_A	6597	5502	6596	1	0	5502	0	0	13193	1	11004	0	7.5792e-05	0	1	Inf	0.0214003	Inf	ATG16L1	LOW	synonymous_variant	p.Val446Val;p.Val283Val;p.Val427Val	.	.	.	2_234198907_G_A	ATG16L1	4.13257e-05	2	L
2	234198951	SNP	G	A	2_234198951_G_A	6597	5502	6596	1	0	5502	0	0	13193	1	11004	0	7.5792e-05	0	1	Inf	0.0214003	Inf	ATG16L1	MODERATE	missense_variant	p.Cys461Tyr;p.Cys298Tyr;p.Cys442Tyr	rs762334682	D	D	2_234198951_G_A	ATG16L1	4.13257e-05	2	D
2	234198999	SNP	G	A	2_234198999_G_A	6597	5502	6597	0	0	5501	1	0	13194	0	11003	1	0	9.0876e-05	0.454748	0	0	32.5269	ATG16L1	MODERATE	missense_variant&splice_region_variant	p.Arg477Gln;p.Arg314Gln;p.Arg458Gln	.	D	D	2_234198999_G_A	ATG16L1	4.13257e-05	2	D
2	234200804	SNP	G	A	2_234200804_G_A	6597	5502	6596	1	0	5502	0	0	13193	1	11004	0	7.5792e-05	0	1	Inf	0.0214003	Inf	ATG16L1	LOW	synonymous_variant	p.Leu487Leu;p.Leu324Leu;p.Leu468Leu	.	.	.	2_234200804_G_A	ATG16L1	4.13257e-05	2	L
2	234200834	SNP	C	T	2_234200834_C_T	6597	5502	6596	1	0	5502	0	0	13193	1	11004	0	7.5792e-05	0	1	Inf	0.0214003	Inf	ATG16L1	LOW	synonymous_variant	p.Asn497Asn;p.Asn334Asn;p.Asn478Asn	.	.	.	2_234200834_C_T	ATG16L1	4.13257e-05	2	L
2	234200852	SNP	C	G	2_234200852_C_G	6597	5502	6596	1	0	5502	0	0	13193	1	11004	0	7.5792e-05	0	1	Inf	0.0214003	Inf	ATG16L1	LOW	synonymous_variant	p.Leu503Leu;p.Leu340Leu;p.Leu484Leu	rs571177414	.	.	2_234200852_C_G	ATG16L1	4.13257e-05	2	L
2	234200870	SNP	T	C	2_234200870_T_C	6597	5502	6593	4	0	5502	0	0	13190	4	11004	0	0.000303168	0	0.131121	Inf	0.55061	Inf	ATG16L1	LOW	synonymous_variant	p.Asp509Asp;p.Asp346Asp;p.Asp490Asp	rs557120312	.	.	2_234200870_T_C	ATG16L1	0.000165303	2	L
2	234200911	SNP	A	G	2_234200911_A_G	6597	5502	6596	1	0	5502	0	0	13193	1	11004	0	7.5792e-05	0	1	Inf	0.0214003	Inf	ATG16L1	MODERATE	missense_variant	p.Lys523Arg;p.Lys360Arg;p.Lys504Arg	.	T	B	2_234200911_A_G	ATG16L1	4.13257e-05	2	T
2	234201051	SNP	C	T	2_234201051_C_T	6597	5502	6597	0	0	5501	1	0	13194	0	11003	1	0	9.0876e-05	0.454748	0	0	32.5269	ATG16L1	LOW	synonymous_variant	p.Cys533Cys;p.Cys370Cys;p.Cys514Cys	rs145317550	.	.	2_234201051_C_T	ATG16L1	4.13257e-05	2	L
2	234201075	SNP	C	T	2_234201075_C_T	6597	5502	6596	1	0	5502	0	0	13193	1	11004	0	7.5792e-05	0	1	Inf	0.0214003	Inf	ATG16L1	LOW	synonymous_variant	p.Val541Val;p.Val378Val;p.Val522Val	rs754174045	.	.	2_234201075_C_T	ATG16L1	4.13257e-05	2	L
2	234201078	SNP	C	T	2_234201078_C_T	6597	5502	6596	1	0	5502	0	0	13193	1	11004	0	7.5792e-05	0	1	Inf	0.0214003	Inf	ATG16L1	LOW	splice_region_variant&synonymous_variant	p.Phe542Phe;p.Phe379Phe;p.Phe523Phe	.	.	.	2_234201078_C_T	ATG16L1	4.13257e-05	2	L
2	234201922	SNP	C	T	2_234201922_C_T	6597	5502	6594	3	0	5501	1	0	13191	3	11003	1	0.000227376	9.0876e-05	0.631088	2.50223	0.200885	131.295	ATG16L1	MODERATE	missense_variant	p.Ala550Val;p.Ala387Val;p.Ala531Val	rs140671487	T	P	2_234201922_C_T	ATG16L1	0.000165303	2	T
2	234201923	SNP	G	A	2_234201923_G_A	6597	5502	6597	0	0	5501	1	0	13194	0	11003	1	0	9.0876e-05	0.454748	0	0	32.5269	ATG16L1	LOW	synonymous_variant	p.Ala550Ala;p.Ala387Ala;p.Ala531Ala	.	.	.	2_234201923_G_A	ATG16L1	4.13257e-05	2	L
2	234201929	SNP	C	T	2_234201929_C_T	6597	5502	6596	1	0	5502	0	0	13193	1	11004	0	7.5792e-05	0	1	Inf	0.0214003	Inf	ATG16L1	LOW	synonymous_variant	p.Gly552Gly;p.Gly389Gly;p.Gly533Gly	.	.	.	2_234201929_C_T	ATG16L1	4.13257e-05	2	L
2	234201945	SNP	C	G	2_234201945_C_G	6597	5502	6596	1	0	5501	1	0	13193	1	11003	1	7.5792e-05	9.0876e-05	1	0.834012	0.0106313	65.4415	ATG16L1	MODERATE	missense_variant	p.Leu558Val;p.Leu395Val;p.Leu539Val	rs147191546	T	D	2_234201945_C_G	ATG16L1	8.26515e-05	2	T
2	234201953	SNP	C	A	2_234201953_C_A	6597	5502	6596	1	0	5502	0	0	13193	1	11004	0	7.5792e-05	0	1	Inf	0.0214003	Inf	ATG16L1	LOW	synonymous_variant	p.Ile560Ile;p.Ile397Ile;p.Ile541Ile	rs530476087	.	.	2_234201953_C_A	ATG16L1	4.13257e-05	2	L
2	234202924	SNP	G	A	2_234202924_G_A	6597	5502	6574	23	0	5479	23	0	13171	23	10981	23	0.00174322	0.00209015	0.556259	0.833734	0.446761	1.55592	ATG16L1	LOW	synonymous_variant	p.Ala584Ala;p.Ala421Ala;p.Ala565Ala	rs151066690	.	.	2_234202924_G_A	ATG16L1	0.00190098	2	L
2	234202929	SNP	C	T	2_234202929_C_T	6597	5502	6597	0	0	5501	1	0	13194	0	11003	1	0	9.0876e-05	0.454748	0	0	32.5269	ATG16L1	MODERATE	missense_variant	p.Ser586Leu;p.Ser423Leu;p.Ser567Leu	.	T	P	2_234202929_C_T	ATG16L1	4.13257e-05	2	T
2	234202960	SNP	C	T	2_234202960_C_T	6597	5502	6594	3	0	5500	2	0	13191	3	11002	2	0.000227376	0.000181752	1	1.25107	0.143281	14.9745	ATG16L1	LOW	synonymous_variant	p.Asp596Asp;p.Asp433Asp;p.Asp577Asp	rs36045386	.	.	2_234202960_C_T	ATG16L1	0.000206629	2	L
2	234202966	SNP	A	T	2_234202966_A_T	6597	5502	6597	0	0	5501	1	0	13194	0	11003	1	0	9.0876e-05	0.454748	0	0	32.5269	ATG16L1	LOW	synonymous_variant	p.Gly598Gly;p.Gly435Gly;p.Gly579Gly	.	.	.	2_234202966_A_T	ATG16L1	4.13257e-05	2	L
2	234202986	SNP	C	T	2_234202986_C_T	6597	5502	6597	0	0	5499	3	0	13194	0	11001	3	0	0.000272628	0.0940262	0	0	2.01805	ATG16L1	MODERATE	missense_variant	p.Ala605Val;p.Ala442Val;p.Ala586Val	rs762432600	D	B	2_234202986_C_T	ATG16L1	0.000123977	2	T
3	49315731	SNP	T	C	3_49315731_T_C	6597	5502	6595	2	0	5502	0	0	13192	2	11004	0	0.000151584	0	0.504075	Inf	0.156636	Inf	USP4	MODERATE	missense_variant	p.Asn963Asp;p.Asn916Asp	rs765972911	D	P	3_49315731_T_C	USP4	8.26515e-05	2	D
3	49315756	SNP	A	C	3_49315756_A_C	6597	5502	6596	1	0	5502	0	0	13193	1	11004	0	7.5792e-05	0	1	Inf	0.0214003	Inf	USP4	MODERATE	missense_variant	p.Asp954Glu;p.Asp907Glu	.	T	B	3_49315756_A_C	USP4	4.13257e-05	2	T
3	49315765	SNP	G	A	3_49315765_G_A	6597	5502	6596	1	0	5502	0	0	13193	1	11004	0	7.5792e-05	0	1	Inf	0.0214003	Inf	USP4	LOW	synonymous_variant	p.Gly951Gly;p.Gly904Gly	rs764715647	.	.	3_49315765_G_A	USP4	4.13257e-05	2	L
3	49315775	SNP	G	C	3_49315775_G_C	6597	5502	6596	1	0	5502	0	0	13193	1	11004	0	7.5792e-05	0	1	Inf	0.0214003	Inf	USP4	MODERATE	missense_variant	p.Ser948Cys;p.Ser901Cys	rs754295475	T	B	3_49315775_G_C	USP4	4.13257e-05	2	T
3	49315835	SNP	T	C	3_49315835_T_C	6597	5502	6595	2	0	5502	0	0	13192	2	11004	0	0.000151584	0	0.504075	Inf	0.156636	Inf	USP4	MODERATE	missense_variant	p.Tyr928Cys;p.Tyr881Cys	rs781261772	T	B	3_49315835_T_C	USP4	8.26515e-05	2	T
3	49315845	SNP	C	T	3_49315845_C_T	6597	5502	6596	1	0	5502	0	0	13193	1	11004	0	7.5792e-05	0	1	Inf	0.0214003	Inf	USP4	MODERATE	missense_variant	p.Asp925Asn;p.Asp878Asn	.	T	B	3_49315845_C_T	USP4	4.13257e-05	2	T
3	49315851	SNP	G	A	3_49315851_G_A	6597	5502	6597	0	0	5501	1	0	13194	0	11003	1	0	9.0876e-05	0.454748	0	0	32.5269	USP4	HIGH	stop_gained	p.Arg923*;p.Arg876*	rs777176868	.	.	3_49315851_G_A	USP4	4.13257e-05	2	H
3	49315853	SNP	C	T	3_49315853_C_T	6597	5502	6597	0	0	5501	1	0	13194	0	11003	1	0	9.0876e-05	0.454748	0	0	32.5269	USP4	MODERATE	missense_variant	p.Arg922His;p.Arg875His	rs369437870	D	D	3_49315853_C_T	USP4	4.13257e-05	2	D
3	49315854	SNP	G	A	3_49315854_G_A	6597	5502	6596	1	0	5502	0	0	13193	1	11004	0	7.5792e-05	0	1	Inf	0.0214003	Inf	USP4	MODERATE	missense_variant	p.Arg922Cys;p.Arg875Cys	rs749791178	D	D	3_49315854_G_A	USP4	4.13257e-05	2	D
3	49315856	SNP	T	C	3_49315856_T_C	6597	5502	6596	1	0	5502	0	0	13193	1	11004	0	7.5792e-05	0	1	Inf	0.0214003	Inf	USP4	MODERATE	missense_variant	p.Gln921Arg;p.Gln874Arg	.	T	P	3_49315856_T_C	USP4	4.13257e-05	2	T
3	49315870	SNP	A	G	3_49315870_A_G	6597	5502	6594	3	0	5501	1	0	13191	3	11003	1	0.000227376	9.0876e-05	0.631088	2.50223	0.200885	131.295	USP4	LOW	synonymous_variant	p.Tyr916Tyr;p.Tyr869Tyr	rs372879845	.	.	3_49315870_A_G	USP4	0.000165303	2	L
3	49315877	SNP	G	A	3_49315877_G_A	6597	5502	6596	1	0	5502	0	0	13193	1	11004	0	7.5792e-05	0	1	Inf	0.0214003	Inf	USP4	MODERATE	missense_variant	p.Ala914Val;p.Ala867Val	rs776995801	D	D	3_49315877_G_A	USP4	4.13257e-05	2	D
3	49316259	SNP	C	T	3_49316259_C_T	6597	5502	6597	0	0	5501	1	0	13194	0	11003	1	0	9.0876e-05	0.454748	0	0	32.5269	USP4	LOW	synonymous_variant	p.Glu907Glu;p.Glu860Glu	rs773068951	.	.	3_49316259_C_T	USP4	4.13257e-05	2	L
3	49316323	SNP	G	A	3_49316323_G_A	6597	5502	6596	1	0	5502	0	0	13193	1	11004	0	7.5792e-05	0	1	Inf	0.0214003	Inf	USP4	MODERATE	missense_variant	p.Ala886Val;p.Ala839Val	.	D	D	3_49316323_G_A	USP4	4.13257e-05	2	D
3	49316328	SNP	T	C	3_49316328_T_C	6597	5502	6596	1	0	5500	2	0	13193	1	11002	2	7.5792e-05	0.000181752	0.594391	0.416976	0.0070728	8.01112	USP4	LOW	synonymous_variant	p.Ala884Ala;p.Ala837Ala	rs568862022	.	.	3_49316328_T_C	USP4	0.000123977	2	L
3	49316333	SNP	T	C	3_49316333_T_C	6597	5502	6597	0	0	5501	1	0	13194	0	11003	1	0	9.0876e-05	0.454748	0	0	32.5269	USP4	MODERATE	missense_variant&splice_region_variant	p.Thr883Ala;p.Thr836Ala	rs142189057	D	D	3_49316333_T_C	USP4	4.13257e-05	2	D
3	49318208	SNP	G	A	3_49318208_G_A	6597	5502	6465	129	3	5388	114	0	13059	135	10890	114	0.0102319	0.0103599	0.94903	0.987521	0.762851	1.28021	USP4	LOW	synonymous_variant	p.Ser871Ser;p.Ser824Ser	rs144923418	.	.	3_49318208_G_A	USP4	0.0102901	2	L
3	49318214	SNP	G	A	3_49318214_G_A	6597	5502	6595	2	0	5502	0	0	13192	2	11004	0	0.000151584	0	0.504075	Inf	0.156636	Inf	USP4	LOW	synonymous_variant	p.Ala869Ala;p.Ala822Ala	rs749953171	.	.	3_49318214_G_A	USP4	8.26515e-05	2	L
3	49318226	SNP	G	A	3_49318226_G_A	6597	5502	6596	1	0	5502	0	0	13193	1	11004	0	7.5792e-05	0	1	Inf	0.0214003	Inf	USP4	LOW	synonymous_variant	p.Tyr865Tyr;p.Tyr818Tyr	rs138620247	.	.	3_49318226_G_A	USP4	4.13257e-05	2	L
3	49318265	SNP	G	A	3_49318265_G_A	6597	5502	6521	76	0	5411	90	1	13118	76	10912	92	0.00576019	0.0083606	0.0159499	0.687185	0.499802	0.942464	USP4	LOW	synonymous_variant	p.Ser852Ser;p.Ser805Ser	rs17595410	.	.	3_49318265_G_A	USP4	0.00694272	2	L
3	49321424	SNP	T	C	3_49321424_T_C	6597	5502	6492	104	1	5403	99	0	13088	106	10905	99	0.00803395	0.00899673	0.438728	0.892125	0.671066	1.18685	USP4	MODERATE	missense_variant	p.Ile846Val;p.Ile799Val	rs41290700	T	B	3_49321424_T_C	USP4	0.00847177	2	T
3	49321437	SNP	G	A	3_49321437_G_A	6597	5502	6596	1	0	5501	1	0	13193	1	11003	1	7.5792e-05	9.0876e-05	1	0.834012	0.0106313	65.4415	USP4	LOW	synonymous_variant	p.Val841Val;p.Val794Val	rs139828327	.	.	3_49321437_G_A	USP4	8.26515e-05	2	L
3	49321446	SNP	G	A	3_49321446_G_A	6597	5502	6596	1	0	5501	1	0	13193	1	11003	1	7.5792e-05	9.0876e-05	1	0.834012	0.0106313	65.4415	USP4	LOW	synonymous_variant	p.Leu838Leu;p.Leu791Leu	rs145018881	.	.	3_49321446_G_A	USP4	8.26515e-05	2	L
3	49321466	SNP	T	A	3_49321466_T_A	6597	5502	6596	1	0	5502	0	0	13193	1	11004	0	7.5792e-05	0	1	Inf	0.0214003	Inf	USP4	HIGH	stop_gained	p.Arg832*;p.Arg785*	.	.	.	3_49321466_T_A	USP4	4.13257e-05	2	H
3	49321520	SNP	G	C	3_49321520_G_C	6597	5502	6597	0	0	5501	1	0	13194	0	11003	1	0	9.0876e-05	0.454748	0	0	32.5269	USP4	MODERATE	missense_variant	p.Leu814Val;p.Leu767Val	rs766333489	D	D	3_49321520_G_C	USP4	4.13257e-05	2	D
3	49321943	SNP	G	A	3_49321943_G_A	6597	5502	6597	0	0	5501	1	0	13194	0	11003	1	0	9.0876e-05	0.454748	0	0	32.5269	USP4	LOW	synonymous_variant	p.Ile782Ile;p.Ile735Ile	rs756403996	.	.	3_49321943_G_A	USP4	4.13257e-05	2	L
3	49321950	SNP	T	C	3_49321950_T_C	6597	5502	6596	1	0	5502	0	0	13193	1	11004	0	7.5792e-05	0	1	Inf	0.0214003	Inf	USP4	MODERATE	missense_variant	p.Asp780Gly;p.Asp733Gly	.	D	P	3_49321950_T_C	USP4	4.13257e-05	2	D
3	49322012	SNP	G	A	3_49322012_G_A	6597	5502	6591	6	0	5498	4	0	13188	6	11000	4	0.000454752	0.000363504	0.763775	1.25112	0.296604	6.02943	USP4	LOW	synonymous_variant	p.Tyr759Tyr;p.Tyr712Tyr	rs9843982	.	.	3_49322012_G_A	USP4	0.000413257	2	L
3	49322294	SNP	C	T	3_49322294_C_T	6597	5502	6597	0	0	5501	1	0	13194	0	11003	1	0	9.0876e-05	0.454748	0	0	32.5269	USP4	LOW	synonymous_variant	p.Glu753Glu;p.Glu706Glu	rs368915117	.	.	3_49322294_C_T	USP4	4.13257e-05	2	L
3	49322304	DEL	TAA	T	3_49322304_TAA_T	6597	5502	6596	1	0	5502	0	0	13193	1	11004	0	7.5792e-05	0	1	Inf	0.0214003	Inf	USP4	HIGH	frameshift_variant	p.Tyr750fs;p.Tyr703fs				3_49322304_TAA_T	USP4	4.13257e-05	2	H
3	49323566	SNP	G	T	3_49323566_G_T	6597	5502	6597	0	0	5501	1	0	13194	0	11003	1	0	9.0876e-05	0.454748	0	0	32.5269	USP4	HIGH	stop_gained	p.Ser722*;p.Ser675*	rs753912219	.	.	3_49323566_G_T	USP4	4.13257e-05	2	H
3	49323658	SNP	C	A	3_49323658_C_A	6597	5502	6592	5	0	5499	3	0	13189	5	11001	3	0.00037896	0.000272628	0.73537	1.39015	0.270392	8.95214	USP4	MODERATE	missense_variant	p.Glu691Asp;p.Glu644Asp	rs200730474	T	B	3_49323658_C_A	USP4	0.000330606	2	T
3	49323664	SNP	G	A	3_49323664_G_A	6597	5502	6590	7	0	5500	2	0	13187	7	11002	2	0.000530544	0.000181752	0.195668	2.91984	0.555816	28.8187	USP4	LOW	synonymous_variant	p.Pro689Pro;p.Pro642Pro	rs139138506	.	.	3_49323664_G_A	USP4	0.000371932	2	L
3	49323711	SNP	G	A	3_49323711_G_A	6146	5473	6144	2	0	5473	0	0	12290	2	10946	0	0.000162707	0	0.501656	Inf	0.167244	Inf	USP4	MODERATE	missense_variant	p.Leu674Phe;p.Leu627Phe	rs754095579	T	B	3_49323711_G_A	USP4	8.60659e-05	2	T
3	49323715	DEL	CT	C	3_49323715_CT_C	6147	5473	6147	0	0	5472	1	0	12294	0	10945	1	0	9.13576e-05	0.470998	0	0	34.7242	USP4	HIGH	frameshift_variant	p.Glu672fs;p.Glu625fs				3_49323715_CT_C	USP4	4.30293e-05	2	H
3	49323717	SNP	C	T	3_49323717_C_T	6146	5473	6145	1	0	5473	0	0	12291	1	10946	0	8.13537e-05	0	1	Inf	0.0228485	Inf	USP4	MODERATE	missense_variant	p.Glu672Lys;p.Glu625Lys	rs754791104	T	P	3_49323717_C_T	USP4	4.3033e-05	2	T
3	49330007	SNP	A	G	3_49330007_A_G	6530	5502	6530	0	0	5501	1	0	13060	0	11003	1	0	9.0876e-05	0.457281	0	0	32.8607	USP4	LOW	synonymous_variant	p.Pro636Pro;p.Pro589Pro	.	.	.	3_49330007_A_G	USP4	4.15559e-05	2	L
3	49330026	SNP	T	C	3_49330026_T_C	6531	5502	6529	2	0	5500	2	0	13060	2	11002	2	0.000153116	0.000181752	1	0.842428	0.06107	11.6206	USP4	MODERATE	missense_variant	p.Tyr630Cys;p.Tyr583Cys	rs149131437	D	P	3_49330026_T_C	USP4	0.00016621	2	D
3	49330029	SNP	C	T	3_49330029_C_T	6531	5502	6530	1	0	5501	1	0	13061	1	11003	1	7.6558e-05	9.0876e-05	1	0.84244	0.0107387	66.1026	USP4	MODERATE	missense_variant&splice_region_variant	p.Arg629His;p.Arg582His	rs771051592	D	D	3_49330029_C_T	USP4	8.31048e-05	2	D
3	49330030	SNP	G	A	3_49330030_G_A	6531	5502	6531	0	0	5501	1	0	13062	0	11003	1	0	9.0876e-05	0.457243	0	0	32.8556	USP4	MODERATE	missense_variant&splice_region_variant	p.Arg629Cys;p.Arg582Cys	rs200883015	D	D	3_49330030_G_A	USP4	4.15524e-05	2	D
3	49331846	SNP	C	T	3_49331846_C_T	6597	5502	6595	2	0	5499	3	0	13192	2	11001	3	0.000151584	0.000272628	0.664746	0.555964	0.046437	4.85426	USP4	MODERATE	missense_variant	p.Arg626His;p.Arg579His	rs200666714	D	D	3_49331846_C_T	USP4	0.000206629	2	D
3	49331864	SNP	T	C	3_49331864_T_C	6597	5502	6583	14	0	5498	4	0	13180	14	11000	4	0.00106109	0.000363504	0.0577846	2.92086	0.917003	12.1948	USP4	MODERATE	missense_variant	p.Tyr620Cys;p.Tyr573Cys	rs9311440	D	D	3_49331864_T_C	USP4	0.000743863	2	D
3	49331873	SNP	T	G	3_49331873_T_G	6597	5502	6596	1	0	5501	1	0	13193	1	11003	1	7.5792e-05	9.0876e-05	1	0.834012	0.0106313	65.4415	USP4	MODERATE	missense_variant	p.Glu617Ala;p.Glu570Ala	rs775682264	T	P	3_49331873_T_G	USP4	8.26515e-05	2	T
3	49331889	SNP	G	A	3_49331889_G_A	6597	5502	6596	1	0	5502	0	0	13193	1	11004	0	7.5792e-05	0	1	Inf	0.0214003	Inf	USP4	MODERATE	missense_variant	p.His612Tyr;p.His565Tyr	rs768453352	D	D	3_49331889_G_A	USP4	4.13257e-05	2	D
3	49331920	SNP	A	G	3_49331920_A_G	6597	5502	6593	4	0	5498	4	0	13190	4	11000	4	0.000303168	0.000363504	1	0.833974	0.155295	4.47858	USP4	LOW	synonymous_variant	p.Tyr601Tyr;p.Tyr554Tyr	rs61761586	.	.	3_49331920_A_G	USP4	0.000330606	2	L
3	49331926	SNP	C	T	3_49331926_C_T	6597	5502	6596	1	0	5502	0	0	13193	1	11004	0	7.5792e-05	0	1	Inf	0.0214003	Inf	USP4	LOW	synonymous_variant	p.Ala599Ala;p.Ala552Ala	rs577639083	.	.	3_49331926_C_T	USP4	4.13257e-05	2	L
3	49331934	SNP	C	T	3_49331934_C_T	6597	5502	6596	1	0	5499	3	0	13193	1	11001	3	7.5792e-05	0.000272628	0.336218	0.277964	0.00529938	3.46259	USP4	MODERATE	missense_variant	p.Ala597Thr;p.Ala550Thr	rs199814777	T	B	3_49331934_C_T	USP4	0.000165303	2	T
3	49331935	SNP	G	A	3_49331935_G_A	6597	5502	6597	0	0	5501	1	0	13194	0	11003	1	0	9.0876e-05	0.454748	0	0	32.5269	USP4	LOW	synonymous_variant	p.Ser596Ser;p.Ser549Ser	rs757828745	.	.	3_49331935_G_A	USP4	4.13257e-05	2	L
3	49331950	SNP	T	A	3_49331950_T_A	6597	5502	6591	5	1	5501	1	0	13187	7	11003	1	0.000530544	9.0876e-05	0.0792617	5.84032	0.750124	262.954	USP4	LOW	synonymous_variant	p.Pro591Pro;p.Pro544Pro	rs140546798	.	.	3_49331950_T_A	USP4	0.000330606	2	L
3	49331986	SNP	C	T	3_49331986_C_T	6597	5502	6596	1	0	5502	0	0	13193	1	11004	0	7.5792e-05	0	1	Inf	0.0214003	Inf	USP4	LOW	synonymous_variant	p.Thr579Thr;p.Thr532Thr	.	.	.	3_49331986_C_T	USP4	4.13257e-05	2	L
3	49331987	SNP	G	A	3_49331987_G_A	6597	5502	6596	1	0	5502	0	0	13193	1	11004	0	7.5792e-05	0	1	Inf	0.0214003	Inf	USP4	MODERATE	missense_variant	p.Thr579Met;p.Thr532Met	rs747874124	T	B	3_49331987_G_A	USP4	4.13257e-05	2	T
3	49332003	SNP	C	T	3_49332003_C_T	6597	5502	6596	1	0	5502	0	0	13193	1	11004	0	7.5792e-05	0	1	Inf	0.0214003	Inf	USP4	MODERATE	missense_variant	p.Gly574Ser;p.Gly527Ser	.	T	B	3_49332003_C_T	USP4	4.13257e-05	2	T
3	49332027	SNP	C	T	3_49332027_C_T	6597	5502	6595	2	0	5502	0	0	13192	2	11004	0	0.000151584	0	0.504075	Inf	0.156636	Inf	USP4	MODERATE	missense_variant	p.Glu566Lys;p.Glu519Lys	rs138698053	D	P	3_49332027_C_T	USP4	8.26515e-05	2	D
3	49335304	SNP	C	T	3_49335304_C_T	6597	5502	6595	2	0	5502	0	0	13192	2	11004	0	0.000151584	0	0.504075	Inf	0.156636	Inf	USP4	MODERATE	missense_variant&splice_region_variant	p.Val564Met;p.Val517Met	rs144727221	D	D	3_49335304_C_T	USP4	8.26515e-05	2	D
3	49335310	SNP	T	C	3_49335310_T_C	6597	5502	6596	1	0	5502	0	0	13193	1	11004	0	7.5792e-05	0	1	Inf	0.0214003	Inf	USP4	MODERATE	missense_variant	p.Ile562Val;p.Ile515Val	rs781268130	D	P	3_49335310_T_C	USP4	4.13257e-05	2	D
3	49335318	SNP	C	G	3_49335318_C_G	6597	5502	6597	0	0	5501	1	0	13194	0	11003	1	0	9.0876e-05	0.454748	0	0	32.5269	USP4	MODERATE	missense_variant	p.Arg559Pro;p.Arg512Pro	.	D	D	3_49335318_C_G	USP4	4.13257e-05	2	D
3	49335332	SNP	G	A	3_49335332_G_A	6597	5502	6597	0	0	5501	1	0	13194	0	11003	1	0	9.0876e-05	0.454748	0	0	32.5269	USP4	LOW	synonymous_variant	p.Asn554Asn;p.Asn507Asn	.	.	.	3_49335332_G_A	USP4	4.13257e-05	2	L
3	49335360	SNP	T	C	3_49335360_T_C	6597	5502	6582	14	1	5492	10	0	13178	16	10994	10	0.00121267	0.00090876	0.556735	1.33481	0.569277	3.29183	USP4	MODERATE	missense_variant	p.Lys545Arg;p.Lys498Arg	rs61754208	T	B	3_49335360_T_C	USP4	0.00107447	2	T
3	49335369	SNP	C	T	3_49335369_C_T	6597	5502	6597	0	0	5501	1	0	13194	0	11003	1	0	9.0876e-05	0.454748	0	0	32.5269	USP4	MODERATE	missense_variant	p.Arg542Gln;p.Arg495Gln	rs377662896	D	D	3_49335369_C_T	USP4	4.13257e-05	2	D
3	49335377	SNP	A	G	3_49335377_A_G	6597	5502	6597	0	0	5501	1	0	13194	0	11003	1	0	9.0876e-05	0.454748	0	0	32.5269	USP4	LOW	synonymous_variant	p.Tyr539Tyr;p.Tyr492Tyr	.	.	.	3_49335377_A_G	USP4	4.13257e-05	2	L
3	49335993	SNP	C	T	3_49335993_C_T	6597	5502	6596	1	0	5502	0	0	13193	1	11004	0	7.5792e-05	0	1	Inf	0.0214003	Inf	USP4	MODERATE	missense_variant	p.Ala530Thr;p.Ala483Thr	rs372159197	D	P	3_49335993_C_T	USP4	4.13257e-05	2	D
3	49336023	SNP	C	T	3_49336023_C_T	6597	5502	6596	1	0	5502	0	0	13193	1	11004	0	7.5792e-05	0	1	Inf	0.0214003	Inf	USP4	MODERATE	missense_variant	p.Glu520Lys;p.Glu473Lys	rs746574786	T	B	3_49336023_C_T	USP4	4.13257e-05	2	T
3	49336051	SNP	C	T	3_49336051_C_T	6597	5502	6597	0	0	5501	1	0	13194	0	11003	1	0	9.0876e-05	0.454748	0	0	32.5269	USP4	LOW	synonymous_variant	p.Pro510Pro;p.Pro463Pro	rs143507198	.	.	3_49336051_C_T	USP4	4.13257e-05	2	L
3	49336057	SNP	A	G	3_49336057_A_G	6597	5502	6595	2	0	5500	2	0	13192	2	11002	2	0.000151584	0.000181752	1	0.833999	0.0604588	11.5044	USP4	LOW	synonymous_variant	p.Thr508Thr;p.Thr461Thr	rs75305661	.	.	3_49336057_A_G	USP4	0.000165303	2	L
3	49337915	SNP	G	C	3_49337915_G_C	6597	5502	6597	0	0	5501	1	0	13194	0	11003	1	0	9.0876e-05	0.454748	0	0	32.5269	USP4	MODERATE	missense_variant	p.His499Gln;p.His452Gln	.	T	B	3_49337915_G_C	USP4	4.13257e-05	2	T
3	49337921	SNP	G	T	3_49337921_G_T	6597	5502	6597	0	0	5501	1	0	13194	0	11003	1	0	9.0876e-05	0.454748	0	0	32.5269	USP4	MODERATE	missense_variant	p.Asp497Glu;p.Asp450Glu	rs142071789	D	D	3_49337921_G_T	USP4	4.13257e-05	2	D
3	49337950	SNP	C	T	3_49337950_C_T	6597	5502	6596	1	0	5502	0	0	13193	1	11004	0	7.5792e-05	0	1	Inf	0.0214003	Inf	USP4	MODERATE	missense_variant	p.Val488Ile;p.Val441Ile	rs147724381	T	B	3_49337950_C_T	USP4	4.13257e-05	2	T
3	49337979	SNP	G	A	3_49337979_G_A	6597	5502	6596	1	0	5501	1	0	13193	1	11003	1	7.5792e-05	9.0876e-05	1	0.834012	0.0106313	65.4415	USP4	MODERATE	missense_variant	p.Thr478Met;p.Thr431Met	rs748590334	D	D	3_49337979_G_A	USP4	8.26515e-05	2	D
3	49337998	SNP	C	G	3_49337998_C_G	6597	5502	6596	1	0	5502	0	0	13193	1	11004	0	7.5792e-05	0	1	Inf	0.0214003	Inf	USP4	MODERATE	missense_variant	p.Asp472His;p.Asp425His	rs770944765	D	D	3_49337998_C_G	USP4	4.13257e-05	2	D
3	49338036	SNP	A	G	3_49338036_A_G	6597	5502	6596	1	0	5502	0	0	13193	1	11004	0	7.5792e-05	0	1	Inf	0.0214003	Inf	USP4	MODERATE	missense_variant	p.Leu459Ser;p.Leu412Ser	.	D	D	3_49338036_A_G	USP4	4.13257e-05	2	D
3	49338062	SNP	A	G	3_49338062_A_G	6597	5502	6597	0	0	5501	1	0	13194	0	11003	1	0	9.0876e-05	0.454748	0	0	32.5269	USP4	LOW	synonymous_variant	p.Thr450Thr;p.Thr403Thr	.	.	.	3_49338062_A_G	USP4	4.13257e-05	2	L
3	49338077	SNP	A	G	3_49338077_A_G	6597	5502	6596	0	1	5502	0	0	13192	2	11004	0	0.000151584	0	0.504075	Inf	0.156636	Inf	USP4	LOW	synonymous_variant	p.Ser445Ser;p.Ser398Ser	rs763774379	.	.	3_49338077_A_G	USP4	8.26515e-05	2	L
3	49339818	SNP	G	A	3_49339818_G_A	6597	5502	6596	1	0	5502	0	0	13193	1	11004	0	7.5792e-05	0	1	Inf	0.0214003	Inf	USP4	MODERATE	missense_variant&splice_region_variant	p.Ala429Val;p.Ala382Val	rs181208208	T	B	3_49339818_G_A	USP4	4.13257e-05	2	T
3	49339833	SNP	T	C	3_49339833_T_C	6597	5502	6559	38	0	5478	24	0	13156	38	10980	24	0.0028801	0.00218103	0.308748	1.32143	0.771863	2.30447	USP4	MODERATE	missense_variant	p.Asn424Ser;p.Asn377Ser	rs61760236	T	B	3_49339833_T_C	USP4	0.0025622	2	T
3	49339873	SNP	G	A	3_49339873_G_A	6597	5502	6596	1	0	5502	0	0	13193	1	11004	0	7.5792e-05	0	1	Inf	0.0214003	Inf	USP4	MODERATE	missense_variant	p.Arg411Trp;p.Arg364Trp	rs536981448	D	D	3_49339873_G_A	USP4	4.13257e-05	2	D
3	49339886	SNP	A	G	3_49339886_A_G	6597	5502	6596	1	0	5501	1	0	13193	1	11003	1	7.5792e-05	9.0876e-05	1	0.834012	0.0106313	65.4415	USP4	LOW	synonymous_variant	p.His406His;p.His359His	rs776286538	.	.	3_49339886_A_G	USP4	8.26515e-05	2	L
3	49339887	SNP	T	C	3_49339887_T_C	6597	5502	6597	0	0	5501	1	0	13194	0	11003	1	0	9.0876e-05	0.454748	0	0	32.5269	USP4	MODERATE	missense_variant	p.His406Arg;p.His359Arg	.	D	D	3_49339887_T_C	USP4	4.13257e-05	2	D
3	49339900	SNP	G	C	3_49339900_G_C	6597	5502	6597	0	0	5501	1	0	13194	0	11003	1	0	9.0876e-05	0.454748	0	0	32.5269	USP4	MODERATE	missense_variant	p.Leu402Val;p.Leu355Val	.	D	D	3_49339900_G_C	USP4	4.13257e-05	2	D
3	49339905	SNP	A	C	3_49339905_A_C	6597	5502	6597	0	0	5501	1	0	13194	0	11003	1	0	9.0876e-05	0.454748	0	0	32.5269	USP4	MODERATE	missense_variant	p.Phe400Cys;p.Phe353Cys	.	D	D	3_49339905_A_C	USP4	4.13257e-05	2	D
3	49339962	SNP	C	T	3_49339962_C_T	6597	5502	6596	1	0	5502	0	0	13193	1	11004	0	7.5792e-05	0	1	Inf	0.0214003	Inf	USP4	MODERATE	missense_variant	p.Arg381His;p.Arg334His	.	T	D	3_49339962_C_T	USP4	4.13257e-05	2	T
3	49343173	SNP	G	C	3_49343173_G_C	6597	5502	6597	0	0	5501	1	0	13194	0	11003	1	0	9.0876e-05	0.454748	0	0	32.5269	USP4	MODERATE	missense_variant	p.Ala368Gly;p.Ala321Gly	.	D	B	3_49343173_G_C	USP4	4.13257e-05	2	T
3	49343174	SNP	C	T	3_49343174_C_T	6597	5502	6597	0	0	5501	1	0	13194	0	11003	1	0	9.0876e-05	0.454748	0	0	32.5269	USP4	MODERATE	missense_variant	p.Ala368Thr;p.Ala321Thr	rs546430537	T	B	3_49343174_C_T	USP4	4.13257e-05	2	T
3	49343175	SNP	G	A	3_49343175_G_A	6597	5502	4278	2024	295	3702	1637	163	10580	2614	9041	1963	0.19812	0.17839	0.000100013	1.13792	1.06589	1.21497	USP4	LOW	synonymous_variant	p.Asp367Asp;p.Asp320Asp	rs2230929	.	.	3_49343175_G_A	USP4	0.189148	2	L
3	49343202	SNP	G	T	3_49343202_G_T	6597	5502	6596	1	0	5499	3	0	13193	1	11001	3	7.5792e-05	0.000272628	0.336218	0.277964	0.00529938	3.46259	USP4	LOW	synonymous_variant	p.Leu358Leu;p.Leu311Leu	rs371144680	.	.	3_49343202_G_T	USP4	0.000165303	2	L
3	49343212	SNP	T	C	3_49343212_T_C	6597	5502	6591	6	0	5501	1	0	13188	6	11003	1	0.000454752	9.0876e-05	0.135696	5.0056	0.607165	230.046	USP4	MODERATE	missense_variant	p.Tyr355Cys;p.Tyr308Cys	rs200375497	D	D	3_49343212_T_C	USP4	0.00028928	2	D
3	49343235	SNP	C	T	3_49343235_C_T	6597	5502	6596	1	0	5502	0	0	13193	1	11004	0	7.5792e-05	0	1	Inf	0.0214003	Inf	USP4	MODERATE	missense_variant	p.Met347Ile;p.Met300Ile	.	D	B	3_49343235_C_T	USP4	4.13257e-05	2	T
3	49343264	SNP	C	T	3_49343264_C_T	6597	5502	6594	3	0	5500	2	0	13191	3	11002	2	0.000227376	0.000181752	1	1.25107	0.143281	14.9745	USP4	MODERATE	missense_variant	p.Glu338Lys;p.Glu291Lys	rs201167579	D	D	3_49343264_C_T	USP4	0.000206629	2	D
3	49343265	SNP	G	A	3_49343265_G_A	6597	5502	6595	2	0	5502	0	0	13192	2	11004	0	0.000151584	0	0.504075	Inf	0.156636	Inf	USP4	LOW	synonymous_variant	p.Ala337Ala;p.Ala290Ala	rs375746530	.	.	3_49343265_G_A	USP4	8.26515e-05	2	L
3	49343322	SNP	C	T	3_49343322_C_T	6597	5502	6596	1	0	5502	0	0	13193	1	11004	0	7.5792e-05	0	1	Inf	0.0214003	Inf	USP4	HIGH	splice_acceptor_variant&intron_variant	c.955-1G>A;c.814-1G>A	rs530578255	.	.	3_49343322_C_T	USP4	4.13257e-05	2	H
3	49348052	SNP	C	T	3_49348052_C_T	6592	5502	6589	3	0	5498	4	0	13181	3	11000	4	0.000227549	0.000363504	0.709082	0.625921	0.0916436	3.70075	USP4	HIGH	splice_donor_variant&intron_variant	c.954+1G>A;c.813+1G>A	rs202182383	.	.	3_49348052_C_T	USP4	0.0002894	2	H
3	49348062	SNP	G	A	3_49348062_G_A	6592	5502	6589	3	0	5502	0	0	13181	3	11004	0	0.000227549	0	0.256061	Inf	0.344902	Inf	USP4	LOW	synonymous_variant	p.Ser315Ser;p.Ser268Ser	rs371358425	.	.	3_49348062_G_A	USP4	0.000124028	2	L
3	49348089	SNP	G	T	3_49348089_G_T	6592	5502	6591	1	0	5502	0	0	13183	1	11004	0	7.58495e-05	0	1	Inf	0.0214165	Inf	USP4	MODERATE	missense_variant	p.Asn306Lys;p.Asn259Lys	.	D	D	3_49348089_G_T	USP4	4.13428e-05	2	D
3	49348113	SNP	T	C	3_49348113_T_C	6592	5502	6592	0	0	5501	1	0	13184	0	11003	1	0	9.0876e-05	0.454936	0	0	32.5516	USP4	LOW	synonymous_variant	p.Gln298Gln;p.Gln251Gln	rs771132910	.	.	3_49348113_T_C	USP4	4.13428e-05	2	L
3	49348135	SNP	T	C	3_49348135_T_C	6592	5502	6591	1	0	5502	0	0	13183	1	11004	0	7.58495e-05	0	1	Inf	0.0214165	Inf	USP4	MODERATE	missense_variant	p.Glu291Gly;p.Glu244Gly	rs764284888	T	D	3_49348135_T_C	USP4	4.13428e-05	2	T
3	49348960	SNP	C	T	3_49348960_C_T	6597	5502	6595	2	0	5500	2	0	13192	2	11002	2	0.000151584	0.000181752	1	0.833999	0.0604588	11.5044	USP4	MODERATE	missense_variant	p.Gly275Ser	rs376837024	T	B	3_49348960_C_T	USP4	0.000165303	2	T
3	49348961	SNP	G	A	3_49348961_G_A	6597	5502	6595	2	0	5502	0	0	13192	2	11004	0	0.000151584	0	0.504075	Inf	0.156636	Inf	USP4	LOW	synonymous_variant	p.Ser274Ser	rs769788646	.	.	3_49348961_G_A	USP4	8.26515e-05	2	L
3	49348964	SNP	A	C	3_49348964_A_C	6597	5502	6597	0	0	5500	2	0	13194	0	11002	2	0	0.000181752	0.206786	0	0	4.44068	USP4	MODERATE	missense_variant	p.Ser273Arg	rs773142975	T	B	3_49348964_A_C	USP4	8.26515e-05	2	T
3	49348997	SNP	A	G	3_49348997_A_G	6597	5502	6596	1	0	5502	0	0	13193	1	11004	0	7.5792e-05	0	1	Inf	0.0214003	Inf	USP4	LOW	synonymous_variant	p.Asn262Asn	.	.	.	3_49348997_A_G	USP4	4.13257e-05	2	L
3	49349023	DEL	AG	A	3_49349023_AG_A	6597	5502	6596	1	0	5500	2	0	13193	1	11002	2	7.5792e-05	0.000181752	0.594391	0.416976	0.0070728	8.01112	USP4	HIGH	frameshift_variant	p.Ser254fs				3_49349023_AG_A	USP4	0.000123977	2	H
3	49362331	SNP	C	T	3_49362331_C_T	6597	5502	6596	1	0	5502	0	0	13193	1	11004	0	7.5792e-05	0	1	Inf	0.0214003	Inf	USP4	MODERATE	missense_variant	p.Gly210Asp	rs762575158	T	D	3_49362331_C_T	USP4	4.13257e-05	2	T
3	49362345	SNP	A	G	3_49362345_A_G	6597	5502	6597	0	0	5501	1	0	13194	0	11003	1	0	9.0876e-05	0.454748	0	0	32.5269	USP4	LOW	synonymous_variant	p.Ala205Ala	.	.	.	3_49362345_A_G	USP4	4.13257e-05	2	L
3	49362359	SNP	T	C	3_49362359_T_C	6597	5502	6596	1	0	5502	0	0	13193	1	11004	0	7.5792e-05	0	1	Inf	0.0214003	Inf	USP4	MODERATE	missense_variant	p.Thr201Ala	.	D	D	3_49362359_T_C	USP4	4.13257e-05	2	D
3	49362369	SNP	C	T	3_49362369_C_T	6597	5502	4281	2023	293	3708	1631	163	10585	2609	9047	1957	0.197741	0.177844	8.59509e-05	1.13945	1.06723	1.21667	USP4	LOW	synonymous_variant	p.Lys197Lys	rs56038006	.	.	3_49362369_C_T	USP4	0.188693	2	L
3	49362372	SNP	G	T	3_49362372_G_T	6597	5502	6595	2	0	5502	0	0	13192	2	11004	0	0.000151584	0	0.504075	Inf	0.156636	Inf	USP4	MODERATE	missense_variant	p.Ser196Arg	rs369444424	T	P	3_49362372_G_T	USP4	8.26515e-05	2	T
3	49362384	SNP	G	A	3_49362384_G_A	6597	5502	6596	1	0	5501	1	0	13193	1	11003	1	7.5792e-05	9.0876e-05	1	0.834012	0.0106313	65.4415	USP4	LOW	synonymous_variant	p.Tyr192Tyr	rs372890283	.	.	3_49362384_G_A	USP4	8.26515e-05	2	L
3	49362409	SNP	C	T	3_49362409_C_T	6597	5502	6596	1	0	5502	0	0	13193	1	11004	0	7.5792e-05	0	1	Inf	0.0214003	Inf	USP4	HIGH	stop_gained	p.Trp184*	rs749621258	.	.	3_49362409_C_T	USP4	4.13257e-05	2	H
3	49362416	SNP	G	A	3_49362416_G_A	6597	5502	6597	0	0	5501	1	0	13194	0	11003	1	0	9.0876e-05	0.454748	0	0	32.5269	USP4	MODERATE	missense_variant	p.Arg182Trp	rs771218620	D	D	3_49362416_G_A	USP4	4.13257e-05	2	D
3	49362429	SNP	C	T	3_49362429_C_T	6597	5502	6597	0	0	5498	4	0	13194	0	11000	4	0	0.000363504	0.0427519	0	0	1.26331	USP4	LOW	synonymous_variant	p.Ala177Ala	rs145047321	.	.	3_49362429_C_T	USP4	0.000165303	2	L
3	49362465	SNP	G	C	3_49362465_G_C	6597	5502	6597	0	0	5500	2	0	13194	0	11002	2	0	0.000181752	0.206786	0	0	4.44068	USP4	MODERATE	missense_variant	p.Ile165Met	rs564412761	D	D	3_49362465_G_C	USP4	8.26515e-05	2	D
3	49363180	SNP	A	G	3_49363180_A_G	6597	5502	6597	0	0	5501	1	0	13194	0	11003	1	0	9.0876e-05	0.454748	0	0	32.5269	USP4	LOW	synonymous_variant	p.Ser153Ser	.	.	.	3_49363180_A_G	USP4	4.13257e-05	2	L
3	49363267	SNP	A	G	3_49363267_A_G	6597	5502	6596	1	0	5502	0	0	13193	1	11004	0	7.5792e-05	0	1	Inf	0.0214003	Inf	USP4	LOW	synonymous_variant	p.His124His	rs780561409	.	.	3_49363267_A_G	USP4	4.13257e-05	2	L
3	49363276	SNP	A	G	3_49363276_A_G	6597	5502	6593	4	0	5495	7	0	13190	4	10997	7	0.000303168	0.000636132	0.243491	0.476432	0.102242	1.87467	USP4	LOW	splice_region_variant&synonymous_variant	p.Val121Val	rs371053515	.	.	3_49363276_A_G	USP4	0.000454583	2	L
3	49365119	SNP	T	C	3_49365119_T_C	6597	5502	6596	1	0	5502	0	0	13193	1	11004	0	7.5792e-05	0	1	Inf	0.0214003	Inf	USP4	LOW	splice_region_variant&synonymous_variant	p.Lys120Lys	.	.	.	3_49365119_T_C	USP4	4.13257e-05	2	L
3	49365128	SNP	G	T	3_49365128_G_T	6597	5502	6597	0	0	5500	2	0	13194	0	11002	2	0	0.000181752	0.206786	0	0	4.44068	USP4	LOW	synonymous_variant	p.Ile117Ile	.	.	.	3_49365128_G_T	USP4	8.26515e-05	2	L
3	49365133	SNP	G	T	3_49365133_G_T	6597	5502	6596	1	0	5502	0	0	13193	1	11004	0	7.5792e-05	0	1	Inf	0.0214003	Inf	USP4	MODERATE	missense_variant	p.Pro116Thr	rs140278994	T	D	3_49365133_G_T	USP4	4.13257e-05	2	T
3	49365154	SNP	C	T	3_49365154_C_T	6597	5502	6597	0	0	5500	2	0	13194	0	11002	2	0	0.000181752	0.206786	0	0	4.44068	USP4	MODERATE	missense_variant	p.Gly109Ser	rs373058777	D	D	3_49365154_C_T	USP4	8.26515e-05	2	D
3	49365158	SNP	C	T	3_49365158_C_T	6597	5502	6596	1	0	5502	0	0	13193	1	11004	0	7.5792e-05	0	1	Inf	0.0214003	Inf	USP4	HIGH	stop_gained	p.Trp107*	.	.	.	3_49365158_C_T	USP4	4.13257e-05	2	H
3	49365179	SNP	C	T	3_49365179_C_T	6597	5502	6596	1	0	5502	0	0	13193	1	11004	0	7.5792e-05	0	1	Inf	0.0214003	Inf	USP4	LOW	synonymous_variant	p.Ala100Ala	rs759759461	.	.	3_49365179_C_T	USP4	4.13257e-05	2	L
3	49365180	SNP	G	A	3_49365180_G_A	6597	5502	6597	0	0	5501	1	0	13194	0	11003	1	0	9.0876e-05	0.454748	0	0	32.5269	USP4	MODERATE	missense_variant	p.Ala100Val	rs536745381	T	D	3_49365180_G_A	USP4	4.13257e-05	2	T
3	49365188	SNP	A	G	3_49365188_A_G	6597	5502	6596	1	0	5502	0	0	13193	1	11004	0	7.5792e-05	0	1	Inf	0.0214003	Inf	USP4	LOW	synonymous_variant	p.Pro97Pro	rs369607945	.	.	3_49365188_A_G	USP4	4.13257e-05	2	L
3	49365221	SNP	G	C	3_49365221_G_C	6597	5502	6595	2	0	5501	1	0	13192	2	11003	1	0.000151584	9.0876e-05	1	1.66809	0.0868236	98.3701	USP4	MODERATE	missense_variant	p.His86Gln	rs776457742	T	D	3_49365221_G_C	USP4	0.000123977	2	T
3	49372908	SNP	A	G	3_49372908_A_G	6597	5502	6597	0	0	5501	1	0	13194	0	11003	1	0	9.0876e-05	0.454748	0	0	32.5269	USP4	MODERATE	missense_variant	p.Phe75Leu	rs769395399	T	B	3_49372908_A_G	USP4	4.13257e-05	2	T
3	49372918	SNP	G	A	3_49372918_G_A	6597	5502	6595	2	0	5501	1	0	13192	2	11003	1	0.000151584	9.0876e-05	1	1.66809	0.0868236	98.3701	USP4	LOW	synonymous_variant	p.Asn71Asn	rs772600399	.	.	3_49372918_G_A	USP4	0.000123977	2	L
3	49372954	SNP	C	T	3_49372954_C_T	6597	5502	6597	0	0	5501	1	0	13194	0	11003	1	0	9.0876e-05	0.454748	0	0	32.5269	USP4	LOW	synonymous_variant	p.Val59Val	.	.	.	3_49372954_C_T	USP4	4.13257e-05	2	L
3	49372958	SNP	T	G	3_49372958_T_G	6597	5502	6597	0	0	5501	1	0	13194	0	11003	1	0	9.0876e-05	0.454748	0	0	32.5269	USP4	MODERATE	missense_variant	p.Asn58Thr	.	T	P	3_49372958_T_G	USP4	4.13257e-05	2	T
3	49372960	SNP	G	A	3_49372960_G_A	6597	5502	6596	1	0	5502	0	0	13193	1	11004	0	7.5792e-05	0	1	Inf	0.0214003	Inf	USP4	LOW	synonymous_variant	p.Tyr57Tyr	.	.	.	3_49372960_G_A	USP4	4.13257e-05	2	L
3	49373003	SNP	T	C	3_49373003_T_C	6597	5502	6595	2	0	5502	0	0	13192	2	11004	0	0.000151584	0	0.504075	Inf	0.156636	Inf	USP4	MODERATE	missense_variant	p.Lys43Arg	rs145007500	T	D	3_49373003_T_C	USP4	8.26515e-05	2	T
3	49373013	SNP	G	A	3_49373013_G_A	6597	5502	6597	0	0	5501	1	0	13194	0	11003	1	0	9.0876e-05	0.454748	0	0	32.5269	USP4	MODERATE	missense_variant	p.Arg40Trp	rs770368344	D	D	3_49373013_G_A	USP4	4.13257e-05	2	D
3	49373027	SNP	T	C	3_49373027_T_C	6597	5502	6596	1	0	5499	3	0	13193	1	11001	3	7.5792e-05	0.000272628	0.336218	0.277964	0.00529938	3.46259	USP4	MODERATE	missense_variant&splice_region_variant	p.Tyr35Cys	rs202118743	D	D	3_49373027_T_C	USP4	0.000165303	2	D
3	49377393	SNP	G	A	3_49377393_G_A	6596	5471	6595	1	0	5471	0	0	13191	1	10942	0	7.58035e-05	0	1	Inf	0.021283	Inf	USP4	MODERATE	missense_variant	p.Pro22Leu	rs771334187	T	B	3_49377393_G_A	USP4	4.14353e-05	2	T
3	49377421	SNP	C	T	3_49377421_C_T	6596	5471	6595	1	0	5471	0	0	13191	1	10942	0	7.58035e-05	0	1	Inf	0.021283	Inf	USP4	MODERATE	missense_variant	p.Ala13Thr	rs753724738	T	B	3_49377421_C_T	USP4	4.14353e-05	2	T
3	49377429	SNP	C	A	3_49377429_C_A	6596	5471	6595	1	0	5470	1	0	13191	1	10941	1	7.58035e-05	9.1391e-05	1	0.829438	0.0105731	65.0829	USP4	MODERATE	missense_variant	p.Arg10Leu	rs757929395	T	B	3_49377429_C_A	USP4	8.28706e-05	2	T
3	49377430	SNP	G	C	3_49377430_G_C	6596	5471	6595	1	0	5471	0	0	13191	1	10942	0	7.58035e-05	0	1	Inf	0.021283	Inf	USP4	MODERATE	missense_variant	p.Arg10Gly	.	T	B	3_49377430_G_C	USP4	4.14353e-05	2	T
3	49377436	SNP	G	C	3_49377436_G_C	6596	5471	6595	1	0	5471	0	0	13191	1	10942	0	7.58035e-05	0	1	Inf	0.021283	Inf	USP4	MODERATE	missense_variant	p.Arg8Gly	rs143533593	T	B	3_49377436_G_C	USP4	4.14353e-05	2	T
3	49377437	SNP	G	C	3_49377437_G_C	6596	5471	6595	1	0	5471	0	0	13191	1	10942	0	7.58035e-05	0	1	Inf	0.021283	Inf	USP4	MODERATE	missense_variant	p.Cys7Trp	rs771244239	D	B	3_49377437_G_C	USP4	4.14353e-05	2	T
3	49377452	SNP	C	T	3_49377452_C_T	6596	5470	6595	1	0	5464	6	0	13191	1	10934	6	7.58035e-05	0.000548446	0.0517097	0.138165	0.00300789	1.13901	USP4	LOW	synonymous_variant	p.Ala2Ala	rs771909965	.	.	3_49377452_C_T	USP4	0.000290071	2	L
3	49394834	SNP	G	A	3_49394834_G_A	6597	5501	3026	2811	760	2720	2266	515	8863	4331	7706	3296	0.328255	0.299582	1.75307e-06	1.14247	1.08135	1.20713	GPX1	MODERATE	missense_variant	p.Pro200Leu	rs1050450	D	B	3_49394834_G_A	GPX1	0.315217	2	T
3	49394853	SNP	C	T	3_49394853_C_T	6597	5502	6586	11	0	5499	3	0	13183	11	11001	3	0.000833712	0.000272628	0.104858	3.05953	0.807977	17.0832	GPX1	MODERATE	missense_variant	p.Ala194Thr	rs6446261	T	B	3_49394853_C_T	GPX1	0.00057856	2	T
3	49394865	SNP	G	A	3_49394865_G_A	6597	5502	6597	0	0	5501	1	0	13194	0	11003	1	0	9.0876e-05	0.454748	0	0	32.5269	GPX1	MODERATE	missense_variant	p.Pro190Ser	rs777715410	T	B	3_49394865_G_A	GPX1	4.13257e-05	2	T
3	49394871	SNP	T	C	3_49394871_T_C	6597	5499	6597	0	0	5498	1	0	13194	0	10997	1	0	9.09256e-05	0.454613	0	0	32.5092	GPX1	MODERATE	missense_variant	p.Ile188Val	rs759221900	T	B	3_49394871_T_C	GPX1	4.1336e-05	2	T
3	49394891	SNP	C	G	3_49394891_C_G	6597	5499	6596	1	0	5499	0	0	13193	1	10998	0	7.5792e-05	0	1	Inf	0.0213886	Inf	GPX1	MODERATE	missense_variant	p.Arg181Pro	.	T	B	3_49394891_C_G	GPX1	4.1336e-05	2	T
3	49394895	SNP	T	A	3_49394895_T_A	6597	5499	6596	1	0	5499	0	0	13193	1	10998	0	7.5792e-05	0	1	Inf	0.0213886	Inf	GPX1	MODERATE	missense_variant	p.Ser180Cys	.	D	D	3_49394895_T_A	GPX1	4.1336e-05	2	D
3	49394915	SNP	C	G	3_49394915_C_G	6597	5499	6595	2	0	5499	0	0	13192	2	10998	0	0.000151584	0	0.504099	Inf	0.156551	Inf	GPX1	MODERATE	missense_variant	p.Gly173Ala	.	D	D	3_49394915_C_G	GPX1	8.2672e-05	2	D
3	49394930	SNP	A	T	3_49394930_A_T	6597	5502	6595	2	0	5500	2	0	13192	2	11002	2	0.000151584	0.000181752	1	0.833999	0.0604588	11.5044	GPX1	MODERATE	missense_variant	p.Leu168Gln	rs373838463	D	D	3_49394930_A_T	GPX1	0.000165303	2	D
3	49394952	SNP	C	T	3_49394952_C_T	6597	5502	6597	0	0	5501	1	0	13194	0	11003	1	0	9.0876e-05	0.454748	0	0	32.5269	GPX1	MODERATE	missense_variant	p.Ala161Thr	.	T	B	3_49394952_C_T	GPX1	4.13257e-05	2	T
3	49394964	SNP	G	C	3_49394964_G_C	6597	5502	6597	0	0	5501	1	0	13194	0	11003	1	0	9.0876e-05	0.454748	0	0	32.5269	GPX1	MODERATE	missense_variant	p.Arg157Gly	.	D	D	3_49394964_G_C	GPX1	4.13257e-05	2	D
3	49394971	SNP	C	T	3_49394971_C_T	6597	5502	6596	1	0	5502	0	0	13193	1	11004	0	7.5792e-05	0	1	Inf	0.0214003	Inf	GPX1	LOW	synonymous_variant	p.Pro154Pro	rs774750320	.	.	3_49394971_C_T	GPX1	4.13257e-05	2	L
3	49394982	SNP	T	C	3_49394982_T_C	6597	5502	6596	1	0	5502	0	0	13193	1	11004	0	7.5792e-05	0	1	Inf	0.0214003	Inf	GPX1	MODERATE	missense_variant	p.Thr151Ala	.	T	B	3_49394982_T_C	GPX1	4.13257e-05	2	T
3	49395008	SNP	G	A	3_49395008_G_A	6597	5502	6597	0	0	5501	1	0	13194	0	11003	1	0	9.0876e-05	0.454748	0	0	32.5269	GPX1	MODERATE	missense_variant	p.Ala142Val	rs778747304	T	B	3_49395008_G_A	GPX1	4.13257e-05	2	T
3	49395012	SNP	T	A	3_49395012_T_A	6597	5502	6597	0	0	5501	1	0	13194	0	11003	1	0	9.0876e-05	0.454748	0	0	32.5269	GPX1	MODERATE	missense_variant	p.Thr141Ser	.	T	B	3_49395012_T_A	GPX1	4.13257e-05	2	T
3	49395029	SNP	G	A	3_49395029_G_A	6597	5502	6596	1	0	5502	0	0	13193	1	11004	0	7.5792e-05	0	1	Inf	0.0214003	Inf	GPX1	MODERATE	missense_variant	p.Ala135Val	rs747656004	T	B	3_49395029_G_A	GPX1	4.13257e-05	2	T
3	49395037	SNP	G	A	3_49395037_G_A	6597	5502	6596	1	0	5502	0	0	13193	1	11004	0	7.5792e-05	0	1	Inf	0.0214003	Inf	GPX1	LOW	synonymous_variant	p.Ala132Ala	.	.	.	3_49395037_G_A	GPX1	4.13257e-05	2	L
3	49395038	SNP	G	A	3_49395038_G_A	6597	5502	6591	6	0	5495	7	0	13188	6	10997	7	0.000454752	0.000636132	0.586944	0.714757	0.198384	2.4847	GPX1	MODERATE	missense_variant	p.Ala132Val	rs201091540	T	B	3_49395038_G_A	GPX1	0.000537234	2	T
3	49395039	SNP	C	T	3_49395039_C_T	6597	5502	6597	0	0	5501	1	0	13194	0	11003	1	0	9.0876e-05	0.454748	0	0	32.5269	GPX1	MODERATE	missense_variant	p.Ala132Thr	rs772427820	T	B	3_49395039_C_T	GPX1	4.13257e-05	2	T
3	49395044	SNP	C	A	3_49395044_C_A	6597	5502	6597	0	0	5501	1	0	13194	0	11003	1	0	9.0876e-05	0.454748	0	0	32.5269	GPX1	MODERATE	missense_variant	p.Arg130Leu	.	D	D	3_49395044_C_A	GPX1	4.13257e-05	2	D
3	49395056	SNP	A	G	3_49395056_A_G	6597	5502	6596	1	0	5502	0	0	13193	1	11004	0	7.5792e-05	0	1	Inf	0.0214003	Inf	GPX1	MODERATE	missense_variant	p.Phe126Ser	.	D	D	3_49395056_A_G	GPX1	4.13257e-05	2	D
3	49395061	IN	A	AG	3_49395061_A_AG	6597	5502	6595	2	0	5502	0	0	13192	2	11004	0	0.000151584	0	0.504075	Inf	0.156636	Inf	GPX1	HIGH	frameshift_variant	p.Leu125fs				3_49395061_A_AG	GPX1	8.26515e-05	2	H
3	49395079	SNP	G	A	3_49395079_G_A	6597	5502	6594	3	0	5497	5	0	13191	3	10999	5	0.000227376	0.00045438	0.481541	0.500316	0.0776758	2.57217	GPX1	LOW	synonymous_variant	p.Asn118Asn	rs765165206	.	.	3_49395079_G_A	GPX1	0.000330606	2	L
3	49395088	SNP	G	C	3_49395088_G_C	6597	5502	6595	2	0	5501	1	0	13192	2	11003	1	0.000151584	9.0876e-05	1	1.66809	0.0868236	98.3701	GPX1	MODERATE	missense_variant	p.Cys115Trp	rs202221943	D	B	3_49395088_G_C	GPX1	0.000123977	2	T
3	49395097	SNP	G	A	3_49395097_G_A	6597	5502	6597	0	0	5501	1	0	13194	0	11003	1	0	9.0876e-05	0.454748	0	0	32.5269	GPX1	LOW	synonymous_variant	p.Phe112Phe	.	.	.	3_49395097_G_A	GPX1	4.13257e-05	2	L
3	49395135	SNP	G	A	3_49395135_G_A	6597	5502	6596	1	0	5502	0	0	13193	1	11004	0	7.5792e-05	0	1	Inf	0.0214003	Inf	GPX1	MODERATE	missense_variant	p.Arg100Trp	rs772623403	D	D	3_49395135_G_A	GPX1	4.13257e-05	2	D
3	49395148	SNP	G	T	3_49395148_G_T	6597	5502	6596	1	0	5502	0	0	13193	1	11004	0	7.5792e-05	0	1	Inf	0.0214003	Inf	GPX1	LOW	synonymous_variant	p.Ser95Ser	.	.	.	3_49395148_G_T	GPX1	4.13257e-05	2	L
3	49395156	SNP	G	T	3_49395156_G_T	6597	5502	6596	1	0	5502	0	0	13193	1	11004	0	7.5792e-05	0	1	Inf	0.0214003	Inf	GPX1	MODERATE	missense_variant	p.Leu93Met	.	D	P	3_49395156_G_T	GPX1	4.13257e-05	2	D
3	49395165	SNP	C	T	3_49395165_C_T	6597	5502	6597	0	0	5498	4	0	13194	0	11000	4	0	0.000363504	0.0427519	0	0	1.26331	GPX1	MODERATE	missense_variant	p.Glu90Lys	.	T	B	3_49395165_C_T	GPX1	0.000165303	2	T
3	49395167	SNP	T	A	3_49395167_T_A	6597	5502	6596	1	0	5502	0	0	13193	1	11004	0	7.5792e-05	0	1	Inf	0.0214003	Inf	GPX1	MODERATE	missense_variant	p.Asn89Ile	.	D	D	3_49395167_T_A	GPX1	4.13257e-05	2	D
3	49395419	SNP	T	A	3_49395419_T_A	6594	5499	6593	1	0	5499	0	0	13187	1	10998	0	7.58265e-05	0	1	Inf	0.0213984	Inf	GPX1	MODERATE	missense_variant	p.Gln98Leu	rs774836020	D	B	3_49395419_T_A	GPX1	4.13462e-05	2	T
3	49395429	IN	C	CCCCCG	3_49395429_C_CCCCCG	6594	5499	6592	2	0	5491	8	0	13186	2	10990	8	0.000151653	0.000727405	0.0510239	0.208406	0.0215535	1.04446	GPX1	HIGH	frameshift_variant	p.Ala95fs				3_49395429_C_CCCCCG	GPX1	0.000413462	2	H
3	49395437	SNP	C	T	3_49395437_C_T	6597	5502	6597	0	0	5501	1	0	13194	0	11003	1	0	9.0876e-05	0.454748	0	0	32.5269	GPX1	MODERATE	missense_variant	p.Gly92Glu	.	D	B	3_49395437_C_T	GPX1	4.13257e-05	2	T
3	49395439	DEL	GC	G	3_49395439_GC_G	6597	5502	6596	1	0	5502	0	0	13193	1	11004	0	7.5792e-05	0	1	Inf	0.0214003	Inf	GPX1	HIGH	frameshift_variant	p.Gly91fs				3_49395439_GC_G	GPX1	4.13257e-05	2	H
3	49395440	SNP	C	T	3_49395440_C_T	6597	5502	6597	0	0	5500	2	0	13194	0	11002	2	0	0.000181752	0.206786	0	0	4.44068	GPX1	MODERATE	missense_variant	p.Gly91Asp	.	T	P	3_49395440_C_T	GPX1	8.26515e-05	2	T
3	49395441	SNP	C	T	3_49395441_C_T	6597	5502	6597	0	0	5501	1	0	13194	0	11003	1	0	9.0876e-05	0.454748	0	0	32.5269	GPX1	MODERATE	missense_variant	p.Gly91Ser	.	T	B	3_49395441_C_T	GPX1	4.13257e-05	2	T
3	49395446	IN	T	TCCGCC	3_49395446_T_TCCGCC	6597	5502	6596	1	0	5501	1	0	13193	1	11003	1	7.5792e-05	9.0876e-05	1	0.834012	0.0106313	65.4415	GPX1	HIGH	frameshift_variant	p.Glu89fs				3_49395446_T_TCCGCC	GPX1	8.26515e-05	2	H
3	49395451	SNP	C	T	3_49395451_C_T	6597	5502	6596	1	0	5502	0	0	13193	1	11004	0	7.5792e-05	0	1	Inf	0.0214003	Inf	GPX1	LOW	synonymous_variant	p.Arg87Arg	.	.	.	3_49395451_C_T	GPX1	4.13257e-05	2	L
3	49395458	SNP	A	G	3_49395458_A_G	6597	5502	6596	1	0	5502	0	0	13193	1	11004	0	7.5792e-05	0	1	Inf	0.0214003	Inf	GPX1	HIGH	splice_donor_variant&intron_variant	c.252+2T>C	rs769147194	T	P	3_49395458_A_G	GPX1	4.13257e-05	2	H
3	49395473	SNP	T	A	3_49395473_T_A	6597	5502	6597	0	0	5501	1	0	13194	0	11003	1	0	9.0876e-05	0.454748	0	0	32.5269	GPX1	MODERATE	missense_variant	p.Gln80Leu	.	D	D	3_49395473_T_A	GPX1	4.13257e-05	2	D
3	49395480	SNP	A	C	3_49395480_A_C	6597	5502	6597	0	0	5500	2	0	13194	0	11002	2	0	0.000181752	0.206786	0	0	4.44068	GPX1	MODERATE	missense_variant	p.Cys78Gly	rs774636688	D	D	3_49395480_A_C	GPX1	8.26515e-05	2	D
3	49395481	SNP	C	T	3_49395481_C_T	6597	5502	6596	1	0	5502	0	0	13193	1	11004	0	7.5792e-05	0	1	Inf	0.0214003	Inf	GPX1	LOW	synonymous_variant	p.Pro77Pro	.	.	.	3_49395481_C_T	GPX1	4.13257e-05	2	L
3	49395490	SNP	G	A	3_49395490_G_A	6597	5502	6597	0	0	5501	1	0	13194	0	11003	1	0	9.0876e-05	0.454748	0	0	32.5269	GPX1	LOW	synonymous_variant	p.Leu74Leu	rs753492709	.	.	3_49395490_G_A	GPX1	4.13257e-05	2	L
3	49395509	SNP	G	C	3_49395509_G_C	6594	5499	6593	1	0	5499	0	0	13187	1	10998	0	7.58265e-05	0	1	Inf	0.0213984	Inf	GPX1	MODERATE	missense_variant	p.Pro68Arg	.	D	B	3_49395509_G_C	GPX1	4.13462e-05	2	T
3	49395551	SNP	C	T	3_49395551_C_T	6597	5502	6596	1	0	5502	0	0	13193	1	11004	0	7.5792e-05	0	1	Inf	0.0214003	Inf	GPX1	MODERATE	missense_variant	p.Arg54Gln	.	T	D	3_49395551_C_T	GPX1	4.13257e-05	2	T
3	49395566	SNP	C	T	3_49395566_C_T	6597	5502	6595	2	0	5502	0	0	13192	2	11004	0	0.000151584	0	0.504075	Inf	0.156636	Inf	GPX1	HIGH	rare_amino_acid_variant	c.146G>A	.	.	.	3_49395566_C_T	GPX1	8.26515e-05	2	H
3	49395587	SNP	A	G	3_49395587_A_G	6597	5502	6596	1	0	5502	0	0	13193	1	11004	0	7.5792e-05	0	1	Inf	0.0214003	Inf	GPX1	MODERATE	missense_variant	p.Ile42Thr	rs778272154	D	D	3_49395587_A_G	GPX1	4.13257e-05	2	D
3	49395603	SNP	C	A	3_49395603_C_A	6597	5502	6596	1	0	5502	0	0	13193	1	11004	0	7.5792e-05	0	1	Inf	0.0214003	Inf	GPX1	MODERATE	missense_variant	p.Gly37Cys	.	D	D	3_49395603_C_A	GPX1	4.13257e-05	2	D
3	49395614	SNP	C	T	3_49395614_C_T	6597	5502	6597	0	0	5501	1	0	13194	0	11003	1	0	9.0876e-05	0.454748	0	0	32.5269	GPX1	MODERATE	missense_variant	p.Gly33Asp	.	T	B	3_49395614_C_T	GPX1	4.13257e-05	2	T
3	49395626	SNP	G	A	3_49395626_G_A	6597	5502	6596	1	0	5502	0	0	13193	1	11004	0	7.5792e-05	0	1	Inf	0.0214003	Inf	GPX1	MODERATE	missense_variant	p.Pro29Leu	.	T	B	3_49395626_G_A	GPX1	4.13257e-05	2	T
3	49395644	SNP	G	T	3_49395644_G_T	6597	5502	6597	0	0	5501	1	0	13194	0	11003	1	0	9.0876e-05	0.454748	0	0	32.5269	GPX1	MODERATE	missense_variant	p.Pro23Gln	rs548384931	T	P	3_49395644_G_T	GPX1	4.13257e-05	2	T
3	49395698	SNP	C	G	3_49395698_C_G	6596	5502	6593	3	0	5501	1	0	13189	3	11003	1	0.000227411	9.0876e-05	0.631078	2.50261	0.200916	131.315	GPX1	MODERATE	missense_variant	p.Arg5Pro	rs8179169	T	B	3_49395698_C_G	GPX1	0.000165317	2	T
3	49395710	DEL	AT	A	3_49395710_AT_A	6597	5502	6597	0	0	5501	1	0	13194	0	11003	1	0	9.0876e-05	0.454748	0	0	32.5269	GPX1	HIGH	frameshift_variant&start_lost	p.Met1fs				3_49395710_AT_A	GPX1	4.13257e-05	2	H
3	49711835	SNP	A	G	3_49711835_A_G	6597	5495	6596	1	0	5495	0	0	13193	1	10990	0	7.5792e-05	0	1	Inf	0.0213731	Inf	APEH	HIGH	start_lost	p.Met1?	rs748036222	D	B	3_49711835_A_G	APEH	4.13497e-05	2	H
3	49712004	SNP	G	T	3_49712004_G_T	6597	5502	6597	0	0	5501	1	0	13194	0	11003	1	0	9.0876e-05	0.454748	0	0	32.5269	APEH	MODERATE	missense_variant	p.Gly32Val	.	D	B	3_49712004_G_T	APEH	4.13257e-05	2	T
3	49712022	SNP	A	G	3_49712022_A_G	6597	5502	6593	4	0	5499	3	0	13190	4	11001	3	0.000303168	0.000272628	1	1.11202	0.188078	7.5944	APEH	MODERATE	missense_variant	p.Gln38Arg	rs373871160	T	B	3_49712022_A_G	APEH	0.00028928	2	T
3	49712034	SNP	A	T	3_49712034_A_T	6597	5502	6596	1	0	5502	0	0	13193	1	11004	0	7.5792e-05	0	1	Inf	0.0214003	Inf	APEH	MODERATE	missense_variant	p.Gln42Leu	.	T	B	3_49712034_A_T	APEH	4.13257e-05	2	T
3	49712044	SNP	G	T	3_49712044_G_T	6597	5502	6596	1	0	5502	0	0	13193	1	11004	0	7.5792e-05	0	1	Inf	0.0214003	Inf	APEH	LOW	synonymous_variant	p.Thr45Thr	rs773763241	.	.	3_49712044_G_T	APEH	4.13257e-05	2	L
3	49712629	SNP	G	A	3_49712629_G_A	6597	5502	6595	2	0	5500	2	0	13192	2	11002	2	0.000151584	0.000181752	1	0.833999	0.0604588	11.5044	APEH	LOW	synonymous_variant	p.Arg53Arg	rs768218483	.	.	3_49712629_G_A	APEH	0.000165303	2	L
3	49712743	SNP	G	A	3_49712743_G_A	6597	5502	6597	0	0	5501	1	0	13194	0	11003	1	0	9.0876e-05	0.454748	0	0	32.5269	APEH	HIGH	splice_donor_variant&intron_variant	c.272+1G>A	.	.	.	3_49712743_G_A	APEH	4.13257e-05	2	H
3	49713140	SNP	G	C	3_49713140_G_C	6597	5502	6596	1	0	5502	0	0	13193	1	11004	0	7.5792e-05	0	1	Inf	0.0214003	Inf	APEH	MODERATE	missense_variant	p.Glu96Gln	.	T	B	3_49713140_G_C	APEH	4.13257e-05	2	T
3	49713142	SNP	G	A	3_49713142_G_A	6597	5502	6597	0	0	5501	1	0	13194	0	11003	1	0	9.0876e-05	0.454748	0	0	32.5269	APEH	LOW	synonymous_variant	p.Glu96Glu	rs140024139	.	.	3_49713142_G_A	APEH	4.13257e-05	2	L
3	49713147	SNP	C	T	3_49713147_C_T	6597	5502	6596	1	0	5502	0	0	13193	1	11004	0	7.5792e-05	0	1	Inf	0.0214003	Inf	APEH	MODERATE	missense_variant	p.Pro98Leu	.	D	D	3_49713147_C_T	APEH	4.13257e-05	2	D
3	49713190	SNP	G	A	3_49713190_G_A	6597	5502	6596	1	0	5501	1	0	13193	1	11003	1	7.5792e-05	9.0876e-05	1	0.834012	0.0106313	65.4415	APEH	LOW	synonymous_variant	p.Thr112Thr	rs752355418	.	.	3_49713190_G_A	APEH	8.26515e-05	2	L
3	49713339	SNP	C	T	3_49713339_C_T	6597	5502	6596	1	0	5502	0	0	13193	1	11004	0	7.5792e-05	0	1	Inf	0.0214003	Inf	APEH	MODERATE	missense_variant	p.Arg128Trp	rs372455516	T	B	3_49713339_C_T	APEH	4.13257e-05	2	T
3	49713367	SNP	C	T	3_49713367_C_T	6597	5502	6597	0	0	5501	1	0	13194	0	11003	1	0	9.0876e-05	0.454748	0	0	32.5269	APEH	MODERATE	missense_variant	p.Ala137Val	rs750286026	T	B	3_49713367_C_T	APEH	4.13257e-05	2	T
3	49713560	SNP	A	C	3_49713560_A_C	6597	5502	6597	0	0	5501	1	0	13194	0	11003	1	0	9.0876e-05	0.454748	0	0	32.5269	APEH	MODERATE	missense_variant	p.Lys172Gln	rs149887495	D	P	3_49713560_A_C	APEH	4.13257e-05	2	D
3	49713595	SNP	C	T	3_49713595_C_T	6597	5502	6594	3	0	5502	0	0	13191	3	11004	0	0.000227376	0	0.256112	Inf	0.344641	Inf	APEH	LOW	synonymous_variant	p.Asp183Asp	rs769546586	.	.	3_49713595_C_T	APEH	0.000123977	2	L
3	49713596	SNP	G	A	3_49713596_G_A	6597	5502	6596	1	0	5502	0	0	13193	1	11004	0	7.5792e-05	0	1	Inf	0.0214003	Inf	APEH	MODERATE	missense_variant	p.Val184Ile	rs773068447	T	B	3_49713596_G_A	APEH	4.13257e-05	2	T
3	49713607	SNP	C	T	3_49713607_C_T	6597	5502	6597	0	0	5501	1	0	13194	0	11003	1	0	9.0876e-05	0.454748	0	0	32.5269	APEH	LOW	synonymous_variant	p.Ser187Ser	rs770364290	.	.	3_49713607_C_T	APEH	4.13257e-05	2	L
3	49713651	SNP	A	G	3_49713651_A_G	6597	5502	6594	3	0	5502	0	0	13191	3	11004	0	0.000227376	0	0.256112	Inf	0.344641	Inf	APEH	MODERATE	missense_variant&splice_region_variant	p.Lys202Arg	rs149050354	T	P	3_49713651_A_G	APEH	0.000123977	2	T
3	49713814	SNP	G	T	3_49713814_G_T	6597	5502	6596	1	0	5502	0	0	13193	1	11004	0	7.5792e-05	0	1	Inf	0.0214003	Inf	APEH	MODERATE	missense_variant	p.Asp204Tyr	.	D	P	3_49713814_G_T	APEH	4.13257e-05	2	D
3	49713829	DEL	TA	T	3_49713829_TA_T	6597	5502	6596	1	0	5502	0	0	13193	1	11004	0	7.5792e-05	0	1	Inf	0.0214003	Inf	APEH	HIGH	frameshift_variant	p.Tyr209fs				3_49713829_TA_T	APEH	4.13257e-05	2	H
3	49713851	SNP	T	G	3_49713851_T_G	6597	5502	6596	1	0	5502	0	0	13193	1	11004	0	7.5792e-05	0	1	Inf	0.0214003	Inf	APEH	MODERATE	missense_variant	p.Met216Arg	.	D	B	3_49713851_T_G	APEH	4.13257e-05	2	T
3	49713866	SNP	T	A	3_49713866_T_A	6597	5502	6595	2	0	5502	0	0	13192	2	11004	0	0.000151584	0	0.504075	Inf	0.156636	Inf	APEH	MODERATE	missense_variant	p.Ile221Asn	rs41290714	T	B	3_49713866_T_A	APEH	8.26515e-05	2	T
3	49713879	SNP	C	T	3_49713879_C_T	6597	5502	6596	1	0	5502	0	0	13193	1	11004	0	7.5792e-05	0	1	Inf	0.0214003	Inf	APEH	LOW	synonymous_variant	p.Cys225Cys	rs138376291	.	.	3_49713879_C_T	APEH	4.13257e-05	2	L
3	49713880	SNP	G	A	3_49713880_G_A	6597	5502	6596	1	0	5502	0	0	13193	1	11004	0	7.5792e-05	0	1	Inf	0.0214003	Inf	APEH	MODERATE	missense_variant	p.Val226Met	.	T	D	3_49713880_G_A	APEH	4.13257e-05	2	T
3	49713892	SNP	G	A	3_49713892_G_A	6597	5502	6596	1	0	5502	0	0	13193	1	11004	0	7.5792e-05	0	1	Inf	0.0214003	Inf	APEH	MODERATE	missense_variant	p.Glu230Lys	rs778686415	T	B	3_49713892_G_A	APEH	4.13257e-05	2	T
3	49713915	SNP	T	C	3_49713915_T_C	6597	5502	6596	1	0	5502	0	0	13193	1	11004	0	7.5792e-05	0	1	Inf	0.0214003	Inf	APEH	LOW	synonymous_variant	p.Leu237Leu	.	.	.	3_49713915_T_C	APEH	4.13257e-05	2	L
3	49714043	SNP	C	T	3_49714043_C_T	6597	5502	6596	1	0	5502	0	0	13193	1	11004	0	7.5792e-05	0	1	Inf	0.0214003	Inf	APEH	MODERATE	missense_variant&splice_region_variant	p.Ala249Val	.	T	B	3_49714043_C_T	APEH	4.13257e-05	2	T
3	49714067	SNP	G	C	3_49714067_G_C	6597	5502	6597	0	0	5500	2	0	13194	0	11002	2	0	0.000181752	0.206786	0	0	4.44068	APEH	MODERATE	missense_variant	p.Gly257Ala	rs760857017	T	P	3_49714067_G_C	APEH	8.26515e-05	2	T
3	49714071	SNP	G	A	3_49714071_G_A	6597	5502	6597	0	0	5501	1	0	13194	0	11003	1	0	9.0876e-05	0.454748	0	0	32.5269	APEH	LOW	synonymous_variant	p.Val258Val	rs550494932	.	.	3_49714071_G_A	APEH	4.13257e-05	2	L
3	49714098	SNP	C	A	3_49714098_C_A	6597	5502	6597	0	0	5501	1	0	13194	0	11003	1	0	9.0876e-05	0.454748	0	0	32.5269	APEH	LOW	synonymous_variant	p.Pro267Pro	.	.	.	3_49714098_C_A	APEH	4.13257e-05	2	L
3	49714114	SNP	C	T	3_49714114_C_T	6597	5502	6597	0	0	5501	1	0	13194	0	11003	1	0	9.0876e-05	0.454748	0	0	32.5269	APEH	MODERATE	missense_variant	p.Arg273Cys	rs571736407	D	P	3_49714114_C_T	APEH	4.13257e-05	2	D
3	49714225	SNP	T	C	3_49714225_T_C	6597	5501	3154	2752	691	2840	2212	449	9060	4134	7892	3110	0.313324	0.282676	2.13398e-07	1.15789	1.09499	1.22443	APEH	LOW	synonymous_variant	p.Tyr284Tyr	rs1131095	.	.	3_49714225_T_C	APEH	0.299388	2	L
3	49714237	SNP	C	T	3_49714237_C_T	6597	5502	6596	1	0	5501	1	0	13193	1	11003	1	7.5792e-05	9.0876e-05	1	0.834012	0.0106313	65.4415	APEH	LOW	synonymous_variant	p.Ile288Ile	.	.	.	3_49714237_C_T	APEH	8.26515e-05	2	L
3	49714238	SNP	G	C	3_49714238_G_C	6597	5502	6591	6	0	5495	7	0	13188	6	10997	7	0.000454752	0.000636132	0.586944	0.714757	0.198384	2.4847	APEH	MODERATE	missense_variant	p.Gly289Arg	rs147272980	T	B	3_49714238_G_C	APEH	0.000537234	2	T
3	49714346	SNP	G	A	3_49714346_G_A	6597	5502	6596	1	0	5502	0	0	13193	1	11004	0	7.5792e-05	0	1	Inf	0.0214003	Inf	APEH	LOW	synonymous_variant	p.Ser296Ser	.	.	.	3_49714346_G_A	APEH	4.13257e-05	2	L
3	49714392	SNP	T	C	3_49714392_T_C	6597	5502	6596	1	0	5498	4	0	13193	1	11000	4	7.5792e-05	0.000363504	0.184186	0.208485	0.0042372	2.10692	APEH	MODERATE	missense_variant	p.Cys312Arg	.	T	B	3_49714392_T_C	APEH	0.000206629	2	T
3	49714395	SNP	C	T	3_49714395_C_T	6597	5502	6596	1	0	5502	0	0	13193	1	11004	0	7.5792e-05	0	1	Inf	0.0214003	Inf	APEH	MODERATE	missense_variant	p.Arg313Cys	rs147426925	D	D	3_49714395_C_T	APEH	4.13257e-05	2	D
3	49715043	DEL	ATGT	A	3_49715043_ATGT_A	6597	5502	6595	2	0	5498	4	0	13192	2	11000	4	0.000151584	0.000363504	0.420888	0.416932	0.0376977	2.90975	APEH	MODERATE	disruptive_inframe_deletion	p.Val348del				3_49715043_ATGT_A	APEH	0.000247954	2	T
3	49715066	SNP	G	A	3_49715066_G_A	6597	5502	6596	1	0	5502	0	0	13193	1	11004	0	7.5792e-05	0	1	Inf	0.0214003	Inf	APEH	MODERATE	missense_variant&splice_region_variant	p.Glu354Lys	.	T	B	3_49715066_G_A	APEH	4.13257e-05	2	T
3	49716324	SNP	G	A	3_49716324_G_A	6597	5502	6597	0	0	5501	1	0	13194	0	11003	1	0	9.0876e-05	0.454748	0	0	32.5269	APEH	MODERATE	missense_variant	p.Gly367Glu	.	T	B	3_49716324_G_A	APEH	4.13257e-05	2	T
3	49716364	SNP	G	A	3_49716364_G_A	6597	5502	6592	5	0	5502	0	0	13189	5	11004	0	0.00037896	0	0.067614	Inf	0.764353	Inf	APEH	LOW	synonymous_variant	p.Ser380Ser	rs146708014	.	.	3_49716364_G_A	APEH	0.000206629	2	L
3	49716377	SNP	C	T	3_49716377_C_T	6597	5502	6597	0	0	5501	1	0	13194	0	11003	1	0	9.0876e-05	0.454748	0	0	32.5269	APEH	MODERATE	missense_variant	p.Arg385Trp	rs377221139	T	B	3_49716377_C_T	APEH	4.13257e-05	2	T
3	49717029	SNP	C	G	3_49717029_C_G	6597	5502	6596	1	0	5502	0	0	13193	1	11004	0	7.5792e-05	0	1	Inf	0.0214003	Inf	APEH	MODERATE	missense_variant	p.Leu388Val	.	T	B	3_49717029_C_G	APEH	4.13257e-05	2	T
3	49717070	SNP	C	T	3_49717070_C_T	6597	5502	6596	1	0	5502	0	0	13193	1	11004	0	7.5792e-05	0	1	Inf	0.0214003	Inf	APEH	LOW	synonymous_variant	p.Leu401Leu	rs769034769	.	.	3_49717070_C_T	APEH	4.13257e-05	2	L
3	49717987	SNP	G	T	3_49717987_G_T	6597	5502	6597	0	0	5500	2	0	13194	0	11002	2	0	0.000181752	0.206786	0	0	4.44068	APEH	LOW	synonymous_variant	p.Gly408Gly	.	.	.	3_49717987_G_T	APEH	8.26515e-05	2	L
3	49718022	SNP	T	C	3_49718022_T_C	6597	5502	6597	0	0	5500	2	0	13194	0	11002	2	0	0.000181752	0.206786	0	0	4.44068	APEH	MODERATE	missense_variant	p.Met420Thr	rs752537962	D	B	3_49718022_T_C	APEH	8.26515e-05	2	T
3	49718548	SNP	G	T	3_49718548_G_T	6597	5502	6596	1	0	5502	0	0	13193	1	11004	0	7.5792e-05	0	1	Inf	0.0214003	Inf	APEH	LOW	synonymous_variant	p.Leu438Leu	.	.	.	3_49718548_G_T	APEH	4.13257e-05	2	L
3	49718553	SNP	C	G	3_49718553_C_G	6597	5502	6597	0	0	5501	1	0	13194	0	11003	1	0	9.0876e-05	0.454748	0	0	32.5269	APEH	MODERATE	missense_variant	p.Ser440Cys	rs775583716	D	P	3_49718553_C_G	APEH	4.13257e-05	2	D
3	49718577	SNP	T	C	3_49718577_T_C	6597	5502	6596	1	0	5502	0	0	13193	1	11004	0	7.5792e-05	0	1	Inf	0.0214003	Inf	APEH	MODERATE	missense_variant	p.Leu448Ser	.	T	B	3_49718577_T_C	APEH	4.13257e-05	2	T
3	49718620	SNP	C	T	3_49718620_C_T	6597	5502	6596	1	0	5502	0	0	13193	1	11004	0	7.5792e-05	0	1	Inf	0.0214003	Inf	APEH	LOW	synonymous_variant	p.His462His	.	.	.	3_49718620_C_T	APEH	4.13257e-05	2	L
3	49718631	SNP	G	A	3_49718631_G_A	6597	5502	6596	1	0	5501	1	0	13193	1	11003	1	7.5792e-05	9.0876e-05	1	0.834012	0.0106313	65.4415	APEH	MODERATE	missense_variant	p.Arg466Gln	rs113937135	T	P	3_49718631_G_A	APEH	8.26515e-05	2	T
3	49718665	SNP	G	A	3_49718665_G_A	6597	5502	6592	5	0	5499	3	0	13189	5	11001	3	0.00037896	0.000272628	0.73537	1.39015	0.270392	8.95214	APEH	LOW	synonymous_variant	p.Val477Val	rs369738109	.	.	3_49718665_G_A	APEH	0.000330606	2	L
3	49719182	SNP	T	A	3_49719182_T_A	6597	5502	6597	0	0	5501	1	0	13194	0	11003	1	0	9.0876e-05	0.454748	0	0	32.5269	APEH	MODERATE	missense_variant	p.Leu489Gln	.	D	B	3_49719182_T_A	APEH	4.13257e-05	2	T
3	49719231	SNP	G	A	3_49719231_G_A	6597	5502	6594	3	0	5500	2	0	13191	3	11002	2	0.000227376	0.000181752	1	1.25107	0.143281	14.9745	APEH	MODERATE	missense_variant	p.Met505Ile	rs531462009	T	B	3_49719231_G_A	APEH	0.000206629	2	T
3	49719376	SNP	A	C	3_49719376_A_C	6597	5502	6595	2	0	5502	0	0	13192	2	11004	0	0.000151584	0	0.504075	Inf	0.156636	Inf	APEH	MODERATE	missense_variant	p.Lys527Gln	.	T	B	3_49719376_A_C	APEH	8.26515e-05	2	T
3	49719389	SNP	C	T	3_49719389_C_T	6597	5502	6596	1	0	5502	0	0	13193	1	11004	0	7.5792e-05	0	1	Inf	0.0214003	Inf	APEH	MODERATE	missense_variant	p.Ala531Val	rs749014824	D	D	3_49719389_C_T	APEH	4.13257e-05	2	D
3	49719399	SNP	A	G	3_49719399_A_G	6597	5502	6596	1	0	5502	0	0	13193	1	11004	0	7.5792e-05	0	1	Inf	0.0214003	Inf	APEH	LOW	splice_region_variant&synonymous_variant	p.Leu534Leu	.	.	.	3_49719399_A_G	APEH	4.13257e-05	2	L
3	49719787	SNP	A	C	3_49719787_A_C	6597	5502	6597	0	0	5501	1	0	13194	0	11003	1	0	9.0876e-05	0.454748	0	0	32.5269	APEH	MODERATE	missense_variant	p.Tyr537Ser	.	D	D	3_49719787_A_C	APEH	4.13257e-05	2	D
3	49719799	SNP	C	T	3_49719799_C_T	6597	5502	6593	4	0	5499	3	0	13190	4	11001	3	0.000303168	0.000272628	1	1.11202	0.188078	7.5944	APEH	MODERATE	missense_variant	p.Thr541Met	rs3816877	T	D	3_49719799_C_T	APEH	0.00028928	2	T
3	49719812	SNP	G	A	3_49719812_G_A	6597	5502	6597	0	0	5501	1	0	13194	0	11003	1	0	9.0876e-05	0.454748	0	0	32.5269	APEH	LOW	synonymous_variant	p.Gln545Gln	.	.	.	3_49719812_G_A	APEH	4.13257e-05	2	L
3	49719838	SNP	A	G	3_49719838_A_G	6597	5502	6597	0	0	5501	1	0	13194	0	11003	1	0	9.0876e-05	0.454748	0	0	32.5269	APEH	MODERATE	missense_variant	p.Asn554Ser	.	D	B	3_49719838_A_G	APEH	4.13257e-05	2	T
3	49719856	SNP	T	G	3_49719856_T_G	6597	5502	6596	1	0	5502	0	0	13193	1	11004	0	7.5792e-05	0	1	Inf	0.0214003	Inf	APEH	MODERATE	missense_variant	p.Val560Gly	.	D	D	3_49719856_T_G	APEH	4.13257e-05	2	D
3	49719994	SNP	G	A	3_49719994_G_A	6597	5502	6596	1	0	5502	0	0	13193	1	11004	0	7.5792e-05	0	1	Inf	0.0214003	Inf	APEH	MODERATE	missense_variant	p.Val570Met	rs781056034	D	P	3_49719994_G_A	APEH	4.13257e-05	2	D
3	49720010	SNP	A	G	3_49720010_A_G	6597	5502	6586	11	0	5493	9	0	13183	11	10995	9	0.000833712	0.000817884	1	1.01937	0.383846	2.78423	APEH	MODERATE	missense_variant	p.His575Arg	rs144052038	T	B	3_49720010_A_G	APEH	0.000826515	2	T
3	49720042	SNP	G	A	3_49720042_G_A	6597	5502	6596	1	0	5499	3	0	13193	1	11001	3	7.5792e-05	0.000272628	0.336218	0.277964	0.00529938	3.46259	APEH	MODERATE	missense_variant	p.Gly586Ser	rs768801840	D	D	3_49720042_G_A	APEH	0.000165303	2	D
3	49720056	SNP	C	T	3_49720056_C_T	6597	5502	6596	1	0	5502	0	0	13193	1	11004	0	7.5792e-05	0	1	Inf	0.0214003	Inf	APEH	LOW	synonymous_variant	p.Gly590Gly	rs776928529	.	.	3_49720056_C_T	APEH	4.13257e-05	2	L
3	49720070	SNP	A	G	3_49720070_A_G	6597	5502	6596	1	0	5502	0	0	13193	1	11004	0	7.5792e-05	0	1	Inf	0.0214003	Inf	APEH	MODERATE	missense_variant	p.His595Arg	rs762922902	D	D	3_49720070_A_G	APEH	4.13257e-05	2	D
3	49720093	SNP	A	G	3_49720093_A_G	6597	5502	6596	1	0	5502	0	0	13193	1	11004	0	7.5792e-05	0	1	Inf	0.0214003	Inf	APEH	MODERATE	missense_variant	p.Thr603Ala	.	T	B	3_49720093_A_G	APEH	4.13257e-05	2	T
3	49720094	SNP	C	A	3_49720094_C_A	6597	5502	6596	1	0	5502	0	0	13193	1	11004	0	7.5792e-05	0	1	Inf	0.0214003	Inf	APEH	MODERATE	missense_variant	p.Thr603Asn	.	T	B	3_49720094_C_A	APEH	4.13257e-05	2	T
3	49720095	SNP	C	G	3_49720095_C_G	6597	5502	6596	1	0	5501	1	0	13193	1	11003	1	7.5792e-05	9.0876e-05	1	0.834012	0.0106313	65.4415	APEH	LOW	synonymous_variant	p.Thr603Thr	.	.	.	3_49720095_C_G	APEH	8.26515e-05	2	L
3	49720114	SNP	C	T	3_49720114_C_T	6597	5502	6596	1	0	5502	0	0	13193	1	11004	0	7.5792e-05	0	1	Inf	0.0214003	Inf	APEH	MODERATE	missense_variant	p.Arg610Trp	rs758904075	D	D	3_49720114_C_T	APEH	4.13257e-05	2	D
3	49720122	SNP	C	T	3_49720122_C_T	6597	5502	6597	0	0	5500	2	0	13194	0	11002	2	0	0.000181752	0.206786	0	0	4.44068	APEH	LOW	synonymous_variant	p.Pro612Pro	rs747319651	.	.	3_49720122_C_T	APEH	8.26515e-05	2	L
3	49720357	SNP	G	A	3_49720357_G_A	6597	5502	6567	30	0	5473	29	0	13164	30	10975	29	0.00227376	0.00263541	0.601995	0.862469	0.499878	1.4902	APEH	LOW	synonymous_variant	p.Ser655Ser	rs41290718	.	.	3_49720357_G_A	APEH	0.00243822	2	L
3	49720370	SNP	A	T	3_49720370_A_T	6597	5502	6597	0	0	5501	1	0	13194	0	11003	1	0	9.0876e-05	0.454748	0	0	32.5269	APEH	MODERATE	missense_variant	p.Ile660Phe	.	D	B	3_49720370_A_T	APEH	4.13257e-05	2	T
3	49720513	SNP	G	A	3_49720513_G_A	6597	5502	6595	2	0	5502	0	0	13192	2	11004	0	0.000151584	0	0.504075	Inf	0.156636	Inf	APEH	MODERATE	missense_variant	p.Arg676Gln	rs748006928	D	P	3_49720513_G_A	APEH	8.26515e-05	2	D
3	49720518	SNP	G	A	3_49720518_G_A	6597	5502	6596	1	0	5502	0	0	13193	1	11004	0	7.5792e-05	0	1	Inf	0.0214003	Inf	APEH	MODERATE	missense_variant	p.Val678Met	.	D	D	3_49720518_G_A	APEH	4.13257e-05	2	D
3	49720554	SNP	C	T	3_49720554_C_T	6597	5502	6597	0	0	5501	1	0	13194	0	11003	1	0	9.0876e-05	0.454748	0	0	32.5269	APEH	MODERATE	missense_variant	p.Leu690Phe	rs539638049	D	D	3_49720554_C_T	APEH	4.13257e-05	2	D
3	49720563	SNP	C	T	3_49720563_C_T	6597	5502	6595	2	0	5502	0	0	13192	2	11004	0	0.000151584	0	0.504075	Inf	0.156636	Inf	APEH	MODERATE	missense_variant	p.Arg693Trp	rs201073148	D	D	3_49720563_C_T	APEH	8.26515e-05	2	D
3	49720687	SNP	A	G	3_49720687_A_G	6597	5502	6597	0	0	5501	1	0	13194	0	11003	1	0	9.0876e-05	0.454748	0	0	32.5269	APEH	MODERATE	missense_variant	p.Lys704Arg	rs187756273	T	B	3_49720687_A_G	APEH	4.13257e-05	2	T
3	49720697	SNP	C	T	3_49720697_C_T	6597	5502	6596	1	0	5502	0	0	13193	1	11004	0	7.5792e-05	0	1	Inf	0.0214003	Inf	APEH	LOW	synonymous_variant	p.His707His	rs375599184	.	.	3_49720697_C_T	APEH	4.13257e-05	2	L
3	49720698	SNP	G	A	3_49720698_G_A	6597	5502	6594	3	0	5502	0	0	13191	3	11004	0	0.000227376	0	0.256112	Inf	0.344641	Inf	APEH	MODERATE	missense_variant	p.Ala708Thr	rs376916831	T	B	3_49720698_G_A	APEH	0.000123977	2	T
3	49720730	SNP	C	T	3_49720730_C_T	6597	5502	6591	6	0	5501	1	0	13188	6	11003	1	0.000454752	9.0876e-05	0.135696	5.0056	0.607165	230.046	APEH	LOW	synonymous_variant	p.Ser718Ser	rs34834894	.	.	3_49720730_C_T	APEH	0.00028928	2	L
3	49720761	SNP	C	G	3_49720761_C_G	6597	5502	6596	1	0	5501	1	0	13193	1	11003	1	7.5792e-05	9.0876e-05	1	0.834012	0.0106313	65.4415	APEH	MODERATE	missense_variant	p.His729Asp	rs763383962	D	D	3_49720761_C_G	APEH	8.26515e-05	2	D
3	49720764	SNP	T	C	3_49720764_T_C	6597	5502	6595	2	0	5502	0	0	13192	2	11004	0	0.000151584	0	0.504075	Inf	0.156636	Inf	APEH	LOW	synonymous_variant	p.Leu730Leu	.	.	.	3_49720764_T_C	APEH	8.26515e-05	2	L
3	49764571	SNP	C	T	3_49764571_C_T	6597	5502	6596	0	1	5502	0	0	13192	2	11004	0	0.000151584	0	0.504075	Inf	0.156636	Inf	IP6K1	MODERATE	missense_variant	p.Arg437Gln;p.Arg272Gln;p.Arg272Gln	rs187406150	T	B	3_49764571_C_T	IP6K1	8.26515e-05	2	T
3	49764572	SNP	G	C	3_49764572_G_C	6597	5502	6596	1	0	5502	0	0	13193	1	11004	0	7.5792e-05	0	1	Inf	0.0214003	Inf	IP6K1	MODERATE	missense_variant	p.Arg437Gly;p.Arg272Gly;p.Arg272Gly	rs376501523	T	B	3_49764572_G_C	IP6K1	4.13257e-05	2	T
3	49764576	SNP	C	T	3_49764576_C_T	6597	5502	6596	1	0	5502	0	0	13193	1	11004	0	7.5792e-05	0	1	Inf	0.0214003	Inf	IP6K1	LOW	synonymous_variant	p.Gln435Gln;p.Gln270Gln;p.Gln270Gln	.	.	.	3_49764576_C_T	IP6K1	4.13257e-05	2	L
3	49764577	SNP	T	C	3_49764577_T_C	6597	5502	6597	0	0	5501	1	0	13194	0	11003	1	0	9.0876e-05	0.454748	0	0	32.5269	IP6K1	MODERATE	missense_variant	p.Gln435Arg;p.Gln270Arg;p.Gln270Arg	.	D	B	3_49764577_T_C	IP6K1	4.13257e-05	2	T
3	49764602	SNP	C	G	3_49764602_C_G	6597	5502	6597	0	0	5501	1	0	13194	0	11003	1	0	9.0876e-05	0.454748	0	0	32.5269	IP6K1	MODERATE	missense_variant	p.Glu427Gln;p.Glu262Gln;p.Glu262Gln	.	T	B	3_49764602_C_G	IP6K1	4.13257e-05	2	T
3	49764615	SNP	G	A	3_49764615_G_A	6597	5502	6596	1	0	5502	0	0	13193	1	11004	0	7.5792e-05	0	1	Inf	0.0214003	Inf	IP6K1	LOW	synonymous_variant	p.Tyr422Tyr;p.Tyr257Tyr;p.Tyr257Tyr	rs775037689	.	.	3_49764615_G_A	IP6K1	4.13257e-05	2	L
3	49764641	SNP	C	T	3_49764641_C_T	6597	5502	6597	0	0	5501	1	0	13194	0	11003	1	0	9.0876e-05	0.454748	0	0	32.5269	IP6K1	MODERATE	missense_variant	p.Val414Met;p.Val249Met;p.Val249Met	rs148175328	D	D	3_49764641_C_T	IP6K1	4.13257e-05	2	D
3	49764642	SNP	G	A	3_49764642_G_A	6597	5502	6596	1	0	5502	0	0	13193	1	11004	0	7.5792e-05	0	1	Inf	0.0214003	Inf	IP6K1	LOW	synonymous_variant	p.Thr413Thr;p.Thr248Thr;p.Thr248Thr	rs773601248	.	.	3_49764642_G_A	IP6K1	4.13257e-05	2	L
3	49764656	SNP	G	A	3_49764656_G_A	6597	5502	6596	1	0	5502	0	0	13193	1	11004	0	7.5792e-05	0	1	Inf	0.0214003	Inf	IP6K1	MODERATE	missense_variant	p.Arg409Trp;p.Arg244Trp;p.Arg244Trp	rs774367418	D	B	3_49764656_G_A	IP6K1	4.13257e-05	2	T
3	49764667	SNP	A	C	3_49764667_A_C	6597	5502	6597	0	0	5501	1	0	13194	0	11003	1	0	9.0876e-05	0.454748	0	0	32.5269	IP6K1	MODERATE	missense_variant	p.Phe405Cys;p.Phe240Cys;p.Phe240Cys	.	T	B	3_49764667_A_C	IP6K1	4.13257e-05	2	T
3	49764706	SNP	T	C	3_49764706_T_C	6597	5502	6596	1	0	5502	0	0	13193	1	11004	0	7.5792e-05	0	1	Inf	0.0214003	Inf	IP6K1	MODERATE	missense_variant	p.Lys392Arg;p.Lys227Arg;p.Lys227Arg	rs200869596	T	B	3_49764706_T_C	IP6K1	4.13257e-05	2	T
3	49764726	SNP	C	T	3_49764726_C_T	6597	5502	6597	0	0	5501	1	0	13194	0	11003	1	0	9.0876e-05	0.454748	0	0	32.5269	IP6K1	LOW	synonymous_variant	p.Ala385Ala;p.Ala220Ala;p.Ala220Ala	rs146488757	.	.	3_49764726_C_T	IP6K1	4.13257e-05	2	L
3	49764732	SNP	G	A	3_49764732_G_A	6597	5502	6596	1	0	5502	0	0	13193	1	11004	0	7.5792e-05	0	1	Inf	0.0214003	Inf	IP6K1	LOW	synonymous_variant	p.Pro383Pro;p.Pro218Pro;p.Pro218Pro	rs200800128	.	.	3_49764732_G_A	IP6K1	4.13257e-05	2	L
3	49764774	SNP	C	T	3_49764774_C_T	6597	5502	6596	1	0	5502	0	0	13193	1	11004	0	7.5792e-05	0	1	Inf	0.0214003	Inf	IP6K1	LOW	synonymous_variant	p.Ala369Ala;p.Ala204Ala;p.Ala204Ala	rs771145130	.	.	3_49764774_C_T	IP6K1	4.13257e-05	2	L
3	49764799	SNP	A	G	3_49764799_A_G	6597	5502	6596	1	0	5502	0	0	13193	1	11004	0	7.5792e-05	0	1	Inf	0.0214003	Inf	IP6K1	MODERATE	missense_variant	p.Leu361Pro;p.Leu196Pro;p.Leu196Pro	rs370710382	T	P	3_49764799_A_G	IP6K1	4.13257e-05	2	T
3	49764801	SNP	G	A	3_49764801_G_A	6597	5502	6596	1	0	5501	1	0	13193	1	11003	1	7.5792e-05	9.0876e-05	1	0.834012	0.0106313	65.4415	IP6K1	LOW	synonymous_variant	p.His360His;p.His195His;p.His195His	.	.	.	3_49764801_G_A	IP6K1	8.26515e-05	2	L
3	49764809	SNP	G	T	3_49764809_G_T	6597	5502	6595	2	0	5502	0	0	13192	2	11004	0	0.000151584	0	0.504075	Inf	0.156636	Inf	IP6K1	MODERATE	missense_variant	p.Leu358Ile;p.Leu193Ile;p.Leu193Ile	.	T	P	3_49764809_G_T	IP6K1	8.26515e-05	2	T
3	49764823	SNP	C	T	3_49764823_C_T	6597	5502	6597	0	0	5501	1	0	13194	0	11003	1	0	9.0876e-05	0.454748	0	0	32.5269	IP6K1	MODERATE	missense_variant	p.Arg353Gln;p.Arg188Gln;p.Arg188Gln	.	T	B	3_49764823_C_T	IP6K1	4.13257e-05	2	T
3	49764827	SNP	G	A	3_49764827_G_A	6597	5502	6596	1	0	5501	1	0	13193	1	11003	1	7.5792e-05	9.0876e-05	1	0.834012	0.0106313	65.4415	IP6K1	MODERATE	missense_variant	p.Arg352Cys;p.Arg187Cys;p.Arg187Cys	rs780764632	T	B	3_49764827_G_A	IP6K1	8.26515e-05	2	T
3	49764847	SNP	C	A	3_49764847_C_A	6597	5502	6595	2	0	5502	0	0	13192	2	11004	0	0.000151584	0	0.504075	Inf	0.156636	Inf	IP6K1	MODERATE	missense_variant	p.Arg345Leu;p.Arg180Leu;p.Arg180Leu	.	T	B	3_49764847_C_A	IP6K1	8.26515e-05	2	T
3	49764879	SNP	G	A	3_49764879_G_A	6597	5502	6597	0	0	5501	1	0	13194	0	11003	1	0	9.0876e-05	0.454748	0	0	32.5269	IP6K1	LOW	synonymous_variant	p.Ser334Ser;p.Ser169Ser;p.Ser169Ser	rs141990904	.	.	3_49764879_G_A	IP6K1	4.13257e-05	2	L
3	49764931	SNP	C	T	3_49764931_C_T	6597	5502	6596	1	0	5502	0	0	13193	1	11004	0	7.5792e-05	0	1	Inf	0.0214003	Inf	IP6K1	MODERATE	missense_variant	p.Gly317Asp;p.Gly152Asp;p.Gly152Asp	.	T	B	3_49764931_C_T	IP6K1	4.13257e-05	2	T
3	49764987	SNP	G	A	3_49764987_G_A	6597	5502	6596	1	0	5502	0	0	13193	1	11004	0	7.5792e-05	0	1	Inf	0.0214003	Inf	IP6K1	LOW	synonymous_variant	p.His298His;p.His133His;p.His133His	rs746409446	.	.	3_49764987_G_A	IP6K1	4.13257e-05	2	L
3	49765009	SNP	T	C	3_49765009_T_C	6597	5502	6596	1	0	5501	1	0	13193	1	11003	1	7.5792e-05	9.0876e-05	1	0.834012	0.0106313	65.4415	IP6K1	MODERATE	missense_variant	p.Asn291Ser;p.Asn126Ser;p.Asn126Ser	rs117326328	T	B	3_49765009_T_C	IP6K1	8.26515e-05	2	T
3	49765013	SNP	G	A	3_49765013_G_A	6597	5502	6597	0	0	5501	1	0	13194	0	11003	1	0	9.0876e-05	0.454748	0	0	32.5269	IP6K1	MODERATE	missense_variant	p.Arg290Cys;p.Arg125Cys;p.Arg125Cys	rs150703602	D	D	3_49765013_G_A	IP6K1	4.13257e-05	2	D
3	49765023	SNP	A	G	3_49765023_A_G	6597	5502	6597	0	0	5501	1	0	13194	0	11003	1	0	9.0876e-05	0.454748	0	0	32.5269	IP6K1	LOW	synonymous_variant	p.Ile286Ile;p.Ile121Ile;p.Ile121Ile	.	.	.	3_49765023_A_G	IP6K1	4.13257e-05	2	L
3	49765545	SNP	G	A	3_49765545_G_A	6597	5502	6571	26	0	5492	10	0	13168	26	10994	10	0.00197059	0.00090876	0.0430659	2.17064	1.01223	5.04687	IP6K1	LOW	synonymous_variant	p.Cys261Cys;p.Cys96Cys;p.Cys96Cys	rs149764153	.	.	3_49765545_G_A	IP6K1	0.00148773	2	L
3	49765557	SNP	G	A	3_49765557_G_A	6597	5502	6364	230	3	5293	208	1	12958	236	10794	210	0.0178869	0.019084	0.50186	0.936153	0.772604	1.1349	IP6K1	LOW	synonymous_variant	p.Gly257Gly;p.Gly92Gly;p.Gly92Gly	rs34675186	.	.	3_49765557_G_A	IP6K1	0.0184313	2	L
3	49765605	SNP	T	C	3_49765605_T_C	6597	5502	6597	0	0	5501	1	0	13194	0	11003	1	0	9.0876e-05	0.454748	0	0	32.5269	IP6K1	LOW	synonymous_variant	p.Ala241Ala;p.Ala76Ala;p.Ala76Ala	.	.	.	3_49765605_T_C	IP6K1	4.13257e-05	2	L
3	49765620	SNP	C	T	3_49765620_C_T	6597	5502	6596	1	0	5502	0	0	13193	1	11004	0	7.5792e-05	0	1	Inf	0.0214003	Inf	IP6K1	LOW	synonymous_variant	p.Ala236Ala;p.Ala71Ala;p.Ala71Ala	rs760260548	.	.	3_49765620_C_T	IP6K1	4.13257e-05	2	L
3	49765623	SNP	G	A	3_49765623_G_A	6597	5502	6595	2	0	5502	0	0	13192	2	11004	0	0.000151584	0	0.504075	Inf	0.156636	Inf	IP6K1	LOW	synonymous_variant	p.Asp235Asp;p.Asp70Asp;p.Asp70Asp	rs147379936	.	.	3_49765623_G_A	IP6K1	8.26515e-05	2	L
3	49765632	SNP	A	G	3_49765632_A_G	6597	5502	6596	1	0	5502	0	0	13193	1	11004	0	7.5792e-05	0	1	Inf	0.0214003	Inf	IP6K1	LOW	synonymous_variant	p.His232His;p.His67His;p.His67His	rs375536774	.	.	3_49765632_A_G	IP6K1	4.13257e-05	2	L
3	49765640	SNP	G	A	3_49765640_G_A	6597	5502	6596	1	0	5502	0	0	13193	1	11004	0	7.5792e-05	0	1	Inf	0.0214003	Inf	IP6K1	MODERATE	missense_variant	p.Arg230Trp;p.Arg65Trp;p.Arg65Trp	.	D	D	3_49765640_G_A	IP6K1	4.13257e-05	2	D
3	49765662	SNP	C	G	3_49765662_C_G	6597	5502	6596	1	0	5502	0	0	13193	1	11004	0	7.5792e-05	0	1	Inf	0.0214003	Inf	IP6K1	LOW	synonymous_variant	p.Val222Val;p.Val57Val;p.Val57Val	.	.	.	3_49765662_C_G	IP6K1	4.13257e-05	2	L
3	49765692	SNP	G	A	3_49765692_G_A	6597	5502	6593	4	0	5496	6	0	13190	4	10998	6	0.000303168	0.000545256	0.527748	0.555896	0.115347	2.34473	IP6K1	LOW	synonymous_variant	p.Asn212Asn;p.Asn47Asn;p.Asn47Asn	rs137918392	.	.	3_49765692_G_A	IP6K1	0.000413257	2	L
3	49765701	SNP	C	G	3_49765701_C_G	6597	5502	6597	0	0	5501	1	0	13194	0	11003	1	0	9.0876e-05	0.454748	0	0	32.5269	IP6K1	LOW	synonymous_variant	p.Leu209Leu;p.Leu44Leu;p.Leu44Leu	.	.	.	3_49765701_C_G	IP6K1	4.13257e-05	2	L
3	49765703	SNP	G	C	3_49765703_G_C	6597	5502	6597	0	0	5501	1	0	13194	0	11003	1	0	9.0876e-05	0.454748	0	0	32.5269	IP6K1	MODERATE	missense_variant	p.Leu209Val;p.Leu44Val;p.Leu44Val	.	T	D	3_49765703_G_C	IP6K1	4.13257e-05	2	T
3	49770373	SNP	A	T	3_49770373_A_T	6597	5502	6597	0	0	5501	1	0	13194	0	11003	1	0	9.0876e-05	0.454748	0	0	32.5269	IP6K1	MODERATE	missense_variant	p.Leu156Gln	.	T	B	3_49770373_A_T	IP6K1	4.13257e-05	2	T
3	49770393	SNP	T	C	3_49770393_T_C	6597	5502	6594	3	0	5498	4	0	13191	3	11000	4	0.000227376	0.000363504	0.709042	0.625446	0.0915742	3.69794	IP6K1	LOW	synonymous_variant	p.Ala149Ala	.	.	.	3_49770393_T_C	IP6K1	0.00028928	2	L
3	49775680	SNP	C	T	3_49775680_C_T	6597	5502	6595	2	0	5497	5	0	13192	2	10999	5	0.000151584	0.00045438	0.257096	0.33352	0.0317577	2.03772	IP6K1	LOW	synonymous_variant	p.Glu133Glu	rs145906733	.	.	3_49775680_C_T	IP6K1	0.00028928	2	L
3	49775682	DEL	CCTT	C	3_49775682_CCTT_C	6597	5502	6596	1	0	5502	0	0	13193	1	11004	0	7.5792e-05	0	1	Inf	0.0214003	Inf	IP6K1	MODERATE	inframe_deletion	p.Lys132del				3_49775682_CCTT_C	IP6K1	4.13257e-05	2	T
3	49775702	SNP	C	A	3_49775702_C_A	6597	5502	6597	0	0	5501	1	0	13194	0	11003	1	0	9.0876e-05	0.454748	0	0	32.5269	IP6K1	MODERATE	missense_variant	p.Gly126Val	.	T	B	3_49775702_C_A	IP6K1	4.13257e-05	2	T
3	49775708	SNP	C	T	3_49775708_C_T	6597	5502	6597	0	0	5500	2	0	13194	0	11002	2	0	0.000181752	0.206786	0	0	4.44068	IP6K1	MODERATE	missense_variant	p.Arg124Gln	rs754942528	T	D	3_49775708_C_T	IP6K1	8.26515e-05	2	T
3	49775724	SNP	G	A	3_49775724_G_A	6597	5502	6596	1	0	5502	0	0	13193	1	11004	0	7.5792e-05	0	1	Inf	0.0214003	Inf	IP6K1	MODERATE	missense_variant	p.Arg119Cys	.	D	D	3_49775724_G_A	IP6K1	4.13257e-05	2	D
3	49775751	SNP	G	A	3_49775751_G_A	6597	5502	6596	1	0	5502	0	0	13193	1	11004	0	7.5792e-05	0	1	Inf	0.0214003	Inf	IP6K1	MODERATE	missense_variant	p.Arg110Trp	rs770036929	D	D	3_49775751_G_A	IP6K1	4.13257e-05	2	D
3	49775848	SNP	T	C	3_49775848_T_C	6597	5502	6596	1	0	5502	0	0	13193	1	11004	0	7.5792e-05	0	1	Inf	0.0214003	Inf	IP6K1	LOW	synonymous_variant	p.Val77Val	.	.	.	3_49775848_T_C	IP6K1	4.13257e-05	2	L
3	49775853	SNP	C	A	3_49775853_C_A	6597	5502	6596	1	0	5502	0	0	13193	1	11004	0	7.5792e-05	0	1	Inf	0.0214003	Inf	IP6K1	MODERATE	missense_variant&splice_region_variant	p.Val76Leu	rs374846164	D	D	3_49775853_C_A	IP6K1	4.13257e-05	2	D
3	49785282	SNP	G	A	3_49785282_G_A	6597	5502	6596	1	0	5502	0	0	13193	1	11004	0	7.5792e-05	0	1	Inf	0.0214003	Inf	IP6K1	LOW	synonymous_variant	p.Pro64Pro	rs535900553	.	.	3_49785282_G_A	IP6K1	4.13257e-05	2	L
3	49785297	SNP	G	A	3_49785297_G_A	6597	5502	6597	0	0	5501	1	0	13194	0	11003	1	0	9.0876e-05	0.454748	0	0	32.5269	IP6K1	LOW	synonymous_variant	p.Tyr59Tyr	rs200393807	.	.	3_49785297_G_A	IP6K1	4.13257e-05	2	L
3	49785304	SNP	C	T	3_49785304_C_T	6597	5502	6593	4	0	5502	0	0	13190	4	11004	0	0.000303168	0	0.131121	Inf	0.55061	Inf	IP6K1	MODERATE	missense_variant	p.Arg57His	.	T	D	3_49785304_C_T	IP6K1	0.000165303	2	T
3	49785312	SNP	C	G	3_49785312_C_G	6597	5502	6596	1	0	5502	0	0	13193	1	11004	0	7.5792e-05	0	1	Inf	0.0214003	Inf	IP6K1	LOW	synonymous_variant	p.Arg54Arg	rs374272107	.	.	3_49785312_C_G	IP6K1	4.13257e-05	2	L
3	49785348	SNP	G	A	3_49785348_G_A	6597	5502	6597	0	0	5501	1	0	13194	0	11003	1	0	9.0876e-05	0.454748	0	0	32.5269	IP6K1	LOW	synonymous_variant	p.Tyr42Tyr	rs553293311	.	.	3_49785348_G_A	IP6K1	4.13257e-05	2	L
3	49785372	SNP	G	A	3_49785372_G_A	6597	5502	6596	1	0	5502	0	0	13193	1	11004	0	7.5792e-05	0	1	Inf	0.0214003	Inf	IP6K1	LOW	synonymous_variant	p.Gly34Gly	.	.	.	3_49785372_G_A	IP6K1	4.13257e-05	2	L
3	49785409	SNP	C	T	3_49785409_C_T	6597	5502	6593	4	0	5500	2	0	13190	4	11002	2	0.000303168	0.000181752	0.69508	1.6682	0.239022	18.4364	IP6K1	MODERATE	missense_variant	p.Arg22Gln	rs201282630	T	P	3_49785409_C_T	IP6K1	0.000247954	2	T
3	49785430	SNP	T	C	3_49785430_T_C	6597	5502	6597	0	0	5501	1	0	13194	0	11003	1	0	9.0876e-05	0.454748	0	0	32.5269	IP6K1	MODERATE	missense_variant	p.Asn15Ser	rs34785187	T	B	3_49785430_T_C	IP6K1	4.13257e-05	2	T
3	49785440	SNP	A	G	3_49785440_A_G	6597	5502	6576	21	0	5484	18	0	13173	21	10986	18	0.00159163	0.00163577	1	0.972968	0.493332	1.93826	IP6K1	MODERATE	missense_variant	p.Tyr12His	rs139564570	T	B	3_49785440_A_G	IP6K1	0.0016117	2	T
3	49785459	SNP	T	A	3_49785459_T_A	6597	5502	6596	1	0	5502	0	0	13193	1	11004	0	7.5792e-05	0	1	Inf	0.0214003	Inf	IP6K1	MODERATE	missense_variant	p.Gln5His	.	T	P	3_49785459_T_A	IP6K1	4.13257e-05	2	T
3	49840840	SNP	G	C	3_49840840_G_C	6597	5499	6596	1	0	5499	0	0	13193	1	10998	0	7.5792e-05	0	1	Inf	0.0213886	Inf	FAM212A	LOW	synonymous_variant	p.Arg7Arg	rs753224861	.	.	3_49840840_G_C	FAM212A	4.1336e-05	2	L
3	49840843	SNP	T	C	3_49840843_T_C	6597	5499	6298	297	2	5226	270	3	12893	301	10722	276	0.0228134	0.0250955	0.25341	0.906946	0.766113	1.074	FAM212A	LOW	synonymous_variant	p.Leu8Leu	rs115355405	.	.	3_49840843_T_C	FAM212A	0.0238509	2	L
3	49841617	SNP	T	G	3_49841617_T_G	6597	5502	6597	0	0	5501	1	0	13194	0	11003	1	0	9.0876e-05	0.454748	0	0	32.5269	FAM212A	MODERATE	missense_variant	p.Cys21Gly	rs748167846	D	B	3_49841617_T_G	FAM212A	4.13257e-05	2	T
3	49841642	SNP	C	G	3_49841642_C_G	6597	5502	6594	3	0	5500	2	0	13191	3	11002	2	0.000227376	0.000181752	1	1.25107	0.143281	14.9745	FAM212A	HIGH	stop_gained	p.Ser29*	rs150931238	.	.	3_49841642_C_G	FAM212A	0.000206629	2	H
3	49841690	SNP	A	C	3_49841690_A_C	6597	5501	6596	1	0	5501	0	0	13193	1	11002	0	7.5792e-05	0	1	Inf	0.0213964	Inf	FAM212A	MODERATE	missense_variant	p.Gln45Pro	rs763314170	T	B	3_49841690_A_C	FAM212A	4.13291e-05	2	T
3	49841724	SNP	G	C	3_49841724_G_C	6597	5501	6595	2	0	5501	0	0	13192	2	11002	0	0.000151584	0	0.504083	Inf	0.156608	Inf	FAM212A	MODERATE	missense_variant	p.Leu56Phe	rs145857836	T	P	3_49841724_G_C	FAM212A	8.26583e-05	2	T
3	49841735	SNP	C	A	3_49841735_C_A	6597	5501	6596	1	0	5501	0	0	13193	1	11002	0	7.5792e-05	0	1	Inf	0.0213964	Inf	FAM212A	HIGH	stop_gained	p.Ser60*	.	.	.	3_49841735_C_A	FAM212A	4.13291e-05	2	H
3	49841746	SNP	G	A	3_49841746_G_A	6597	5502	6595	2	0	5502	0	0	13192	2	11004	0	0.000151584	0	0.504075	Inf	0.156636	Inf	FAM212A	MODERATE	missense_variant	p.Val64Met	.	T	B	3_49841746_G_A	FAM212A	8.26515e-05	2	T
3	49841792	SNP	A	G	3_49841792_A_G	6597	5501	6597	0	0	5500	1	0	13194	0	11001	1	0	9.08926e-05	0.454703	0	0	32.521	FAM212A	MODERATE	missense_variant	p.Asp79Gly	.	T	B	3_49841792_A_G	FAM212A	4.13291e-05	2	T
3	49841808	SNP	G	A	3_49841808_G_A	6597	5501	6596	1	0	5501	0	0	13193	1	11002	0	7.5792e-05	0	1	Inf	0.0213964	Inf	FAM212A	LOW	synonymous_variant	p.Leu84Leu	rs371835783	.	.	3_49841808_G_A	FAM212A	4.13291e-05	2	L
3	49841826	SNP	T	C	3_49841826_T_C	6597	5501	6596	1	0	5501	0	0	13193	1	11002	0	7.5792e-05	0	1	Inf	0.0213964	Inf	FAM212A	LOW	synonymous_variant	p.His90His	.	.	.	3_49841826_T_C	FAM212A	4.13291e-05	2	L
3	49841862	SNP	A	G	3_49841862_A_G	6597	5502	6596	1	0	5501	1	0	13193	1	11003	1	7.5792e-05	9.0876e-05	1	0.834012	0.0106313	65.4415	FAM212A	LOW	synonymous_variant	p.Ser102Ser	.	.	.	3_49841862_A_G	FAM212A	8.26515e-05	2	L
3	49841871	SNP	A	G	3_49841871_A_G	6597	5501	6596	1	0	5501	0	0	13193	1	11002	0	7.5792e-05	0	1	Inf	0.0213964	Inf	FAM212A	LOW	synonymous_variant	p.Thr105Thr	rs150759382	.	.	3_49841871_A_G	FAM212A	4.13291e-05	2	L
3	49841903	SNP	G	A	3_49841903_G_A	6597	5502	6596	1	0	5502	0	0	13193	1	11004	0	7.5792e-05	0	1	Inf	0.0214003	Inf	FAM212A	MODERATE	missense_variant	p.Arg116His	rs571203506	T	B	3_49841903_G_A	FAM212A	4.13257e-05	2	T
3	49841904	SNP	C	T	3_49841904_C_T	6597	5502	6597	0	0	5501	1	0	13194	0	11003	1	0	9.0876e-05	0.454748	0	0	32.5269	FAM212A	LOW	synonymous_variant	p.Arg116Arg	.	.	.	3_49841904_C_T	FAM212A	4.13257e-05	2	L
3	49841930	SNP	G	C	3_49841930_G_C	6597	5502	6596	1	0	5502	0	0	13193	1	11004	0	7.5792e-05	0	1	Inf	0.0214003	Inf	FAM212A	MODERATE	missense_variant	p.Arg125Pro	rs144163564	D	B	3_49841930_G_C	FAM212A	4.13257e-05	2	T
3	49841947	SNP	G	T	3_49841947_G_T	6597	5502	6596	1	0	5502	0	0	13193	1	11004	0	7.5792e-05	0	1	Inf	0.0214003	Inf	FAM212A	MODERATE	missense_variant	p.Val131Phe	.	D	B	3_49841947_G_T	FAM212A	4.13257e-05	2	T
3	49841962	SNP	A	G	3_49841962_A_G	6597	5502	6583	14	0	5498	4	0	13180	14	11000	4	0.00106109	0.000363504	0.0577846	2.92086	0.917003	12.1948	FAM212A	MODERATE	missense_variant	p.Met136Val	rs9843677	T	B	3_49841962_A_G	FAM212A	0.000743863	2	T
3	49841987	SNP	G	A	3_49841987_G_A	6597	5502	6597	0	0	5501	1	0	13194	0	11003	1	0	9.0876e-05	0.454748	0	0	32.5269	FAM212A	MODERATE	missense_variant	p.Ser144Asn	.	T	B	3_49841987_G_A	FAM212A	4.13257e-05	2	T
3	49841993	SNP	C	T	3_49841993_C_T	6597	5502	6589	8	0	5498	4	0	13186	8	11000	4	0.000606336	0.000363504	0.564499	1.6684	0.446818	7.57439	FAM212A	MODERATE	missense_variant	p.Pro146Leu	rs140569350	D	D	3_49841993_C_T	FAM212A	0.000495909	2	D
3	49841994	SNP	A	G	3_49841994_A_G	6597	5502	6596	1	0	5502	0	0	13193	1	11004	0	7.5792e-05	0	1	Inf	0.0214003	Inf	FAM212A	LOW	synonymous_variant	p.Pro146Pro	.	.	.	3_49841994_A_G	FAM212A	4.13257e-05	2	L
3	49842004	SNP	C	A	3_49842004_C_A	6597	5502	6597	0	0	5501	1	0	13194	0	11003	1	0	9.0876e-05	0.454748	0	0	32.5269	FAM212A	MODERATE	missense_variant	p.His150Asn	.	D	B	3_49842004_C_A	FAM212A	4.13257e-05	2	T
3	49842009	SNP	A	G	3_49842009_A_G	6597	5502	6597	0	0	5500	2	0	13194	0	11002	2	0	0.000181752	0.206786	0	0	4.44068	FAM212A	LOW	synonymous_variant	p.Pro151Pro	.	.	.	3_49842009_A_G	FAM212A	8.26515e-05	2	L
3	49842010	SNP	C	T	3_49842010_C_T	6597	5502	6596	1	0	5502	0	0	13193	1	11004	0	7.5792e-05	0	1	Inf	0.0214003	Inf	FAM212A	MODERATE	missense_variant	p.Arg152Trp	rs760737503	D	D	3_49842010_C_T	FAM212A	4.13257e-05	2	D
3	49842011	SNP	G	A	3_49842011_G_A	6597	5502	6597	0	0	5501	1	0	13194	0	11003	1	0	9.0876e-05	0.454748	0	0	32.5269	FAM212A	MODERATE	missense_variant	p.Arg152Gln	.	D	D	3_49842011_G_A	FAM212A	4.13257e-05	2	D
3	49842064	SNP	G	A	3_49842064_G_A	6597	5502	6593	4	0	5500	2	0	13190	4	11002	2	0.000303168	0.000181752	0.69508	1.6682	0.239022	18.4364	FAM212A	MODERATE	missense_variant	p.Glu170Lys	rs138461983	D	P	3_49842064_G_A	FAM212A	0.000247954	2	D
3	49842080	SNP	C	T	3_49842080_C_T	6597	5502	6596	1	0	5502	0	0	13193	1	11004	0	7.5792e-05	0	1	Inf	0.0214003	Inf	FAM212A	MODERATE	missense_variant	p.Ala175Val	.	T	P	3_49842080_C_T	FAM212A	4.13257e-05	2	T
3	49842097	SNP	C	T	3_49842097_C_T	6597	5502	6597	0	0	5501	1	0	13194	0	11003	1	0	9.0876e-05	0.454748	0	0	32.5269	FAM212A	MODERATE	missense_variant	p.Arg181Cys	rs752136968	D	D	3_49842097_C_T	FAM212A	4.13257e-05	2	D
3	49842197	SNP	G	A	3_49842197_G_A	6597	5502	6596	1	0	5502	0	0	13193	1	11004	0	7.5792e-05	0	1	Inf	0.0214003	Inf	FAM212A	MODERATE	missense_variant	p.Gly214Asp	.	T	B	3_49842197_G_A	FAM212A	4.13257e-05	2	T
3	49842205	SNP	C	T	3_49842205_C_T	6597	5502	6596	1	0	5502	0	0	13193	1	11004	0	7.5792e-05	0	1	Inf	0.0214003	Inf	FAM212A	MODERATE	missense_variant	p.Arg217Cys	rs762868597	D	D	3_49842205_C_T	FAM212A	4.13257e-05	2	D
3	49842212	SNP	G	A	3_49842212_G_A	6597	5502	6596	1	0	5502	0	0	13193	1	11004	0	7.5792e-05	0	1	Inf	0.0214003	Inf	FAM212A	MODERATE	missense_variant	p.Arg219His	rs182719036	T	B	3_49842212_G_A	FAM212A	4.13257e-05	2	T
3	49842228	SNP	G	A	3_49842228_G_A	6597	5502	6595	2	0	5500	2	0	13192	2	11002	2	0.000151584	0.000181752	1	0.833999	0.0604588	11.5044	FAM212A	LOW	synonymous_variant	p.Gln224Gln	.	.	.	3_49842228_G_A	FAM212A	0.000165303	2	L
3	49842229	SNP	T	A	3_49842229_T_A	6597	5502	6595	2	0	5502	0	0	13192	2	11004	0	0.000151584	0	0.504075	Inf	0.156636	Inf	FAM212A	MODERATE	missense_variant	p.Phe225Ile	rs760154796	T	D	3_49842229_T_A	FAM212A	8.26515e-05	2	T
3	49842256	SNP	C	T	3_49842256_C_T	6597	5502	6597	0	0	5500	2	0	13194	0	11002	2	0	0.000181752	0.206786	0	0	4.44068	FAM212A	MODERATE	missense_variant	p.Arg234Trp	rs780619687	D	D	3_49842256_C_T	FAM212A	8.26515e-05	2	D
3	49842257	SNP	G	A	3_49842257_G_A	6597	5502	6597	0	0	5501	1	0	13194	0	11003	1	0	9.0876e-05	0.454748	0	0	32.5269	FAM212A	MODERATE	missense_variant	p.Arg234Gln	rs575817542	D	D	3_49842257_G_A	FAM212A	4.13257e-05	2	D
3	49842272	SNP	G	A	3_49842272_G_A	6597	5502	6596	1	0	5502	0	0	13193	1	11004	0	7.5792e-05	0	1	Inf	0.0214003	Inf	FAM212A	MODERATE	missense_variant	p.Arg239Lys	rs749400113	T	B	3_49842272_G_A	FAM212A	4.13257e-05	2	T
3	49842277	SNP	C	T	3_49842277_C_T	6597	5502	6596	1	0	5502	0	0	13193	1	11004	0	7.5792e-05	0	1	Inf	0.0214003	Inf	FAM212A	MODERATE	missense_variant	p.Arg241Trp	rs771902760	D	D	3_49842277_C_T	FAM212A	4.13257e-05	2	D
3	49842290	SNP	T	C	3_49842290_T_C	6597	5502	6595	2	0	5502	0	0	13192	2	11004	0	0.000151584	0	0.504075	Inf	0.156636	Inf	FAM212A	MODERATE	missense_variant	p.Met245Thr	.	T	B	3_49842290_T_C	FAM212A	8.26515e-05	2	T
3	49842295	SNP	G	C	3_49842295_G_C	6597	5502	6595	2	0	5502	0	0	13192	2	11004	0	0.000151584	0	0.504075	Inf	0.156636	Inf	FAM212A	MODERATE	missense_variant	p.Gly247Arg	.	T	P	3_49842295_G_C	FAM212A	8.26515e-05	2	T
3	49842301	SNP	C	T	3_49842301_C_T	6597	5502	6597	0	0	5501	1	0	13194	0	11003	1	0	9.0876e-05	0.454748	0	0	32.5269	FAM212A	MODERATE	missense_variant	p.Arg249Trp	.	D	D	3_49842301_C_T	FAM212A	4.13257e-05	2	D
3	49842310	SNP	T	C	3_49842310_T_C	6597	5502	6597	0	0	5501	1	0	13194	0	11003	1	0	9.0876e-05	0.454748	0	0	32.5269	FAM212A	MODERATE	missense_variant	p.Cys252Arg	rs766753112	D	D	3_49842310_T_C	FAM212A	4.13257e-05	2	D
3	49842317	SNP	C	T	3_49842317_C_T	6597	5502	6597	0	0	5501	1	0	13194	0	11003	1	0	9.0876e-05	0.454748	0	0	32.5269	FAM212A	MODERATE	missense_variant	p.Pro254Leu	.	T	B	3_49842317_C_T	FAM212A	4.13257e-05	2	T
3	49842319	SNP	C	T	3_49842319_C_T	6597	5502	6597	0	0	5501	1	0	13194	0	11003	1	0	9.0876e-05	0.454748	0	0	32.5269	FAM212A	MODERATE	missense_variant	p.Arg255Cys	rs138122955	D	B	3_49842319_C_T	FAM212A	4.13257e-05	2	T
3	49842323	SNP	C	T	3_49842323_C_T	6597	5502	6597	0	0	5501	1	0	13194	0	11003	1	0	9.0876e-05	0.454748	0	0	32.5269	FAM212A	MODERATE	missense_variant	p.Pro256Leu	.	T	B	3_49842323_C_T	FAM212A	4.13257e-05	2	T
3	49842377	SNP	G	T	3_49842377_G_T	6597	5502	6597	0	0	5501	1	0	13194	0	11003	1	0	9.0876e-05	0.454748	0	0	32.5269	FAM212A	MODERATE	missense_variant	p.Arg274Leu	rs776374917	T	D	3_49842377_G_T	FAM212A	4.13257e-05	2	T
3	49842383	SNP	G	A	3_49842383_G_A	6597	5502	6596	1	0	5494	8	0	13193	1	10996	8	7.5792e-05	0.000727008	0.0140495	0.104193	0.00235236	0.777348	FAM212A	MODERATE	missense_variant	p.Arg276His	rs149900702	D	D	3_49842383_G_A	FAM212A	0.000371932	2	D
3	49842385	SNP	C	T	3_49842385_C_T	6597	5502	6596	1	0	5502	0	0	13193	1	11004	0	7.5792e-05	0	1	Inf	0.0214003	Inf	FAM212A	HIGH	stop_gained	p.Gln277*	rs759272477	.	.	3_49842385_C_T	FAM212A	4.13257e-05	2	H
5	40681144	SNP	C	T	5_40681144_C_T	6597	5502	6596	1	0	5502	0	0	13193	1	11004	0	7.5792e-05	0	1	Inf	0.0214003	Inf	PTGER4	LOW	synonymous_variant	p.Leu17Leu	.	.	.	5_40681144_C_T	PTGER4	4.13257e-05	2	L
5	40681148	IN	A	ACAG	5_40681148_A_ACAG	6597	5502	6596	1	0	5502	0	0	13193	1	11004	0	7.5792e-05	0	1	Inf	0.0214003	Inf	PTGER4	MODERATE	inframe_insertion	p.Ser19dup				5_40681148_A_ACAG	PTGER4	4.13257e-05	2	T
5	40681193	SNP	T	G	5_40681193_T_G	6597	5502	6596	1	0	5502	0	0	13193	1	11004	0	7.5792e-05	0	1	Inf	0.0214003	Inf	PTGER4	MODERATE	missense_variant	p.Val33Gly	.	D	D	5_40681193_T_G	PTGER4	4.13257e-05	2	D
5	40681208	SNP	C	G	5_40681208_C_G	6597	5502	6596	1	0	5502	0	0	13193	1	11004	0	7.5792e-05	0	1	Inf	0.0214003	Inf	PTGER4	MODERATE	missense_variant	p.Ala38Gly	.	D	D	5_40681208_C_G	PTGER4	4.13257e-05	2	D
5	40681254	SNP	C	T	5_40681254_C_T	6597	5501	5856	722	19	4751	726	24	12434	760	10228	774	0.0576019	0.0703508	5.59197e-05	0.807715	0.727312	0.896966	PTGER4	LOW	synonymous_variant	p.Thr53Thr	rs2228058	.	.	5_40681254_C_T	PTGER4	0.0633989	2	L
5	40681266	SNP	G	T	5_40681266_G_T	6597	5502	6596	1	0	5502	0	0	13193	1	11004	0	7.5792e-05	0	1	Inf	0.0214003	Inf	PTGER4	LOW	synonymous_variant	p.Leu57Leu	rs768284566	.	.	5_40681266_G_T	PTGER4	4.13257e-05	2	L
5	40681287	SNP	C	A	5_40681287_C_A	6597	5502	6596	1	0	5502	0	0	13193	1	11004	0	7.5792e-05	0	1	Inf	0.0214003	Inf	PTGER4	LOW	synonymous_variant	p.Thr64Thr	rs761386960	.	.	5_40681287_C_A	PTGER4	4.13257e-05	2	L
5	40681301	SNP	C	T	5_40681301_C_T	6596	5501	6595	1	0	5501	0	0	13191	1	11002	0	7.58035e-05	0	1	Inf	0.0213997	Inf	PTGER4	MODERATE	missense_variant	p.Thr69Ile	.	D	P	5_40681301_C_T	PTGER4	4.13326e-05	2	D
5	40681317	SNP	G	A	5_40681317_G_A	6597	5502	6596	1	0	5502	0	0	13193	1	11004	0	7.5792e-05	0	1	Inf	0.0214003	Inf	PTGER4	LOW	synonymous_variant	p.Pro74Pro	.	.	.	5_40681317_G_A	PTGER4	4.13257e-05	2	L
5	40681395	SNP	C	T	5_40681395_C_T	6596	5501	6595	1	0	5501	0	0	13191	1	11002	0	7.58035e-05	0	1	Inf	0.0213997	Inf	PTGER4	LOW	synonymous_variant	p.Leu100Leu	.	.	.	5_40681395_C_T	PTGER4	4.13326e-05	2	L
5	40681460	SNP	A	G	5_40681460_A_G	6597	5502	6596	1	0	5502	0	0	13193	1	11004	0	7.5792e-05	0	1	Inf	0.0214003	Inf	PTGER4	MODERATE	missense_variant	p.Asn122Ser	.	T	B	5_40681460_A_G	PTGER4	4.13257e-05	2	T
5	40681482	SNP	C	T	5_40681482_C_T	6597	5502	6597	0	0	5501	1	0	13194	0	11003	1	0	9.0876e-05	0.454748	0	0	32.5269	PTGER4	LOW	synonymous_variant	p.His129His	rs370415567	.	.	5_40681482_C_T	PTGER4	4.13257e-05	2	L
5	40681485	SNP	C	T	5_40681485_C_T	6597	5502	6596	1	0	5502	0	0	13193	1	11004	0	7.5792e-05	0	1	Inf	0.0214003	Inf	PTGER4	LOW	synonymous_variant	p.Tyr130Tyr	rs201026372	.	.	5_40681485_C_T	PTGER4	4.13257e-05	2	L
5	40681530	SNP	G	A	5_40681530_G_A	6597	5502	6596	1	0	5502	0	0	13193	1	11004	0	7.5792e-05	0	1	Inf	0.0214003	Inf	PTGER4	LOW	synonymous_variant	p.Ala145Ala	rs374820513	.	.	5_40681530_G_A	PTGER4	4.13257e-05	2	L
5	40681536	SNP	C	T	5_40681536_C_T	6597	5502	6597	0	0	5501	1	0	13194	0	11003	1	0	9.0876e-05	0.454748	0	0	32.5269	PTGER4	LOW	synonymous_variant	p.Asn147Asn	.	.	.	5_40681536_C_T	PTGER4	4.13257e-05	2	L
5	40681542	SNP	C	T	5_40681542_C_T	6597	5502	6596	1	0	5502	0	0	13193	1	11004	0	7.5792e-05	0	1	Inf	0.0214003	Inf	PTGER4	LOW	synonymous_variant	p.Leu149Leu	.	.	.	5_40681542_C_T	PTGER4	4.13257e-05	2	L
5	40681632	SNP	G	A	5_40681632_G_A	6597	5502	6597	0	0	5501	1	0	13194	0	11003	1	0	9.0876e-05	0.454748	0	0	32.5269	PTGER4	LOW	synonymous_variant	p.Thr179Thr	.	.	.	5_40681632_G_A	PTGER4	4.13257e-05	2	L
5	40681633	SNP	G	A	5_40681633_G_A	6597	5502	6595	2	0	5502	0	0	13192	2	11004	0	0.000151584	0	0.504075	Inf	0.156636	Inf	PTGER4	MODERATE	missense_variant	p.Ala180Thr	rs776232927	T	B	5_40681633_G_A	PTGER4	8.26515e-05	2	T
5	40681643	SNP	C	T	5_40681643_C_T	6597	5502	6596	1	0	5502	0	0	13193	1	11004	0	7.5792e-05	0	1	Inf	0.0214003	Inf	PTGER4	MODERATE	missense_variant	p.Ala183Val	.	T	B	5_40681643_C_T	PTGER4	4.13257e-05	2	T
5	40681654	SNP	A	C	5_40681654_A_C	6597	5502	6597	0	0	5501	1	0	13194	0	11003	1	0	9.0876e-05	0.454748	0	0	32.5269	PTGER4	MODERATE	missense_variant	p.Met187Leu	.	T	B	5_40681654_A_C	PTGER4	4.13257e-05	2	T
5	40681655	SNP	T	C	5_40681655_T_C	6597	5502	6597	0	0	5501	1	0	13194	0	11003	1	0	9.0876e-05	0.454748	0	0	32.5269	PTGER4	MODERATE	missense_variant	p.Met187Thr	rs764111144	T	B	5_40681655_T_C	PTGER4	4.13257e-05	2	T
5	40681670	SNP	G	C	5_40681670_G_C	6597	5502	6597	0	0	5501	1	0	13194	0	11003	1	0	9.0876e-05	0.454748	0	0	32.5269	PTGER4	MODERATE	missense_variant	p.Ser192Thr	.	T	B	5_40681670_G_C	PTGER4	4.13257e-05	2	T
5	40681710	SNP	T	C	5_40681710_T_C	6597	5502	6518	78	1	5447	55	0	13114	80	10949	55	0.00606336	0.00499818	0.298465	1.2144	0.84998	1.74611	PTGER4	LOW	synonymous_variant	p.Leu205Leu	rs34902673	.	.	5_40681710_T_C	PTGER4	0.00557897	2	L
5	40681731	SNP	C	T	5_40681731_C_T	6597	5502	6597	0	0	5500	2	0	13194	0	11002	2	0	0.000181752	0.206786	0	0	4.44068	PTGER4	LOW	synonymous_variant	p.Arg212Arg	rs762013338	.	.	5_40681731_C_T	PTGER4	8.26515e-05	2	L
5	40681769	SNP	C	A	5_40681769_C_A	6597	5502	6597	0	0	5501	1	0	13194	0	11003	1	0	9.0876e-05	0.454748	0	0	32.5269	PTGER4	MODERATE	missense_variant	p.Thr225Asn	rs747833307	D	B	5_40681769_C_A	PTGER4	4.13257e-05	2	T
5	40681832	SNP	C	T	5_40681832_C_T	6597	5502	6597	0	0	5501	1	0	13194	0	11003	1	0	9.0876e-05	0.454748	0	0	32.5269	PTGER4	MODERATE	missense_variant	p.Pro246Leu	.	D	P	5_40681832_C_T	PTGER4	4.13257e-05	2	D
5	40681909	SNP	A	T	5_40681909_A_T	6597	5502	6597	0	0	5501	1	0	13194	0	11003	1	0	9.0876e-05	0.454748	0	0	32.5269	PTGER4	MODERATE	missense_variant	p.Ile272Phe	rs754807266	D	B	5_40681909_A_T	PTGER4	4.13257e-05	2	T
5	40681959	SNP	C	T	5_40681959_C_T	6597	5502	6596	1	0	5502	0	0	13193	1	11004	0	7.5792e-05	0	1	Inf	0.0214003	Inf	PTGER4	LOW	synonymous_variant	p.Leu288Leu	rs370545201	.	.	5_40681959_C_T	PTGER4	4.13257e-05	2	L
5	40691893	SNP	G	A	5_40691893_G_A	6597	5502	6290	305	2	5256	241	5	12885	309	10753	251	0.0234197	0.0228099	0.763932	1.02738	0.865169	1.22088	PTGER4	MODERATE	missense_variant	p.Val294Ile	rs111866313	T	B	5_40691893_G_A	PTGER4	0.0231424	2	T
5	40691911	SNP	C	T	5_40691911_C_T	6597	5502	6595	2	0	5502	0	0	13192	2	11004	0	0.000151584	0	0.504075	Inf	0.156636	Inf	PTGER4	MODERATE	missense_variant	p.Pro300Ser	rs141178870	T	B	5_40691911_C_T	PTGER4	8.26515e-05	2	T
5	40691946	SNP	T	C	5_40691946_T_C	6597	5502	6597	0	0	5501	1	0	13194	0	11003	1	0	9.0876e-05	0.454748	0	0	32.5269	PTGER4	LOW	synonymous_variant	p.Asp311Asp	rs375512621	.	.	5_40691946_T_C	PTGER4	4.13257e-05	2	L
5	40691949	SNP	G	A	5_40691949_G_A	6597	5502	6596	1	0	5502	0	0	13193	1	11004	0	7.5792e-05	0	1	Inf	0.0214003	Inf	PTGER4	LOW	synonymous_variant	p.Leu312Leu	rs190040616	.	.	5_40691949_G_A	PTGER4	4.13257e-05	2	L
5	40691950	SNP	C	A	5_40691950_C_A	6597	5502	6596	1	0	5502	0	0	13193	1	11004	0	7.5792e-05	0	1	Inf	0.0214003	Inf	PTGER4	MODERATE	missense_variant	p.Gln313Lys	rs181761766	T	B	5_40691950_C_A	PTGER4	4.13257e-05	2	T
5	40692061	SNP	C	T	5_40692061_C_T	6597	5502	6597	0	0	5501	1	0	13194	0	11003	1	0	9.0876e-05	0.454748	0	0	32.5269	PTGER4	MODERATE	missense_variant	p.Arg350Cys	.	D	P	5_40692061_C_T	PTGER4	4.13257e-05	2	D
5	40692070	SNP	G	A	5_40692070_G_A	6597	5502	6596	1	0	5501	1	0	13193	1	11003	1	7.5792e-05	9.0876e-05	1	0.834012	0.0106313	65.4415	PTGER4	MODERATE	missense_variant	p.Gly353Arg	rs764000694	T	B	5_40692070_G_A	PTGER4	8.26515e-05	2	T
5	40692077	SNP	G	A	5_40692077_G_A	6597	5502	6596	1	0	5501	1	0	13193	1	11003	1	7.5792e-05	9.0876e-05	1	0.834012	0.0106313	65.4415	PTGER4	MODERATE	missense_variant	p.Arg355His	rs147606698	T	B	5_40692077_G_A	PTGER4	8.26515e-05	2	T
5	40692085	SNP	C	T	5_40692085_C_T	6597	5502	6595	2	0	5502	0	0	13192	2	11004	0	0.000151584	0	0.504075	Inf	0.156636	Inf	PTGER4	MODERATE	missense_variant	p.Arg358Cys	rs369471639	D	P	5_40692085_C_T	PTGER4	8.26515e-05	2	D
5	40692090	SNP	C	T	5_40692090_C_T	6597	5502	6595	2	0	5500	2	0	13192	2	11002	2	0.000151584	0.000181752	1	0.833999	0.0604588	11.5044	PTGER4	LOW	synonymous_variant	p.Ser359Ser	rs140849680	.	.	5_40692090_C_T	PTGER4	0.000165303	2	L
5	40692109	SNP	A	G	5_40692109_A_G	6597	5502	6597	0	0	5501	1	0	13194	0	11003	1	0	9.0876e-05	0.454748	0	0	32.5269	PTGER4	MODERATE	missense_variant	p.Ser366Gly	.	T	B	5_40692109_A_G	PTGER4	4.13257e-05	2	T
5	40692142	SNP	T	C	5_40692142_T_C	6597	5502	6597	0	0	5501	1	0	13194	0	11003	1	0	9.0876e-05	0.454748	0	0	32.5269	PTGER4	MODERATE	missense_variant	p.Ser377Pro	.	D	D	5_40692142_T_C	PTGER4	4.13257e-05	2	D
5	40692146	SNP	G	A	5_40692146_G_A	6597	5502	6596	1	0	5501	1	0	13193	1	11003	1	7.5792e-05	9.0876e-05	1	0.834012	0.0106313	65.4415	PTGER4	MODERATE	missense_variant	p.Arg378His	.	T	P	5_40692146_G_A	PTGER4	8.26515e-05	2	T
5	40692219	SNP	A	G	5_40692219_A_G	6597	5502	6597	0	0	5501	1	0	13194	0	11003	1	0	9.0876e-05	0.454748	0	0	32.5269	PTGER4	LOW	synonymous_variant	p.Pro402Pro	.	.	.	5_40692219_A_G	PTGER4	4.13257e-05	2	L
5	40692223	SNP	C	T	5_40692223_C_T	6597	5502	6597	0	0	5501	1	0	13194	0	11003	1	0	9.0876e-05	0.454748	0	0	32.5269	PTGER4	MODERATE	missense_variant	p.Leu404Phe	.	D	D	5_40692223_C_T	PTGER4	4.13257e-05	2	D
5	40692270	SNP	T	A	5_40692270_T_A	6597	5502	6597	0	0	5501	1	0	13194	0	11003	1	0	9.0876e-05	0.454748	0	0	32.5269	PTGER4	LOW	synonymous_variant	p.Pro419Pro	.	.	.	5_40692270_T_A	PTGER4	4.13257e-05	2	L
5	40692273	SNP	C	A	5_40692273_C_A	6597	5502	6597	0	0	5501	1	0	13194	0	11003	1	0	9.0876e-05	0.454748	0	0	32.5269	PTGER4	LOW	synonymous_variant	p.Gly420Gly	.	.	.	5_40692273_C_A	PTGER4	4.13257e-05	2	L
5	40692321	SNP	A	G	5_40692321_A_G	6597	5502	6597	0	0	5501	1	0	13194	0	11003	1	0	9.0876e-05	0.454748	0	0	32.5269	PTGER4	MODERATE	missense_variant	p.Ile436Met	.	T	B	5_40692321_A_G	PTGER4	4.13257e-05	2	T
5	40692394	SNP	G	A	5_40692394_G_A	6567	5501	6567	0	0	5499	2	0	13134	0	11000	2	0	0.000181785	0.207774	0	0	4.46015	PTGER4	MODERATE	missense_variant	p.Gly461Ser	rs143634967	T	B	5_40692394_G_A	PTGER4	8.28638e-05	2	T
5	40692450	SNP	A	T	5_40692450_A_T	6566	5501	6565	1	0	5501	0	0	13131	1	11002	0	7.61499e-05	0	1	Inf	0.0214974	Inf	PTGER4	MODERATE	missense_variant	p.Glu479Asp	.	D	B	5_40692450_A_T	PTGER4	4.14353e-05	2	T
5	40692454	SNP	C	T	5_40692454_C_T	6568	5501	6567	1	0	5501	0	0	13135	1	11002	0	7.61267e-05	0	1	Inf	0.0214908	Inf	PTGER4	LOW	synonymous_variant	p.Leu481Leu	.	.	.	5_40692454_C_T	PTGER4	4.14285e-05	2	L
5	55396030	SNP	G	A	5_55396030_G_A	6597	5502	6597	0	0	5501	1	0	13194	0	11003	1	0	9.0876e-05	0.454748	0	0	32.5269	ANKRD55	MODERATE	missense_variant	p.Pro609Ser	rs777716135	T	B	5_55396030_G_A	ANKRD55	4.13257e-05	2	T
5	55396074	SNP	C	T	5_55396074_C_T	6597	5502	6590	7	0	5499	3	0	13187	7	11001	3	0.000530544	0.000272628	0.363594	1.94646	0.444236	11.6681	ANKRD55	MODERATE	missense_variant	p.Arg594Gln	rs34879141	D	P	5_55396074_C_T	ANKRD55	0.000413257	2	D
5	55396075	SNP	G	A	5_55396075_G_A	6597	5502	6593	4	0	5501	1	0	13190	4	11003	1	0.000303168	9.0876e-05	0.385147	3.33652	0.330133	164.217	ANKRD55	HIGH	stop_gained	p.Arg594*	rs139797482	.	.	5_55396075_G_A	ANKRD55	0.000206629	2	H
5	55396129	SNP	G	T	5_55396129_G_T	6597	5502	6597	0	0	5501	1	0	13194	0	11003	1	0	9.0876e-05	0.454748	0	0	32.5269	ANKRD55	MODERATE	missense_variant&splice_region_variant	p.Leu576Ile	.	D	D	5_55396129_G_T	ANKRD55	4.13257e-05	2	D
5	55398320	SNP	C	T	5_55398320_C_T	6597	5502	6595	2	0	5502	0	0	13192	2	11004	0	0.000151584	0	0.504075	Inf	0.156636	Inf	ANKRD55	HIGH	splice_donor_variant&intron_variant	c.1723+1G>A	.	.	.	5_55398320_C_T	ANKRD55	8.26515e-05	2	H
5	55398345	SNP	G	C	5_55398345_G_C	6597	5502	6597	0	0	5500	2	0	13194	0	11002	2	0	0.000181752	0.206786	0	0	4.44068	ANKRD55	MODERATE	missense_variant	p.Leu567Val	rs373849301	D	D	5_55398345_G_C	ANKRD55	8.26515e-05	2	D
5	55398349	SNP	G	C	5_55398349_G_C	6597	5502	6596	1	0	5502	0	0	13193	1	11004	0	7.5792e-05	0	1	Inf	0.0214003	Inf	ANKRD55	MODERATE	missense_variant	p.Asn565Lys	rs750839304	T	P	5_55398349_G_C	ANKRD55	4.13257e-05	2	T
5	55406952	SNP	T	C	5_55406952_T_C	6597	5501	3557	2573	467	2911	2161	429	9687	3507	7983	3019	0.265803	0.274405	0.134114	0.95728	0.90392	1.01387	ANKRD55	LOW	synonymous_variant	p.Pro541Pro	rs321775	.	.	5_55406952_T_C	ANKRD55	0.269714	2	L
5	55406961	SNP	T	C	5_55406961_T_C	6597	5502	6596	1	0	5501	1	0	13193	1	11003	1	7.5792e-05	9.0876e-05	1	0.834012	0.0106313	65.4415	ANKRD55	LOW	synonymous_variant	p.Leu538Leu	rs368228245	.	.	5_55406961_T_C	ANKRD55	8.26515e-05	2	L
5	55406966	SNP	G	A	5_55406966_G_A	6597	5502	6596	1	0	5501	1	0	13193	1	11003	1	7.5792e-05	9.0876e-05	1	0.834012	0.0106313	65.4415	ANKRD55	MODERATE	missense_variant	p.His537Tyr	rs79959457	T	B	5_55406966_G_A	ANKRD55	8.26515e-05	2	T
5	55406968	SNP	C	T	5_55406968_C_T	6597	5502	6596	1	0	5502	0	0	13193	1	11004	0	7.5792e-05	0	1	Inf	0.0214003	Inf	ANKRD55	MODERATE	missense_variant	p.Arg536His	rs763859759	D	P	5_55406968_C_T	ANKRD55	4.13257e-05	2	D
5	55406985	SNP	G	A	5_55406985_G_A	6597	5502	6589	8	0	5499	3	0	13186	8	11001	3	0.000606336	0.000272628	0.364696	2.22466	0.533801	13.0233	ANKRD55	LOW	synonymous_variant	p.Ser530Ser	rs149164234	.	.	5_55406985_G_A	ANKRD55	0.000454583	2	L
5	55406990	SNP	C	A	5_55406990_C_A	6597	5502	6593	4	0	5495	7	0	13190	4	10997	7	0.000303168	0.000636132	0.243491	0.476432	0.102242	1.87467	ANKRD55	MODERATE	missense_variant	p.Val529Phe	rs143266332	T	B	5_55406990_C_A	ANKRD55	0.000454583	2	T
5	55407009	SNP	G	C	5_55407009_G_C	6597	5502	6596	1	0	5502	0	0	13193	1	11004	0	7.5792e-05	0	1	Inf	0.0214003	Inf	ANKRD55	LOW	synonymous_variant	p.Val522Val	.	.	.	5_55407009_G_C	ANKRD55	4.13257e-05	2	L
5	55407062	SNP	T	C	5_55407062_T_C	6597	5502	6596	1	0	5502	0	0	13193	1	11004	0	7.5792e-05	0	1	Inf	0.0214003	Inf	ANKRD55	MODERATE	missense_variant	p.Lys505Glu	rs760008992	D	D	5_55407062_T_C	ANKRD55	4.13257e-05	2	D
5	55407084	SNP	A	T	5_55407084_A_T	6597	5502	6596	1	0	5502	0	0	13193	1	11004	0	7.5792e-05	0	1	Inf	0.0214003	Inf	ANKRD55	MODERATE	missense_variant	p.Asp497Glu	rs761626313	T	B	5_55407084_A_T	ANKRD55	4.13257e-05	2	T
5	55407143	SNP	C	A	5_55407143_C_A	6597	5502	6596	1	0	5502	0	0	13193	1	11004	0	7.5792e-05	0	1	Inf	0.0214003	Inf	ANKRD55	MODERATE	missense_variant	p.Asp478Tyr	rs201200897	D	D	5_55407143_C_A	ANKRD55	4.13257e-05	2	D
5	55407149	SNP	C	G	5_55407149_C_G	6597	5502	6593	4	0	5502	0	0	13190	4	11004	0	0.000303168	0	0.131121	Inf	0.55061	Inf	ANKRD55	MODERATE	missense_variant	p.Glu476Gln	.	D	D	5_55407149_C_G	ANKRD55	0.000165303	2	D
5	55407154	SNP	C	T	5_55407154_C_T	6597	5502	6596	1	0	5502	0	0	13193	1	11004	0	7.5792e-05	0	1	Inf	0.0214003	Inf	ANKRD55	MODERATE	missense_variant	p.Arg474Gln	rs778736276	D	P	5_55407154_C_T	ANKRD55	4.13257e-05	2	D
5	55407209	SNP	G	A	5_55407209_G_A	6597	5502	6596	1	0	5500	2	0	13193	1	11002	2	7.5792e-05	0.000181752	0.594391	0.416976	0.0070728	8.01112	ANKRD55	MODERATE	missense_variant	p.His456Tyr	rs753328918	D	B	5_55407209_G_A	ANKRD55	0.000123977	2	T
5	55407217	SNP	G	T	5_55407217_G_T	6597	5502	6596	1	0	5501	1	0	13193	1	11003	1	7.5792e-05	9.0876e-05	1	0.834012	0.0106313	65.4415	ANKRD55	MODERATE	missense_variant	p.Ala453Asp	rs138465010	D	P	5_55407217_G_T	ANKRD55	8.26515e-05	2	D
5	55407257	SNP	T	C	5_55407257_T_C	6597	5502	6597	0	0	5500	2	0	13194	0	11002	2	0	0.000181752	0.206786	0	0	4.44068	ANKRD55	MODERATE	missense_variant	p.Ile440Val	rs769971952	D	D	5_55407257_T_C	ANKRD55	8.26515e-05	2	D
5	55407268	SNP	C	T	5_55407268_C_T	6597	5502	6591	6	0	5497	5	0	13188	6	10999	5	0.000454752	0.00045438	1	1.00082	0.254409	4.14672	ANKRD55	MODERATE	missense_variant	p.Ser436Asn	rs143094717	D	D	5_55407268_C_T	ANKRD55	0.000454583	2	D
5	55407273	SNP	C	A	5_55407273_C_A	6597	5502	6596	1	0	5502	0	0	13193	1	11004	0	7.5792e-05	0	1	Inf	0.0214003	Inf	ANKRD55	LOW	synonymous_variant	p.Thr434Thr	.	.	.	5_55407273_C_A	ANKRD55	4.13257e-05	2	L
5	55407283	SNP	G	C	5_55407283_G_C	6597	5502	6596	1	0	5502	0	0	13193	1	11004	0	7.5792e-05	0	1	Inf	0.0214003	Inf	ANKRD55	MODERATE	missense_variant	p.Pro431Arg	rs780661444	D	D	5_55407283_G_C	ANKRD55	4.13257e-05	2	D
5	55407298	SNP	C	T	5_55407298_C_T	6597	5502	6597	0	0	5501	1	0	13194	0	11003	1	0	9.0876e-05	0.454748	0	0	32.5269	ANKRD55	MODERATE	missense_variant	p.Arg426His	rs150665536	T	B	5_55407298_C_T	ANKRD55	4.13257e-05	2	T
5	55407427	SNP	G	A	5_55407427_G_A	6597	5502	6596	1	0	5502	0	0	13193	1	11004	0	7.5792e-05	0	1	Inf	0.0214003	Inf	ANKRD55	MODERATE	missense_variant	p.Thr383Ile	.	D	D	5_55407427_G_A	ANKRD55	4.13257e-05	2	D
5	55407449	SNP	A	G	5_55407449_A_G	6597	5502	6539	58	0	5453	49	0	13136	58	10955	49	0.00439594	0.00445293	1	0.987144	0.662587	1.47597	ANKRD55	MODERATE	missense_variant	p.Ser376Pro	rs77017041	D	D	5_55407449_A_G	ANKRD55	0.00442185	2	D
5	55407497	SNP	C	T	5_55407497_C_T	6597	5502	6596	1	0	5500	2	0	13193	1	11002	2	7.5792e-05	0.000181752	0.594391	0.416976	0.0070728	8.01112	ANKRD55	MODERATE	missense_variant	p.Ala360Thr	rs143919551	T	B	5_55407497_C_T	ANKRD55	0.000123977	2	T
5	55407523	SNP	C	T	5_55407523_C_T	6597	5502	6596	1	0	5502	0	0	13193	1	11004	0	7.5792e-05	0	1	Inf	0.0214003	Inf	ANKRD55	MODERATE	missense_variant	p.Cys351Tyr	rs76363118	D	P	5_55407523_C_T	ANKRD55	4.13257e-05	2	D
5	55407542	SNP	C	T	5_55407542_C_T	6597	5502	3560	2572	465	2915	2162	425	9692	3502	7992	3012	0.265424	0.273719	0.149653	0.958724	0.90525	1.01544	ANKRD55	MODERATE	missense_variant	p.Val345Met	rs321776	T	B	5_55407542_C_T	ANKRD55	0.269196	2	T
5	55407551	SNP	G	A	5_55407551_G_A	6597	5502	6590	7	0	5492	10	0	13187	7	10994	10	0.000530544	0.00090876	0.332255	0.583611	0.188477	1.69912	ANKRD55	MODERATE	missense_variant	p.Arg342Trp	rs147414262	D	D	5_55407551_G_A	ANKRD55	0.000702537	2	D
5	55407571	SNP	C	T	5_55407571_C_T	6597	5502	6596	1	0	5501	1	0	13193	1	11003	1	7.5792e-05	9.0876e-05	1	0.834012	0.0106313	65.4415	ANKRD55	MODERATE	missense_variant	p.Arg335Gln	rs368627073	T	B	5_55407571_C_T	ANKRD55	8.26515e-05	2	T
5	55407572	SNP	G	A	5_55407572_G_A	6597	5502	6597	0	0	5500	2	0	13194	0	11002	2	0	0.000181752	0.206786	0	0	4.44068	ANKRD55	MODERATE	missense_variant	p.Arg335Trp	rs199610369	D	D	5_55407572_G_A	ANKRD55	8.26515e-05	2	D
5	55407584	DEL	AG	A	5_55407584_AG_A	6597	5502	6596	1	0	5502	0	0	13193	1	11004	0	7.5792e-05	0	1	Inf	0.0214003	Inf	ANKRD55	HIGH	frameshift_variant	p.Ser331fs				5_55407584_AG_A	ANKRD55	4.13257e-05	2	H
5	55407590	SNP	G	A	5_55407590_G_A	6597	5502	6596	1	0	5502	0	0	13193	1	11004	0	7.5792e-05	0	1	Inf	0.0214003	Inf	ANKRD55	MODERATE	missense_variant	p.Pro329Ser	.	T	B	5_55407590_G_A	ANKRD55	4.13257e-05	2	T
5	55407603	SNP	C	T	5_55407603_C_T	6597	5502	6596	1	0	5502	0	0	13193	1	11004	0	7.5792e-05	0	1	Inf	0.0214003	Inf	ANKRD55	LOW	synonymous_variant	p.Glu324Glu	.	.	.	5_55407603_C_T	ANKRD55	4.13257e-05	2	L
5	55412441	SNP	C	A	5_55412441_C_A	6572	5497	6571	1	0	5496	1	0	13143	1	10993	1	7.60803e-05	9.09587e-05	1	0.836423	0.010662	65.6307	ANKRD55	HIGH	splice_donor_variant&intron_variant	c.965+1G>T	.	.	.	5_55412441_C_A	ANKRD55	8.28569e-05	2	H
5	55412453	SNP	G	C	5_55412453_G_C	6572	5497	6570	2	0	5497	0	0	13142	2	10994	0	0.000152161	0	0.503946	Inf	0.157089	Inf	ANKRD55	LOW	synonymous_variant	p.Ser318Ser	rs139758206	.	.	5_55412453_G_C	ANKRD55	8.28569e-05	2	L
5	55412458	SNP	G	A	5_55412458_G_A	6572	5497	6572	0	0	5496	1	0	13144	0	10993	1	0	9.09587e-05	0.455464	0	0	32.621	ANKRD55	MODERATE	missense_variant	p.Leu317Phe	rs142741313	D	D	5_55412458_G_A	ANKRD55	4.14285e-05	2	D
5	55412465	SNP	G	A	5_55412465_G_A	6572	5497	6571	1	0	5497	0	0	13143	1	10994	0	7.60803e-05	0	1	Inf	0.0214621	Inf	ANKRD55	LOW	synonymous_variant	p.Val314Val	.	.	.	5_55412465_G_A	ANKRD55	4.14285e-05	2	L
5	55412471	SNP	C	T	5_55412471_C_T	6572	5497	5953	598	21	4900	579	18	12504	640	10379	615	0.0486914	0.0559396	0.0122823	0.863803	0.769703	0.969469	ANKRD55	LOW	synonymous_variant	p.Ala312Ala	rs60779428	.	.	5_55412471_C_T	ANKRD55	0.0519927	2	L
5	55412472	SNP	G	A	5_55412472_G_A	6572	5497	6571	1	0	5493	4	0	13143	1	10990	4	7.60803e-05	0.000363835	0.184606	0.209088	0.00424943	2.11301	ANKRD55	MODERATE	missense_variant	p.Ala312Val	.	T	D	5_55412472_G_A	ANKRD55	0.000207142	2	T
5	55412476	SNP	T	C	5_55412476_T_C	6572	5497	6568	4	0	5492	5	0	13140	4	10989	5	0.000304321	0.000454794	0.740343	0.66906	0.132698	3.1091	ANKRD55	MODERATE	missense_variant	p.Thr311Ala	rs186718700	T	B	5_55412476_T_C	ANKRD55	0.000372856	2	T
5	55412481	SNP	C	T	5_55412481_C_T	6572	5497	6568	4	0	5496	1	0	13140	4	10993	1	0.000304321	9.09587e-05	0.384828	3.34617	0.331088	164.691	ANKRD55	MODERATE	missense_variant	p.Gly309Asp	rs375979822	D	D	5_55412481_C_T	ANKRD55	0.000207142	2	D
5	55412527	SNP	G	A	5_55412527_G_A	6571	5497	6568	3	0	5496	1	0	13139	3	10993	1	0.000228276	9.09587e-05	0.630887	2.50985	0.201497	131.695	ANKRD55	MODERATE	missense_variant	p.Arg294Trp	rs749372592	D	D	5_55412527_G_A	ANKRD55	0.000165728	2	D
5	55412531	SNP	G	C	5_55412531_G_C	6569	5497	6569	0	0	5496	1	0	13138	0	10993	1	0	9.09587e-05	0.455578	0	0	32.6359	ANKRD55	MODERATE	missense_variant	p.Asn292Lys	.	D	P	5_55412531_G_C	ANKRD55	4.14388e-05	2	D
5	55412572	SNP	C	T	5_55412572_C_T	6571	5496	6429	141	1	5368	128	0	12999	143	10864	128	0.0108811	0.0116448	0.581454	0.933715	0.729367	1.1963	ANKRD55	MODERATE	missense_variant	p.Glu279Lys	rs146546015	T	P	5_55412572_C_T	ANKRD55	0.011229	2	T
5	55422762	SNP	C	T	5_55422762_C_T	6597	5502	6594	3	0	5502	0	0	13191	3	11004	0	0.000227376	0	0.256112	Inf	0.344641	Inf	ANKRD55	MODERATE	missense_variant	p.Asp262Asn	rs755872832	T	D	5_55422762_C_T	ANKRD55	0.000123977	2	T
5	55422778	SNP	A	G	5_55422778_A_G	6597	5502	6597	0	0	5501	1	0	13194	0	11003	1	0	9.0876e-05	0.454748	0	0	32.5269	ANKRD55	LOW	synonymous_variant	p.Cys256Cys	.	.	.	5_55422778_A_G	ANKRD55	4.13257e-05	2	L
5	55422779	SNP	C	T	5_55422779_C_T	6597	5502	6595	2	0	5501	1	0	13192	2	11003	1	0.000151584	9.0876e-05	1	1.66809	0.0868236	98.3701	ANKRD55	MODERATE	missense_variant	p.Cys256Tyr	.	D	D	5_55422779_C_T	ANKRD55	0.000123977	2	D
5	55422821	SNP	C	G	5_55422821_C_G	6597	5502	6594	3	0	5502	0	0	13191	3	11004	0	0.000227376	0	0.256112	Inf	0.344641	Inf	ANKRD55	MODERATE	missense_variant	p.Gly242Ala	.	D	D	5_55422821_C_G	ANKRD55	0.000123977	2	D
5	55422823	SNP	C	T	5_55422823_C_T	6597	5502	6595	2	0	5497	5	0	13192	2	10999	5	0.000151584	0.00045438	0.257096	0.33352	0.0317577	2.03772	ANKRD55	LOW	synonymous_variant	p.Ala241Ala	rs61741176	.	.	5_55422823_C_T	ANKRD55	0.00028928	2	L
5	55422824	SNP	G	A	5_55422824_G_A	6597	5502	6597	0	0	5501	1	0	13194	0	11003	1	0	9.0876e-05	0.454748	0	0	32.5269	ANKRD55	MODERATE	missense_variant	p.Ala241Val	rs61741177	T	D	5_55422824_G_A	ANKRD55	4.13257e-05	2	T
5	55422827	SNP	G	C	5_55422827_G_C	6597	5502	6596	1	0	5502	0	0	13193	1	11004	0	7.5792e-05	0	1	Inf	0.0214003	Inf	ANKRD55	MODERATE	missense_variant	p.Ala240Gly	rs751137611	T	D	5_55422827_G_C	ANKRD55	4.13257e-05	2	T
5	55422829	SNP	C	T	5_55422829_C_T	6597	5502	6595	2	0	5501	1	0	13192	2	11003	1	0.000151584	9.0876e-05	1	1.66809	0.0868236	98.3701	ANKRD55	LOW	synonymous_variant	p.Ala239Ala	rs376402466	.	.	5_55422829_C_T	ANKRD55	0.000123977	2	L
5	55422830	SNP	G	T	5_55422830_G_T	6597	5502	6594	3	0	5502	0	0	13191	3	11004	0	0.000227376	0	0.256112	Inf	0.344641	Inf	ANKRD55	MODERATE	missense_variant	p.Ala239Glu	.	D	D	5_55422830_G_T	ANKRD55	0.000123977	2	D
5	55422834	SNP	C	T	5_55422834_C_T	6597	5502	6597	0	0	5501	1	0	13194	0	11003	1	0	9.0876e-05	0.454748	0	0	32.5269	ANKRD55	MODERATE	missense_variant	p.Ala238Thr	.	D	D	5_55422834_C_T	ANKRD55	4.13257e-05	2	D
5	55422842	SNP	A	T	5_55422842_A_T	6597	5502	6596	1	0	5502	0	0	13193	1	11004	0	7.5792e-05	0	1	Inf	0.0214003	Inf	ANKRD55	MODERATE	missense_variant	p.Val235Glu	.	D	B	5_55422842_A_T	ANKRD55	4.13257e-05	2	T
5	55422845	DEL	CAT	C	5_55422845_CAT_C	6597	5502	6596	1	0	5502	0	0	13193	1	11004	0	7.5792e-05	0	1	Inf	0.0214003	Inf	ANKRD55	HIGH	frameshift_variant	p.Val235fs				5_55422845_CAT_C	ANKRD55	4.13257e-05	2	H
5	55422877	SNP	T	C	5_55422877_T_C	6597	5502	6595	2	0	5501	1	0	13192	2	11003	1	0.000151584	9.0876e-05	1	1.66809	0.0868236	98.3701	ANKRD55	MODERATE	missense_variant	p.Ile223Met	rs113351727	D	D	5_55422877_T_C	ANKRD55	0.000123977	2	D
5	55422884	SNP	G	A	5_55422884_G_A	6597	5502	6596	1	0	5502	0	0	13193	1	11004	0	7.5792e-05	0	1	Inf	0.0214003	Inf	ANKRD55	MODERATE	missense_variant	p.Pro221Leu	rs772126737	D	D	5_55422884_G_A	ANKRD55	4.13257e-05	2	D
5	55422888	SNP	C	T	5_55422888_C_T	6597	5502	6597	0	0	5501	1	0	13194	0	11003	1	0	9.0876e-05	0.454748	0	0	32.5269	ANKRD55	MODERATE	missense_variant	p.Gly220Arg	.	D	D	5_55422888_C_T	ANKRD55	4.13257e-05	2	D
5	55422894	SNP	G	C	5_55422894_G_C	6597	5502	6596	1	0	5502	0	0	13193	1	11004	0	7.5792e-05	0	1	Inf	0.0214003	Inf	ANKRD55	MODERATE	missense_variant	p.His218Asp	.	T	B	5_55422894_G_C	ANKRD55	4.13257e-05	2	T
5	55422922	SNP	C	T	5_55422922_C_T	6597	5502	6596	1	0	5502	0	0	13193	1	11004	0	7.5792e-05	0	1	Inf	0.0214003	Inf	ANKRD55	LOW	synonymous_variant	p.Arg208Arg	.	.	.	5_55422922_C_T	ANKRD55	4.13257e-05	2	L
5	55439628	SNP	C	G	5_55439628_C_G	6597	5502	6589	8	0	5499	3	0	13186	8	11001	3	0.000606336	0.000272628	0.364696	2.22466	0.533801	13.0233	ANKRD55	MODERATE	missense_variant&splice_region_variant	p.Gln204His	rs201143186	T	D	5_55439628_C_G	ANKRD55	0.000454583	2	T
5	55439648	SNP	C	T	5_55439648_C_T	6597	5502	6597	0	0	5501	1	0	13194	0	11003	1	0	9.0876e-05	0.454748	0	0	32.5269	ANKRD55	MODERATE	missense_variant	p.Ala198Thr	rs751710930	D	D	5_55439648_C_T	ANKRD55	4.13257e-05	2	D
5	55439679	SNP	G	A	5_55439679_G_A	6597	5502	6596	1	0	5502	0	0	13193	1	11004	0	7.5792e-05	0	1	Inf	0.0214003	Inf	ANKRD55	LOW	synonymous_variant	p.Asp187Asp	rs770077288	.	.	5_55439679_G_A	ANKRD55	4.13257e-05	2	L
5	55439704	SNP	T	C	5_55439704_T_C	6597	5502	6596	1	0	5501	1	0	13193	1	11003	1	7.5792e-05	9.0876e-05	1	0.834012	0.0106313	65.4415	ANKRD55	MODERATE	missense_variant	p.Gln179Arg	.	T	D	5_55439704_T_C	ANKRD55	8.26515e-05	2	T
5	55439717	SNP	G	T	5_55439717_G_T	6597	5502	6596	1	0	5502	0	0	13193	1	11004	0	7.5792e-05	0	1	Inf	0.0214003	Inf	ANKRD55	MODERATE	missense_variant	p.Pro175Thr	rs770990470	T	D	5_55439717_G_T	ANKRD55	4.13257e-05	2	T
5	55439721	SNP	G	C	5_55439721_G_C	6597	5502	6596	1	0	5502	0	0	13193	1	11004	0	7.5792e-05	0	1	Inf	0.0214003	Inf	ANKRD55	MODERATE	missense_variant	p.Asn173Lys	.	D	D	5_55439721_G_C	ANKRD55	4.13257e-05	2	D
5	55439734	SNP	G	A	5_55439734_G_A	6597	5502	6597	0	0	5501	1	0	13194	0	11003	1	0	9.0876e-05	0.454748	0	0	32.5269	ANKRD55	MODERATE	missense_variant	p.Ala169Val	rs757537830	D	D	5_55439734_G_A	ANKRD55	4.13257e-05	2	D
5	55455685	SNP	C	T	5_55455685_C_T	6597	5502	6596	1	0	5502	0	0	13193	1	11004	0	7.5792e-05	0	1	Inf	0.0214003	Inf	ANKRD55	MODERATE	missense_variant	p.Ser153Asn	.	T	B	5_55455685_C_T	ANKRD55	4.13257e-05	2	T
5	55455694	SNP	G	A	5_55455694_G_A	6597	5502	6597	0	0	5500	2	0	13194	0	11002	2	0	0.000181752	0.206786	0	0	4.44068	ANKRD55	MODERATE	missense_variant	p.Ser150Leu	rs376013990	T	D	5_55455694_G_A	ANKRD55	8.26515e-05	2	T
5	55455705	SNP	C	T	5_55455705_C_T	6597	5502	6596	1	0	5502	0	0	13193	1	11004	0	7.5792e-05	0	1	Inf	0.0214003	Inf	ANKRD55	LOW	synonymous_variant	p.Leu146Leu	.	.	.	5_55455705_C_T	ANKRD55	4.13257e-05	2	L
5	55455711	SNP	C	T	5_55455711_C_T	6597	5502	6594	3	0	5501	1	0	13191	3	11003	1	0.000227376	9.0876e-05	0.631088	2.50223	0.200885	131.295	ANKRD55	LOW	synonymous_variant	p.Thr144Thr	rs138714495	.	.	5_55455711_C_T	ANKRD55	0.000165303	2	L
5	55466526	SNP	A	T	5_55466526_A_T	6597	5502	6596	1	0	5501	1	0	13193	1	11003	1	7.5792e-05	9.0876e-05	1	0.834012	0.0106313	65.4415	ANKRD55	MODERATE	missense_variant	p.Asp139Glu	.	T	D	5_55466526_A_T	ANKRD55	8.26515e-05	2	T
5	55466529	SNP	G	A	5_55466529_G_A	6597	5502	6596	1	0	5502	0	0	13193	1	11004	0	7.5792e-05	0	1	Inf	0.0214003	Inf	ANKRD55	LOW	synonymous_variant	p.Pro138Pro	rs779467890	.	.	5_55466529_G_A	ANKRD55	4.13257e-05	2	L
5	55466550	SNP	C	G	5_55466550_C_G	6597	5502	6595	2	0	5502	0	0	13192	2	11004	0	0.000151584	0	0.504075	Inf	0.156636	Inf	ANKRD55	LOW	synonymous_variant	p.Leu131Leu	.	.	.	5_55466550_C_G	ANKRD55	8.26515e-05	2	L
5	55466560	SNP	C	T	5_55466560_C_T	6597	5502	6596	1	0	5502	0	0	13193	1	11004	0	7.5792e-05	0	1	Inf	0.0214003	Inf	ANKRD55	MODERATE	missense_variant	p.Arg128His	rs78025637	D	D	5_55466560_C_T	ANKRD55	4.13257e-05	2	D
5	55466566	SNP	T	C	5_55466566_T_C	6597	5502	6597	0	0	5501	1	0	13194	0	11003	1	0	9.0876e-05	0.454748	0	0	32.5269	ANKRD55	MODERATE	missense_variant	p.Asn126Ser	rs771155798	T	D	5_55466566_T_C	ANKRD55	4.13257e-05	2	T
5	55466570	SNP	T	C	5_55466570_T_C	6597	5502	6597	0	0	5501	1	0	13194	0	11003	1	0	9.0876e-05	0.454748	0	0	32.5269	ANKRD55	MODERATE	missense_variant	p.Lys125Glu	.	T	D	5_55466570_T_C	ANKRD55	4.13257e-05	2	T
5	55466594	SNP	C	T	5_55466594_C_T	6597	5502	6596	1	0	5502	0	0	13193	1	11004	0	7.5792e-05	0	1	Inf	0.0214003	Inf	ANKRD55	MODERATE	missense_variant	p.Gly117Ser	.	D	D	5_55466594_C_T	ANKRD55	4.13257e-05	2	D
5	55466608	SNP	C	T	5_55466608_C_T	6597	5502	6596	1	0	5502	0	0	13193	1	11004	0	7.5792e-05	0	1	Inf	0.0214003	Inf	ANKRD55	MODERATE	missense_variant	p.Ser112Asn	rs145665849	T	D	5_55466608_C_T	ANKRD55	4.13257e-05	2	T
5	55471982	SNP	G	A	5_55471982_G_A	6597	5502	6596	1	0	5502	0	0	13193	1	11004	0	7.5792e-05	0	1	Inf	0.0214003	Inf	ANKRD55	LOW	synonymous_variant	p.Tyr103Tyr	rs764910515	.	.	5_55471982_G_A	ANKRD55	4.13257e-05	2	L
5	55471984	SNP	A	T	5_55471984_A_T	6597	5502	6590	6	1	5494	8	0	13186	8	10996	8	0.000606336	0.000727008	0.803964	0.833923	0.272734	2.54999	ANKRD55	MODERATE	missense_variant	p.Tyr103Asn	rs150154852	D	D	5_55471984_A_T	ANKRD55	0.000661212	2	D
5	55472003	SNP	T	A	5_55472003_T_A	6597	5502	6596	1	0	5502	0	0	13193	1	11004	0	7.5792e-05	0	1	Inf	0.0214003	Inf	ANKRD55	LOW	synonymous_variant	p.Thr96Thr	.	.	.	5_55472003_T_A	ANKRD55	4.13257e-05	2	L
5	55472008	SNP	G	A	5_55472008_G_A	6597	5502	6596	1	0	5502	0	0	13193	1	11004	0	7.5792e-05	0	1	Inf	0.0214003	Inf	ANKRD55	MODERATE	missense_variant	p.Arg95Cys	.	D	D	5_55472008_G_A	ANKRD55	4.13257e-05	2	D
5	55472031	SNP	A	G	5_55472031_A_G	6597	5502	6594	3	0	5502	0	0	13191	3	11004	0	0.000227376	0	0.256112	Inf	0.344641	Inf	ANKRD55	MODERATE	missense_variant	p.Ile87Thr	rs749316085	D	D	5_55472031_A_G	ANKRD55	0.000123977	2	D
5	55472036	SNP	G	A	5_55472036_G_A	6597	5502	6597	0	0	5500	2	0	13194	0	11002	2	0	0.000181752	0.206786	0	0	4.44068	ANKRD55	LOW	synonymous_variant	p.Ala85Ala	.	.	.	5_55472036_G_A	ANKRD55	8.26515e-05	2	L
5	55472042	SNP	C	T	5_55472042_C_T	6597	5502	6597	0	0	5501	1	0	13194	0	11003	1	0	9.0876e-05	0.454748	0	0	32.5269	ANKRD55	MODERATE	missense_variant	p.Met83Ile	.	T	D	5_55472042_C_T	ANKRD55	4.13257e-05	2	T
5	55472055	SNP	A	G	5_55472055_A_G	6597	5502	6593	4	0	5501	1	0	13190	4	11003	1	0.000303168	9.0876e-05	0.385147	3.33652	0.330133	164.217	ANKRD55	MODERATE	missense_variant	p.Leu79Pro	rs149513316	D	D	5_55472055_A_G	ANKRD55	0.000206629	2	D
5	55472070	SNP	G	A	5_55472070_G_A	6597	5502	6597	0	0	5500	2	0	13194	0	11002	2	0	0.000181752	0.206786	0	0	4.44068	ANKRD55	MODERATE	missense_variant	p.Ala74Val	rs144108986	T	B	5_55472070_G_A	ANKRD55	8.26515e-05	2	T
5	55472076	SNP	C	T	5_55472076_C_T	6597	5502	6597	0	0	5501	1	0	13194	0	11003	1	0	9.0876e-05	0.454748	0	0	32.5269	ANKRD55	MODERATE	missense_variant	p.Arg72His	rs757942486	T	D	5_55472076_C_T	ANKRD55	4.13257e-05	2	T
5	55472077	SNP	G	A	5_55472077_G_A	6597	5502	6594	3	0	5499	3	0	13191	3	11001	3	0.000227376	0.000272628	1	0.833986	0.111652	6.2281	ANKRD55	MODERATE	missense_variant	p.Arg72Cys	rs148696905	T	D	5_55472077_G_A	ANKRD55	0.000247954	2	T
5	55472087	SNP	C	T	5_55472087_C_T	6597	5502	6597	0	0	5501	1	0	13194	0	11003	1	0	9.0876e-05	0.454748	0	0	32.5269	ANKRD55	LOW	synonymous_variant	p.Ala68Ala	rs142262602	.	.	5_55472087_C_T	ANKRD55	4.13257e-05	2	L
5	55472090	SNP	A	G	5_55472090_A_G	6597	5502	6588	9	0	5496	6	0	13185	9	10998	6	0.000682128	0.000545256	0.797765	1.25118	0.397584	4.2732	ANKRD55	LOW	synonymous_variant	p.His67His	rs146312133	.	.	5_55472090_A_G	ANKRD55	0.000619886	2	L
5	55472094	SNP	A	G	5_55472094_A_G	6597	5502	6596	1	0	5502	0	0	13193	1	11004	0	7.5792e-05	0	1	Inf	0.0214003	Inf	ANKRD55	MODERATE	missense_variant	p.Met66Thr	.	T	P	5_55472094_A_G	ANKRD55	4.13257e-05	2	T
5	55479357	SNP	C	A	5_55479357_C_A	6597	5502	6597	0	0	5501	1	0	13194	0	11003	1	0	9.0876e-05	0.454748	0	0	32.5269	ANKRD55	HIGH	stop_gained	p.Glu55*	.	.	.	5_55479357_C_A	ANKRD55	4.13257e-05	2	H
5	55479360	SNP	G	T	5_55479360_G_T	6597	5502	6596	1	0	5501	1	0	13193	1	11003	1	7.5792e-05	9.0876e-05	1	0.834012	0.0106313	65.4415	ANKRD55	MODERATE	missense_variant	p.Leu54Ile	rs768170815	T	D	5_55479360_G_T	ANKRD55	8.26515e-05	2	T
5	55479409	SNP	A	G	5_55479409_A_G	6597	5502	6593	4	0	5501	1	0	13190	4	11003	1	0.000303168	9.0876e-05	0.385147	3.33652	0.330133	164.217	ANKRD55	LOW	synonymous_variant	p.Asn37Asn	.	.	.	5_55479409_A_G	ANKRD55	0.000206629	2	L
5	55479461	SNP	C	A	5_55479461_C_A	6597	5502	6596	1	0	5502	0	0	13193	1	11004	0	7.5792e-05	0	1	Inf	0.0214003	Inf	ANKRD55	MODERATE	missense_variant&splice_region_variant	p.Gly20Val	.	D	D	5_55479461_C_A	ANKRD55	4.13257e-05	2	D
5	55528705	SNP	A	G	5_55528705_A_G	6597	5502	6596	1	0	5502	0	0	13193	1	11004	0	7.5792e-05	0	1	Inf	0.0214003	Inf	ANKRD55	LOW	synonymous_variant	p.Pro12Pro	rs763309236	.	.	5_55528705_A_G	ANKRD55	4.13257e-05	2	L
5	96215393	SNP	T	G	5_96215393_T_G	6597	5500	6596	1	0	5500	0	0	13193	1	11000	0	7.5792e-05	0	1	Inf	0.0213925	Inf	ERAP2	MODERATE	missense_variant	p.Phe2Val	rs781360233	T	B	5_96215393_T_G	ERAP2	4.13326e-05	2	T
5	96215400	SNP	C	A	5_96215400_C_A	6597	5500	6596	1	0	5500	0	0	13193	1	11000	0	7.5792e-05	0	1	Inf	0.0213925	Inf	ERAP2	MODERATE	missense_variant	p.Ser4Tyr	.	T	B	5_96215400_C_A	ERAP2	4.13326e-05	2	T
5	96215409	SNP	T	C	5_96215409_T_C	6597	5500	6596	1	0	5500	0	0	13193	1	11000	0	7.5792e-05	0	1	Inf	0.0213925	Inf	ERAP2	MODERATE	missense_variant	p.Met7Thr	.	D	B	5_96215409_T_C	ERAP2	4.13326e-05	2	T
5	96215442	SNP	T	C	5_96215442_T_C	6597	5500	6597	0	0	5499	1	0	13194	0	10999	1	0	9.09091e-05	0.454658	0	0	32.5151	ERAP2	MODERATE	missense_variant	p.Ile18Thr	.	D	B	5_96215442_T_C	ERAP2	4.13326e-05	2	T
5	96215454	SNP	T	G	5_96215454_T_G	6597	5500	6594	3	0	5499	1	0	13191	3	10999	1	0.000227376	9.09091e-05	0.631112	2.50132	0.200812	131.248	ERAP2	MODERATE	missense_variant	p.Phe22Cys	rs758198425	D	B	5_96215454_T_G	ERAP2	0.00016533	2	T
5	96215477	SNP	C	T	5_96215477_C_T	6597	5500	6597	0	0	5499	1	0	13194	0	10999	1	0	9.09091e-05	0.454658	0	0	32.5151	ERAP2	MODERATE	missense_variant	p.Pro30Ser	rs573034708	T	B	5_96215477_C_T	ERAP2	4.13326e-05	2	T
5	96215478	SNP	C	A	5_96215478_C_A	6597	5502	6596	1	0	5502	0	0	13193	1	11004	0	7.5792e-05	0	1	Inf	0.0214003	Inf	ERAP2	MODERATE	missense_variant	p.Pro30His	rs769082342	T	P	5_96215478_C_A	ERAP2	4.13257e-05	2	T
5	96215481	SNP	A	G	5_96215481_A_G	6597	5502	6596	1	0	5501	1	0	13193	1	11003	1	7.5792e-05	9.0876e-05	1	0.834012	0.0106313	65.4415	ERAP2	MODERATE	missense_variant	p.Gln31Arg	rs367736564	T	B	5_96215481_A_G	ERAP2	8.26515e-05	2	T
5	96215485	SNP	A	T	5_96215485_A_T	6597	5502	6595	2	0	5500	2	0	13192	2	11002	2	0.000151584	0.000181752	1	0.833999	0.0604588	11.5044	ERAP2	LOW	synonymous_variant	p.Ile32Ile	rs140447588	.	.	5_96215485_A_T	ERAP2	0.000165303	2	L
5	96215503	SNP	C	G	5_96215503_C_G	6597	5502	6594	3	0	5499	3	0	13191	3	11001	3	0.000227376	0.000272628	1	0.833986	0.111652	6.2281	ERAP2	MODERATE	missense_variant	p.Phe38Leu	rs144285538	T	B	5_96215503_C_G	ERAP2	0.000247954	2	T
5	96215571	SNP	G	A	5_96215571_G_A	6597	5502	6596	1	0	5497	5	0	13193	1	10999	5	7.5792e-05	0.00045438	0.0987039	0.166763	0.00352986	1.49052	ERAP2	MODERATE	missense_variant	p.Arg61Gln	rs565149554	T	B	5_96215571_G_A	ERAP2	0.000247954	2	T
5	96215593	SNP	G	C	5_96215593_G_C	6597	5502	6597	0	0	5501	1	0	13194	0	11003	1	0	9.0876e-05	0.454748	0	0	32.5269	ERAP2	MODERATE	missense_variant	p.Arg68Ser	rs202185665	D	D	5_96215593_G_C	ERAP2	4.13257e-05	2	D
5	96215610	SNP	T	G	5_96215610_T_G	6597	5502	6597	0	0	5501	1	0	13194	0	11003	1	0	9.0876e-05	0.454748	0	0	32.5269	ERAP2	MODERATE	missense_variant	p.Ile74Ser	.	T	B	5_96215610_T_G	ERAP2	4.13257e-05	2	T
5	96215635	SNP	C	T	5_96215635_C_T	6597	5502	6596	1	0	5501	1	0	13193	1	11003	1	7.5792e-05	9.0876e-05	1	0.834012	0.0106313	65.4415	ERAP2	LOW	synonymous_variant	p.Val82Val	.	.	.	5_96215635_C_T	ERAP2	8.26515e-05	2	L
5	96215680	SNP	C	T	5_96215680_C_T	6597	5501	5288	1235	74	4365	1057	79	11811	1383	9787	1215	0.10482	0.110434	0.162424	0.943237	0.868595	1.02431	ERAP2	LOW	synonymous_variant	p.Ile97Ile	rs41506651	.	.	5_96215680_C_T	ERAP2	0.107373	2	L
5	96215689	SNP	G	C	5_96215689_G_C	6597	5501	6596	1	0	5501	0	0	13193	1	11002	0	7.5792e-05	0	1	Inf	0.0213964	Inf	ERAP2	MODERATE	missense_variant	p.Leu100Phe	.	T	P	5_96215689_G_C	ERAP2	4.13291e-05	2	T
5	96215705	SNP	C	T	5_96215705_C_T	6597	5502	6596	1	0	5502	0	0	13193	1	11004	0	7.5792e-05	0	1	Inf	0.0214003	Inf	ERAP2	HIGH	stop_gained	p.Gln106*	.	.	.	5_96215705_C_T	ERAP2	4.13257e-05	2	H
5	96215725	SNP	C	T	5_96215725_C_T	6597	5502	6596	1	0	5502	0	0	13193	1	11004	0	7.5792e-05	0	1	Inf	0.0214003	Inf	ERAP2	LOW	synonymous_variant	p.Ser112Ser	.	.	.	5_96215725_C_T	ERAP2	4.13257e-05	2	L
5	96215733	SNP	T	C	5_96215733_T_C	6597	5502	6596	1	0	5502	0	0	13193	1	11004	0	7.5792e-05	0	1	Inf	0.0214003	Inf	ERAP2	MODERATE	missense_variant	p.Leu115Pro	rs759567900	D	D	5_96215733_T_C	ERAP2	4.13257e-05	2	D
5	96215735	DEL	GA	G	5_96215735_GA_G	6597	5502	6596	1	0	5502	0	0	13193	1	11004	0	7.5792e-05	0	1	Inf	0.0214003	Inf	ERAP2	HIGH	frameshift_variant	p.Ile117fs				5_96215735_GA_G	ERAP2	4.13257e-05	2	H
5	96215743	SNP	G	A	5_96215743_G_A	6597	5502	6597	0	0	5501	1	0	13194	0	11003	1	0	9.0876e-05	0.454748	0	0	32.5269	ERAP2	LOW	synonymous_variant	p.Thr118Thr	.	.	.	5_96215743_G_A	ERAP2	4.13257e-05	2	L
5	96215747	SNP	G	C	5_96215747_G_C	6597	5501	6597	0	0	5500	1	0	13194	0	11001	1	0	9.08926e-05	0.454703	0	0	32.521	ERAP2	MODERATE	missense_variant	p.Ala120Pro	rs145045143	D	D	5_96215747_G_C	ERAP2	4.13291e-05	2	D
5	96215810	SNP	A	G	5_96215810_A_G	6597	5502	6597	0	0	5501	1	0	13194	0	11003	1	0	9.0876e-05	0.454748	0	0	32.5269	ERAP2	MODERATE	missense_variant	p.Ser141Gly	.	T	B	5_96215810_A_G	ERAP2	4.13257e-05	2	T
5	96215811	SNP	G	T	5_96215811_G_T	6597	5502	6597	0	0	5501	1	0	13194	0	11003	1	0	9.0876e-05	0.454748	0	0	32.5269	ERAP2	MODERATE	missense_variant	p.Ser141Ile	rs768410957	T	B	5_96215811_G_T	ERAP2	4.13257e-05	2	T
5	96215815	SNP	C	A	5_96215815_C_A	6597	5502	6596	1	0	5502	0	0	13193	1	11004	0	7.5792e-05	0	1	Inf	0.0214003	Inf	ERAP2	HIGH	stop_gained	p.Tyr142*	.	.	.	5_96215815_C_A	ERAP2	4.13257e-05	2	H
5	96215822	SNP	C	T	5_96215822_C_T	6597	5502	6596	1	0	5499	3	0	13193	1	11001	3	7.5792e-05	0.000272628	0.336218	0.277964	0.00529938	3.46259	ERAP2	MODERATE	missense_variant	p.His145Tyr	rs774338095	T	B	5_96215822_C_T	ERAP2	0.000165303	2	T
5	96215830	SNP	A	T	5_96215830_A_T	6597	5502	6596	1	0	5502	0	0	13193	1	11004	0	7.5792e-05	0	1	Inf	0.0214003	Inf	ERAP2	MODERATE	missense_variant	p.Gln147His	rs193185786	D	D	5_96215830_A_T	ERAP2	4.13257e-05	2	D
5	96215851	SNP	G	A	5_96215851_G_A	6597	5477	6591	6	0	5472	5	0	13188	6	10949	5	0.000454752	0.000456454	1	0.996269	0.253252	4.12787	ERAP2	LOW	synonymous_variant	p.Glu154Glu	rs146786535	.	.	5_96215851_G_A	ERAP2	0.000455524	2	L
5	96215859	SNP	C	T	5_96215859_C_T	6597	5477	6596	1	0	5477	0	0	13193	1	10954	0	7.5792e-05	0	1	Inf	0.0213031	Inf	ERAP2	MODERATE	missense_variant	p.Thr157Met	rs780640903	T	B	5_96215859_C_T	ERAP2	4.14113e-05	2	T
5	96215860	SNP	G	A	5_96215860_G_A	6597	5477	6597	0	0	5476	1	0	13194	0	10953	1	0	9.12909e-05	0.453619	0	0	32.3791	ERAP2	LOW	synonymous_variant	p.Thr157Thr	rs751958377	.	.	5_96215860_G_A	ERAP2	4.14113e-05	2	L
5	96215862	SNP	C	G	5_96215862_C_G	6597	5477	6597	0	0	5476	1	0	13194	0	10953	1	0	9.12909e-05	0.453619	0	0	32.3791	ERAP2	MODERATE	missense_variant	p.Pro158Arg	rs781565196	T	B	5_96215862_C_G	ERAP2	4.14113e-05	2	T
5	96215877	SNP	A	G	5_96215877_A_G	6597	5477	6596	1	0	5477	0	0	13193	1	10954	0	7.5792e-05	0	1	Inf	0.0213031	Inf	ERAP2	MODERATE	missense_variant	p.Tyr163Cys	.	T	P	5_96215877_A_G	ERAP2	4.14113e-05	2	T
5	96215878	SNP	T	C	5_96215878_T_C	6597	5477	6596	1	0	5477	0	0	13193	1	10954	0	7.5792e-05	0	1	Inf	0.0213031	Inf	ERAP2	LOW	synonymous_variant	p.Tyr163Tyr	.	.	.	5_96215878_T_C	ERAP2	4.14113e-05	2	L
5	96215880	SNP	T	C	5_96215880_T_C	6597	5477	6597	0	0	5476	1	0	13194	0	10953	1	0	9.12909e-05	0.453619	0	0	32.3791	ERAP2	MODERATE	missense_variant	p.Val164Ala	.	D	D	5_96215880_T_C	ERAP2	4.14113e-05	2	D
5	96215887	SNP	G	A	5_96215887_G_A	6597	5498	6596	1	0	5498	0	0	13193	1	10996	0	7.5792e-05	0	1	Inf	0.0213848	Inf	ERAP2	MODERATE	missense_variant	p.Met166Ile	.	T	B	5_96215887_G_A	ERAP2	4.13394e-05	2	T
5	96215922	SNP	G	C	5_96215922_G_C	6597	5479	6596	1	0	5477	2	0	13193	1	10956	2	7.5792e-05	0.000182515	0.593774	0.415233	0.00704326	7.97763	ERAP2	MODERATE	missense_variant	p.Gly178Ala	rs564736676	D	D	5_96215922_G_C	ERAP2	0.000124213	2	D
5	96215923	SNP	G	A	5_96215923_G_A	6597	5479	6596	1	0	5479	0	0	13193	1	10958	0	7.5792e-05	0	1	Inf	0.0213109	Inf	ERAP2	LOW	synonymous_variant	p.Gly178Gly	.	.	.	5_96215923_G_A	ERAP2	4.14044e-05	2	L
5	96215939	SNP	T	C	5_96215939_T_C	6597	5479	6597	0	0	5478	1	0	13194	0	10957	1	0	9.12575e-05	0.45371	0	0	32.3909	ERAP2	MODERATE	missense_variant	p.Tyr184His	rs747756184	D	D	5_96215939_T_C	ERAP2	4.14044e-05	2	D
5	96215952	SNP	G	A	5_96215952_G_A	6597	5479	6597	0	0	5478	1	0	13194	0	10957	1	0	9.12575e-05	0.45371	0	0	32.3909	ERAP2	MODERATE	missense_variant	p.Gly188Asp	.	T	B	5_96215952_G_A	ERAP2	4.14044e-05	2	T
5	96219494	SNP	A	G	5_96219494_A_G	6592	5494	6592	0	0	5493	1	0	13184	0	10987	1	0	9.10084e-05	0.454576	0	0	32.5043	ERAP2	HIGH	splice_acceptor_variant&intron_variant	c.576-2A>G	.	.	.	5_96219494_A_G	ERAP2	4.13702e-05	2	H
5	96219560	SNP	C	A	5_96219560_C_A	6597	5501	6596	1	0	5501	0	0	13193	1	11002	0	7.5792e-05	0	1	Inf	0.0213964	Inf	ERAP2	MODERATE	missense_variant	p.Pro214Thr	.	D	D	5_96219560_C_A	ERAP2	4.13291e-05	2	D
5	96219561	SNP	C	T	5_96219561_C_T	6597	5501	6552	45	0	5463	38	0	13149	45	10964	38	0.00341064	0.00345392	1	0.987426	0.626367	1.56408	ERAP2	MODERATE	missense_variant	p.Pro214Leu	rs3733905	D	D	5_96219561_C_T	ERAP2	0.00343032	2	D
5	96219562	SNP	G	A	5_96219562_G_A	6597	5501	6596	1	0	5500	1	0	13193	1	11001	1	7.5792e-05	9.08926e-05	1	0.83386	0.0106294	65.4297	ERAP2	LOW	synonymous_variant	p.Pro214Pro	rs377453003	.	.	5_96219562_G_A	ERAP2	8.26583e-05	2	L
5	96219576	SNP	A	C	5_96219576_A_C	6597	5501	6597	0	0	5500	1	0	13194	0	11001	1	0	9.08926e-05	0.454703	0	0	32.521	ERAP2	MODERATE	missense_variant	p.Asn219Thr	.	T	B	5_96219576_A_C	ERAP2	4.13291e-05	2	T
5	96219593	SNP	C	T	5_96219593_C_T	6597	5501	6596	1	0	5501	0	0	13193	1	11002	0	7.5792e-05	0	1	Inf	0.0213964	Inf	ERAP2	HIGH	stop_gained	p.Arg225*	rs138972366	.	.	5_96219593_C_T	ERAP2	4.13291e-05	2	H
5	96219594	SNP	G	A	5_96219594_G_A	6597	5501	6595	2	0	5499	2	0	13192	2	11000	2	0.000151584	0.000181785	1	0.833847	0.0604478	11.5023	ERAP2	MODERATE	missense_variant	p.Arg225Gln	rs199510383	T	D	5_96219594_G_A	ERAP2	0.000165317	2	T
5	96219599	SNP	G	A	5_96219599_G_A	6597	5501	6597	0	0	5500	1	0	13194	0	11001	1	0	9.08926e-05	0.454703	0	0	32.521	ERAP2	MODERATE	missense_variant	p.Glu227Lys	rs368480890	T	B	5_96219599_G_A	ERAP2	4.13291e-05	2	T
5	96219601	SNP	G	A	5_96219601_G_A	6597	5501	6596	1	0	5501	0	0	13193	1	11002	0	7.5792e-05	0	1	Inf	0.0213964	Inf	ERAP2	LOW	synonymous_variant	p.Glu227Glu	.	.	.	5_96219601_G_A	ERAP2	4.13291e-05	2	L
5	96219609	SNP	A	G	5_96219609_A_G	6592	5494	6592	0	0	5492	2	0	13184	0	10986	2	0	0.000182017	0.206629	0	0	4.43758	ERAP2	MODERATE	missense_variant	p.His230Arg	rs372040296	D	P	5_96219609_A_G	ERAP2	8.27404e-05	2	D
5	96222360	SNP	T	C	5_96222360_T_C	6597	5501	6596	1	0	5501	0	0	13193	1	11002	0	7.5792e-05	0	1	Inf	0.0213964	Inf	ERAP2	MODERATE	missense_variant&splice_region_variant	p.Val239Ala	rs80193285	T	B	5_96222360_T_C	ERAP2	4.13291e-05	2	T
5	96222401	SNP	T	C	5_96222401_T_C	6597	5502	6595	2	0	5502	0	0	13192	2	11004	0	0.000151584	0	0.504075	Inf	0.156636	Inf	ERAP2	MODERATE	missense_variant	p.Phe253Leu	.	D	D	5_96222401_T_C	ERAP2	8.26515e-05	2	D
5	96222415	SNP	A	G	5_96222415_A_G	6597	5502	6596	1	0	5502	0	0	13193	1	11004	0	7.5792e-05	0	1	Inf	0.0214003	Inf	ERAP2	LOW	synonymous_variant	p.Val257Val	rs761344500	.	.	5_96222415_A_G	ERAP2	4.13257e-05	2	L
5	96222428	SNP	T	C	5_96222428_T_C	6597	5501	6597	0	0	5498	3	0	13194	0	10999	3	0	0.000272678	0.0939982	0	0	2.01769	ERAP2	MODERATE	missense_variant	p.Tyr262His	rs754990080	D	D	5_96222428_T_C	ERAP2	0.000123987	2	D
5	96222431	DEL	CTT	C	5_96222431_CTT_C	6597	5501	6596	1	0	5499	2	0	13193	1	11000	2	7.5792e-05	0.000181785	0.594364	0.416901	0.00707152	8.00967	ERAP2	HIGH	frameshift_variant	p.Leu263fs				5_96222431_CTT_C	ERAP2	0.000123987	2	H
5	96222446	DEL	GT	G	5_96222446_GT_G	6597	5501	6579	18	0	5492	9	0	13176	18	10993	9	0.00136426	0.000818033	0.247687	1.6686	0.71148	4.21809	ERAP2	HIGH	frameshift_variant	p.Cys269fs				5_96222446_GT_G	ERAP2	0.00111589	2	H
5	96222465	SNP	T	C	5_96222465_T_C	6597	5501	6596	1	0	5501	0	0	13193	1	11002	0	7.5792e-05	0	1	Inf	0.0213964	Inf	ERAP2	MODERATE	missense_variant	p.Leu274Pro	.	D	P	5_96222465_T_C	ERAP2	4.13291e-05	2	D
5	96222469	SNP	T	G	5_96222469_T_G	6597	5501	6596	1	0	5501	0	0	13193	1	11002	0	7.5792e-05	0	1	Inf	0.0213964	Inf	ERAP2	MODERATE	missense_variant	p.Ser275Arg	.	D	D	5_96222469_T_G	ERAP2	4.13291e-05	2	D
5	96222487	SNP	G	C	5_96222487_G_C	6597	5501	6597	0	0	5500	1	0	13194	0	11001	1	0	9.08926e-05	0.454703	0	0	32.521	ERAP2	LOW	synonymous_variant	p.Gly281Gly	rs774862025	.	.	5_96222487_G_C	ERAP2	4.13291e-05	2	L
5	96224892	SNP	T	C	5_96224892_T_C	6597	5490	6595	2	0	5490	0	0	13192	2	10980	0	0.000151584	0	0.504173	Inf	0.156294	Inf	ERAP2	MODERATE	missense_variant	p.Ser285Pro	.	D	D	5_96224892_T_C	ERAP2	8.27335e-05	2	D
5	96224904	SNP	T	G	5_96224904_T_G	6597	5490	6575	22	0	5479	11	0	13172	22	10969	11	0.00166742	0.00100182	0.220195	1.66546	0.773647	3.8058	ERAP2	MODERATE	missense_variant	p.Ser289Ala	rs117041256	T	B	5_96224904_T_G	ERAP2	0.0013651	2	T
5	96224909	SNP	A	G	5_96224909_A_G	6597	5490	6597	0	0	5489	1	0	13194	0	10979	1	0	9.10747e-05	0.454207	0	0	32.456	ERAP2	LOW	synonymous_variant	p.Pro290Pro	.	.	.	5_96224909_A_G	ERAP2	4.13668e-05	2	L
5	96224911	SNP	A	G	5_96224911_A_G	6597	5490	6596	1	0	5490	0	0	13193	1	10980	0	7.5792e-05	0	1	Inf	0.0213537	Inf	ERAP2	MODERATE	missense_variant	p.Asp291Gly	.	D	B	5_96224911_A_G	ERAP2	4.13668e-05	2	T
5	96224916	SNP	C	T	5_96224916_C_T	6597	5490	6597	0	0	5489	1	0	13194	0	10979	1	0	9.10747e-05	0.454207	0	0	32.456	ERAP2	MODERATE	missense_variant	p.Arg293Trp	rs776167404	T	B	5_96224916_C_T	ERAP2	4.13668e-05	2	T
5	96224976	SNP	T	G	5_96224976_T_G	6597	5490	6597	0	0	5489	1	0	13194	0	10979	1	0	9.10747e-05	0.454207	0	0	32.456	ERAP2	MODERATE	missense_variant	p.Tyr313Asp	.	D	D	5_96224976_T_G	ERAP2	4.13668e-05	2	D
5	96224987	DEL	CT	C	5_96224987_CT_C	6597	5490	6596	1	0	5490	0	0	13193	1	10980	0	7.5792e-05	0	1	Inf	0.0213537	Inf	ERAP2	HIGH	frameshift_variant	p.Tyr317fs				5_96224987_CT_C	ERAP2	4.13668e-05	2	H
5	96228012	DEL	CTAT	C	5_96228012_CTAT_C	6525	5442	6524	1	0	5442	0	0	13049	1	10884	0	7.66284e-05	0	1	Inf	0.0214005	Inf	ERAP2	MODERATE	inframe_deletion	p.Ile328del				5_96228012_CTAT_C	ERAP2	4.17816e-05	2	T
5	96228016	SNP	T	A	5_96228016_T_A	6524	5441	6523	1	0	5441	0	0	13047	1	10882	0	7.66401e-05	0	1	Inf	0.0213998	Inf	ERAP2	LOW	synonymous_variant	p.Ile328Ile	.	.	.	5_96228016_T_A	ERAP2	4.17885e-05	2	L
5	96228019	IN	T	TG	5_96228019_T_TG	6525	5441	6524	1	0	5441	0	0	13049	1	10882	0	7.66284e-05	0	1	Inf	0.0213966	Inf	ERAP2	HIGH	frameshift_variant	p.Asp330fs				5_96228019_T_TG	ERAP2	4.17851e-05	2	H
5	96228031	SNP	T	C	5_96228031_T_C	6525	5442	6524	1	0	5442	0	0	13049	1	10884	0	7.66284e-05	0	1	Inf	0.0214005	Inf	ERAP2	LOW	synonymous_variant	p.Pro333Pro	.	.	.	5_96228031_T_C	ERAP2	4.17816e-05	2	L
5	96228044	SNP	A	G	5_96228044_A_G	6525	5442	6524	1	0	5441	1	0	13049	1	10883	1	7.66284e-05	9.1878e-05	1	0.834019	0.0106314	65.4422	ERAP2	MODERATE	missense_variant	p.Asn338Asp	.	D	D	5_96228044_A_G	ERAP2	8.35631e-05	2	D
5	96228053	SNP	C	A	5_96228053_C_A	6525	5442	6525	0	0	5441	1	0	13050	0	10883	1	0	9.1878e-05	0.454751	0	0	32.5272	ERAP2	MODERATE	missense_variant	p.Leu341Ile	.	D	D	5_96228053_C_A	ERAP2	4.17816e-05	2	D
5	96228063	SNP	A	G	5_96228063_A_G	6526	5442	6526	0	0	5440	2	0	13052	0	10882	2	0	0.000183756	0.206753	0	0	4.44004	ERAP2	MODERATE	missense_variant	p.Tyr344Cys	rs762260525	D	P	5_96228063_A_G	ERAP2	8.35561e-05	2	D
5	96228072	SNP	C	T	5_96228072_C_T	6525	5442	6101	416	8	5107	324	11	12618	432	10538	346	0.0331034	0.0317898	0.583098	1.04275	0.900938	1.20753	ERAP2	MODERATE	missense_variant	p.Thr347Met	rs75263594	D	D	5_96228072_C_T	ERAP2	0.0325061	2	D
5	96228089	SNP	C	T	5_96228089_C_T	6593	5486	6593	0	0	5485	1	0	13186	0	10971	1	0	9.11411e-05	0.454177	0	0	32.452	ERAP2	MODERATE	missense_variant	p.Pro353Ser	.	T	B	5_96228089_C_T	ERAP2	4.13942e-05	2	T
5	96228105	SNP	C	A	5_96228105_C_A	6527	5443	6526	1	0	5443	0	0	13053	1	10886	0	7.66049e-05	0	1	Inf	0.0213979	Inf	ERAP2	MODERATE	missense_variant	p.Ala358Asp	.	D	B	5_96228105_C_A	ERAP2	4.17711e-05	2	T
5	96228121	SNP	G	A	5_96228121_G_A	6524	5441	6524	0	0	5440	1	0	13048	0	10881	1	0	9.18949e-05	0.454743	0	0	32.5262	ERAP2	HIGH	stop_gained	p.Trp363*	.	.	.	5_96228121_G_A	ERAP2	4.17885e-05	2	H
5	96230990	SNP	T	C	5_96230990_T_C	6594	5501	6593	1	0	5501	0	0	13187	1	11002	0	7.58265e-05	0	1	Inf	0.0214061	Inf	ERAP2	MODERATE	missense_variant	p.Ile389Thr	rs747413276	D	B	5_96230990_T_C	ERAP2	4.13394e-05	2	T
5	96231000	SNP	G	T	5_96231000_G_T	6594	5498	1623	3273	1698	1252	2774	1472	6519	6669	5278	5718	0.505687	0.520007	0.027178	0.944311	0.897358	0.993678	ERAP2	MODERATE	missense_variant	p.Lys392Asn	rs2549782	T	B	5_96231000_G_T	ERAP2	0.487802	1	T
5	96231017	SNP	A	G	5_96231017_A_G	6594	5501	6591	3	0	5498	3	0	13185	3	10999	3	0.00022748	0.000272678	1	0.834214	0.111683	6.2298	ERAP2	MODERATE	missense_variant	p.Tyr398Cys	rs144292939	D	D	5_96231017_A_G	ERAP2	0.000248036	2	D
5	96231043	SNP	A	G	5_96231043_A_G	6594	5501	6594	0	0	5499	2	0	13188	0	11000	2	0	0.000181785	0.206847	0	0	4.44189	ERAP2	MODERATE	missense_variant	p.Thr407Ala	rs138646616	T	B	5_96231043_A_G	ERAP2	8.26788e-05	2	T
5	96231056	SNP	T	G	5_96231056_T_G	6594	5501	6510	84	0	5435	65	1	13104	84	10935	67	0.00636943	0.0060898	0.80619	1.04622	0.749072	1.46607	ERAP2	MODERATE	missense_variant	p.Leu411Arg	rs34261036	D	D	5_96231056_T_G	ERAP2	0.00624225	2	D
5	96231065	SNP	T	C	5_96231065_T_C	6594	5501	6594	0	0	5500	1	0	13188	0	11001	1	0	9.08926e-05	0.454816	0	0	32.5358	ERAP2	HIGH	splice_donor_variant&intron_variant	c.1239+2T>C	.	.	.	5_96231065_T_C	ERAP2	4.13394e-05	2	H
5	96232099	SNP	G	A	5_96232099_G_A	6597	5502	6589	8	0	5497	5	0	13186	8	10999	5	0.000606336	0.00045438	0.78251	1.33461	0.384853	5.18648	ERAP2	MODERATE	missense_variant	p.Cys421Tyr	rs148344927	T	B	5_96232099_G_A	ERAP2	0.000537234	2	T
5	96232137	SNP	C	T	5_96232137_C_T	6597	5502	6594	3	0	5499	3	0	13191	3	11001	3	0.000227376	0.000272628	1	0.833986	0.111652	6.2281	ERAP2	MODERATE	missense_variant	p.Arg434Cys	rs775243575	D	D	5_96232137_C_T	ERAP2	0.000247954	2	D
5	96232142	SNP	T	A	5_96232142_T_A	6594	5502	1623	3274	1697	1252	2772	1478	6520	6668	5276	5728	0.505611	0.520538	0.0207934	0.942017	0.89519	0.991273	ERAP2	LOW	synonymous_variant	p.Pro435Pro	rs2548538	.	.	5_96232142_T_A	ERAP2	0.487599	1	L
5	96232186	SNP	T	C	5_96232186_T_C	6597	5502	6596	1	0	5501	1	0	13193	1	11003	1	7.5792e-05	9.0876e-05	1	0.834012	0.0106313	65.4415	ERAP2	MODERATE	missense_variant	p.Phe450Ser	.	D	D	5_96232186_T_C	ERAP2	8.26515e-05	2	D
5	96232190	SNP	T	C	5_96232190_T_C	6597	5502	6591	6	0	5500	2	0	13188	6	11002	2	0.000454752	0.000181752	0.305001	2.50257	0.447412	25.3589	ERAP2	LOW	synonymous_variant	p.Asp451Asp	rs780462203	.	.	5_96232190_T_C	ERAP2	0.000330606	2	L
5	96232191	SNP	G	A	5_96232191_G_A	6597	5502	6596	1	0	5502	0	0	13193	1	11004	0	7.5792e-05	0	1	Inf	0.0214003	Inf	ERAP2	MODERATE	missense_variant	p.Glu452Lys	.	T	B	5_96232191_G_A	ERAP2	4.13257e-05	2	T
5	96232475	SNP	G	A	5_96232475_G_A	6545	5489	6544	1	0	5489	0	0	13089	1	10978	0	7.63942e-05	0	1	Inf	0.0215193	Inf	ERAP2	MODERATE	missense_variant	p.Glu471Lys	rs745687006	T	P	5_96232475_G_A	ERAP2	4.15489e-05	2	T
5	96232482	SNP	A	C	5_96232482_A_C	6553	5490	6552	1	0	5489	1	0	13105	1	10979	1	7.63009e-05	9.10747e-05	1	0.83778	0.0106793	65.7371	ERAP2	MODERATE	missense_variant	p.Lys473Thr	rs532835628	T	B	5_96232482_A_C	ERAP2	8.30358e-05	2	T
5	96232501	SNP	T	A	5_96232501_T_A	6537	5487	6533	4	0	5486	1	0	13070	4	10973	1	0.000305951	9.11245e-05	0.384445	3.35797	0.332255	165.272	ERAP2	LOW	synonymous_variant	p.Ile479Ile	rs769662087	.	.	5_96232501_T_A	ERAP2	0.000207917	2	L
5	96232502	SNP	C	T	5_96232502_C_T	6537	5488	6533	4	0	5487	1	0	13070	4	10975	1	0.000305951	9.11079e-05	0.384426	3.35858	0.332315	165.302	ERAP2	HIGH	stop_gained	p.Gln480*	rs149483732	.	.	5_96232502_C_T	ERAP2	0.0002079	2	H
5	96232521	SNP	G	A	5_96232521_G_A	6498	5483	6497	1	0	5480	3	0	12995	1	10963	3	7.69468e-05	0.000273573	0.338286	0.281225	0.00536146	3.50323	ERAP2	MODERATE	missense_variant	p.Ser486Asn	rs201986447	D	B	5_96232521_G_A	ERAP2	0.000166931	2	T
5	96232533	SNP	C	A	5_96232533_C_A	6497	5484	6497	0	0	5483	1	0	12994	0	10967	1	0	9.11743e-05	0.457725	0	0	32.9195	ERAP2	MODERATE	missense_variant	p.Ala490Asp	rs376575375	D	D	5_96232533_C_A	ERAP2	4.17327e-05	2	D
5	96235813	DEL	CTTGTTTTGTAGAG	C	5_96235813_CTTGTTTTGTAGAG_C	6597	5501	6594	3	0	5501	0	0	13191	3	11002	0	0.000227376	0	0.256125	Inf	0.344578	Inf	ERAP2	HIGH	frameshift_variant&splice_acceptor_variant&splice_region_variant&intron_variant	p.Ser502fs				5_96235813_CTTGTTTTGTAGAG_C	ERAP2	0.000123987	2	H
5	96235834	SNP	G	A	5_96235834_G_A	6597	5501	6596	1	0	5501	0	0	13193	1	11002	0	7.5792e-05	0	1	Inf	0.0213964	Inf	ERAP2	MODERATE	missense_variant	p.Glu505Lys	.	T	B	5_96235834_G_A	ERAP2	4.13291e-05	2	T
5	96235868	SNP	C	T	5_96235868_C_T	6597	5501	6596	1	0	5501	0	0	13193	1	11002	0	7.5792e-05	0	1	Inf	0.0213964	Inf	ERAP2	MODERATE	missense_variant	p.Ser516Leu	rs755807198	T	B	5_96235868_C_T	ERAP2	4.13291e-05	2	T
5	96235869	SNP	G	A	5_96235869_G_A	6597	5502	6597	0	0	5501	1	0	13194	0	11003	1	0	9.0876e-05	0.454748	0	0	32.5269	ERAP2	LOW	synonymous_variant	p.Ser516Ser	rs572739163	.	.	5_96235869_G_A	ERAP2	4.13257e-05	2	L
5	96237212	SNP	C	T	5_96237212_C_T	6552	5378	6547	5	0	5376	2	0	13099	5	10754	2	0.000381563	0.000185943	0.468795	2.05236	0.335934	21.5565	ERAP2	LOW	splice_region_variant&synonymous_variant	p.Leu525Leu	rs148654710	.	.	5_96237212_C_T	ERAP2	0.000293378	2	L
5	96237213	SNP	G	A	5_96237213_G_A	6552	5378	6552	0	0	5377	1	0	13104	0	10755	1	0	9.29714e-05	0.450796	0	0	32.0122	ERAP2	MODERATE	missense_variant	p.Ala526Thr	rs774566602	T	B	5_96237213_G_A	ERAP2	4.19111e-05	2	T
5	96237223	SNP	G	A	5_96237223_G_A	6552	5378	6551	1	0	5376	2	0	13103	1	10754	2	7.63126e-05	0.000185943	0.592066	0.410377	0.00696096	7.88434	ERAP2	MODERATE	missense_variant	p.Gly529Glu	rs768168202	T	B	5_96237223_G_A	ERAP2	0.000125733	2	T
5	96237224	SNP	G	A	5_96237224_G_A	6552	5378	6551	1	0	5376	2	0	13103	1	10754	2	7.63126e-05	0.000185943	0.592066	0.410377	0.00696096	7.88434	ERAP2	LOW	synonymous_variant	p.Gly529Gly	.	.	.	5_96237224_G_A	ERAP2	0.000125733	2	L
5	96237257	SNP	A	G	5_96237257_A_G	6552	5377	6552	0	0	5376	1	0	13104	0	10753	1	0	9.29887e-05	0.45075	0	0	32.0063	ERAP2	LOW	synonymous_variant	p.Thr540Thr	.	.	.	5_96237257_A_G	ERAP2	4.19147e-05	2	L
5	96237296	SNP	A	G	5_96237296_A_G	6594	5473	6594	0	0	5472	1	0	13188	0	10945	1	0	9.13576e-05	0.453551	0	0	32.3702	ERAP2	LOW	synonymous_variant	p.Lys553Lys	.	.	.	5_96237296_A_G	ERAP2	4.14353e-05	2	L
5	96237302	SNP	C	T	5_96237302_C_T	6551	5375	6551	0	0	5374	1	0	13102	0	10749	1	0	9.30233e-05	0.450696	0	0	31.9992	ERAP2	LOW	synonymous_variant	p.Asp555Asp	rs560261135	.	.	5_96237302_C_T	ERAP2	4.19252e-05	2	L
5	96237305	SNP	G	A	5_96237305_G_A	6552	5376	6550	2	0	5376	0	0	13102	2	10752	0	0.000152625	0	0.504839	Inf	0.1541	Inf	ERAP2	LOW	synonymous_variant	p.Gly556Gly	rs146257614	.	.	5_96237305_G_A	ERAP2	8.38364e-05	2	L
5	96237307	SNP	G	A	5_96237307_G_A	6551	5375	6550	1	0	5375	0	0	13101	1	10750	0	7.63242e-05	0	1	Inf	0.0210534	Inf	ERAP2	MODERATE	missense_variant	p.Cys557Tyr	rs200977498	D	B	5_96237307_G_A	ERAP2	4.19252e-05	2	T
5	96237326	SNP	G	A	5_96237326_G_A	6547	5371	1613	3251	1683	1226	2705	1440	6477	6617	5157	5585	0.505346	0.519922	0.02512	0.943346	0.896072	0.993075	ERAP2	LOW	synonymous_variant	p.Gln563Gln	rs2287988	.	.	5_96237326_G_A	ERAP2	0.488085	1	L
5	96237330	SNP	C	T	5_96237330_C_T	6553	5378	6543	10	0	5361	17	0	13096	10	10739	17	0.000763009	0.00158051	0.0802838	0.482376	0.197297	1.11603	ERAP2	MODERATE	missense_variant	p.Arg565Cys	rs151035607	D	P	5_96237330_C_T	ERAP2	0.00113151	2	D
5	96237378	SNP	C	G	5_96237378_C_G	6551	5376	6550	1	0	5376	0	0	13101	1	10752	0	7.63242e-05	0	1	Inf	0.0210573	Inf	ERAP2	MODERATE	missense_variant	p.Gln581Glu	rs780230313	T	P	5_96237378_C_G	ERAP2	4.19217e-05	2	T
5	96237991	SNP	A	T	5_96237991_A_T	6597	5501	6596	1	0	5501	0	0	13193	1	11002	0	7.5792e-05	0	1	Inf	0.0213964	Inf	ERAP2	MODERATE	missense_variant	p.Ile588Phe	rs139804478	D	D	5_96237991_A_T	ERAP2	4.13291e-05	2	D
5	96237993	SNP	C	T	5_96237993_C_T	6597	5501	6596	1	0	5501	0	0	13193	1	11002	0	7.5792e-05	0	1	Inf	0.0213964	Inf	ERAP2	LOW	synonymous_variant	p.Ile588Ile	rs747369559	.	.	5_96237993_C_T	ERAP2	4.13291e-05	2	L
5	96238011	SNP	G	A	5_96238011_G_A	6559	5477	6558	1	0	5477	0	0	13117	1	10954	0	7.62311e-05	0	1	Inf	0.0214265	Inf	ERAP2	LOW	synonymous_variant	p.Thr594Thr	rs551817978	.	.	5_96238011_G_A	ERAP2	4.1542e-05	2	L
5	96238043	IN	T	TA	5_96238043_T_TA	6559	5477	6559	0	0	5475	2	0	13118	0	10952	2	0	0.000182582	0.207062	0	0	4.44611	ERAP2	HIGH	frameshift_variant	p.Ser607fs				5_96238043_T_TA	ERAP2	8.30841e-05	2	H
5	96238044	SNP	A	G	5_96238044_A_G	6559	5477	6555	4	0	5476	1	0	13114	4	10953	1	0.000304925	9.12909e-05	0.385011	3.3406	0.330537	164.418	ERAP2	LOW	synonymous_variant	p.Leu605Leu	.	.	.	5_96238044_A_G	ERAP2	0.00020771	2	L
5	96238050	SNP	A	G	5_96238050_A_G	6559	5477	6559	0	0	5476	1	0	13118	0	10953	1	0	9.12909e-05	0.455052	0	0	32.5667	ERAP2	LOW	synonymous_variant	p.Ser607Ser	.	.	.	5_96238050_A_G	ERAP2	4.1542e-05	2	L
5	96239149	SNP	G	A	5_96239149_G_A	6597	5502	6596	1	0	5502	0	0	13193	1	11004	0	7.5792e-05	0	1	Inf	0.0214003	Inf	ERAP2	MODERATE	missense_variant	p.Val633Ile	rs545472330	D	D	5_96239149_G_A	ERAP2	4.13257e-05	2	D
5	96239155	SNP	T	C	5_96239155_T_C	6597	5502	6597	0	0	5501	1	0	13194	0	11003	1	0	9.0876e-05	0.454748	0	0	32.5269	ERAP2	MODERATE	missense_variant	p.Tyr635His	.	D	D	5_96239155_T_C	ERAP2	4.13257e-05	2	D
5	96239185	SNP	A	G	5_96239185_A_G	6597	5502	6596	1	0	5501	1	0	13193	1	11003	1	7.5792e-05	9.0876e-05	1	0.834012	0.0106313	65.4415	ERAP2	MODERATE	missense_variant	p.Thr645Ala	.	T	B	5_96239185_A_G	ERAP2	8.26515e-05	2	T
5	96239196	SNP	T	C	5_96239196_T_C	6597	5502	6596	1	0	5502	0	0	13193	1	11004	0	7.5792e-05	0	1	Inf	0.0214003	Inf	ERAP2	LOW	synonymous_variant	p.Asn648Asn	.	.	.	5_96239196_T_C	ERAP2	4.13257e-05	2	L
5	96239225	SNP	A	T	5_96239225_A_T	6597	5502	6597	0	0	5501	1	0	13194	0	11003	1	0	9.0876e-05	0.454748	0	0	32.5269	ERAP2	MODERATE	missense_variant	p.Asp658Val	.	D	D	5_96239225_A_T	ERAP2	4.13257e-05	2	D
5	96239234	SNP	G	T	5_96239234_G_T	6597	5502	6596	1	0	5501	1	0	13193	1	11003	1	7.5792e-05	9.0876e-05	1	0.834012	0.0106313	65.4415	ERAP2	MODERATE	missense_variant	p.Gly661Val	rs61731306	D	B	5_96239234_G_T	ERAP2	8.26515e-05	2	T
5	96239236	SNP	C	T	5_96239236_C_T	6597	5502	6597	0	0	5501	1	0	13194	0	11003	1	0	9.0876e-05	0.454748	0	0	32.5269	ERAP2	LOW	synonymous_variant	p.Leu662Leu	rs145822963	.	.	5_96239236_C_T	ERAP2	4.13257e-05	2	L
5	96239247	SNP	T	A	5_96239247_T_A	6597	5502	6595	2	0	5502	0	0	13192	2	11004	0	0.000151584	0	0.504075	Inf	0.156636	Inf	ERAP2	MODERATE	missense_variant	p.Asp665Glu	rs141724228	D	D	5_96239247_T_A	ERAP2	8.26515e-05	2	D
5	96239258	SNP	T	A	5_96239258_T_A	6597	5502	5871	698	28	4915	567	20	12440	754	10397	607	0.0571472	0.0551618	0.519339	1.03818	0.928677	1.16092	ERAP2	MODERATE	missense_variant	p.Leu669Gln	rs17408150	D	D	5_96239258_T_A	ERAP2	0.0562443	2	D
5	96239264	SNP	G	A	5_96239264_G_A	6597	5502	6596	1	0	5501	1	0	13193	1	11003	1	7.5792e-05	9.0876e-05	1	0.834012	0.0106313	65.4415	ERAP2	MODERATE	missense_variant&splice_region_variant	p.Gly671Asp	.	T	B	5_96239264_G_A	ERAP2	8.26515e-05	2	T
5	96245289	SNP	C	T	5_96245289_C_T	6586	5461	6583	3	0	5461	0	0	13169	3	10922	0	0.000227756	0	0.25651	Inf	0.342643	Inf	ERAP2	LOW	synonymous_variant	p.Tyr725Tyr	rs773995844	.	.	5_96245289_C_T	ERAP2	0.000124512	2	L
5	96245322	SNP	G	C	5_96245322_G_C	6587	5462	6586	1	0	5462	0	0	13173	1	10924	0	7.59071e-05	0	1	Inf	0.0212771	Inf	ERAP2	MODERATE	missense_variant	p.Arg736Ser	.	T	B	5_96245322_G_C	ERAP2	4.14972e-05	2	T
5	96245342	SNP	G	A	5_96245342_G_A	6597	5501	6593	4	0	5501	0	0	13190	4	11002	0	0.000303168	0	0.131133	Inf	0.55051	Inf	ERAP2	MODERATE	missense_variant	p.Gly743Asp	rs138669960	D	D	5_96245342_G_A	ERAP2	0.000165317	2	D
5	96245343	SNP	C	T	5_96245343_C_T	6596	5501	1625	3272	1699	1249	2776	1476	6522	6670	5274	5728	0.505609	0.520633	0.0200911	0.941653	0.894846	0.990893	ERAP2	LOW	synonymous_variant	p.Gly743Gly	rs2549796	.	.	5_96245343_C_T	ERAP2	0.487559	1	L
5	96245363	SNP	T	A	5_96245363_T_A	6597	5501	6596	1	0	5501	0	0	13193	1	11002	0	7.5792e-05	0	1	Inf	0.0213964	Inf	ERAP2	MODERATE	missense_variant	p.Leu750His	.	D	D	5_96245363_T_A	ERAP2	4.13291e-05	2	D
5	96245365	SNP	C	T	5_96245365_C_T	6597	5501	6577	20	0	5476	25	0	13174	20	10977	25	0.00151584	0.00227231	0.180675	0.666604	0.35088	1.25077	ERAP2	MODERATE	missense_variant	p.Arg751Cys	rs150892504	D	D	5_96245365_C_T	ERAP2	0.00185981	2	D
5	96245439	SNP	C	T	5_96245439_C_T	6584	5477	1618	3263	1703	1247	2767	1463	6499	6669	5261	5693	0.506455	0.519719	0.0409667	0.948318	0.901085	0.997953	ERAP2	LOW	synonymous_variant	p.Ser775Ser	rs1056893	.	.	5_96245439_C_T	ERAP2	0.487522	1	L
5	96248392	SNP	A	G	5_96248392_A_G	6597	5502	6595	2	0	5501	1	0	13192	2	11003	1	0.000151584	9.0876e-05	1	1.66809	0.0868236	98.3701	ERAP2	LOW	synonymous_variant	p.Thr802Thr	.	.	.	5_96248392_A_G	ERAP2	0.000123977	2	L
5	96248420	SNP	T	C	5_96248420_T_C	6597	5502	6597	0	0	5501	1	0	13194	0	11003	1	0	9.0876e-05	0.454748	0	0	32.5269	ERAP2	MODERATE	missense_variant	p.Tyr812His	.	D	D	5_96248420_T_C	ERAP2	4.13257e-05	2	D
5	96248476	SNP	G	A	5_96248476_G_A	6597	5502	6596	1	0	5502	0	0	13193	1	11004	0	7.5792e-05	0	1	Inf	0.0214003	Inf	ERAP2	LOW	synonymous_variant	p.Thr830Thr	rs534870563	.	.	5_96248476_G_A	ERAP2	4.13257e-05	2	L
5	96248483	SNP	C	T	5_96248483_C_T	6597	5502	6594	3	0	5502	0	0	13191	3	11004	0	0.000227376	0	0.256112	Inf	0.344641	Inf	ERAP2	MODERATE	missense_variant	p.His833Tyr	.	D	B	5_96248483_C_T	ERAP2	0.000123977	2	T
5	96248496	SNP	T	C	5_96248496_T_C	6597	5502	6595	2	0	5500	2	0	13192	2	11002	2	0.000151584	0.000181752	1	0.833999	0.0604588	11.5044	ERAP2	MODERATE	missense_variant	p.Leu837Ser	rs142362923	D	D	5_96248496_T_C	ERAP2	0.000165303	2	D
5	96249076	SNP	C	G	5_96249076_C_G	6498	5457	6498	0	0	5456	1	0	12996	0	10913	1	0	9.16254e-05	0.456462	0	0	32.7524	ERAP2	MODERATE	missense_variant	p.Leu858Val	rs780497238	T	B	5_96249076_C_G	ERAP2	4.18235e-05	2	T
5	96249078	DEL	CCTT	C	5_96249078_CCTT_C	6498	5457	6498	0	0	5456	1	0	12996	0	10913	1	0	9.16254e-05	0.456462	0	0	32.7524	ERAP2	MODERATE	disruptive_inframe_deletion	p.Leu859del				5_96249078_CCTT_C	ERAP2	4.18235e-05	2	T
5	96249086	SNP	C	T	5_96249086_C_T	6497	5457	6492	5	0	5457	0	0	12989	5	10914	0	0.000384793	0	0.067222	Inf	0.769772	Inf	ERAP2	MODERATE	missense_variant	p.Ala861Val	rs145600606	T	B	5_96249086_C_T	ERAP2	0.000209135	2	T
5	96249089	SNP	T	C	5_96249089_T_C	6497	5457	6496	1	0	5457	0	0	12993	1	10914	0	7.69586e-05	0	1	Inf	0.0215519	Inf	ERAP2	MODERATE	missense_variant	p.Ile862Thr	rs772047359	D	B	5_96249089_T_C	ERAP2	4.1827e-05	2	T
5	96249095	SNP	G	A	5_96249095_G_A	6498	5457	6498	0	0	5456	1	0	12996	0	10913	1	0	9.16254e-05	0.456462	0	0	32.7524	ERAP2	MODERATE	missense_variant	p.Arg864Lys	.	T	B	5_96249095_G_A	ERAP2	4.18235e-05	2	T
5	96249097	SNP	C	T	5_96249097_C_T	6498	5457	6498	0	0	5456	1	0	12996	0	10913	1	0	9.16254e-05	0.456462	0	0	32.7524	ERAP2	MODERATE	missense_variant	p.Arg865Cys	rs201533372	D	P	5_96249097_C_T	ERAP2	4.18235e-05	2	D
5	96249115	SNP	C	T	5_96249115_C_T	6484	5450	1594	3215	1675	1242	2749	1459	6403	6565	5233	5667	0.506246	0.519908	0.0363687	0.946805	0.899462	0.996601	ERAP2	LOW	synonymous_variant	p.Leu871Leu	rs2255546	.	.	5_96249115_C_T	ERAP2	0.487515	1	L
5	96249119	SNP	C	T	5_96249119_C_T	6233	5314	6233	0	0	5313	1	0	12466	0	10627	1	0	9.40911e-05	0.460206	0	0	33.2501	ERAP2	MODERATE	missense_variant	p.Ala872Val	.	D	P	5_96249119_C_T	ERAP2	4.33013e-05	2	D
5	96251395	SNP	T	C	5_96251395_T_C	6595	5502	6594	1	0	5502	0	0	13189	1	11004	0	7.5815e-05	0	1	Inf	0.0214068	Inf	ERAP2	LOW	synonymous_variant	p.Phe887Phe	.	.	.	5_96251395_T_C	ERAP2	4.13326e-05	2	L
5	96251460	SNP	A	T	5_96251460_A_T	6596	5502	6596	0	0	5500	2	0	13192	0	11002	2	0	0.000181752	0.20682	0	0	4.44135	ERAP2	MODERATE	missense_variant	p.Asp909Val	rs200664779	T	B	5_96251460_A_T	ERAP2	8.26583e-05	2	T
5	96251469	SNP	A	G	5_96251469_A_G	6596	5502	6594	2	0	5497	5	0	13190	2	10999	5	0.000151607	0.00045438	0.257112	0.33357	0.0317625	2.03803	ERAP2	MODERATE	missense_variant	p.Gln912Arg	rs142659150	T	B	5_96251469_A_G	ERAP2	0.000289304	2	T
5	96251471	SNP	G	A	5_96251471_G_A	6596	5502	6595	1	0	5501	1	0	13191	1	11003	1	7.58035e-05	9.0876e-05	1	0.834138	0.0106329	65.4515	ERAP2	MODERATE	missense_variant&splice_region_variant	p.Glu913Lys	rs777477600	D	P	5_96251471_G_A	ERAP2	8.26583e-05	2	D
5	96253175	SNP	T	A	5_96253175_T_A	6597	5471	6596	1	0	5471	0	0	13193	1	10942	0	7.5792e-05	0	1	Inf	0.0212798	Inf	ERAP2	MODERATE	missense_variant	p.Phe917Ile	.	D	D	5_96253175_T_A	ERAP2	4.14319e-05	2	D
5	96253198	SNP	A	C	5_96253198_A_C	6597	5471	6597	0	0	5470	1	0	13194	0	10941	1	0	9.1391e-05	0.453348	0	0	32.3436	ERAP2	MODERATE	missense_variant	p.Gln924His	rs763540889	T	B	5_96253198_A_C	ERAP2	4.14319e-05	2	T
5	96253236	SNP	C	T	5_96253236_C_T	6597	5471	6597	0	0	5470	1	0	13194	0	10941	1	0	9.1391e-05	0.453348	0	0	32.3436	ERAP2	MODERATE	missense_variant	p.Thr937Met	rs553483477	D	D	5_96253236_C_T	ERAP2	4.14319e-05	2	D
5	96253242	SNP	C	A	5_96253242_C_A	6597	5473	6595	2	0	5473	0	0	13192	2	10946	0	0.000151584	0	0.504315	Inf	0.15581	Inf	ERAP2	MODERATE	missense_variant	p.Thr939Asn	rs751611988	T	B	5_96253242_C_A	ERAP2	8.285e-05	2	T
5	96253249	SNP	T	C	5_96253249_T_C	6597	5483	6597	0	0	5482	1	0	13194	0	10965	1	0	9.1191e-05	0.453891	0	0	32.4146	ERAP2	LOW	synonymous_variant	p.Asn941Asn	.	.	.	5_96253249_T_C	ERAP2	4.13907e-05	2	L
5	96253264	SNP	G	A	5_96253264_G_A	6597	5483	6596	1	0	5483	0	0	13193	1	10966	0	7.5792e-05	0	1	Inf	0.0213265	Inf	ERAP2	LOW	synonymous_variant	p.Glu946Glu	.	.	.	5_96253264_G_A	ERAP2	4.13907e-05	2	L
5	96253266	SNP	A	C	5_96253266_A_C	6597	5483	6596	1	0	5483	0	0	13193	1	10966	0	7.5792e-05	0	1	Inf	0.0213265	Inf	ERAP2	MODERATE	missense_variant	p.Lys947Thr	.	T	B	5_96253266_A_C	ERAP2	4.13907e-05	2	T
5	96253275	SNP	C	T	5_96253275_C_T	6597	5471	6596	1	0	5470	1	0	13193	1	10941	1	7.5792e-05	9.1391e-05	1	0.829312	0.0105715	65.073	ERAP2	MODERATE	missense_variant	p.Pro950Leu	rs746100726	T	P	5_96253275_C_T	ERAP2	8.28638e-05	2	T
5	96253281	SNP	T	C	5_96253281_T_C	6597	5471	6595	2	0	5464	7	0	13192	2	10935	7	0.000151584	0.000639737	0.0887635	0.236831	0.0239842	1.24422	ERAP2	MODERATE	missense_variant	p.Leu952Pro	rs73152140	D	D	5_96253281_T_C	ERAP2	0.000372887	2	D
5	96271861	SNP	T	C	5_96271861_T_C	6596	5500	6595	1	0	5500	0	0	13191	1	11000	0	7.58035e-05	0	1	Inf	0.0213958	Inf	LNPEP	HIGH	start_lost	p.Met1?	.	D	D	5_96271861_T_C	LNPEP	4.1336e-05	2	H
5	96271868	SNP	C	T	5_96271868_C_T	6596	5500	6596	0	0	5499	1	0	13192	0	10999	1	0	9.09091e-05	0.454696	0	0	32.52	LNPEP	LOW	synonymous_variant	p.Pro3Pro	rs765013276	.	.	5_96271868_C_T	LNPEP	4.1336e-05	2	L
5	96314844	SNP	C	T	5_96314844_C_T	6597	5502	6596	1	0	5502	0	0	13193	1	11004	0	7.5792e-05	0	1	Inf	0.0214003	Inf	LNPEP	MODERATE	missense_variant&splice_region_variant	p.Arg8Trp	rs545182563	T	B	5_96314844_C_T	LNPEP	4.13257e-05	2	T
5	96314857	SNP	C	G	5_96314857_C_G	6597	5502	6596	1	0	5502	0	0	13193	1	11004	0	7.5792e-05	0	1	Inf	0.0214003	Inf	LNPEP	MODERATE	missense_variant	p.Pro12Arg	.	D	D	5_96314857_C_G	LNPEP	4.13257e-05	2	D
5	96314935	SNP	C	G	5_96314935_C_G	6597	5502	6566	31	0	5483	19	0	13163	31	10985	19	0.00234955	0.00172664	0.321382	1.36159	0.744784	2.55252	LNPEP	MODERATE	missense_variant	p.Pro38Arg;p.Pro24Arg	rs138619934	D	D	5_96314935_C_G	LNPEP	0.00206629	2	D
5	96314952	SNP	G	A	5_96314952_G_A	6597	5502	6596	1	0	5502	0	0	13193	1	11004	0	7.5792e-05	0	1	Inf	0.0214003	Inf	LNPEP	MODERATE	missense_variant	p.Val44Met;p.Val30Met	rs760844738	T	P	5_96314952_G_A	LNPEP	4.13257e-05	2	T
5	96314967	SNP	C	T	5_96314967_C_T	6597	5502	6597	0	0	5501	1	0	13194	0	11003	1	0	9.0876e-05	0.454748	0	0	32.5269	LNPEP	MODERATE	missense_variant	p.Arg49Trp;p.Arg35Trp	rs575182273	D	D	5_96314967_C_T	LNPEP	4.13257e-05	2	D
5	96314989	SNP	G	A	5_96314989_G_A	6597	5502	6596	1	0	5502	0	0	13193	1	11004	0	7.5792e-05	0	1	Inf	0.0214003	Inf	LNPEP	MODERATE	missense_variant	p.Arg56Gln;p.Arg42Gln	rs780660685	D	D	5_96314989_G_A	LNPEP	4.13257e-05	2	D
5	96315009	SNP	A	G	5_96315009_A_G	6597	5502	6596	1	0	5502	0	0	13193	1	11004	0	7.5792e-05	0	1	Inf	0.0214003	Inf	LNPEP	MODERATE	missense_variant	p.Met63Val;p.Met49Val	rs779527107	D	B	5_96315009_A_G	LNPEP	4.13257e-05	2	T
5	96315010	SNP	T	C	5_96315010_T_C	6597	5502	6596	1	0	5500	2	0	13193	1	11002	2	7.5792e-05	0.000181752	0.594391	0.416976	0.0070728	8.01112	LNPEP	MODERATE	missense_variant	p.Met63Thr;p.Met49Thr	rs145484398	D	P	5_96315010_T_C	LNPEP	0.000123977	2	D
5	96315047	SNP	G	C	5_96315047_G_C	6597	5502	6596	1	0	5502	0	0	13193	1	11004	0	7.5792e-05	0	1	Inf	0.0214003	Inf	LNPEP	MODERATE	missense_variant	p.Lys75Asn;p.Lys61Asn	.	D	D	5_96315047_G_C	LNPEP	4.13257e-05	2	D
5	96315087	SNP	C	T	5_96315087_C_T	6597	5502	6596	1	0	5501	1	0	13193	1	11003	1	7.5792e-05	9.0876e-05	1	0.834012	0.0106313	65.4415	LNPEP	MODERATE	missense_variant	p.Arg89Trp;p.Arg75Trp	rs149478807	D	D	5_96315087_C_T	LNPEP	8.26515e-05	2	D
5	96315098	SNP	A	T	5_96315098_A_T	6597	5502	6597	0	0	5501	1	0	13194	0	11003	1	0	9.0876e-05	0.454748	0	0	32.5269	LNPEP	LOW	synonymous_variant	p.Ala92Ala;p.Ala78Ala	.	.	.	5_96315098_A_T	LNPEP	4.13257e-05	2	L
5	96315099	SNP	A	G	5_96315099_A_G	6597	5502	6596	1	0	5502	0	0	13193	1	11004	0	7.5792e-05	0	1	Inf	0.0214003	Inf	LNPEP	MODERATE	missense_variant	p.Thr93Ala;p.Thr79Ala	rs781635777	T	B	5_96315099_A_G	LNPEP	4.13257e-05	2	T
5	96315124	SNP	G	A	5_96315124_G_A	6597	5502	6597	0	0	5501	1	0	13194	0	11003	1	0	9.0876e-05	0.454748	0	0	32.5269	LNPEP	MODERATE	missense_variant	p.Gly101Glu;p.Gly87Glu	.	D	D	5_96315124_G_A	LNPEP	4.13257e-05	2	D
5	96315135	SNP	G	A	5_96315135_G_A	6597	5502	6597	0	0	5501	1	0	13194	0	11003	1	0	9.0876e-05	0.454748	0	0	32.5269	LNPEP	MODERATE	missense_variant	p.Val105Ile;p.Val91Ile	.	T	B	5_96315135_G_A	LNPEP	4.13257e-05	2	T
5	96315153	SNP	A	G	5_96315153_A_G	6597	5502	6596	1	0	5502	0	0	13193	1	11004	0	7.5792e-05	0	1	Inf	0.0214003	Inf	LNPEP	MODERATE	missense_variant	p.Met111Val;p.Met97Val	.	T	B	5_96315153_A_G	LNPEP	4.13257e-05	2	T
5	96315176	SNP	C	T	5_96315176_C_T	6597	5502	6596	1	0	5502	0	0	13193	1	11004	0	7.5792e-05	0	1	Inf	0.0214003	Inf	LNPEP	LOW	synonymous_variant	p.Ile118Ile;p.Ile104Ile	rs369747655	.	.	5_96315176_C_T	LNPEP	4.13257e-05	2	L
5	96315204	SNP	A	G	5_96315204_A_G	6597	5502	6596	1	0	5502	0	0	13193	1	11004	0	7.5792e-05	0	1	Inf	0.0214003	Inf	LNPEP	MODERATE	missense_variant	p.Ile128Val;p.Ile114Val	.	T	B	5_96315204_A_G	LNPEP	4.13257e-05	2	T
5	96315238	SNP	A	G	5_96315238_A_G	6597	5502	6596	1	0	5502	0	0	13193	1	11004	0	7.5792e-05	0	1	Inf	0.0214003	Inf	LNPEP	MODERATE	missense_variant	p.Glu139Gly;p.Glu125Gly	.	T	B	5_96315238_A_G	LNPEP	4.13257e-05	2	T
5	96315241	SNP	G	C	5_96315241_G_C	6597	5502	6595	2	0	5502	0	0	13192	2	11004	0	0.000151584	0	0.504075	Inf	0.156636	Inf	LNPEP	MODERATE	missense_variant	p.Gly140Ala;p.Gly126Ala	rs753565895	T	D	5_96315241_G_C	LNPEP	8.26515e-05	2	T
5	96315257	SNP	C	A	5_96315257_C_A	6597	5502	6596	1	0	5502	0	0	13193	1	11004	0	7.5792e-05	0	1	Inf	0.0214003	Inf	LNPEP	MODERATE	missense_variant	p.Asn145Lys;p.Asn131Lys	rs758200052	T	B	5_96315257_C_A	LNPEP	4.13257e-05	2	T
5	96315262	SNP	C	G	5_96315262_C_G	6597	5502	6597	0	0	5501	1	0	13194	0	11003	1	0	9.0876e-05	0.454748	0	0	32.5269	LNPEP	HIGH	stop_gained	p.Ser147*;p.Ser133*	.	.	.	5_96315262_C_G	LNPEP	4.13257e-05	2	H
5	96315320	SNP	C	G	5_96315320_C_G	6597	5502	6344	248	5	5277	225	0	12936	258	10779	225	0.0195543	0.0204471	0.644482	0.955447	0.794455	1.14981	LNPEP	MODERATE	missense_variant	p.Ile166Met;p.Ile152Met	rs61752351	T	B	5_96315320_C_G	LNPEP	0.0199603	2	T
5	96315336	SNP	G	A	5_96315336_G_A	6597	5502	6596	1	0	5502	0	0	13193	1	11004	0	7.5792e-05	0	1	Inf	0.0214003	Inf	LNPEP	MODERATE	missense_variant	p.Val172Ile;p.Val158Ile	rs752392944	T	B	5_96315336_G_A	LNPEP	4.13257e-05	2	T
5	96315348	SNP	C	T	5_96315348_C_T	6597	5502	6596	1	0	5502	0	0	13193	1	11004	0	7.5792e-05	0	1	Inf	0.0214003	Inf	LNPEP	MODERATE	missense_variant	p.Arg176Cys;p.Arg162Cys	rs757174904	D	B	5_96315348_C_T	LNPEP	4.13257e-05	2	T
5	96315363	SNP	C	T	5_96315363_C_T	6597	5502	6593	4	0	5499	3	0	13190	4	11001	3	0.000303168	0.000272628	1	1.11202	0.188078	7.5944	LNPEP	LOW	synonymous_variant	p.Leu181Leu;p.Leu167Leu	rs142895005	.	.	5_96315363_C_T	LNPEP	0.00028928	2	L
5	96315371	SNP	G	A	5_96315371_G_A	6597	5502	6567	30	0	5481	21	0	13164	30	10983	21	0.00227376	0.0019084	0.575671	1.19188	0.65963	2.19168	LNPEP	LOW	synonymous_variant	p.Pro183Pro;p.Pro169Pro	rs147419734	.	.	5_96315371_G_A	LNPEP	0.00210761	2	L
5	96315383	SNP	G	A	5_96315383_G_A	6597	5502	6596	1	0	5501	1	0	13193	1	11003	1	7.5792e-05	9.0876e-05	1	0.834012	0.0106313	65.4415	LNPEP	LOW	synonymous_variant	p.Ser187Ser;p.Ser173Ser	rs201494251	.	.	5_96315383_G_A	LNPEP	8.26515e-05	2	L
5	96315439	SNP	A	G	5_96315439_A_G	6597	5502	6596	1	0	5502	0	0	13193	1	11004	0	7.5792e-05	0	1	Inf	0.0214003	Inf	LNPEP	MODERATE	missense_variant	p.Asn206Ser;p.Asn192Ser	.	T	B	5_96315439_A_G	LNPEP	4.13257e-05	2	T
5	96315563	SNP	C	T	5_96315563_C_T	6597	5502	6597	0	0	5501	1	0	13194	0	11003	1	0	9.0876e-05	0.454748	0	0	32.5269	LNPEP	LOW	synonymous_variant	p.Ala247Ala;p.Ala233Ala	.	.	.	5_96315563_C_T	LNPEP	4.13257e-05	2	L
5	96315579	SNP	G	A	5_96315579_G_A	6597	5502	6597	0	0	5501	1	0	13194	0	11003	1	0	9.0876e-05	0.454748	0	0	32.5269	LNPEP	MODERATE	missense_variant	p.Ala253Thr;p.Ala239Thr	rs761584522	T	B	5_96315579_G_A	LNPEP	4.13257e-05	2	T
5	96315613	SNP	C	T	5_96315613_C_T	6597	5502	6595	2	0	5501	1	0	13192	2	11003	1	0.000151584	9.0876e-05	1	1.66809	0.0868236	98.3701	LNPEP	MODERATE	missense_variant	p.Ser264Leu;p.Ser250Leu	rs371940179	T	P	5_96315613_C_T	LNPEP	0.000123977	2	T
5	96315614	SNP	G	A	5_96315614_G_A	6597	5502	6596	1	0	5502	0	0	13193	1	11004	0	7.5792e-05	0	1	Inf	0.0214003	Inf	LNPEP	LOW	synonymous_variant	p.Ser264Ser;p.Ser250Ser	rs746196818	.	.	5_96315614_G_A	LNPEP	4.13257e-05	2	L
5	96315646	SNP	A	G	5_96315646_A_G	6597	5502	6596	1	0	5502	0	0	13193	1	11004	0	7.5792e-05	0	1	Inf	0.0214003	Inf	LNPEP	MODERATE	missense_variant	p.Tyr275Cys;p.Tyr261Cys	.	D	D	5_96315646_A_G	LNPEP	4.13257e-05	2	D
5	96320787	SNP	C	T	5_96320787_C_T	6597	5502	6597	0	0	5500	2	0	13194	0	11002	2	0	0.000181752	0.206786	0	0	4.44068	LNPEP	LOW	synonymous_variant	p.Tyr288Tyr;p.Tyr274Tyr	rs375878503	.	.	5_96320787_C_T	LNPEP	8.26515e-05	2	L
5	96320802	SNP	G	T	5_96320802_G_T	6597	5502	6597	0	0	5501	1	0	13194	0	11003	1	0	9.0876e-05	0.454748	0	0	32.5269	LNPEP	MODERATE	missense_variant	p.Gln293His;p.Gln279His	.	T	P	5_96320802_G_T	LNPEP	4.13257e-05	2	T
5	96320804	SNP	T	C	5_96320804_T_C	6597	5502	6596	1	0	5502	0	0	13193	1	11004	0	7.5792e-05	0	1	Inf	0.0214003	Inf	LNPEP	MODERATE	missense_variant	p.Phe294Ser;p.Phe280Ser	.	D	D	5_96320804_T_C	LNPEP	4.13257e-05	2	D
5	96320812	SNP	C	G	5_96320812_C_G	6597	5502	6595	2	0	5502	0	0	13192	2	11004	0	0.000151584	0	0.504075	Inf	0.156636	Inf	LNPEP	MODERATE	missense_variant	p.Leu297Val;p.Leu283Val	.	T	B	5_96320812_C_G	LNPEP	8.26515e-05	2	T
5	96320886	SNP	G	A	5_96320886_G_A	6597	5502	6597	0	0	5501	1	0	13194	0	11003	1	0	9.0876e-05	0.454748	0	0	32.5269	LNPEP	LOW	synonymous_variant	p.Arg321Arg;p.Arg307Arg	rs573270904	.	.	5_96320886_G_A	LNPEP	4.13257e-05	2	L
5	96320902	SNP	G	A	5_96320902_G_A	6597	5502	6593	4	0	5500	2	0	13190	4	11002	2	0.000303168	0.000181752	0.69508	1.6682	0.239022	18.4364	LNPEP	MODERATE	missense_variant	p.Ala327Thr;p.Ala313Thr	rs75452273	T	D	5_96320902_G_A	LNPEP	0.000247954	2	T
5	96322278	SNP	G	A	5_96322278_G_A	6597	5502	6597	0	0	5501	1	0	13194	0	11003	1	0	9.0876e-05	0.454748	0	0	32.5269	LNPEP	LOW	synonymous_variant	p.Gln345Gln;p.Gln331Gln	rs373493695	.	.	5_96322278_G_A	LNPEP	4.13257e-05	2	L
5	96322304	SNP	T	C	5_96322304_T_C	6597	5502	6596	1	0	5502	0	0	13193	1	11004	0	7.5792e-05	0	1	Inf	0.0214003	Inf	LNPEP	MODERATE	missense_variant	p.Met354Thr;p.Met340Thr	rs771084065	D	D	5_96322304_T_C	LNPEP	4.13257e-05	2	D
5	96322322	SNP	C	G	5_96322322_C_G	6597	5502	6597	0	0	5501	1	0	13194	0	11003	1	0	9.0876e-05	0.454748	0	0	32.5269	LNPEP	MODERATE	missense_variant	p.Ala360Gly;p.Ala346Gly	.	D	D	5_96322322_C_G	LNPEP	4.13257e-05	2	D
5	96322359	SNP	C	T	5_96322359_C_T	6597	5502	6595	2	0	5502	0	0	13192	2	11004	0	0.000151584	0	0.504075	Inf	0.156636	Inf	LNPEP	LOW	synonymous_variant	p.Asp372Asp;p.Asp358Asp	rs753286950	.	.	5_96322359_C_T	LNPEP	8.26515e-05	2	L
5	96322360	SNP	G	A	5_96322360_G_A	6597	5502	5856	708	33	4916	562	24	12420	774	10394	610	0.058663	0.0554344	0.290841	1.06189	0.950632	1.18653	LNPEP	MODERATE	missense_variant	p.Val373Ile;p.Val359Ile	rs41276279	T	B	5_96322360_G_A	LNPEP	0.0571948	2	T
5	96328807	SNP	A	G	5_96328807_A_G	6597	5502	6597	0	0	5500	2	0	13194	0	11002	2	0	0.000181752	0.206786	0	0	4.44068	LNPEP	MODERATE	missense_variant	p.Tyr407Cys;p.Tyr393Cys	rs754811117	D	D	5_96328807_A_G	LNPEP	8.26515e-05	2	D
5	96329557	SNP	T	C	5_96329557_T_C	6556	5500	6555	1	0	5500	0	0	13111	1	11000	0	7.6266e-05	0	1	Inf	0.0215262	Inf	LNPEP	MODERATE	missense_variant	p.Met430Thr;p.Met416Thr	rs758290092	D	D	5_96329557_T_C	LNPEP	4.14731e-05	2	D
5	96329584	SNP	G	C	5_96329584_G_C	6333	5466	6332	1	0	5466	0	0	12665	1	10932	0	7.89515e-05	0	1	Inf	0.022146	Inf	LNPEP	MODERATE	missense_variant	p.Arg439Pro;p.Arg425Pro	.	D	D	5_96329584_G_C	LNPEP	4.23765e-05	2	D
5	96329585	SNP	A	G	5_96329585_A_G	6331	5466	6331	0	0	5465	1	0	12662	0	10931	1	0	9.14746e-05	0.463338	0	0	33.6718	LNPEP	LOW	synonymous_variant	p.Arg439Arg;p.Arg425Arg	.	.	.	5_96329585_A_G	LNPEP	4.23837e-05	2	L
5	96329614	SNP	C	T	5_96329614_C_T	6334	5466	6333	1	0	5466	0	0	12667	1	10932	0	7.89391e-05	0	1	Inf	0.0221425	Inf	LNPEP	MODERATE	missense_variant	p.Thr449Ile;p.Thr435Ile	rs757155329	T	B	5_96329614_C_T	LNPEP	4.23729e-05	2	T
5	96332107	SNP	T	A	5_96332107_T_A	6597	5502	6596	1	0	5502	0	0	13193	1	11004	0	7.5792e-05	0	1	Inf	0.0214003	Inf	LNPEP	MODERATE	missense_variant	p.Leu474Gln;p.Leu460Gln	.	D	D	5_96332107_T_A	LNPEP	4.13257e-05	2	D
5	96332115	SNP	A	G	5_96332115_A_G	6597	5502	6596	1	0	5502	0	0	13193	1	11004	0	7.5792e-05	0	1	Inf	0.0214003	Inf	LNPEP	MODERATE	missense_variant	p.Met477Val;p.Met463Val	.	D	D	5_96332115_A_G	LNPEP	4.13257e-05	2	D
5	96332154	SNP	G	T	5_96332154_G_T	6597	5502	6596	1	0	5502	0	0	13193	1	11004	0	7.5792e-05	0	1	Inf	0.0214003	Inf	LNPEP	MODERATE	missense_variant	p.Ala490Ser;p.Ala476Ser	.	D	D	5_96332154_G_T	LNPEP	4.13257e-05	2	D
5	96333740	SNP	G	A	5_96333740_G_A	6597	5502	6596	1	0	5502	0	0	13193	1	11004	0	7.5792e-05	0	1	Inf	0.0214003	Inf	LNPEP	MODERATE	missense_variant	p.Arg515Gln;p.Arg501Gln	rs750360079	T	P	5_96333740_G_A	LNPEP	4.13257e-05	2	T
5	96333745	SNP	A	C	5_96333745_A_C	6597	5502	6595	2	0	5501	1	0	13192	2	11003	1	0.000151584	9.0876e-05	1	1.66809	0.0868236	98.3701	LNPEP	MODERATE	missense_variant	p.Lys517Gln;p.Lys503Gln	rs755113348	T	B	5_96333745_A_C	LNPEP	0.000123977	2	T
5	96333752	SNP	T	C	5_96333752_T_C	6597	5502	6595	2	0	5502	0	0	13192	2	11004	0	0.000151584	0	0.504075	Inf	0.156636	Inf	LNPEP	MODERATE	missense_variant	p.Met519Thr;p.Met505Thr	rs199540200	D	B	5_96333752_T_C	LNPEP	8.26515e-05	2	T
5	96333810	SNP	A	G	5_96333810_A_G	6597	5502	6596	1	0	5502	0	0	13193	1	11004	0	7.5792e-05	0	1	Inf	0.0214003	Inf	LNPEP	LOW	synonymous_variant	p.Glu538Glu;p.Glu524Glu	rs775087235	.	.	5_96333810_A_G	LNPEP	4.13257e-05	2	L
5	96333830	SNP	A	T	5_96333830_A_T	6597	5502	6597	0	0	5501	1	0	13194	0	11003	1	0	9.0876e-05	0.454748	0	0	32.5269	LNPEP	MODERATE	missense_variant	p.Asp545Val;p.Asp531Val	.	D	D	5_96333830_A_T	LNPEP	4.13257e-05	2	D
5	96333841	SNP	T	C	5_96333841_T_C	6597	5502	6596	1	0	5502	0	0	13193	1	11004	0	7.5792e-05	0	1	Inf	0.0214003	Inf	LNPEP	MODERATE	missense_variant	p.Tyr549His;p.Tyr535His	.	D	D	5_96333841_T_C	LNPEP	4.13257e-05	2	D
5	96339133	SNP	G	A	5_96339133_G_A	6597	5502	6597	0	0	5501	1	0	13194	0	11003	1	0	9.0876e-05	0.454748	0	0	32.5269	LNPEP	LOW	synonymous_variant	p.Leu556Leu;p.Leu542Leu	.	.	.	5_96339133_G_A	LNPEP	4.13257e-05	2	L
5	96339155	SNP	A	C	5_96339155_A_C	6597	5502	6596	1	0	5502	0	0	13193	1	11004	0	7.5792e-05	0	1	Inf	0.0214003	Inf	LNPEP	MODERATE	missense_variant	p.Ser564Arg;p.Ser550Arg	.	T	B	5_96339155_A_C	LNPEP	4.13257e-05	2	T
5	96339241	SNP	T	G	5_96339241_T_G	6597	5502	6596	1	0	5502	0	0	13193	1	11004	0	7.5792e-05	0	1	Inf	0.0214003	Inf	LNPEP	MODERATE	missense_variant	p.Ser592Arg;p.Ser578Arg	rs200164948	D	B	5_96339241_T_G	LNPEP	4.13257e-05	2	T
5	96342132	SNP	T	C	5_96342132_T_C	6511	5502	6510	1	0	5502	0	0	13021	1	11004	0	7.67931e-05	0	1	Inf	0.0216828	Inf	LNPEP	MODERATE	missense_variant&splice_region_variant	p.Tyr650His;p.Tyr636His	rs372457895	T	B	5_96342132_T_C	LNPEP	4.16216e-05	2	T
5	96342133	SNP	A	C	5_96342133_A_C	6513	5502	6511	2	0	5502	0	0	13024	2	11004	0	0.000153539	0	0.50352	Inf	0.158656	Inf	LNPEP	MODERATE	missense_variant&splice_region_variant	p.Tyr650Ser;p.Tyr636Ser	.	T	B	5_96342133_A_C	LNPEP	8.32293e-05	2	T
5	96342141	SNP	C	A	5_96342141_C_A	6513	5502	6513	0	0	5501	1	0	13026	0	11003	1	0	9.0876e-05	0.457928	0	0	32.9464	LNPEP	MODERATE	missense_variant	p.His653Asn;p.His639Asn	.	T	B	5_96342141_C_A	LNPEP	4.16146e-05	2	T
5	96342191	SNP	A	T	5_96342191_A_T	6510	5502	6509	1	0	5501	1	0	13019	1	11003	1	7.68049e-05	9.0876e-05	1	0.845157	0.0107733	66.3157	LNPEP	MODERATE	missense_variant	p.Gln669His;p.Gln655His	.	T	B	5_96342191_A_T	LNPEP	8.32501e-05	2	T
5	96342193	SNP	C	T	5_96342193_C_T	6396	5502	6396	0	0	5501	1	0	12792	0	11003	1	0	9.0876e-05	0.462431	0	0	33.5491	LNPEP	MODERATE	missense_variant	p.Ser670Leu;p.Ser656Leu	rs769954610	T	B	5_96342193_C_T	LNPEP	4.20239e-05	2	T
5	96342194	SNP	G	A	5_96342194_G_A	6361	5501	6361	0	0	5500	1	0	12722	0	11001	1	0	9.08926e-05	0.46375	0	0	33.7276	LNPEP	LOW	synonymous_variant	p.Ser670Ser;p.Ser656Ser	rs775864248	.	.	5_96342194_G_A	LNPEP	4.21514e-05	2	L
5	96349361	SNP	A	G	5_96349361_A_G	6597	5502	6596	1	0	5498	4	0	13193	1	11000	4	7.5792e-05	0.000363504	0.184186	0.208485	0.0042372	2.10692	LNPEP	MODERATE	missense_variant	p.Asn682Ser;p.Asn668Ser	rs148283748	T	B	5_96349361_A_G	LNPEP	0.000206629	2	T
5	96349392	SNP	G	C	5_96349392_G_C	6597	5502	6596	1	0	5502	0	0	13193	1	11004	0	7.5792e-05	0	1	Inf	0.0214003	Inf	LNPEP	LOW	synonymous_variant	p.Val692Val;p.Val678Val	.	.	.	5_96349392_G_C	LNPEP	4.13257e-05	2	L
5	96349440	SNP	T	C	5_96349440_T_C	6597	5502	6596	1	0	5502	0	0	13193	1	11004	0	7.5792e-05	0	1	Inf	0.0214003	Inf	LNPEP	LOW	synonymous_variant	p.Asp708Asp;p.Asp694Asp	.	.	.	5_96349440_T_C	LNPEP	4.13257e-05	2	L
5	96349498	SNP	C	A	5_96349498_C_A	6597	5502	6596	1	0	5502	0	0	13193	1	11004	0	7.5792e-05	0	1	Inf	0.0214003	Inf	LNPEP	LOW	synonymous_variant	p.Arg728Arg;p.Arg714Arg	rs138938447	.	.	5_96349498_C_A	LNPEP	4.13257e-05	2	L
5	96349505	SNP	A	G	5_96349505_A_G	6597	5502	6595	2	0	5502	0	0	13192	2	11004	0	0.000151584	0	0.504075	Inf	0.156636	Inf	LNPEP	MODERATE	missense_variant	p.Asn730Ser;p.Asn716Ser	rs115879784	T	B	5_96349505_A_G	LNPEP	8.26515e-05	2	T
5	96349510	SNP	A	G	5_96349510_A_G	6597	5502	6596	1	0	5502	0	0	13193	1	11004	0	7.5792e-05	0	1	Inf	0.0214003	Inf	LNPEP	MODERATE	missense_variant	p.Ile732Val;p.Ile718Val	.	D	P	5_96349510_A_G	LNPEP	4.13257e-05	2	D
5	96350694	SNP	A	G	5_96350694_A_G	6597	5502	6597	0	0	5501	1	0	13194	0	11003	1	0	9.0876e-05	0.454748	0	0	32.5269	LNPEP	LOW	synonymous_variant	p.Gly757Gly;p.Gly743Gly	.	.	.	5_96350694_A_G	LNPEP	4.13257e-05	2	L
5	96350700	SNP	G	A	5_96350700_G_A	6597	5502	6596	1	0	5502	0	0	13193	1	11004	0	7.5792e-05	0	1	Inf	0.0214003	Inf	LNPEP	LOW	synonymous_variant	p.Glu759Glu;p.Glu745Glu	.	.	.	5_96350700_G_A	LNPEP	4.13257e-05	2	L
5	96350710	SNP	G	A	5_96350710_G_A	6592	5502	5661	905	26	4657	815	30	12227	957	10129	875	0.072588	0.0795165	0.0428628	0.906051	0.822682	0.997968	LNPEP	MODERATE	missense_variant	p.Ala763Thr;p.Ala749Thr	rs2303138	T	P	5_96350710_G_A	LNPEP	0.07574	2	T
5	96350721	SNP	C	G	5_96350721_C_G	6597	5502	6596	1	0	5502	0	0	13193	1	11004	0	7.5792e-05	0	1	Inf	0.0214003	Inf	LNPEP	LOW	synonymous_variant	p.Thr766Thr;p.Thr752Thr	.	.	.	5_96350721_C_G	LNPEP	4.13257e-05	2	L
5	96350735	SNP	A	G	5_96350735_A_G	6597	5502	6597	0	0	5501	1	0	13194	0	11003	1	0	9.0876e-05	0.454748	0	0	32.5269	LNPEP	MODERATE	missense_variant	p.Gln771Arg;p.Gln757Arg	.	D	B	5_96350735_A_G	LNPEP	4.13257e-05	2	T
5	96350754	SNP	C	A	5_96350754_C_A	6597	5502	6597	0	0	5501	1	0	13194	0	11003	1	0	9.0876e-05	0.454748	0	0	32.5269	LNPEP	MODERATE	missense_variant	p.Asn777Lys;p.Asn763Lys	.	T	B	5_96350754_C_A	LNPEP	4.13257e-05	2	T
5	96350795	SNP	T	C	5_96350795_T_C	6597	5502	6596	1	0	5502	0	0	13193	1	11004	0	7.5792e-05	0	1	Inf	0.0214003	Inf	LNPEP	MODERATE	missense_variant	p.Leu791Pro;p.Leu777Pro	.	D	P	5_96350795_T_C	LNPEP	4.13257e-05	2	D
5	96358060	SNP	G	A	5_96358060_G_A	6597	5502	6569	28	0	5489	13	0	13166	28	10991	13	0.00212218	0.00118139	0.0849425	1.79799	0.900679	3.78346	LNPEP	LOW	synonymous_variant	p.Glu811Glu;p.Glu797Glu	rs58748938	.	.	5_96358060_G_A	LNPEP	0.00169435	2	L
5	96358063	SNP	C	T	5_96358063_C_T	6597	5502	6596	1	0	5501	1	0	13193	1	11003	1	7.5792e-05	9.0876e-05	1	0.834012	0.0106313	65.4415	LNPEP	LOW	synonymous_variant	p.Gly812Gly;p.Gly798Gly	rs368076075	.	.	5_96358063_C_T	LNPEP	8.26515e-05	2	L
5	96358094	SNP	C	G	5_96358094_C_G	6597	5502	6597	0	0	5501	1	0	13194	0	11003	1	0	9.0876e-05	0.454748	0	0	32.5269	LNPEP	MODERATE	missense_variant	p.Leu823Val;p.Leu809Val	.	T	B	5_96358094_C_G	LNPEP	4.13257e-05	2	T
5	96358152	SNP	T	G	5_96358152_T_G	6597	5502	6596	1	0	5502	0	0	13193	1	11004	0	7.5792e-05	0	1	Inf	0.0214003	Inf	LNPEP	MODERATE	missense_variant	p.Leu842Arg;p.Leu828Arg	.	T	B	5_96358152_T_G	LNPEP	4.13257e-05	2	T
5	96358171	SNP	A	G	5_96358171_A_G	6597	5502	6596	1	0	5502	0	0	13193	1	11004	0	7.5792e-05	0	1	Inf	0.0214003	Inf	LNPEP	LOW	synonymous_variant	p.Ala848Ala;p.Ala834Ala	.	.	.	5_96358171_A_G	LNPEP	4.13257e-05	2	L
5	96358176	SNP	A	G	5_96358176_A_G	6597	5502	6595	2	0	5500	2	0	13192	2	11002	2	0.000151584	0.000181752	1	0.833999	0.0604588	11.5044	LNPEP	MODERATE	missense_variant	p.Asn850Ser;p.Asn836Ser	rs144235120	T	B	5_96358176_A_G	LNPEP	0.000165303	2	T
5	96360301	SNP	A	G	5_96360301_A_G	6597	5502	6596	1	0	5502	0	0	13193	1	11004	0	7.5792e-05	0	1	Inf	0.0214003	Inf	LNPEP	MODERATE	missense_variant	p.Lys880Glu;p.Lys866Glu	.	T	B	5_96360301_A_G	LNPEP	4.13257e-05	2	T
5	96360328	SNP	G	A	5_96360328_G_A	6597	5502	6597	0	0	5501	1	0	13194	0	11003	1	0	9.0876e-05	0.454748	0	0	32.5269	LNPEP	MODERATE	missense_variant	p.Glu889Lys;p.Glu875Lys	.	D	P	5_96360328_G_A	LNPEP	4.13257e-05	2	D
5	96360336	SNP	C	T	5_96360336_C_T	6597	5502	6596	1	0	5502	0	0	13193	1	11004	0	7.5792e-05	0	1	Inf	0.0214003	Inf	LNPEP	LOW	synonymous_variant	p.Asn891Asn;p.Asn877Asn	.	.	.	5_96360336_C_T	LNPEP	4.13257e-05	2	L
5	96360340	SNP	A	C	5_96360340_A_C	6597	5502	6595	2	0	5497	5	0	13192	2	10999	5	0.000151584	0.00045438	0.257096	0.33352	0.0317577	2.03772	LNPEP	MODERATE	missense_variant	p.Ile893Leu;p.Ile879Leu	rs144044667	T	B	5_96360340_A_C	LNPEP	0.00028928	2	T
5	96362354	SNP	C	G	5_96362354_C_G	6597	5502	6592	5	0	5499	3	0	13189	5	11001	3	0.00037896	0.000272628	0.73537	1.39015	0.270392	8.95214	LNPEP	MODERATE	missense_variant	p.Phe919Leu;p.Phe905Leu	rs372486913	D	B	5_96362354_C_G	LNPEP	0.000330606	2	T
5	96362356	SNP	G	A	5_96362356_G_A	6597	5502	6594	3	0	5502	0	0	13191	3	11004	0	0.000227376	0	0.256112	Inf	0.344641	Inf	LNPEP	MODERATE	missense_variant	p.Arg920Gln;p.Arg906Gln	rs556954479	T	B	5_96362356_G_A	LNPEP	0.000123977	2	T
5	96362377	SNP	T	C	5_96362377_T_C	6597	5502	6596	1	0	5502	0	0	13193	1	11004	0	7.5792e-05	0	1	Inf	0.0214003	Inf	LNPEP	MODERATE	missense_variant	p.Ile927Thr;p.Ile913Thr	.	D	B	5_96362377_T_C	LNPEP	4.13257e-05	2	T
5	96362385	SNP	A	G	5_96362385_A_G	6597	5502	6596	1	0	5502	0	0	13193	1	11004	0	7.5792e-05	0	1	Inf	0.0214003	Inf	LNPEP	MODERATE	missense_variant	p.Thr930Ala;p.Thr916Ala	rs140772502	T	B	5_96362385_A_G	LNPEP	4.13257e-05	2	T
5	96362418	SNP	G	T	5_96362418_G_T	6597	5502	6597	0	0	5500	2	0	13194	0	11002	2	0	0.000181752	0.206786	0	0	4.44068	LNPEP	MODERATE	missense_variant	p.Ala941Ser;p.Ala927Ser	.	D	D	5_96362418_G_T	LNPEP	8.26515e-05	2	D
5	96362434	SNP	A	G	5_96362434_A_G	6597	5502	6597	0	0	5501	1	0	13194	0	11003	1	0	9.0876e-05	0.454748	0	0	32.5269	LNPEP	MODERATE	missense_variant	p.Lys946Arg;p.Lys932Arg	.	T	B	5_96362434_A_G	LNPEP	4.13257e-05	2	T
5	96363459	SNP	A	G	5_96363459_A_G	6597	5502	5265	1267	65	4402	1050	50	11797	1397	9854	1150	0.105881	0.104507	0.736485	1.01471	0.933567	1.10299	LNPEP	MODERATE	missense_variant	p.Ile963Val;p.Ile949Val	rs11746232	T	B	5_96363459_A_G	LNPEP	0.105257	2	T
5	96364136	SNP	G	A	5_96364136_G_A	6597	5501	6597	0	0	5500	1	0	13194	0	11001	1	0	9.08926e-05	0.454703	0	0	32.521	LNPEP	MODERATE	missense_variant	p.Ala993Thr;p.Ala979Thr	.	T	B	5_96364136_G_A	LNPEP	4.13291e-05	2	T
5	96364146	SNP	G	A	5_96364146_G_A	6597	5501	6597	0	0	5499	2	0	13194	0	11000	2	0	0.000181785	0.206745	0	0	4.43987	LNPEP	MODERATE	missense_variant	p.Arg996Gln;p.Arg982Gln	rs375167356	T	B	5_96364146_G_A	LNPEP	8.26583e-05	2	T
5	96364151	SNP	C	T	5_96364151_C_T	6597	5501	6596	1	0	5501	0	0	13193	1	11002	0	7.5792e-05	0	1	Inf	0.0213964	Inf	LNPEP	MODERATE	missense_variant	p.Arg998Cys;p.Arg984Cys	.	D	D	5_96364151_C_T	LNPEP	4.13291e-05	2	D
5	96364164	SNP	A	C	5_96364164_A_C	6597	5501	6596	1	0	5501	0	0	13193	1	11002	0	7.5792e-05	0	1	Inf	0.0213964	Inf	LNPEP	MODERATE	missense_variant	p.Glu1002Ala;p.Glu988Ala	.	T	P	5_96364164_A_C	LNPEP	4.13291e-05	2	T
5	96364182	SNP	A	G	5_96364182_A_G	6597	5501	6596	1	0	5501	0	0	13193	1	11002	0	7.5792e-05	0	1	Inf	0.0213964	Inf	LNPEP	MODERATE	missense_variant	p.Gln1008Arg;p.Gln994Arg	.	T	B	5_96364182_A_G	LNPEP	4.13291e-05	2	T
5	96364215	SNP	A	G	5_96364215_A_G	6597	5501	6586	11	0	5498	3	0	13183	11	10999	3	0.000833712	0.000272678	0.104864	3.05898	0.80783	17.0801	LNPEP	MODERATE	missense_variant	p.Lys1019Arg;p.Lys1005Arg	rs147001588	T	B	5_96364215_A_G	LNPEP	0.000578608	2	T
5	131630334	SNP	G	C	5_131630334_G_C	6595	5484	6594	1	0	5484	0	0	13189	1	10968	0	7.5815e-05	0	1	Inf	0.0213368	Inf	SLC22A4	MODERATE	missense_variant	p.Ala9Pro	rs751103752	D	D	5_131630334_G_C	SLC22A4	4.13942e-05	2	D
5	131630346	SNP	G	C	5_131630346_G_C	6595	5484	6595	0	0	5483	1	0	13190	0	10967	1	0	9.11743e-05	0.454011	0	0	32.4303	SLC22A4	MODERATE	missense_variant	p.Glu13Gln	.	T	B	5_131630346_G_C	SLC22A4	4.13942e-05	2	T
5	131630353	SNP	G	T	5_131630353_G_T	6595	5484	6594	1	0	5484	0	0	13189	1	10968	0	7.5815e-05	0	1	Inf	0.0213368	Inf	SLC22A4	MODERATE	missense_variant	p.Gly15Val	.	D	D	5_131630353_G_T	SLC22A4	4.13942e-05	2	D
5	131630370	DEL	ATCT	A	5_131630370_ATCT_A	6596	5497	6596	0	0	5496	1	0	13192	0	10993	1	0	9.09587e-05	0.45456	0	0	32.5023	SLC22A4	MODERATE	inframe_deletion	p.Phe23del				5_131630370_ATCT_A	SLC22A4	4.13462e-05	2	T
5	131630371	SNP	T	C	5_131630371_T_C	6596	5497	6596	0	0	5496	1	0	13192	0	10993	1	0	9.09587e-05	0.45456	0	0	32.5023	SLC22A4	MODERATE	missense_variant	p.Ile21Thr	.	T	B	5_131630371_T_C	SLC22A4	4.13462e-05	2	T
5	131630384	SNP	C	G	5_131630384_C_G	6596	5497	6595	1	0	5497	0	0	13191	1	10994	0	7.58035e-05	0	1	Inf	0.0213841	Inf	SLC22A4	LOW	synonymous_variant	p.Leu25Leu	.	.	.	5_131630384_C_G	SLC22A4	4.13462e-05	2	L
5	131630399	SNP	C	T	5_131630399_C_T	6596	5497	6595	1	0	5497	0	0	13191	1	10994	0	7.58035e-05	0	1	Inf	0.0213841	Inf	SLC22A4	LOW	synonymous_variant	p.Ile30Ile	rs777050701	.	.	5_131630399_C_T	SLC22A4	4.13462e-05	2	L
5	131630434	SNP	T	C	5_131630434_T_C	6597	5502	6596	1	0	5502	0	0	13193	1	11004	0	7.5792e-05	0	1	Inf	0.0214003	Inf	SLC22A4	MODERATE	missense_variant	p.Leu42Pro	.	D	D	5_131630434_T_C	SLC22A4	4.13257e-05	2	D
5	131630443	SNP	C	T	5_131630443_C_T	6597	5502	6596	1	0	5500	2	0	13193	1	11002	2	7.5792e-05	0.000181752	0.594391	0.416976	0.0070728	8.01112	SLC22A4	MODERATE	missense_variant	p.Thr45Ile	rs774216692	T	B	5_131630443_C_T	SLC22A4	0.000123977	2	T
5	131630447	SNP	G	A	5_131630447_G_A	6597	5502	6597	0	0	5501	1	0	13194	0	11003	1	0	9.0876e-05	0.454748	0	0	32.5269	SLC22A4	LOW	synonymous_variant	p.Pro46Pro	rs767014071	.	.	5_131630447_G_A	SLC22A4	4.13257e-05	2	L
5	131630469	SNP	G	T	5_131630469_G_T	6597	5502	6597	0	0	5501	1	0	13194	0	11003	1	0	9.0876e-05	0.454748	0	0	32.5269	SLC22A4	MODERATE	missense_variant	p.Asp54Tyr	.	D	B	5_131630469_G_T	SLC22A4	4.13257e-05	2	T
5	131630518	SNP	G	T	5_131630518_G_T	6597	5502	6596	1	0	5502	0	0	13193	1	11004	0	7.5792e-05	0	1	Inf	0.0214003	Inf	SLC22A4	MODERATE	missense_variant	p.Arg70Leu	rs749095440	T	B	5_131630518_G_T	SLC22A4	4.13257e-05	2	T
5	131630533	SNP	G	C	5_131630533_G_C	6597	5502	6596	1	0	5501	1	0	13193	1	11003	1	7.5792e-05	9.0876e-05	1	0.834012	0.0106313	65.4415	SLC22A4	MODERATE	missense_variant	p.Arg75Pro	.	T	B	5_131630533_G_C	SLC22A4	8.26515e-05	2	T
5	131630552	SNP	C	T	5_131630552_C_T	6591	5502	6590	1	0	5501	1	0	13181	1	11003	1	7.5861e-05	9.0876e-05	1	0.834771	0.010641	65.5011	SLC22A4	LOW	synonymous_variant	p.Cys81Cys	.	.	.	5_131630552_C_T	SLC22A4	8.26925e-05	2	L
5	131630556	SNP	C	G	5_131630556_C_G	6591	5502	6591	0	0	5501	1	0	13182	0	11003	1	0	9.0876e-05	0.454974	0	0	32.5565	SLC22A4	MODERATE	missense_variant	p.Arg83Gly	.	D	D	5_131630556_C_G	SLC22A4	4.13462e-05	2	D
5	131630587	SNP	C	T	5_131630587_C_T	6597	5502	6596	1	0	5502	0	0	13193	1	11004	0	7.5792e-05	0	1	Inf	0.0214003	Inf	SLC22A4	MODERATE	missense_variant	p.Ser93Leu	.	D	D	5_131630587_C_T	SLC22A4	4.13257e-05	2	D
5	131630648	SNP	C	T	5_131630648_C_T	6597	5502	6568	29	0	5460	42	0	13165	29	10962	42	0.00219797	0.00381679	0.0230792	0.574954	0.345152	0.945718	SLC22A4	LOW	synonymous_variant	p.Cys113Cys	rs11568502	.	.	5_131630648_C_T	SLC22A4	0.00293413	2	L
5	131630651	SNP	G	C	5_131630651_G_C	6597	5502	6597	0	0	5501	1	0	13194	0	11003	1	0	9.0876e-05	0.454748	0	0	32.5269	SLC22A4	LOW	synonymous_variant	p.Leu114Leu	rs747891999	.	.	5_131630651_G_C	SLC22A4	4.13257e-05	2	L
5	131630669	SNP	C	T	5_131630669_C_T	6597	5502	6597	0	0	5501	1	0	13194	0	11003	1	0	9.0876e-05	0.454748	0	0	32.5269	SLC22A4	LOW	synonymous_variant	p.Ser120Ser	.	.	.	5_131630669_C_T	SLC22A4	4.13257e-05	2	L
5	131630688	SNP	A	G	5_131630688_A_G	6597	5502	6597	0	0	5501	1	0	13194	0	11003	1	0	9.0876e-05	0.454748	0	0	32.5269	SLC22A4	MODERATE	missense_variant	p.Thr127Ala	.	D	D	5_131630688_A_G	SLC22A4	4.13257e-05	2	D
5	131630700	SNP	G	A	5_131630700_G_A	6597	5502	6596	1	0	5502	0	0	13193	1	11004	0	7.5792e-05	0	1	Inf	0.0214003	Inf	SLC22A4	MODERATE	missense_variant&splice_region_variant	p.Glu131Lys	.	D	D	5_131630700_G_A	SLC22A4	4.13257e-05	2	D
5	131647888	SNP	C	T	5_131647888_C_T	6597	5502	6597	0	0	5501	1	0	13194	0	11003	1	0	9.0876e-05	0.454748	0	0	32.5269	SLC22A4	MODERATE	missense_variant	p.Pro143Leu	rs772375048	D	D	5_131647888_C_T	SLC22A4	4.13257e-05	2	D
5	131647897	SNP	C	T	5_131647897_C_T	6597	5502	6597	0	0	5501	1	0	13194	0	11003	1	0	9.0876e-05	0.454748	0	0	32.5269	SLC22A4	MODERATE	missense_variant	p.Thr146Ile	.	T	B	5_131647897_C_T	SLC22A4	4.13257e-05	2	T
5	131647910	SNP	C	T	5_131647910_C_T	6597	5502	6597	0	0	5499	3	0	13194	0	11001	3	0	0.000272628	0.0940262	0	0	2.01805	SLC22A4	LOW	synonymous_variant	p.Phe150Phe	rs371185955	.	.	5_131647910_C_T	SLC22A4	0.000123977	2	L
5	131647916	SNP	C	T	5_131647916_C_T	6597	5502	6595	2	0	5501	1	0	13192	2	11003	1	0.000151584	9.0876e-05	1	1.66809	0.0868236	98.3701	SLC22A4	LOW	synonymous_variant	p.Gly152Gly	rs201822770	.	.	5_131647916_C_T	SLC22A4	0.000123977	2	L
5	131647922	SNP	C	T	5_131647922_C_T	6597	5502	6596	1	0	5502	0	0	13193	1	11004	0	7.5792e-05	0	1	Inf	0.0214003	Inf	SLC22A4	LOW	synonymous_variant	p.Leu154Leu	.	.	.	5_131647922_C_T	SLC22A4	4.13257e-05	2	L
5	131647925	SNP	C	T	5_131647925_C_T	6597	5502	6555	42	0	5478	24	0	13152	42	10980	24	0.00318327	0.00218103	0.139884	1.46097	0.863908	2.52417	SLC22A4	LOW	synonymous_variant	p.Leu155Leu	rs11568511	.	.	5_131647925_C_T	SLC22A4	0.0027275	2	L
5	131649317	SNP	A	G	5_131649317_A_G	6597	5502	6596	1	0	5502	0	0	13193	1	11004	0	7.5792e-05	0	1	Inf	0.0214003	Inf	SLC22A4	MODERATE	missense_variant	p.Lys170Glu	.	D	D	5_131649317_A_G	SLC22A4	4.13257e-05	2	D
5	131649331	SNP	C	T	5_131649331_C_T	6597	5502	6597	0	0	5501	1	0	13194	0	11003	1	0	9.0876e-05	0.454748	0	0	32.5269	SLC22A4	LOW	synonymous_variant	p.Phe174Phe	rs374839569	.	.	5_131649331_C_T	SLC22A4	4.13257e-05	2	L
5	131649332	SNP	G	A	5_131649332_G_A	6597	5502	6597	0	0	5501	1	0	13194	0	11003	1	0	9.0876e-05	0.454748	0	0	32.5269	SLC22A4	MODERATE	missense_variant	p.Ala175Thr	rs144031153	T	B	5_131649332_G_A	SLC22A4	4.13257e-05	2	T
5	131649372	SNP	T	A	5_131649372_T_A	6597	5502	6597	0	0	5501	1	0	13194	0	11003	1	0	9.0876e-05	0.454748	0	0	32.5269	SLC22A4	MODERATE	missense_variant	p.Ile188Asn	.	D	P	5_131649372_T_A	SLC22A4	4.13257e-05	2	D
5	131649405	SNP	T	A	5_131649405_T_A	6597	5502	6595	2	0	5502	0	0	13192	2	11004	0	0.000151584	0	0.504075	Inf	0.156636	Inf	SLC22A4	HIGH	stop_gained	p.Leu199*	rs147297796	.	.	5_131649405_T_A	SLC22A4	8.26515e-05	2	H
5	131649407	SNP	T	C	5_131649407_T_C	6597	5502	6597	0	0	5501	1	0	13194	0	11003	1	0	9.0876e-05	0.454748	0	0	32.5269	SLC22A4	MODERATE	missense_variant	p.Phe200Leu	.	T	B	5_131649407_T_C	SLC22A4	4.13257e-05	2	T
5	131649408	SNP	T	C	5_131649408_T_C	6597	5502	6596	1	0	5502	0	0	13193	1	11004	0	7.5792e-05	0	1	Inf	0.0214003	Inf	SLC22A4	MODERATE	missense_variant	p.Phe200Ser	rs752392368	D	P	5_131649408_T_C	SLC22A4	4.13257e-05	2	D
5	131649415	SNP	C	T	5_131649415_C_T	6597	5502	6594	3	0	5502	0	0	13191	3	11004	0	0.000227376	0	0.256112	Inf	0.344641	Inf	SLC22A4	LOW	synonymous_variant	p.Ile202Ile	rs11568498	.	.	5_131649415_C_T	SLC22A4	0.000123977	2	L
5	131649439	SNP	C	G	5_131649439_C_G	6597	5502	6597	0	0	5501	1	0	13194	0	11003	1	0	9.0876e-05	0.454748	0	0	32.5269	SLC22A4	MODERATE	missense_variant	p.Asn210Lys	rs143879161	D	D	5_131649439_C_G	SLC22A4	4.13257e-05	2	D
5	131649442	SNP	T	C	5_131649442_T_C	6597	5502	6597	0	0	5501	1	0	13194	0	11003	1	0	9.0876e-05	0.454748	0	0	32.5269	SLC22A4	LOW	synonymous_variant	p.Tyr211Tyr	rs774318267	.	.	5_131649442_T_C	SLC22A4	4.13257e-05	2	L
5	131657903	SNP	C	T	5_131657903_C_T	6597	5502	6596	1	0	5502	0	0	13193	1	11004	0	7.5792e-05	0	1	Inf	0.0214003	Inf	SLC22A4	MODERATE	missense_variant	p.Arg227Cys	rs375988789	D	D	5_131657903_C_T	SLC22A4	4.13257e-05	2	D
5	131657904	SNP	G	A	5_131657904_G_A	6597	5502	6586	11	0	5499	3	0	13183	11	11001	3	0.000833712	0.000272628	0.104858	3.05953	0.807977	17.0832	SLC22A4	MODERATE	missense_variant	p.Arg227His	rs143140136	D	D	5_131657904_G_A	SLC22A4	0.00057856	2	D
5	131657923	SNP	A	T	5_131657923_A_T	6597	5502	6594	3	0	5501	1	0	13191	3	11003	1	0.000227376	9.0876e-05	0.631088	2.50223	0.200885	131.295	SLC22A4	MODERATE	missense_variant	p.Leu233Phe	rs146705097	D	D	5_131657923_A_T	SLC22A4	0.000165303	2	D
5	131657959	SNP	G	A	5_131657959_G_A	6597	5502	6595	2	0	5502	0	0	13192	2	11004	0	0.000151584	0	0.504075	Inf	0.156636	Inf	SLC22A4	LOW	synonymous_variant	p.Leu245Leu	rs146340469	.	.	5_131657959_G_A	SLC22A4	8.26515e-05	2	L
5	131657966	SNP	C	A	5_131657966_C_A	6597	5502	6596	1	0	5502	0	0	13193	1	11004	0	7.5792e-05	0	1	Inf	0.0214003	Inf	SLC22A4	MODERATE	missense_variant	p.Leu248Met	rs771085988	T	D	5_131657966_C_A	SLC22A4	4.13257e-05	2	T
5	131657988	SNP	A	C	5_131657988_A_C	6597	5502	6596	1	0	5499	3	0	13193	1	11001	3	7.5792e-05	0.000272628	0.336218	0.277964	0.00529938	3.46259	SLC22A4	MODERATE	missense_variant	p.Asp255Ala	.	D	P	5_131657988_A_C	SLC22A4	0.000165303	2	D
5	131657991	SNP	G	A	5_131657991_G_A	6597	5502	6597	0	0	5501	1	0	13194	0	11003	1	0	9.0876e-05	0.454748	0	0	32.5269	SLC22A4	HIGH	stop_gained	p.Trp256*	.	.	.	5_131657991_G_A	SLC22A4	4.13257e-05	2	H
5	131657994	SNP	G	A	5_131657994_G_A	6597	5502	6597	0	0	5501	1	0	13194	0	11003	1	0	9.0876e-05	0.454748	0	0	32.5269	SLC22A4	MODERATE	missense_variant	p.Arg257Gln	.	D	D	5_131657994_G_A	SLC22A4	4.13257e-05	2	D
5	131658015	SNP	C	T	5_131658015_C_T	6597	5502	6596	1	0	5502	0	0	13193	1	11004	0	7.5792e-05	0	1	Inf	0.0214003	Inf	SLC22A4	MODERATE	missense_variant	p.Thr264Met	rs139188733	D	D	5_131658015_C_T	SLC22A4	4.13257e-05	2	D
5	131658026	SNP	G	C	5_131658026_G_C	6597	5502	6595	2	0	5500	2	0	13192	2	11002	2	0.000151584	0.000181752	1	0.833999	0.0604588	11.5044	SLC22A4	MODERATE	missense_variant	p.Val268Leu	rs758993571	T	B	5_131658026_G_C	SLC22A4	0.000165303	2	T
5	131662974	DEL	AT	A	5_131662974_AT_A	6595	5502	6594	1	0	5501	1	0	13189	1	11003	1	7.5815e-05	9.0876e-05	1	0.834264	0.0106345	65.4614	SLC22A4	HIGH	frameshift_variant	p.Pro278fs				5_131662974_AT_A	SLC22A4	8.26651e-05	2	H
5	131662987	SNP	C	T	5_131662987_C_T	6597	5502	6595	2	0	5502	0	0	13192	2	11004	0	0.000151584	0	0.504075	Inf	0.156636	Inf	SLC22A4	MODERATE	missense_variant	p.Pro281Leu	.	D	D	5_131662987_C_T	SLC22A4	8.26515e-05	2	D
5	131662997	SNP	G	T	5_131662997_G_T	6597	5502	6596	1	0	5502	0	0	13193	1	11004	0	7.5792e-05	0	1	Inf	0.0214003	Inf	SLC22A4	LOW	synonymous_variant	p.Leu284Leu	rs771527346	.	.	5_131662997_G_T	SLC22A4	4.13257e-05	2	L
5	131663062	SNP	T	C	5_131663062_T_C	6596	5500	778	2999	2819	748	2576	2176	4555	8637	4072	6928	0.654715	0.629818	5.90361e-05	1.11448	1.05679	1.17532	SLC22A4	MODERATE	missense_variant	p.Ile306Thr	rs272893	D	B	5_131663062_T_C	SLC22A4	0.356605	1	T
5	131663075	SNP	A	G	5_131663075_A_G	6595	5502	6594	1	0	5502	0	0	13189	1	11004	0	7.5815e-05	0	1	Inf	0.0214068	Inf	SLC22A4	LOW	synonymous_variant	p.Ala310Ala	.	.	.	5_131663075_A_G	SLC22A4	4.13326e-05	2	L
5	131663091	SNP	G	A	5_131663091_G_A	6595	5502	6594	1	0	5502	0	0	13189	1	11004	0	7.5815e-05	0	1	Inf	0.0214068	Inf	SLC22A4	MODERATE	missense_variant	p.Val316Met	.	T	B	5_131663091_G_A	SLC22A4	4.13326e-05	2	T
5	131667458	SNP	C	T	5_131667458_C_T	6592	5485	6592	0	0	5484	1	0	13184	0	10969	1	0	9.11577e-05	0.454169	0	0	32.451	SLC22A4	MODERATE	missense_variant	p.Pro321Ser	.	T	B	5_131667458_C_T	SLC22A4	4.1401e-05	2	T
5	131667504	SNP	G	A	5_131667504_G_A	6597	5499	6596	1	0	5499	0	0	13193	1	10998	0	7.5792e-05	0	1	Inf	0.0213886	Inf	SLC22A4	MODERATE	missense_variant	p.Arg336Gln	rs762018264	T	B	5_131667504_G_A	SLC22A4	4.1336e-05	2	T
5	131667516	SNP	T	C	5_131667516_T_C	6597	5499	6597	0	0	5498	1	0	13194	0	10997	1	0	9.09256e-05	0.454613	0	0	32.5092	SLC22A4	MODERATE	missense_variant	p.Ile340Thr	.	T	B	5_131667516_T_C	SLC22A4	4.1336e-05	2	T
5	131670473	SNP	C	T	5_131670473_C_T	6597	5502	6596	1	0	5502	0	0	13193	1	11004	0	7.5792e-05	0	1	Inf	0.0214003	Inf	SLC22A4	MODERATE	missense_variant	p.Ala370Val	.	T	B	5_131670473_C_T	SLC22A4	4.13257e-05	2	T
5	131670479	SNP	T	G	5_131670479_T_G	6597	5502	6597	0	0	5500	2	0	13194	0	11002	2	0	0.000181752	0.206786	0	0	4.44068	SLC22A4	MODERATE	missense_variant	p.Leu372Arg	.	D	D	5_131670479_T_G	SLC22A4	8.26515e-05	2	D
5	131670527	SNP	C	A	5_131670527_C_A	6597	5502	6597	0	0	5501	1	0	13194	0	11003	1	0	9.0876e-05	0.454748	0	0	32.5269	SLC22A4	MODERATE	missense_variant	p.Ala388Asp	.	D	D	5_131670527_C_A	SLC22A4	4.13257e-05	2	D
5	131670541	SNP	C	T	5_131670541_C_T	6597	5502	6597	0	0	5501	1	0	13194	0	11003	1	0	9.0876e-05	0.454748	0	0	32.5269	SLC22A4	HIGH	stop_gained	p.Arg393*	rs748864045	.	.	5_131670541_C_T	SLC22A4	4.13257e-05	2	H
5	131670546	SNP	C	G	5_131670546_C_G	6594	5499	807	3022	2765	779	2584	2136	4636	8552	4142	6856	0.648468	0.623386	5.61234e-05	1.11445	1.05697	1.17505	SLC22A4	LOW	synonymous_variant	p.Thr394Thr	rs272879	.	.	5_131670546_C_G	SLC22A4	0.362937	1	L
5	131670587	SNP	G	A	5_131670587_G_A	6597	5500	6597	0	0	5499	1	0	13194	0	10999	1	0	9.09091e-05	0.454658	0	0	32.5151	SLC22A4	MODERATE	missense_variant	p.Gly408Glu	.	D	D	5_131670587_G_A	SLC22A4	4.13326e-05	2	D
5	131671510	DEL	GATT	G	5_131671510_GATT_G	6562	5429	6556	6	0	5422	7	0	13118	6	10851	7	0.000457178	0.000644686	0.585701	0.709032	0.196795	2.4648	SLC22A4	MODERATE	disruptive_inframe_deletion	p.Tyr423del				5_131671510_GATT_G	SLC22A4	0.000542073	2	T
5	131671527	SNP	C	A	5_131671527_C_A	6563	5429	6561	2	0	5428	1	0	13124	2	10857	1	0.000152369	9.2098e-05	1	1.65449	0.0861154	97.5684	SLC22A4	LOW	synonymous_variant	p.Ser426Ser	rs377673823	.	.	5_131671527_C_A	SLC22A4	0.000125083	2	L
5	131671545	SNP	G	A	5_131671545_G_A	6563	5429	6557	6	0	5426	3	0	13120	6	10855	3	0.000457108	0.000276294	0.525108	1.65469	0.353291	10.2298	SLC22A4	LOW	synonymous_variant	p.Leu432Leu	.	.	.	5_131671545_G_A	SLC22A4	0.00037525	2	L
5	131671560	SNP	C	A	5_131671560_C_A	6594	5480	6593	1	0	5479	1	0	13187	1	10959	1	7.58265e-05	9.12409e-05	1	0.831055	0.0105936	65.2096	SLC22A4	LOW	synonymous_variant	p.Ile437Ile	rs529910545	.	.	5_131671560_C_A	SLC22A4	8.28226e-05	2	L
5	131671575	SNP	C	T	5_131671575_C_T	6562	5429	6561	1	0	5429	0	0	13123	1	10858	0	7.61963e-05	0	1	Inf	0.0212291	Inf	SLC22A4	LOW	synonymous_variant	p.Ser442Ser	.	.	.	5_131671575_C_T	SLC22A4	4.16979e-05	2	L
5	131671587	SNP	C	T	5_131671587_C_T	6597	5502	6596	1	0	5499	3	0	13193	1	11001	3	7.5792e-05	0.000272628	0.336218	0.277964	0.00529938	3.46259	SLC22A4	LOW	synonymous_variant	p.Val446Val	.	.	.	5_131671587_C_T	SLC22A4	0.000165303	2	L
5	131671591	SNP	A	T	5_131671591_A_T	6597	5502	6597	0	0	5501	1	0	13194	0	11003	1	0	9.0876e-05	0.454748	0	0	32.5269	SLC22A4	MODERATE	missense_variant	p.Thr448Ser	.	D	P	5_131671591_A_T	SLC22A4	4.13257e-05	2	D
5	131671599	SNP	G	A	5_131671599_G_A	6597	5502	6595	2	0	5502	0	0	13192	2	11004	0	0.000151584	0	0.504075	Inf	0.156636	Inf	SLC22A4	LOW	synonymous_variant	p.Glu450Glu	rs193043140	.	.	5_131671599_G_A	SLC22A4	8.26515e-05	2	L
5	131671605	SNP	C	T	5_131671605_C_T	6597	5502	6597	0	0	5501	1	0	13194	0	11003	1	0	9.0876e-05	0.454748	0	0	32.5269	SLC22A4	LOW	synonymous_variant	p.Tyr452Tyr	.	.	.	5_131671605_C_T	SLC22A4	4.13257e-05	2	L
5	131671612	SNP	C	G	5_131671612_C_G	6597	5502	6596	1	0	5501	1	0	13193	1	11003	1	7.5792e-05	9.0876e-05	1	0.834012	0.0106313	65.4415	SLC22A4	MODERATE	missense_variant	p.Leu455Val	rs138433908	T	B	5_131671612_C_G	SLC22A4	8.26515e-05	2	T
5	131671619	SNP	G	A	5_131671619_G_A	6597	5502	6596	1	0	5502	0	0	13193	1	11004	0	7.5792e-05	0	1	Inf	0.0214003	Inf	SLC22A4	MODERATE	missense_variant	p.Arg457Lys	rs759110538	D	D	5_131671619_G_A	SLC22A4	4.13257e-05	2	D
5	131671628	SNP	C	T	5_131671628_C_T	6597	5502	6596	1	0	5501	1	0	13193	1	11003	1	7.5792e-05	9.0876e-05	1	0.834012	0.0106313	65.4415	SLC22A4	MODERATE	missense_variant	p.Ala460Val	rs200543879	T	D	5_131671628_C_T	SLC22A4	8.26515e-05	2	T
5	131671629	SNP	G	A	5_131671629_G_A	6597	5502	6596	1	0	5502	0	0	13193	1	11004	0	7.5792e-05	0	1	Inf	0.0214003	Inf	SLC22A4	LOW	synonymous_variant	p.Ala460Ala	rs199597043	.	.	5_131671629_G_A	SLC22A4	4.13257e-05	2	L
5	131671643	SNP	C	T	5_131671643_C_T	6597	5502	6596	1	0	5502	0	0	13193	1	11004	0	7.5792e-05	0	1	Inf	0.0214003	Inf	SLC22A4	MODERATE	missense_variant	p.Ser465Phe	.	D	D	5_131671643_C_T	SLC22A4	4.13257e-05	2	D
5	131671649	SNP	C	A	5_131671649_C_A	6597	5502	6596	1	0	5502	0	0	13193	1	11004	0	7.5792e-05	0	1	Inf	0.0214003	Inf	SLC22A4	MODERATE	missense_variant	p.Ala467Asp	.	D	D	5_131671649_C_A	SLC22A4	4.13257e-05	2	D
5	131671650	SNP	C	G	5_131671650_C_G	6597	5502	6597	0	0	5501	1	0	13194	0	11003	1	0	9.0876e-05	0.454748	0	0	32.5269	SLC22A4	LOW	synonymous_variant	p.Ala467Ala	.	.	.	5_131671650_C_G	SLC22A4	4.13257e-05	2	L
5	131671653	SNP	C	T	5_131671653_C_T	6597	5502	6597	0	0	5501	1	0	13194	0	11003	1	0	9.0876e-05	0.454748	0	0	32.5269	SLC22A4	LOW	synonymous_variant	p.Ser468Ser	.	.	.	5_131671653_C_T	SLC22A4	4.13257e-05	2	L
5	131671662	SNP	C	G	5_131671662_C_G	6597	5502	6129	454	14	5058	435	9	12712	482	10551	453	0.0365318	0.0411668	0.0654376	0.883144	0.773156	1.00892	SLC22A4	LOW	synonymous_variant	p.Gly471Gly	rs12777	.	.	5_131671662_C_G	SLC22A4	0.0386396	2	L
5	131671693	SNP	G	A	5_131671693_G_A	6581	5499	6581	0	0	5498	1	0	13162	0	10997	1	0	9.09256e-05	0.455215	0	0	32.5882	SLC22A4	MODERATE	missense_variant&splice_region_variant	p.Gly482Ser	rs148341373	T	D	5_131671693_G_A	SLC22A4	4.13907e-05	2	T
5	131676257	SNP	G	A	5_131676257_G_A	6597	5502	6597	0	0	5501	1	0	13194	0	11003	1	0	9.0876e-05	0.454748	0	0	32.5269	SLC22A4	HIGH	splice_acceptor_variant&intron_variant	c.1445-1G>A	.	.	.	5_131676257_G_A	SLC22A4	4.13257e-05	2	H
5	131676287	SNP	G	A	5_131676287_G_A	6597	5502	6596	1	0	5502	0	0	13193	1	11004	0	7.5792e-05	0	1	Inf	0.0214003	Inf	SLC22A4	MODERATE	missense_variant	p.Val492Ile	rs188858026	T	B	5_131676287_G_A	SLC22A4	4.13257e-05	2	T
5	131676312	SNP	T	C	5_131676312_T_C	6597	5502	6597	0	0	5501	1	0	13194	0	11003	1	0	9.0876e-05	0.454748	0	0	32.5269	SLC22A4	MODERATE	missense_variant	p.Ile500Thr	.	T	B	5_131676312_T_C	SLC22A4	4.13257e-05	2	T
5	131676313	SNP	T	C	5_131676313_T_C	6597	5502	6595	2	0	5502	0	0	13192	2	11004	0	0.000151584	0	0.504075	Inf	0.156636	Inf	SLC22A4	LOW	synonymous_variant	p.Ile500Ile	rs61731074	.	.	5_131676313_T_C	SLC22A4	8.26515e-05	2	L
5	131676318	SNP	T	C	5_131676318_T_C	6597	5502	6596	1	0	5501	1	0	13193	1	11003	1	7.5792e-05	9.0876e-05	1	0.834012	0.0106313	65.4415	SLC22A4	MODERATE	missense_variant	p.Ile502Thr	rs764214038	D	B	5_131676318_T_C	SLC22A4	8.26515e-05	2	T
5	131676320	SNP	C	T	5_131676320_C_T	6597	5500	1777	3260	1560	1721	2712	1067	6814	6380	6154	4846	0.483553	0.440545	2.38718e-11	1.18902	1.12973	1.25144	SLC22A4	MODERATE	missense_variant	p.Leu503Phe	rs1050152	T	B	5_131676320_C_T	SLC22A4	0.463999	2	T
5	131676322	SNP	C	A	5_131676322_C_A	6597	5502	6597	0	0	5500	2	0	13194	0	11002	2	0	0.000181752	0.206786	0	0	4.44068	SLC22A4	LOW	synonymous_variant	p.Leu503Leu	rs201450794	.	.	5_131676322_C_A	SLC22A4	8.26515e-05	2	L
5	131679519	SNP	T	C	5_131679519_T_C	6594	5501	6592	2	0	5500	1	0	13186	2	11001	1	0.000151653	9.08926e-05	1	1.66855	0.0868473	98.397	SLC22A4	LOW	synonymous_variant	p.Thr549Thr	rs116837840	.	.	5_131679519_T_C	SLC22A4	0.000124018	2	L
5	131705669	SNP	G	C	5_131705669_G_C	6557	5477	6557	0	0	5476	1	0	13114	0	10953	1	0	9.12909e-05	0.455127	0	0	32.5766	SLC22A5	MODERATE	missense_variant	p.Arg2Pro	rs773282630	T	B	5_131705669_G_C	SLC22A5	4.15489e-05	2	T
5	131705698	SNP	G	A	5_131705698_G_A	6557	5477	6543	14	0	5463	14	0	13100	14	10940	14	0.00106756	0.00127807	0.70568	0.835123	0.368862	1.89076	SLC22A5	MODERATE	missense_variant	p.Gly12Ser	rs139203363	D	D	5_131705698_G_A	SLC22A5	0.00116337	2	D
5	131705702	SNP	A	G	5_131705702_A_G	6557	5477	6556	1	0	5477	0	0	13113	1	10954	0	7.62544e-05	0	1	Inf	0.021433	Inf	SLC22A5	MODERATE	missense_variant	p.Glu13Gly	.	D	B	5_131705702_A_G	SLC22A5	4.15489e-05	2	T
5	131705723	SNP	T	A	5_131705723_T_A	6591	5493	6590	1	0	5491	2	0	13181	1	10984	2	7.5861e-05	0.00018205	0.594284	0.416673	0.00706767	8.0053	SLC22A5	MODERATE	missense_variant	p.Leu20His	rs144020613	T	D	5_131705723_T_A	SLC22A5	0.000124131	2	T
5	131705759	SNP	A	G	5_131705759_A_G	6591	5493	6591	0	0	5492	1	0	13182	0	10985	1	0	9.10249e-05	0.454568	0	0	32.5033	SLC22A5	MODERATE	missense_variant	p.Asn32Ser	rs72552725	T	P	5_131705759_A_G	SLC22A5	4.1377e-05	2	T
5	131705769	SNP	C	T	5_131705769_C_T	6592	5493	6591	1	0	5493	0	0	13183	1	10986	0	7.58495e-05	0	1	Inf	0.0213815	Inf	SLC22A5	LOW	synonymous_variant	p.Thr35Thr	rs765461422	.	.	5_131705769_C_T	SLC22A5	4.13736e-05	2	L
5	131705777	SNP	C	A	5_131705777_C_A	6592	5493	6591	1	0	5492	1	0	13183	1	10985	1	7.58495e-05	9.10249e-05	1	0.833279	0.010622	65.3841	SLC22A5	MODERATE	missense_variant	p.Ser38Tyr	rs369354736	T	B	5_131705777_C_A	SLC22A5	8.27472e-05	2	T
5	131705789	SNP	T	C	5_131705789_T_C	6592	5493	6592	0	0	5492	1	0	13184	0	10985	1	0	9.10249e-05	0.45453	0	0	32.4983	SLC22A5	MODERATE	missense_variant	p.Leu42Pro	.	D	D	5_131705789_T_C	SLC22A5	4.13736e-05	2	D
5	131705800	SNP	C	T	5_131705800_C_T	6597	5501	6595	2	0	5485	16	0	13192	2	10986	16	0.000151584	0.00145428	0.000184785	0.104106	0.0115948	0.442981	SLC22A5	MODERATE	missense_variant	p.Pro46Ser	rs202088921	D	D	5_131705800_C_T	SLC22A5	0.000743925	2	D
5	131705824	SNP	G	A	5_131705824_G_A	6597	5501	6595	2	0	5501	0	0	13192	2	11002	0	0.000151584	0	0.504083	Inf	0.156608	Inf	SLC22A5	MODERATE	missense_variant	p.Asp54Asn	rs745313662	T	B	5_131705824_G_A	SLC22A5	8.26583e-05	2	T
5	131705881	SNP	G	C	5_131705881_G_C	6597	5500	6594	3	0	5497	3	0	13191	3	10997	3	0.000227376	0.000272727	1	0.833683	0.111612	6.22583	SLC22A5	MODERATE	missense_variant	p.Asp73His	rs778137386	D	B	5_131705881_G_C	SLC22A5	0.000247995	2	T
5	131705884	SNP	G	T	5_131705884_G_T	6597	5500	6596	1	0	5500	0	0	13193	1	11000	0	7.5792e-05	0	1	Inf	0.0213925	Inf	SLC22A5	MODERATE	missense_variant	p.Gly74Cys	.	D	D	5_131705884_G_T	SLC22A5	4.13326e-05	2	D
5	131705898	SNP	C	T	5_131705898_C_T	6597	5500	6596	1	0	5500	0	0	13193	1	11000	0	7.5792e-05	0	1	Inf	0.0213925	Inf	SLC22A5	LOW	synonymous_variant	p.Pro78Pro	.	.	.	5_131705898_C_T	SLC22A5	4.13326e-05	2	L
5	131705910	SNP	C	T	5_131705910_C_T	6597	5500	6595	2	0	5500	0	0	13192	2	11000	0	0.000151584	0	0.504091	Inf	0.156579	Inf	SLC22A5	LOW	synonymous_variant	p.Arg82Arg	rs377767448	.	.	5_131705910_C_T	SLC22A5	8.26651e-05	2	L
5	131705931	SNP	C	T	5_131705931_C_T	6597	5501	6596	1	0	5501	0	0	13193	1	11002	0	7.5792e-05	0	1	Inf	0.0213964	Inf	SLC22A5	LOW	synonymous_variant	p.Ile89Ile	.	.	.	5_131705931_C_T	SLC22A5	4.13291e-05	2	L
5	131705936	SNP	A	G	5_131705936_A_G	6594	5500	6593	1	0	5500	0	0	13187	1	11000	0	7.58265e-05	0	1	Inf	0.0214023	Inf	SLC22A5	MODERATE	missense_variant	p.Asn91Ser	rs546442503	T	P	5_131705936_A_G	SLC22A5	4.13428e-05	2	T
5	131705943	SNP	G	C	5_131705943_G_C	6594	5500	6588	6	0	5487	13	0	13182	6	10987	13	0.000454959	0.00118182	0.0629113	0.384699	0.119863	1.08526	SLC22A5	LOW	synonymous_variant	p.Ser93Ser	rs377734902	.	.	5_131705943_G_C	SLC22A5	0.000785513	2	L
5	131705949	SNP	T	C	5_131705949_T_C	6593	5498	2760	3025	808	2135	2585	778	8545	4641	6855	4141	0.351964	0.376591	7.46346e-05	0.899092	0.85273	0.947982	SLC22A5	LOW	synonymous_variant	p.Leu95Leu	rs2631365	.	.	5_131705949_T_C	SLC22A5	0.363163	2	L
5	131705951	SNP	G	C	5_131705951_G_C	6594	5500	6592	2	0	5500	0	0	13186	2	11000	0	0.000151653	0	0.504071	Inf	0.15665	Inf	SLC22A5	MODERATE	missense_variant	p.Gly96Ala	rs377767450	D	D	5_131705951_G_C	SLC22A5	8.26856e-05	2	D
5	131705995	SNP	G	C	5_131705995_G_C	6583	5494	6583	0	0	5493	1	0	13166	0	10987	1	0	9.10084e-05	0.454914	0	0	32.5487	SLC22A5	MODERATE	missense_variant	p.Glu111Gln	.	D	D	5_131705995_G_C	SLC22A5	4.1401e-05	2	D
5	131705997	SNP	G	A	5_131705997_G_A	6583	5494	6582	1	0	5494	0	0	13165	1	10988	0	7.59532e-05	0	1	Inf	0.0214146	Inf	SLC22A5	LOW	synonymous_variant	p.Glu111Glu	.	.	.	5_131705997_G_A	SLC22A5	4.1401e-05	2	L
5	131706022	SNP	A	G	5_131706022_A_G	6583	5494	6582	1	0	5494	0	0	13165	1	10988	0	7.59532e-05	0	1	Inf	0.0214146	Inf	SLC22A5	MODERATE	missense_variant	p.Ser120Gly	.	T	B	5_131706022_A_G	SLC22A5	4.1401e-05	2	T
5	131706027	SNP	G	T	5_131706027_G_T	6583	5494	6581	2	0	5491	3	0	13164	2	10985	3	0.000151906	0.000273025	0.664807	0.556336	0.0464681	4.85751	SLC22A5	MODERATE	missense_variant	p.Gln121His	rs758991830	D	P	5_131706027_G_T	SLC22A5	0.000207005	2	D
5	131706028	SNP	G	T	5_131706028_G_T	6583	5494	6569	14	0	5482	12	0	13152	14	10976	12	0.00106334	0.0010921	1	0.973635	0.417788	2.30542	SLC22A5	MODERATE	missense_variant	p.Asp122Tyr	rs201082652	D	D	5_131706028_G_T	SLC22A5	0.00107643	2	D
5	131706041	SNP	C	A	5_131706041_C_A	6583	5494	6582	1	0	5493	1	0	13165	1	10987	1	7.59532e-05	9.10084e-05	1	0.83457	0.0106384	65.4853	SLC22A5	MODERATE	missense_variant	p.Ser126Tyr	rs568906114	D	P	5_131706041_C_A	SLC22A5	8.2802e-05	2	D
5	131706051	SNP	G	C	5_131706051_G_C	6556	5474	6555	1	0	5474	0	0	13111	1	10948	0	7.6266e-05	0	1	Inf	0.0214245	Inf	SLC22A5	LOW	synonymous_variant	p.Val129Val	.	.	.	5_131706051_G_C	SLC22A5	4.15628e-05	2	L
5	131706055	SNP	G	A	5_131706055_G_A	6556	5474	6555	1	0	5474	0	0	13111	1	10948	0	7.6266e-05	0	1	Inf	0.0214245	Inf	SLC22A5	MODERATE	missense_variant&splice_region_variant	p.Glu131Lys	.	D	D	5_131706055_G_A	SLC22A5	4.15628e-05	2	D
5	131714090	SNP	C	T	5_131714090_C_T	6596	5498	6580	16	0	5491	7	0	13176	16	10989	7	0.00121286	0.000636595	0.208024	1.90625	0.741652	5.48144	SLC22A5	LOW	synonymous_variant	p.Asp138Asp	rs150705788	.	.	5_131714090_C_T	SLC22A5	0.000950885	2	L
5	131714103	SNP	C	G	5_131714103_C_G	6596	5498	6595	1	0	5498	0	0	13191	1	10996	0	7.58035e-05	0	1	Inf	0.021388	Inf	SLC22A5	MODERATE	missense_variant	p.Pro143Ala	.	T	D	5_131714103_C_G	SLC22A5	4.13428e-05	2	T
5	131714106	SNP	C	T	5_131714106_C_T	6596	5498	6592	4	0	5495	3	0	13188	4	10993	3	0.000303214	0.000272826	1	1.11138	0.18797	7.59002	SLC22A5	MODERATE	missense_variant	p.Leu144Phe	rs10040427	T	B	5_131714106_C_T	SLC22A5	0.0002894	2	T
5	131719846	SNP	C	T	5_131719846_C_T	6597	5502	6596	1	0	5502	0	0	13193	1	11004	0	7.5792e-05	0	1	Inf	0.0214003	Inf	SLC22A5	MODERATE	missense_variant	p.Arg169Trp	rs121908890	D	D	5_131719846_C_T	SLC22A5	4.13257e-05	2	D
5	131719847	SNP	G	A	5_131719847_G_A	6597	5502	6596	1	0	5502	0	0	13193	1	11004	0	7.5792e-05	0	1	Inf	0.0214003	Inf	SLC22A5	MODERATE	missense_variant	p.Arg169Gln	rs121908889	D	D	5_131719847_G_A	SLC22A5	4.13257e-05	2	D
5	131719854	SNP	T	A	5_131719854_T_A	6597	5502	6597	0	0	5501	1	0	13194	0	11003	1	0	9.0876e-05	0.454748	0	0	32.5269	SLC22A5	MODERATE	missense_variant	p.Asn171Lys	.	T	B	5_131719854_T_A	SLC22A5	4.13257e-05	2	T
5	131719864	SNP	G	A	5_131719864_G_A	6597	5502	6595	2	0	5502	0	0	13192	2	11004	0	0.000151584	0	0.504075	Inf	0.156636	Inf	SLC22A5	MODERATE	missense_variant	p.Val175Met	rs781721860	T	P	5_131719864_G_A	SLC22A5	8.26515e-05	2	T
5	131719933	SNP	G	A	5_131719933_G_A	6597	5502	6596	1	0	5502	0	0	13193	1	11004	0	7.5792e-05	0	1	Inf	0.0214003	Inf	SLC22A5	MODERATE	missense_variant	p.Val198Met	rs757979350	T	D	5_131719933_G_A	SLC22A5	4.13257e-05	2	T
5	131719946	SNP	T	C	5_131719946_T_C	6597	5502	6597	0	0	5501	1	0	13194	0	11003	1	0	9.0876e-05	0.454748	0	0	32.5269	SLC22A5	MODERATE	missense_variant	p.Leu202Pro	rs142447950	D	D	5_131719946_T_C	SLC22A5	4.13257e-05	2	D
5	131719949	SNP	T	C	5_131719949_T_C	6597	5502	6597	0	0	5501	1	0	13194	0	11003	1	0	9.0876e-05	0.454748	0	0	32.5269	SLC22A5	MODERATE	missense_variant	p.Val203Ala	.	T	P	5_131719949_T_C	SLC22A5	4.13257e-05	2	T
5	131719982	SNP	C	T	5_131719982_C_T	6597	5502	6596	1	0	5502	0	0	13193	1	11004	0	7.5792e-05	0	1	Inf	0.0214003	Inf	SLC22A5	MODERATE	missense_variant	p.Ala214Val	rs386134199	D	D	5_131719982_C_T	SLC22A5	4.13257e-05	2	D
5	131719993	SNP	G	A	5_131719993_G_A	6597	5502	6596	1	0	5502	0	0	13193	1	11004	0	7.5792e-05	0	1	Inf	0.0214003	Inf	SLC22A5	MODERATE	missense_variant&splice_region_variant	p.Gly218Arg	.	D	D	5_131719993_G_A	SLC22A5	4.13257e-05	2	D
5	131721047	SNP	G	A	5_131721047_G_A	6597	5502	6595	2	0	5500	2	0	13192	2	11002	2	0.000151584	0.000181752	1	0.833999	0.0604588	11.5044	SLC22A5	MODERATE	missense_variant	p.Arg227His	rs185551386	D	D	5_131721047_G_A	SLC22A5	0.000165303	2	D
5	131721062	SNP	C	T	5_131721062_C_T	6597	5502	6597	0	0	5500	2	0	13194	0	11002	2	0	0.000181752	0.206786	0	0	4.44068	SLC22A5	MODERATE	missense_variant	p.Thr232Met	rs114269482	D	D	5_131721062_C_T	SLC22A5	8.26515e-05	2	D
5	131721114	SNP	T	G	5_131721114_T_G	6597	5502	6596	1	0	5502	0	0	13193	1	11004	0	7.5792e-05	0	1	Inf	0.0214003	Inf	SLC22A5	MODERATE	missense_variant	p.Phe249Leu	.	T	B	5_131721114_T_G	SLC22A5	4.13257e-05	2	T
5	131721127	SNP	C	A	5_131721127_C_A	6597	5502	6595	2	0	5501	1	0	13192	2	11003	1	0.000151584	9.0876e-05	1	1.66809	0.0868236	98.3701	SLC22A5	LOW	synonymous_variant	p.Arg254Arg	rs121908893	.	.	5_131721127_C_A	SLC22A5	0.000123977	2	L
5	131721128	SNP	G	A	5_131721128_G_A	6597	5502	6595	2	0	5502	0	0	13192	2	11004	0	0.000151584	0	0.504075	Inf	0.156636	Inf	SLC22A5	MODERATE	missense_variant	p.Arg254Gln	rs200699819	D	D	5_131721128_G_A	SLC22A5	8.26515e-05	2	D
5	131721136	SNP	C	T	5_131721136_C_T	6597	5502	6597	0	0	5497	5	0	13194	0	10999	5	0	0.00045438	0.0194375	0	0	0.909983	SLC22A5	MODERATE	missense_variant	p.Arg257Trp	rs386134203	D	D	5_131721136_C_T	SLC22A5	0.000206629	2	D
5	131721152	SNP	C	T	5_131721152_C_T	6597	5502	6596	1	0	5502	0	0	13193	1	11004	0	7.5792e-05	0	1	Inf	0.0214003	Inf	SLC22A5	MODERATE	missense_variant	p.Ala262Val	.	T	P	5_131721152_C_T	SLC22A5	4.13257e-05	2	T
5	131721158	SNP	C	G	5_131721158_C_G	6597	5502	6597	0	0	5501	1	0	13194	0	11003	1	0	9.0876e-05	0.454748	0	0	32.5269	SLC22A5	MODERATE	missense_variant	p.Thr264Arg	rs201262157	D	D	5_131721158_C_G	SLC22A5	4.13257e-05	2	D
5	131721159	SNP	G	A	5_131721159_G_A	6597	5502	6596	1	0	5502	0	0	13193	1	11004	0	7.5792e-05	0	1	Inf	0.0214003	Inf	SLC22A5	LOW	synonymous_variant	p.Thr264Thr	rs771014732	.	.	5_131721159_G_A	SLC22A5	4.13257e-05	2	L
5	131721164	SNP	C	T	5_131721164_C_T	6597	5502	6596	1	0	5502	0	0	13193	1	11004	0	7.5792e-05	0	1	Inf	0.0214003	Inf	SLC22A5	MODERATE	missense_variant	p.Pro266Leu	rs538372785	T	P	5_131721164_C_T	SLC22A5	4.13257e-05	2	T
5	131721165	SNP	G	A	5_131721165_G_A	6597	5502	6596	1	0	5502	0	0	13193	1	11004	0	7.5792e-05	0	1	Inf	0.0214003	Inf	SLC22A5	LOW	synonymous_variant	p.Pro266Pro	rs143758508	.	.	5_131721165_G_A	SLC22A5	4.13257e-05	2	L
5	131721174	SNP	A	G	5_131721174_A_G	6597	5502	2788	3009	800	2148	2584	770	8585	4609	6880	4124	0.349325	0.374773	4.14073e-05	0.895651	0.849412	0.944404	SLC22A5	LOW	synonymous_variant	p.Leu269Leu	rs274558	.	.	5_131721174_A_G	SLC22A5	0.360898	2	L
5	131721178	SNP	G	A	5_131721178_G_A	6597	5502	6596	1	0	5502	0	0	13193	1	11004	0	7.5792e-05	0	1	Inf	0.0214003	Inf	SLC22A5	MODERATE	missense_variant	p.Val271Met	rs143013773	T	P	5_131721178_G_A	SLC22A5	4.13257e-05	2	T
5	131722716	SNP	G	C	5_131722716_G_C	6597	5502	6594	3	0	5501	1	0	13191	3	11003	1	0.000227376	9.0876e-05	0.631088	2.50223	0.200885	131.295	SLC22A5	HIGH	splice_acceptor_variant&intron_variant	c.825-1G>C	.	.	.	5_131722716_G_C	SLC22A5	0.000165303	2	H
5	131722736	SNP	C	T	5_131722736_C_T	6597	5502	6597	0	0	5500	2	0	13194	0	11002	2	0	0.000181752	0.206786	0	0	4.44068	SLC22A5	HIGH	stop_gained	p.Arg282*	rs121908886	.	.	5_131722736_C_T	SLC22A5	8.26515e-05	2	H
5	131722739	SNP	T	C	5_131722739_T_C	6597	5502	6597	0	0	5501	1	0	13194	0	11003	1	0	9.0876e-05	0.454748	0	0	32.5269	SLC22A5	MODERATE	missense_variant	p.Trp283Arg	rs72552729	D	D	5_131722739_T_C	SLC22A5	4.13257e-05	2	D
5	131722744	SNP	C	T	5_131722744_C_T	6597	5502	6591	6	0	5497	5	0	13188	6	10999	5	0.000454752	0.00045438	1	1.00082	0.254409	4.14672	SLC22A5	LOW	synonymous_variant	p.Leu284Leu	rs146185976	.	.	5_131722744_C_T	SLC22A5	0.000454583	2	L
5	131722784	SNP	C	T	5_131722784_C_T	6597	5502	6595	2	0	5501	1	0	13192	2	11003	1	0.000151584	9.0876e-05	1	1.66809	0.0868236	98.3701	SLC22A5	MODERATE	missense_variant	p.Arg298Cys	rs755114089	D	P	5_131722784_C_T	SLC22A5	0.000123977	2	D
5	131722824	SNP	C	T	5_131722824_C_T	6597	5502	6597	0	0	5501	1	0	13194	0	11003	1	0	9.0876e-05	0.454748	0	0	32.5269	SLC22A5	MODERATE	missense_variant	p.Thr311Ile	.	T	B	5_131722824_C_T	SLC22A5	4.13257e-05	2	T
5	131722826	SNP	A	G	5_131722826_A_G	6597	5502	6569	28	0	5470	32	0	13166	28	10972	32	0.00212218	0.00290803	0.243573	0.729204	0.422737	1.25111	SLC22A5	MODERATE	missense_variant	p.Ile312Val	rs77300588	T	B	5_131722826_A_G	SLC22A5	0.00247954	2	T
5	131722836	SNP	C	T	5_131722836_C_T	6597	5502	6595	2	0	5502	0	0	13192	2	11004	0	0.000151584	0	0.504075	Inf	0.156636	Inf	SLC22A5	MODERATE	missense_variant	p.Pro315Leu	rs200697217	T	B	5_131722836_C_T	SLC22A5	8.26515e-05	2	T
5	131724649	SNP	A	G	5_131724649_A_G	6597	5502	6596	1	0	5502	0	0	13193	1	11004	0	7.5792e-05	0	1	Inf	0.0214003	Inf	SLC22A5	MODERATE	missense_variant	p.Asn330Asp	.	T	B	5_131724649_A_G	SLC22A5	4.13257e-05	2	T
5	131724681	SNP	C	T	5_131724681_C_T	6597	5502	6596	1	0	5502	0	0	13193	1	11004	0	7.5792e-05	0	1	Inf	0.0214003	Inf	SLC22A5	LOW	synonymous_variant	p.Ile340Ile	.	.	.	5_131724681_C_T	SLC22A5	4.13257e-05	2	L
5	131724704	SNP	T	A	5_131724704_T_A	6597	5502	6597	0	0	5501	1	0	13194	0	11003	1	0	9.0876e-05	0.454748	0	0	32.5269	SLC22A5	MODERATE	missense_variant	p.Ile348Lys	rs150544263	D	P	5_131724704_T_A	SLC22A5	4.13257e-05	2	D
5	131726390	SNP	T	C	5_131726390_T_C	6597	5502	6596	1	0	5501	1	0	13193	1	11003	1	7.5792e-05	9.0876e-05	1	0.834012	0.0106313	65.4415	SLC22A5	MODERATE	missense_variant	p.Ile354Thr	.	T	B	5_131726390_T_C	SLC22A5	8.26515e-05	2	T
5	131726442	SNP	C	T	5_131726442_C_T	6597	5500	6596	1	0	5500	0	0	13193	1	11000	0	7.5792e-05	0	1	Inf	0.0213925	Inf	SLC22A5	LOW	synonymous_variant	p.Asp371Asp	rs200637508	.	.	5_131726442_C_T	SLC22A5	4.13326e-05	2	L
5	131726492	SNP	T	G	5_131726492_T_G	6597	5502	6597	0	0	5501	1	0	13194	0	11003	1	0	9.0876e-05	0.454748	0	0	32.5269	SLC22A5	MODERATE	missense_variant	p.Val388Gly	.	T	B	5_131726492_T_G	SLC22A5	4.13257e-05	2	T
5	131726514	SNP	A	G	5_131726514_A_G	6597	5502	6597	0	0	5499	3	0	13194	0	11001	3	0	0.000272628	0.0940262	0	0	2.01805	SLC22A5	LOW	synonymous_variant	p.Gln395Gln	.	.	.	5_131726514_A_G	SLC22A5	0.000123977	2	L
5	131726528	SNP	G	A	5_131726528_G_A	6597	5502	6596	1	0	5502	0	0	13193	1	11004	0	7.5792e-05	0	1	Inf	0.0214003	Inf	SLC22A5	MODERATE	missense_variant	p.Arg400His	rs371219688	D	D	5_131726528_G_A	SLC22A5	4.13257e-05	2	D
5	131726534	SNP	C	T	5_131726534_C_T	6597	5502	6597	0	0	5501	1	0	13194	0	11003	1	0	9.0876e-05	0.454748	0	0	32.5269	SLC22A5	MODERATE	missense_variant	p.Ser402Phe	.	D	B	5_131726534_C_T	SLC22A5	4.13257e-05	2	T
5	131726566	SNP	G	A	5_131726566_G_A	6597	5502	6597	0	0	5501	1	0	13194	0	11003	1	0	9.0876e-05	0.454748	0	0	32.5269	SLC22A5	MODERATE	missense_variant	p.Val413Ile	.	T	B	5_131726566_G_A	SLC22A5	4.13257e-05	2	T
5	131726578	SNP	A	G	5_131726578_A_G	6597	5502	6596	1	0	5500	2	0	13193	1	11002	2	7.5792e-05	0.000181752	0.594391	0.416976	0.0070728	8.01112	SLC22A5	MODERATE	missense_variant	p.Met417Val	rs139775414	T	B	5_131726578_A_G	SLC22A5	0.000123977	2	T
5	131726586	SNP	G	T	5_131726586_G_T	6597	5502	6593	4	0	5501	1	0	13190	4	11003	1	0.000303168	9.0876e-05	0.385147	3.33652	0.330133	164.217	SLC22A5	LOW	synonymous_variant	p.Leu419Leu	.	.	.	5_131726586_G_T	SLC22A5	0.000206629	2	L
5	131726587	SNP	G	C	5_131726587_G_C	6597	5502	6595	2	0	5501	1	0	13192	2	11003	1	0.000151584	9.0876e-05	1	1.66809	0.0868236	98.3701	SLC22A5	MODERATE	missense_variant	p.Val420Leu	rs535222699	T	P	5_131726587_G_C	SLC22A5	0.000123977	2	T
5	131728128	SNP	T	C	5_131728128_T_C	6597	5502	6596	1	0	5502	0	0	13193	1	11004	0	7.5792e-05	0	1	Inf	0.0214003	Inf	SLC22A5	MODERATE	missense_variant	p.Leu424Ser	rs184618759	D	D	5_131728128_T_C	SLC22A5	4.13257e-05	2	D
5	131728167	SNP	T	C	5_131728167_T_C	6597	5502	6596	1	0	5502	0	0	13193	1	11004	0	7.5792e-05	0	1	Inf	0.0214003	Inf	SLC22A5	MODERATE	missense_variant	p.Phe437Ser	.	D	D	5_131728167_T_C	SLC22A5	4.13257e-05	2	D
5	131728176	SNP	C	T	5_131728176_C_T	6597	5502	6596	1	0	5502	0	0	13193	1	11004	0	7.5792e-05	0	1	Inf	0.0214003	Inf	SLC22A5	MODERATE	missense_variant	p.Thr440Met	rs72552732	D	D	5_131728176_C_T	SLC22A5	4.13257e-05	2	D
5	131728198	SNP	C	T	5_131728198_C_T	6597	5502	6596	1	0	5502	0	0	13193	1	11004	0	7.5792e-05	0	1	Inf	0.0214003	Inf	SLC22A5	LOW	synonymous_variant	p.Tyr447Tyr	rs58188318	.	.	5_131728198_C_T	SLC22A5	4.13257e-05	2	L
5	131728210	SNP	C	T	5_131728210_C_T	6597	5502	6596	1	0	5502	0	0	13193	1	11004	0	7.5792e-05	0	1	Inf	0.0214003	Inf	SLC22A5	LOW	synonymous_variant	p.Ala451Ala	rs374662740	.	.	5_131728210_C_T	SLC22A5	4.13257e-05	2	L
5	131728211	SNP	G	A	5_131728211_G_A	6597	5502	6597	0	0	5501	1	0	13194	0	11003	1	0	9.0876e-05	0.454748	0	0	32.5269	SLC22A5	MODERATE	missense_variant	p.Glu452Lys	rs72552734	D	D	5_131728211_G_A	SLC22A5	4.13257e-05	2	D
5	131728220	SNP	C	G	5_131728220_C_G	6597	5502	6596	1	0	5502	0	0	13193	1	11004	0	7.5792e-05	0	1	Inf	0.0214003	Inf	SLC22A5	MODERATE	missense_variant	p.Pro455Ala	.	D	D	5_131728220_C_G	SLC22A5	4.13257e-05	2	D
5	131728225	SNP	A	G	5_131728225_A_G	6597	5502	6596	1	0	5500	2	0	13193	1	11002	2	7.5792e-05	0.000181752	0.594391	0.416976	0.0070728	8.01112	SLC22A5	LOW	synonymous_variant	p.Thr456Thr	rs142355575	.	.	5_131728225_A_G	SLC22A5	0.000123977	2	L
5	131728234	SNP	A	G	5_131728234_A_G	6597	5502	6595	2	0	5501	1	0	13192	2	11003	1	0.000151584	9.0876e-05	1	1.66809	0.0868236	98.3701	SLC22A5	LOW	synonymous_variant	p.Arg459Arg	rs142264458	.	.	5_131728234_A_G	SLC22A5	0.000123977	2	L
5	131728237	SNP	C	T	5_131728237_C_T	6597	5502	6588	9	0	5495	7	0	13185	9	10997	7	0.000682128	0.000636132	1	1.07237	0.355218	3.38944	SLC22A5	LOW	synonymous_variant	p.Asn460Asn	rs149521997	.	.	5_131728237_C_T	SLC22A5	0.000661212	2	L
5	131728241	SNP	G	A	5_131728241_G_A	6597	5502	6596	1	0	5502	0	0	13193	1	11004	0	7.5792e-05	0	1	Inf	0.0214003	Inf	SLC22A5	MODERATE	missense_variant	p.Gly462Ser	.	D	P	5_131728241_G_A	SLC22A5	4.13257e-05	2	D
5	131728291	SNP	C	T	5_131728291_C_T	6597	5502	6597	0	0	5501	1	0	13194	0	11003	1	0	9.0876e-05	0.454748	0	0	32.5269	SLC22A5	LOW	synonymous_variant	p.Pro478Pro	rs140495935	.	.	5_131728291_C_T	SLC22A5	4.13257e-05	2	L
5	131728297	SNP	C	T	5_131728297_C_T	6597	5502	6595	2	0	5498	4	0	13192	2	11000	4	0.000151584	0.000363504	0.420888	0.416932	0.0376977	2.90975	SLC22A5	LOW	synonymous_variant	p.Phe480Phe	rs150457229	.	.	5_131728297_C_T	SLC22A5	0.000247954	2	L
5	131728298	SNP	G	A	5_131728298_G_A	6597	5502	6584	13	0	5498	4	0	13181	13	11000	4	0.000985296	0.000363504	0.0879085	2.71205	0.83756	11.4244	SLC22A5	MODERATE	missense_variant	p.Val481Ile	rs11568513	T	B	5_131728298_G_A	SLC22A5	0.000702537	2	T
5	131729368	SNP	G	T	5_131729368_G_T	6596	5502	6594	2	0	5499	3	0	13190	2	11001	3	0.000151607	0.000272628	0.66476	0.556048	0.0464441	4.855	SLC22A5	MODERATE	missense_variant&splice_region_variant	p.Gly484Val	rs28383480	T	D	5_131729368_G_T	SLC22A5	0.000206646	2	T
5	131729375	SNP	C	T	5_131729375_C_T	6596	5502	6595	1	0	5501	1	0	13191	1	11003	1	7.58035e-05	9.0876e-05	1	0.834138	0.0106329	65.4515	SLC22A5	LOW	synonymous_variant	p.Tyr486Tyr	rs763224132	.	.	5_131729375_C_T	SLC22A5	8.26583e-05	2	L
5	131729379	SNP	C	T	5_131729379_C_T	6596	5502	6595	1	0	5501	1	0	13191	1	11003	1	7.58035e-05	9.0876e-05	1	0.834138	0.0106329	65.4515	SLC22A5	MODERATE	missense_variant	p.Arg488Cys	rs377216516	D	D	5_131729379_C_T	SLC22A5	8.26583e-05	2	D
5	131729380	SNP	G	A	5_131729380_G_A	6596	5502	6555	41	0	5434	68	0	13151	41	10936	68	0.00310794	0.00617957	0.000469324	0.501409	0.33143	0.750196	SLC22A5	MODERATE	missense_variant	p.Arg488His	rs28383481	D	D	5_131729380_G_A	SLC22A5	0.00450488	2	D
5	131729432	SNP	C	T	5_131729432_C_T	6597	5502	6596	1	0	5501	1	0	13193	1	11003	1	7.5792e-05	9.0876e-05	1	0.834012	0.0106313	65.4415	SLC22A5	LOW	synonymous_variant	p.Leu505Leu	rs780129415	.	.	5_131729432_C_T	SLC22A5	8.26515e-05	2	L
5	131729450	SNP	G	C	5_131729450_G_C	6597	5502	6597	0	0	5501	1	0	13194	0	11003	1	0	9.0876e-05	0.454748	0	0	32.5269	SLC22A5	MODERATE	missense_variant	p.Glu511Asp	rs748111365	T	B	5_131729450_G_C	SLC22A5	4.13257e-05	2	T
5	131729451	SNP	A	G	5_131729451_A_G	6597	5502	6596	1	0	5502	0	0	13193	1	11004	0	7.5792e-05	0	1	Inf	0.0214003	Inf	SLC22A5	MODERATE	missense_variant	p.Ser512Gly	.	D	P	5_131729451_A_G	SLC22A5	4.13257e-05	2	D
5	131729457	SNP	G	A	5_131729457_G_A	6597	5502	6596	1	0	5502	0	0	13193	1	11004	0	7.5792e-05	0	1	Inf	0.0214003	Inf	SLC22A5	MODERATE	missense_variant	p.Gly514Ser	rs551153027	D	D	5_131729457_G_A	SLC22A5	4.13257e-05	2	D
5	131729485	SNP	A	G	5_131729485_A_G	6596	5502	6594	2	0	5502	0	0	13190	2	11004	0	0.000151607	0	0.504068	Inf	0.15666	Inf	SLC22A5	MODERATE	missense_variant	p.Gln523Arg	rs28383482	D	P	5_131729485_A_G	SLC22A5	8.26583e-05	2	D
5	131729880	SNP	G	T	5_131729880_G_T	6597	5490	6596	1	0	5488	2	0	13193	1	10978	2	7.5792e-05	0.000182149	0.594069	0.416067	0.00705739	7.99365	SLC22A5	MODERATE	missense_variant	p.Met530Ile	rs148233131	T	B	5_131729880_G_T	SLC22A5	0.0001241	2	T
5	131729908	SNP	A	G	5_131729908_A_G	6597	5501	6597	0	0	5500	1	0	13194	0	11001	1	0	9.08926e-05	0.454703	0	0	32.521	SLC22A5	MODERATE	missense_variant	p.Arg540Gly	.	T	B	5_131729908_A_G	SLC22A5	4.13291e-05	2	T
5	131729931	SNP	A	C	5_131729931_A_C	6597	5490	6596	1	0	5490	0	0	13193	1	10980	0	7.5792e-05	0	1	Inf	0.0213537	Inf	SLC22A5	MODERATE	missense_variant	p.Glu547Asp	.	T	B	5_131729931_A_C	SLC22A5	4.13668e-05	2	T
5	131729933	SNP	G	A	5_131729933_G_A	6597	5490	6594	3	0	5489	1	0	13191	3	10979	1	0.000227376	9.10747e-05	0.631235	2.49677	0.200447	131.009	SLC22A5	MODERATE	missense_variant	p.Arg548Lys	rs150775371	T	B	5_131729933_G_A	SLC22A5	0.000165467	2	T
5	131729935	SNP	C	T	5_131729935_C_T	6597	5490	6592	5	0	5489	1	0	13189	5	10979	1	0.00037896	9.10747e-05	0.230456	4.1619	0.465604	196.704	SLC22A5	MODERATE	missense_variant	p.Pro549Ser	rs11568525	T	B	5_131729935_C_T	SLC22A5	0.000248201	2	T
5	131729950	SNP	A	G	5_131729950_A_G	6597	5490	6597	0	0	5489	1	0	13194	0	10979	1	0	9.10747e-05	0.454207	0	0	32.456	SLC22A5	MODERATE	missense_variant	p.Ser554Gly	.	D	B	5_131729950_A_G	SLC22A5	4.13668e-05	2	T
5	141488540	SNP	A	G	5_141488540_A_G	6542	5441	6541	1	0	5441	0	0	13083	1	10882	0	7.64292e-05	0	1	Inf	0.021341	Inf	NDFIP1	HIGH	start_lost	p.Met1?	.	D	B	5_141488540_A_G	NDFIP1	4.17258e-05	2	H
5	141488550	SNP	C	T	5_141488550_C_T	6542	5441	6541	1	0	5441	0	0	13083	1	10882	0	7.64292e-05	0	1	Inf	0.021341	Inf	NDFIP1	MODERATE	missense_variant	p.Ala4Val	.	D	D	5_141488550_C_T	NDFIP1	4.17258e-05	2	D
5	141488552	SNP	T	G	5_141488552_T_G	6542	5441	6539	3	0	5441	0	0	13081	3	10882	0	0.000229288	0	0.2563	Inf	0.343685	Inf	NDFIP1	MODERATE	missense_variant	p.Leu5Val	rs112931038	T	B	5_141488552_T_G	NDFIP1	0.000125177	2	T
5	141488561	SNP	C	T	5_141488561_C_T	6542	5441	6542	0	0	5440	1	0	13084	0	10881	1	0	9.18949e-05	0.45406	0	0	32.4367	NDFIP1	LOW	synonymous_variant	p.Leu8Leu	.	.	.	5_141488561_C_T	NDFIP1	4.17258e-05	2	L
5	141488562	SNP	T	C	5_141488562_T_C	6541	5441	6540	1	0	5440	1	0	13081	1	10881	1	7.64409e-05	9.18949e-05	1	0.831826	0.0106035	65.2702	NDFIP1	MODERATE	missense_variant	p.Leu8Pro	.	D	B	5_141488562_T_C	NDFIP1	8.34585e-05	2	T
5	141488570	SNP	G	C	5_141488570_G_C	6542	5441	6542	0	0	5440	1	0	13084	0	10881	1	0	9.18949e-05	0.45406	0	0	32.4367	NDFIP1	MODERATE	missense_variant	p.Val11Leu	.	D	B	5_141488570_G_C	NDFIP1	4.17258e-05	2	T
5	141488572	SNP	C	G	5_141488572_C_G	6542	5441	6542	0	0	5440	1	0	13084	0	10881	1	0	9.18949e-05	0.45406	0	0	32.4367	NDFIP1	LOW	synonymous_variant	p.Val11Val	.	.	.	5_141488572_C_G	NDFIP1	4.17258e-05	2	L
5	141488584	SNP	C	T	5_141488584_C_T	6462	5403	6462	0	0	5402	1	0	12924	0	10805	1	0	9.25412e-05	0.455373	0	0	32.609	NDFIP1	LOW	synonymous_variant	p.Cys15Cys	.	.	.	5_141488584_C_T	NDFIP1	4.21408e-05	2	L
5	141488599	SNP	G	A	5_141488599_G_A	6463	5403	6463	0	0	5402	1	0	12926	0	10805	1	0	9.25412e-05	0.455335	0	0	32.6039	NDFIP1	LOW	synonymous_variant	p.Gln20Gln	rs566265381	.	.	5_141488599_G_A	NDFIP1	4.21372e-05	2	L
5	141511457	SNP	G	A	5_141511457_G_A	6580	5476	6579	1	0	5476	0	0	13159	1	10952	0	7.59878e-05	0	1	Inf	0.0213542	Inf	NDFIP1	MODERATE	missense_variant	p.Ala50Thr	rs774492395	T	B	5_141511457_G_A	NDFIP1	4.14731e-05	2	T
5	141511459	SNP	A	C	5_141511459_A_C	6579	5476	6563	16	0	5464	12	0	13142	16	10940	12	0.00121599	0.00109569	0.850943	1.10989	0.492426	2.5717	NDFIP1	LOW	splice_region_variant&synonymous_variant	p.Ala50Ala	rs144224594	.	.	5_141511459_A_C	NDFIP1	0.00116134	2	L
5	141511781	SNP	T	C	5_141511781_T_C	6597	5502	6596	1	0	5502	0	0	13193	1	11004	0	7.5792e-05	0	1	Inf	0.0214003	Inf	NDFIP1	LOW	synonymous_variant	p.Tyr52Tyr	rs148437787	.	.	5_141511781_T_C	NDFIP1	4.13257e-05	2	L
5	141511840	SNP	C	T	5_141511840_C_T	6597	5502	6597	0	0	5501	1	0	13194	0	11003	1	0	9.0876e-05	0.454748	0	0	32.5269	NDFIP1	MODERATE	missense_variant	p.Thr72Ile	.	D	D	5_141511840_C_T	NDFIP1	4.13257e-05	2	D
5	141511845	SNP	C	T	5_141511845_C_T	6597	5502	6596	1	0	5498	4	0	13193	1	11000	4	7.5792e-05	0.000363504	0.184186	0.208485	0.0042372	2.10692	NDFIP1	MODERATE	missense_variant	p.Pro74Ser	.	D	D	5_141511845_C_T	NDFIP1	0.000206629	2	D
5	141511851	SNP	T	C	5_141511851_T_C	6597	5502	6596	1	0	5502	0	0	13193	1	11004	0	7.5792e-05	0	1	Inf	0.0214003	Inf	NDFIP1	MODERATE	missense_variant	p.Tyr76His	.	D	D	5_141511851_T_C	NDFIP1	4.13257e-05	2	D
5	141511861	SNP	C	T	5_141511861_C_T	6597	5502	6596	1	0	5500	2	0	13193	1	11002	2	7.5792e-05	0.000181752	0.594391	0.416976	0.0070728	8.01112	NDFIP1	MODERATE	missense_variant	p.Ala79Val	rs772998463	T	D	5_141511861_C_T	NDFIP1	0.000123977	2	T
5	141511889	SNP	C	A	5_141511889_C_A	6597	5502	6596	1	0	5502	0	0	13193	1	11004	0	7.5792e-05	0	1	Inf	0.0214003	Inf	NDFIP1	LOW	synonymous_variant	p.Ile88Ile	rs73287051	.	.	5_141511889_C_A	NDFIP1	4.13257e-05	2	L
5	141515301	SNP	G	T	5_141515301_G_T	6580	5502	6580	0	0	5501	1	0	13160	0	11003	1	0	9.0876e-05	0.455388	0	0	32.611	NDFIP1	MODERATE	missense_variant	p.Asp97Tyr	.	D	D	5_141515301_G_T	NDFIP1	4.13839e-05	2	D
5	141515334	SNP	G	T	5_141515334_G_T	6580	5502	6580	0	0	5501	1	0	13160	0	11003	1	0	9.0876e-05	0.455388	0	0	32.611	NDFIP1	MODERATE	missense_variant	p.Asp108Tyr	.	D	D	5_141515334_G_T	NDFIP1	4.13839e-05	2	D
5	141517336	SNP	T	A	5_141517336_T_A	6597	5502	6595	2	0	5502	0	0	13192	2	11004	0	0.000151584	0	0.504075	Inf	0.156636	Inf	NDFIP1	LOW	synonymous_variant	p.Ser136Ser	rs377512386	.	.	5_141517336_T_A	NDFIP1	8.26515e-05	2	L
5	141520142	SNP	C	T	5_141520142_C_T	6596	5501	6588	8	0	5490	11	0	13184	8	10991	11	0.000606428	0.000999818	0.357587	0.60632	0.211623	1.65565	NDFIP1	LOW	synonymous_variant	p.Phe170Phe	rs149477556	.	.	5_141520142_C_T	NDFIP1	0.000785319	2	L
5	141520157	SNP	T	C	5_141520157_T_C	6596	5501	6595	1	0	5500	1	0	13191	1	11001	1	7.58035e-05	9.08926e-05	1	0.833986	0.010631	65.4396	NDFIP1	LOW	synonymous_variant	p.Asp175Asp	rs146378852	.	.	5_141520157_T_C	NDFIP1	8.26651e-05	2	L
5	141524200	SNP	C	T	5_141524200_C_T	6596	5501	6596	0	0	5500	1	0	13192	0	11001	1	0	9.08926e-05	0.454741	0	0	32.5259	NDFIP1	LOW	synonymous_variant	p.Phe209Phe	.	.	.	5_141524200_C_T	NDFIP1	4.13326e-05	2	L
5	141524215	SNP	G	C	5_141524215_G_C	6595	5499	6594	1	0	5499	0	0	13189	1	10998	0	7.5815e-05	0	1	Inf	0.0213951	Inf	NDFIP1	MODERATE	missense_variant	p.Arg214Ser	.	D	D	5_141524215_G_C	NDFIP1	4.13428e-05	2	D
5	150227704	SNP	G	A	5_150227704_G_A	6596	5502	6596	0	0	5501	1	0	13192	0	11003	1	0	9.0876e-05	0.454786	0	0	32.5319	IRGM	MODERATE	missense_variant	p.Glu7Lys	.	T	P	5_150227704_G_A	IRGM	4.13291e-05	2	T
5	150227712	SNP	C	T	5_150227712_C_T	6596	5502	6594	2	0	5500	2	0	13190	2	11002	2	0.000151607	0.000181752	1	0.834125	0.060468	11.5061	IRGM	LOW	synonymous_variant	p.Ala9Ala	rs764528929	.	.	5_150227712_C_T	IRGM	0.000165317	2	L
5	150227720	SNP	A	G	5_150227720_A_G	6596	5502	6595	1	0	5496	6	0	13191	1	10998	6	7.58035e-05	0.000545256	0.0520817	0.138973	0.00302546	1.14567	IRGM	MODERATE	missense_variant	p.Asp12Gly	.	T	B	5_150227720_A_G	IRGM	0.000289304	2	T
5	150227736	SNP	G	C	5_150227736_G_C	6597	5502	6554	43	0	5479	23	0	13151	43	10981	23	0.00325906	0.00209015	0.0845985	1.56104	0.9194	2.71553	IRGM	MODERATE	missense_variant	p.Glu17Asp	rs180802994	T	B	5_150227736_G_C	IRGM	0.0027275	2	T
5	150227764	SNP	A	G	5_150227764_A_G	6597	5502	6597	0	0	5501	1	0	13194	0	11003	1	0	9.0876e-05	0.454748	0	0	32.5269	IRGM	MODERATE	missense_variant	p.Lys27Glu	.	T	B	5_150227764_A_G	IRGM	4.13257e-05	2	T
5	150227778	SNP	G	A	5_150227778_G_A	6597	5502	6597	0	0	5501	1	0	13194	0	11003	1	0	9.0876e-05	0.454748	0	0	32.5269	IRGM	LOW	synonymous_variant	p.Arg31Arg	.	.	.	5_150227778_G_A	IRGM	4.13257e-05	2	L
5	150227782	SNP	C	T	5_150227782_C_T	6597	5502	6596	1	0	5502	0	0	13193	1	11004	0	7.5792e-05	0	1	Inf	0.0214003	Inf	IRGM	MODERATE	missense_variant	p.Pro33Ser	.	D	P	5_150227782_C_T	IRGM	4.13257e-05	2	D
5	150227797	SNP	A	G	5_150227797_A_G	6597	5502	6596	1	0	5502	0	0	13193	1	11004	0	7.5792e-05	0	1	Inf	0.0214003	Inf	IRGM	MODERATE	missense_variant	p.Met38Val	.	T	B	5_150227797_A_G	IRGM	4.13257e-05	2	T
5	150227816	SNP	A	G	5_150227816_A_G	6597	5502	6596	1	0	5502	0	0	13193	1	11004	0	7.5792e-05	0	1	Inf	0.0214003	Inf	IRGM	MODERATE	missense_variant	p.Asn44Ser	.	T	D	5_150227816_A_G	IRGM	4.13257e-05	2	T
5	150227837	SNP	G	T	5_150227837_G_T	6597	5502	6596	1	0	5502	0	0	13193	1	11004	0	7.5792e-05	0	1	Inf	0.0214003	Inf	IRGM	MODERATE	missense_variant	p.Ser51Ile	rs187395700	D	P	5_150227837_G_T	IRGM	4.13257e-05	2	D
5	150227851	SNP	A	G	5_150227851_A_G	6597	5502	6597	0	0	5501	1	0	13194	0	11003	1	0	9.0876e-05	0.454748	0	0	32.5269	IRGM	MODERATE	missense_variant	p.Thr56Ala	.	D	B	5_150227851_A_G	IRGM	4.13257e-05	2	T
5	150227856	SNP	A	G	5_150227856_A_G	6592	5497	6585	7	0	5490	6	1	13177	7	10986	8	0.000530947	0.00072767	0.60916	0.729525	0.225149	2.30305	IRGM	LOW	synonymous_variant	p.Gly57Gly	rs192189057	.	.	5_150227856_A_G	IRGM	0.000620399	2	L
5	150227873	SNP	C	T	5_150227873_C_T	6557	5469	6556	1	0	5469	0	0	13113	1	10938	0	7.62544e-05	0	1	Inf	0.0214017	Inf	IRGM	MODERATE	missense_variant	p.Ser63Leu	.	D	D	5_150227873_C_T	IRGM	4.15766e-05	2	D
5	150227883	SNP	T	C	5_150227883_T_C	6557	5469	6557	0	0	5465	4	0	13114	0	10934	4	0	0.000365698	0.042758	0	0	1.26339	IRGM	LOW	synonymous_variant	p.Thr66Thr	.	.	.	5_150227883_T_C	IRGM	0.000166306	2	L
5	150227947	SNP	T	G	5_150227947_T_G	6597	5502	6597	0	0	5501	1	0	13194	0	11003	1	0	9.0876e-05	0.454748	0	0	32.5269	IRGM	MODERATE	missense_variant	p.Leu88Val	rs781556508	D	D	5_150227947_T_G	IRGM	4.13257e-05	2	D
5	150227966	SNP	C	A	5_150227966_C_A	6597	5501	6024	558	15	5135	358	8	12606	588	10628	374	0.0445657	0.0339938	2.66697e-05	1.32548	1.15928	1.51701	IRGM	MODERATE	missense_variant	p.Thr94Lys	rs72553867	D	D	5_150227966_C_A	IRGM	0.0397586	2	D
5	150227970	SNP	G	A	5_150227970_G_A	6597	5502	6597	0	0	5501	1	0	13194	0	11003	1	0	9.0876e-05	0.454748	0	0	32.5269	IRGM	LOW	synonymous_variant	p.Gly95Gly	rs567362649	.	.	5_150227970_G_A	IRGM	4.13257e-05	2	L
5	150227989	SNP	G	A	5_150227989_G_A	6595	5495	6594	1	0	5495	0	0	13189	1	10990	0	7.5815e-05	0	1	Inf	0.0213796	Inf	IRGM	MODERATE	missense_variant	p.Glu102Lys	.	T	P	5_150227989_G_A	IRGM	4.13565e-05	2	T
5	150227998	SNP	C	T	5_150227998_C_T	6594	5496	5069	1420	105	4528	925	43	11558	1630	9981	1011	0.123597	0.091976	3.30121e-15	1.39226	1.28056	1.51428	IRGM	LOW	synonymous_variant	p.Leu105Leu	rs10065172	.	.	5_150227998_C_T	IRGM	0.109222	2	L
5	150228024	SNP	T	C	5_150228024_T_C	6595	5495	6594	1	0	5494	1	0	13189	1	10989	1	7.5815e-05	9.09918e-05	1	0.833203	0.010621	65.3781	IRGM	LOW	synonymous_variant	p.Tyr113Tyr	rs748278040	.	.	5_150228024_T_C	IRGM	8.2713e-05	2	L
5	150228047	SNP	C	T	5_150228047_C_T	6595	5495	6594	1	0	5495	0	0	13189	1	10990	0	7.5815e-05	0	1	Inf	0.0213796	Inf	IRGM	MODERATE	missense_variant	p.Ala121Val	.	D	P	5_150228047_C_T	IRGM	4.13565e-05	2	D
5	150228049	SNP	C	T	5_150228049_C_T	6595	5495	6594	1	0	5494	1	0	13189	1	10989	1	7.5815e-05	9.09918e-05	1	0.833203	0.010621	65.3781	IRGM	HIGH	stop_gained	p.Gln122*	.	.	.	5_150228049_C_T	IRGM	8.2713e-05	2	H
5	150228084	SNP	C	G	5_150228084_C_G	6596	5495	6595	1	0	5494	1	0	13191	1	10989	1	7.58035e-05	9.09918e-05	1	0.833077	0.0106194	65.3682	IRGM	LOW	synonymous_variant	p.Thr133Thr	rs778813638	.	.	5_150228084_C_G	IRGM	8.27061e-05	2	L
5	150228117	SNP	C	T	5_150228117_C_T	6597	5502	6595	2	0	5502	0	0	13192	2	11004	0	0.000151584	0	0.504075	Inf	0.156636	Inf	IRGM	LOW	synonymous_variant	p.Val144Val	.	.	.	5_150228117_C_T	IRGM	8.26515e-05	2	L
5	150228144	SNP	C	T	5_150228144_C_T	6597	5502	6596	1	0	5502	0	0	13193	1	11004	0	7.5792e-05	0	1	Inf	0.0214003	Inf	IRGM	LOW	synonymous_variant	p.Ser153Ser	.	.	.	5_150228144_C_T	IRGM	4.13257e-05	2	L
5	150228151	SNP	G	T	5_150228151_G_T	6597	5502	6597	0	0	5501	1	0	13194	0	11003	1	0	9.0876e-05	0.454748	0	0	32.5269	IRGM	MODERATE	missense_variant	p.Ala156Ser	.	T	P	5_150228151_G_T	IRGM	4.13257e-05	2	T
5	150228202	SNP	C	T	5_150228202_C_T	6597	5502	6595	2	0	5500	2	0	13192	2	11002	2	0.000151584	0.000181752	1	0.833999	0.0604588	11.5044	IRGM	MODERATE	missense_variant	p.Leu173Phe	rs758335779	T	D	5_150228202_C_T	IRGM	0.000165303	2	T
5	150228214	SNP	C	T	5_150228214_C_T	6597	5502	6595	2	0	5502	0	0	13192	2	11004	0	0.000151584	0	0.504075	Inf	0.156636	Inf	IRGM	MODERATE	missense_variant	p.Arg177Trp	rs777611759	D	D	5_150228214_C_T	IRGM	8.26515e-05	2	D
5	150228215	SNP	G	A	5_150228215_G_A	6597	5502	6596	1	0	5502	0	0	13193	1	11004	0	7.5792e-05	0	1	Inf	0.0214003	Inf	IRGM	MODERATE	missense_variant	p.Arg177Gln	rs764743745	T	B	5_150228215_G_A	IRGM	4.13257e-05	2	T
5	173316871	DEL	AAAT	A	5_173316871_AAAT_A	6597	5502	6596	1	0	5502	0	0	13193	1	11004	0	7.5792e-05	0	1	Inf	0.0214003	Inf	CPEB4	MODERATE	disruptive_inframe_deletion	p.Asn48del				5_173316871_AAAT_A	CPEB4	4.13257e-05	2	T
5	173316872	SNP	A	C	5_173316872_A_C	6597	5502	6597	0	0	5501	1	0	13194	0	11003	1	0	9.0876e-05	0.454748	0	0	32.5269	CPEB4	MODERATE	missense_variant	p.Asn46His	.	D	P	5_173316872_A_C	CPEB4	4.13257e-05	2	D
5	173316941	SNP	A	G	5_173316941_A_G	6597	5502	6595	2	0	5502	0	0	13192	2	11004	0	0.000151584	0	0.504075	Inf	0.156636	Inf	CPEB4	MODERATE	missense_variant	p.Asn69Asp	.	D	B	5_173316941_A_G	CPEB4	8.26515e-05	2	T
5	173316959	SNP	T	C	5_173316959_T_C	6597	5502	6595	2	0	5502	0	0	13192	2	11004	0	0.000151584	0	0.504075	Inf	0.156636	Inf	CPEB4	LOW	synonymous_variant	p.Leu75Leu	rs775886935	.	.	5_173316959_T_C	CPEB4	8.26515e-05	2	L
5	173316961	SNP	G	C	5_173316961_G_C	6597	5502	6596	1	0	5502	0	0	13193	1	11004	0	7.5792e-05	0	1	Inf	0.0214003	Inf	CPEB4	MODERATE	missense_variant	p.Leu75Phe	.	D	D	5_173316961_G_C	CPEB4	4.13257e-05	2	D
5	173317017	SNP	A	G	5_173317017_A_G	6597	5502	6596	1	0	5502	0	0	13193	1	11004	0	7.5792e-05	0	1	Inf	0.0214003	Inf	CPEB4	MODERATE	missense_variant	p.Gln94Arg	.	D	P	5_173317017_A_G	CPEB4	4.13257e-05	2	D
5	173317021	SNP	G	C	5_173317021_G_C	6597	5502	6597	0	0	5501	1	0	13194	0	11003	1	0	9.0876e-05	0.454748	0	0	32.5269	CPEB4	MODERATE	missense_variant	p.Gln95His	rs761403817	D	D	5_173317021_G_C	CPEB4	4.13257e-05	2	D
5	173317036	SNP	A	G	5_173317036_A_G	6597	5502	6597	0	0	5501	1	0	13194	0	11003	1	0	9.0876e-05	0.454748	0	0	32.5269	CPEB4	LOW	synonymous_variant	p.Pro100Pro	.	.	.	5_173317036_A_G	CPEB4	4.13257e-05	2	L
5	173317055	SNP	C	G	5_173317055_C_G	6597	5502	6596	1	0	5502	0	0	13193	1	11004	0	7.5792e-05	0	1	Inf	0.0214003	Inf	CPEB4	MODERATE	missense_variant	p.Leu107Val	.	T	B	5_173317055_C_G	CPEB4	4.13257e-05	2	T
5	173317071	SNP	A	C	5_173317071_A_C	6597	5502	6596	1	0	5501	1	0	13193	1	11003	1	7.5792e-05	9.0876e-05	1	0.834012	0.0106313	65.4415	CPEB4	MODERATE	missense_variant	p.Lys112Thr	rs746565740	T	P	5_173317071_A_C	CPEB4	8.26515e-05	2	T
5	173317081	SNP	A	G	5_173317081_A_G	6597	5502	6597	0	0	5500	2	0	13194	0	11002	2	0	0.000181752	0.206786	0	0	4.44068	CPEB4	LOW	synonymous_variant	p.Ser115Ser	.	.	.	5_173317081_A_G	CPEB4	8.26515e-05	2	L
5	173317094	SNP	G	C	5_173317094_G_C	6597	5502	6595	2	0	5501	1	0	13192	2	11003	1	0.000151584	9.0876e-05	1	1.66809	0.0868236	98.3701	CPEB4	MODERATE	missense_variant	p.Gly120Arg	rs576409431	D	P	5_173317094_G_C	CPEB4	0.000123977	2	D
5	173317137	SNP	G	A	5_173317137_G_A	6597	5502	6595	2	0	5499	3	0	13192	2	11001	3	0.000151584	0.000272628	0.664746	0.555964	0.046437	4.85426	CPEB4	MODERATE	missense_variant	p.Arg134Lys	rs139234513	D	P	5_173317137_G_A	CPEB4	0.000206629	2	D
5	173317149	SNP	C	T	5_173317149_C_T	6597	5502	6597	0	0	5501	1	0	13194	0	11003	1	0	9.0876e-05	0.454748	0	0	32.5269	CPEB4	MODERATE	missense_variant	p.Pro138Leu	.	D	D	5_173317149_C_T	CPEB4	4.13257e-05	2	D
5	173317206	SNP	C	A	5_173317206_C_A	6597	5502	6576	21	0	5486	16	0	13173	21	10988	16	0.00159163	0.00145402	0.869406	1.09483	0.544039	2.24538	CPEB4	MODERATE	missense_variant	p.Pro157His	rs149568017	D	B	5_173317206_C_A	CPEB4	0.00152905	2	T
5	173317255	SNP	A	C	5_173317255_A_C	6597	5502	6597	0	0	5501	1	0	13194	0	11003	1	0	9.0876e-05	0.454748	0	0	32.5269	CPEB4	LOW	synonymous_variant	p.Ala173Ala	.	.	.	5_173317255_A_C	CPEB4	4.13257e-05	2	L
5	173317273	SNP	C	T	5_173317273_C_T	6597	5502	6597	0	0	5501	1	0	13194	0	11003	1	0	9.0876e-05	0.454748	0	0	32.5269	CPEB4	LOW	synonymous_variant	p.Ser179Ser	.	.	.	5_173317273_C_T	CPEB4	4.13257e-05	2	L
5	173317283	SNP	A	G	5_173317283_A_G	6597	5502	6596	1	0	5502	0	0	13193	1	11004	0	7.5792e-05	0	1	Inf	0.0214003	Inf	CPEB4	MODERATE	missense_variant	p.Ile183Val	.	T	B	5_173317283_A_G	CPEB4	4.13257e-05	2	T
5	173317319	SNP	G	C	5_173317319_G_C	6597	5502	6596	1	0	5502	0	0	13193	1	11004	0	7.5792e-05	0	1	Inf	0.0214003	Inf	CPEB4	MODERATE	missense_variant	p.Val195Leu	.	T	B	5_173317319_G_C	CPEB4	4.13257e-05	2	T
5	173317351	SNP	G	T	5_173317351_G_T	6597	5502	6597	0	0	5501	1	0	13194	0	11003	1	0	9.0876e-05	0.454748	0	0	32.5269	CPEB4	LOW	synonymous_variant	p.Leu205Leu	.	.	.	5_173317351_G_T	CPEB4	4.13257e-05	2	L
5	173317366	SNP	C	T	5_173317366_C_T	6597	5502	6592	5	0	5487	15	0	13189	5	10989	15	0.00037896	0.00136314	0.0115941	0.277745	0.0789182	0.80424	CPEB4	LOW	synonymous_variant	p.Phe210Phe	rs201752532	.	.	5_173317366_C_T	CPEB4	0.000826515	2	L
5	173317414	SNP	C	T	5_173317414_C_T	6597	5502	6592	5	0	5501	1	0	13189	5	11003	1	0.00037896	9.0876e-05	0.23018	4.171	0.466623	197.133	CPEB4	LOW	synonymous_variant	p.Ile226Ile	rs146138676	.	.	5_173317414_C_T	CPEB4	0.000247954	2	L
5	173317415	SNP	G	C	5_173317415_G_C	6597	5502	6596	1	0	5501	1	0	13193	1	11003	1	7.5792e-05	9.0876e-05	1	0.834012	0.0106313	65.4415	CPEB4	MODERATE	missense_variant	p.Gly227Arg	rs771941505	D	D	5_173317415_G_C	CPEB4	8.26515e-05	2	D
5	173317420	SNP	T	C	5_173317420_T_C	6597	5502	6597	0	0	5501	1	0	13194	0	11003	1	0	9.0876e-05	0.454748	0	0	32.5269	CPEB4	LOW	synonymous_variant	p.Pro228Pro	rs572364860	.	.	5_173317420_T_C	CPEB4	4.13257e-05	2	L
5	173317581	SNP	C	A	5_173317581_C_A	6597	5502	6596	1	0	5502	0	0	13193	1	11004	0	7.5792e-05	0	1	Inf	0.0214003	Inf	CPEB4	MODERATE	missense_variant	p.Pro282His	rs200272697	D	D	5_173317581_C_A	CPEB4	4.13257e-05	2	D
5	173317592	SNP	A	G	5_173317592_A_G	6597	5502	6597	0	0	5501	1	0	13194	0	11003	1	0	9.0876e-05	0.454748	0	0	32.5269	CPEB4	MODERATE	missense_variant	p.Ser286Gly	rs763862077	T	B	5_173317592_A_G	CPEB4	4.13257e-05	2	T
5	173317609	SNP	G	A	5_173317609_G_A	6597	5502	6596	1	0	5502	0	0	13193	1	11004	0	7.5792e-05	0	1	Inf	0.0214003	Inf	CPEB4	LOW	synonymous_variant	p.Pro291Pro	rs761051244	.	.	5_173317609_G_A	CPEB4	4.13257e-05	2	L
5	173317621	SNP	C	A	5_173317621_C_A	6597	5502	6596	1	0	5502	0	0	13193	1	11004	0	7.5792e-05	0	1	Inf	0.0214003	Inf	CPEB4	LOW	synonymous_variant	p.Pro295Pro	.	.	.	5_173317621_C_A	CPEB4	4.13257e-05	2	L
5	173317624	SNP	C	T	5_173317624_C_T	6597	5502	6597	0	0	5501	1	0	13194	0	11003	1	0	9.0876e-05	0.454748	0	0	32.5269	CPEB4	LOW	synonymous_variant	p.Ser296Ser	.	.	.	5_173317624_C_T	CPEB4	4.13257e-05	2	L
5	173317688	SNP	C	T	5_173317688_C_T	6597	5502	6597	0	0	5501	1	0	13194	0	11003	1	0	9.0876e-05	0.454748	0	0	32.5269	CPEB4	MODERATE	missense_variant	p.Arg318Cys	.	D	D	5_173317688_C_T	CPEB4	4.13257e-05	2	D
5	173317730	SNP	T	C	5_173317730_T_C	6596	5502	6595	1	0	5502	0	0	13191	1	11004	0	7.58035e-05	0	1	Inf	0.0214035	Inf	CPEB4	MODERATE	missense_variant	p.Ser332Pro	.	D	D	5_173317730_T_C	CPEB4	4.13291e-05	2	D
5	173317760	SNP	C	A	5_173317760_C_A	6596	5502	6595	1	0	5502	0	0	13191	1	11004	0	7.58035e-05	0	1	Inf	0.0214035	Inf	CPEB4	MODERATE	missense_variant	p.His342Asn	.	T	B	5_173317760_C_A	CPEB4	4.13291e-05	2	T
5	173317826	SNP	A	G	5_173317826_A_G	6596	5502	6588	8	0	5501	1	0	13184	8	11003	1	0.000606428	9.0876e-05	0.045991	6.67617	0.894855	295.902	CPEB4	MODERATE	missense_variant	p.Ser364Gly	rs141459322	T	B	5_173317826_A_G	CPEB4	0.000371962	2	T
5	173337576	SNP	C	A	5_173337576_C_A	6597	5502	6596	1	0	5502	0	0	13193	1	11004	0	7.5792e-05	0	1	Inf	0.0214003	Inf	CPEB4	MODERATE	missense_variant	p.Asp392Glu	.	D	P	5_173337576_C_A	CPEB4	4.13257e-05	2	D
5	173337598	SNP	A	G	5_173337598_A_G	6597	5502	6596	1	0	5500	2	0	13193	1	11002	2	7.5792e-05	0.000181752	0.594391	0.416976	0.0070728	8.01112	CPEB4	MODERATE	missense_variant	p.Thr400Ala	rs753884175	T	B	5_173337598_A_G	CPEB4	0.000123977	2	T
5	173359455	SNP	C	T	5_173359455_C_T	6597	5502	6597	0	0	5501	1	0	13194	0	11003	1	0	9.0876e-05	0.454748	0	0	32.5269	CPEB4	MODERATE	missense_variant&splice_region_variant	p.Arg404Cys	.	D	D	5_173359455_C_T	CPEB4	4.13257e-05	2	D
5	173359456	SNP	G	A	5_173359456_G_A	6597	5502	6596	1	0	5501	1	0	13193	1	11003	1	7.5792e-05	9.0876e-05	1	0.834012	0.0106313	65.4415	CPEB4	MODERATE	missense_variant	p.Arg404His	rs142106976	T	B	5_173359456_G_A	CPEB4	8.26515e-05	2	T
5	173359457	SNP	T	C	5_173359457_T_C	6597	5502	6597	0	0	5501	1	0	13194	0	11003	1	0	9.0876e-05	0.454748	0	0	32.5269	CPEB4	LOW	synonymous_variant	p.Arg404Arg	.	.	.	5_173359457_T_C	CPEB4	4.13257e-05	2	L
5	173359472	SNP	T	C	5_173359472_T_C	6597	5502	6596	1	0	5502	0	0	13193	1	11004	0	7.5792e-05	0	1	Inf	0.0214003	Inf	CPEB4	LOW	synonymous_variant	p.Tyr409Tyr	.	.	.	5_173359472_T_C	CPEB4	4.13257e-05	2	L
5	173359477	SNP	G	A	5_173359477_G_A	6597	5502	6597	0	0	5499	3	0	13194	0	11001	3	0	0.000272628	0.0940262	0	0	2.01805	CPEB4	MODERATE	missense_variant	p.Gly411Glu	.	D	P	5_173359477_G_A	CPEB4	0.000123977	2	D
5	173359481	SNP	C	T	5_173359481_C_T	6597	5502	6596	1	0	5501	1	0	13193	1	11003	1	7.5792e-05	9.0876e-05	1	0.834012	0.0106313	65.4415	CPEB4	LOW	synonymous_variant	p.Ser412Ser	rs200019841	.	.	5_173359481_C_T	CPEB4	8.26515e-05	2	L
5	173371980	SNP	A	C	5_173371980_A_C	6597	5502	6586	11	0	5499	3	0	13183	11	11001	3	0.000833712	0.000272628	0.104858	3.05953	0.807977	17.0832	CPEB4	LOW	synonymous_variant	p.Ser431Ser	rs151173872	.	.	5_173371980_A_C	CPEB4	0.00057856	2	L
5	173372009	SNP	A	G	5_173372009_A_G	6597	5502	6597	0	0	5501	1	0	13194	0	11003	1	0	9.0876e-05	0.454748	0	0	32.5269	CPEB4	MODERATE	missense_variant	p.Asp441Gly	.	D	B	5_173372009_A_G	CPEB4	4.13257e-05	2	T
5	173372017	SNP	C	T	5_173372017_C_T	6597	5502	6596	1	0	5501	1	0	13193	1	11003	1	7.5792e-05	9.0876e-05	1	0.834012	0.0106313	65.4415	CPEB4	MODERATE	missense_variant	p.Arg444Cys	rs376710749	D	D	5_173372017_C_T	CPEB4	8.26515e-05	2	D
5	173372143	SNP	G	A	5_173372143_G_A	6597	5502	6596	1	0	5502	0	0	13193	1	11004	0	7.5792e-05	0	1	Inf	0.0214003	Inf	CPEB4	MODERATE	missense_variant&splice_region_variant	p.Asp486Asn	.	T	B	5_173372143_G_A	CPEB4	4.13257e-05	2	T
5	173376531	SNP	C	T	5_173376531_C_T	6434	5486	6433	1	0	5486	0	0	12867	1	10972	0	7.77122e-05	0	1	Inf	0.0218783	Inf	CPEB4	MODERATE	missense_variant	p.Arg493Cys	.	T	B	5_173376531_C_T	CPEB4	4.19463e-05	2	T
5	173376535	SNP	G	A	5_173376535_G_A	6514	5495	6513	1	0	5495	0	0	13027	1	10990	0	7.67578e-05	0	1	Inf	0.0216452	Inf	CPEB4	MODERATE	missense_variant	p.Arg494His	rs537912727	D	P	5_173376535_G_A	CPEB4	4.16354e-05	2	D
5	173380103	SNP	C	G	5_173380103_C_G	6596	5502	6595	1	0	5502	0	0	13191	1	11004	0	7.58035e-05	0	1	Inf	0.0214035	Inf	CPEB4	MODERATE	missense_variant	p.Ala597Gly	.	T	D	5_173380103_C_G	CPEB4	4.13291e-05	2	T
5	173380140	SNP	C	T	5_173380140_C_T	6597	5502	6597	0	0	5501	1	0	13194	0	11003	1	0	9.0876e-05	0.454748	0	0	32.5269	CPEB4	LOW	synonymous_variant	p.Tyr609Tyr	rs773940361	.	.	5_173380140_C_T	CPEB4	4.13257e-05	2	L
5	173380155	SNP	C	T	5_173380155_C_T	6597	5502	6596	1	0	5502	0	0	13193	1	11004	0	7.5792e-05	0	1	Inf	0.0214003	Inf	CPEB4	LOW	synonymous_variant	p.Thr614Thr	rs775172394	.	.	5_173380155_C_T	CPEB4	4.13257e-05	2	L
5	173380197	SNP	G	A	5_173380197_G_A	6597	5502	6592	5	0	5498	4	0	13189	5	11000	4	0.00037896	0.000363504	1	1.04254	0.224335	5.25512	CPEB4	LOW	synonymous_variant	p.Ala628Ala	rs146213887	.	.	5_173380197_G_A	CPEB4	0.000371932	2	L
5	173382927	SNP	A	G	5_173382927_A_G	6597	5502	6596	1	0	5502	0	0	13193	1	11004	0	7.5792e-05	0	1	Inf	0.0214003	Inf	CPEB4	LOW	synonymous_variant	p.Pro659Pro	.	.	.	5_173382927_A_G	CPEB4	4.13257e-05	2	L
5	173382930	SNP	T	C	5_173382930_T_C	6597	5502	6597	0	0	5500	2	0	13194	0	11002	2	0	0.000181752	0.206786	0	0	4.44068	CPEB4	LOW	synonymous_variant	p.Tyr660Tyr	rs148880368	.	.	5_173382930_T_C	CPEB4	8.26515e-05	2	L
5	173382993	SNP	A	T	5_173382993_A_T	6597	5502	6596	1	0	5502	0	0	13193	1	11004	0	7.5792e-05	0	1	Inf	0.0214003	Inf	CPEB4	LOW	synonymous_variant	p.Pro681Pro	.	.	.	5_173382993_A_T	CPEB4	4.13257e-05	2	L
5	173383071	SNP	G	A	5_173383071_G_A	6597	5502	6595	2	0	5502	0	0	13192	2	11004	0	0.000151584	0	0.504075	Inf	0.156636	Inf	CPEB4	LOW	synonymous_variant	p.Arg707Arg	.	.	.	5_173383071_G_A	CPEB4	8.26515e-05	2	L
5	173383137	SNP	C	G	5_173383137_C_G	6597	5502	6597	0	0	5501	1	0	13194	0	11003	1	0	9.0876e-05	0.454748	0	0	32.5269	CPEB4	MODERATE	missense_variant	p.Asn729Lys	.	D	P	5_173383137_C_G	CPEB4	4.13257e-05	2	D
6	167343106	SNP	G	T	6_167343106_G_T	6594	5501	6592	2	0	5501	0	0	13186	2	11002	0	0.000151653	0	0.504063	Inf	0.156679	Inf	RNASET2	MODERATE	missense_variant	p.Phe247Leu	rs140357917	T	B	6_167343106_G_T	RNASET2	8.26788e-05	2	T
6	167343140	SNP	C	T	6_167343140_C_T	6597	5502	6594	3	0	5501	1	0	13191	3	11003	1	0.000227376	9.0876e-05	0.631088	2.50223	0.200885	131.295	RNASET2	MODERATE	missense_variant	p.Arg236Gln	rs146590748	T	B	6_167343140_C_T	RNASET2	0.000165303	2	T
6	167343141	SNP	G	A	6_167343141_G_A	6597	5502	5504	1057	36	4709	760	33	12065	1129	10178	826	0.0855692	0.0750636	0.00283691	1.15304	1.04905	1.26772	RNASET2	MODERATE	missense_variant	p.Arg236Trp	rs11159	D	D	6_167343141_G_A	RNASET2	0.0807918	2	D
6	167343148	SNP	G	A	6_167343148_G_A	6597	5502	6596	1	0	5502	0	0	13193	1	11004	0	7.5792e-05	0	1	Inf	0.0214003	Inf	RNASET2	LOW	synonymous_variant	p.Ala233Ala	rs201458874	.	.	6_167343148_G_A	RNASET2	4.13257e-05	2	L
6	167343149	SNP	G	C	6_167343149_G_C	6597	5502	6597	0	0	5500	2	0	13194	0	11002	2	0	0.000181752	0.206786	0	0	4.44068	RNASET2	MODERATE	missense_variant	p.Ala233Gly	.	T	B	6_167343149_G_C	RNASET2	8.26515e-05	2	T
6	167343150	SNP	C	T	6_167343150_C_T	6597	5502	6594	3	0	5502	0	0	13191	3	11004	0	0.000227376	0	0.256112	Inf	0.344641	Inf	RNASET2	MODERATE	missense_variant	p.Ala233Thr	rs149922066	T	B	6_167343150_C_T	RNASET2	0.000123977	2	T
6	167343151	SNP	G	A	6_167343151_G_A	6597	5502	6596	1	0	5502	0	0	13193	1	11004	0	7.5792e-05	0	1	Inf	0.0214003	Inf	RNASET2	LOW	synonymous_variant	p.Ala232Ala	rs537280779	.	.	6_167343151_G_A	RNASET2	4.13257e-05	2	L
6	167343173	SNP	T	A	6_167343173_T_A	6597	5502	6596	1	0	5500	2	0	13193	1	11002	2	7.5792e-05	0.000181752	0.594391	0.416976	0.0070728	8.01112	RNASET2	MODERATE	missense_variant	p.Glu225Val	.	T	P	6_167343173_T_A	RNASET2	0.000123977	2	T
6	167343179	SNP	T	C	6_167343179_T_C	6597	5502	6596	1	0	5502	0	0	13193	1	11004	0	7.5792e-05	0	1	Inf	0.0214003	Inf	RNASET2	MODERATE	missense_variant	p.Lys223Arg	rs149106779	T	B	6_167343179_T_C	RNASET2	4.13257e-05	2	T
6	167343185	SNP	G	C	6_167343185_G_C	6597	5502	6596	1	0	5502	0	0	13193	1	11004	0	7.5792e-05	0	1	Inf	0.0214003	Inf	RNASET2	MODERATE	missense_variant	p.Ser221Cys	rs35716361	T	D	6_167343185_G_C	RNASET2	4.13257e-05	2	T
6	167343187	SNP	C	T	6_167343187_C_T	6597	5502	6596	1	0	5501	1	0	13193	1	11003	1	7.5792e-05	9.0876e-05	1	0.834012	0.0106313	65.4415	RNASET2	LOW	synonymous_variant	p.Pro220Pro	rs74546166	.	.	6_167343187_C_T	RNASET2	8.26515e-05	2	L
6	167343199	SNP	C	T	6_167343199_C_T	6597	5502	6578	19	0	5487	15	0	13175	19	10989	15	0.00144005	0.00136314	1	1.05651	0.508466	2.23525	RNASET2	LOW	synonymous_variant	p.Pro216Pro	rs35517174	.	.	6_167343199_C_T	RNASET2	0.00140507	2	L
6	167343204	SNP	C	T	6_167343204_C_T	6597	5502	6525	72	0	5439	62	1	13122	72	10940	64	0.00545703	0.00581607	0.730294	0.937952	0.659757	1.33596	RNASET2	MODERATE	missense_variant	p.Glu215Lys	rs41269593	T	D	6_167343204_C_T	RNASET2	0.0056203	2	T
6	167343214	SNP	T	C	6_167343214_T_C	6597	5498	6597	0	0	5496	2	0	13194	0	10994	2	0	0.000181884	0.206622	0	0	4.43745	RNASET2	LOW	synonymous_variant	p.Gln211Gln	.	.	.	6_167343214_T_C	RNASET2	8.26788e-05	2	L
6	167343241	SNP	G	A	6_167343241_G_A	6597	5502	6597	0	0	5501	1	0	13194	0	11003	1	0	9.0876e-05	0.454748	0	0	32.5269	RNASET2	LOW	synonymous_variant	p.Cys202Cys	.	.	.	6_167343241_G_A	RNASET2	4.13257e-05	2	L
6	167343246	SNP	G	C	6_167343246_G_C	6597	5502	6596	1	0	5502	0	0	13193	1	11004	0	7.5792e-05	0	1	Inf	0.0214003	Inf	RNASET2	MODERATE	missense_variant	p.Leu201Val	rs776087270	T	P	6_167343246_G_C	RNASET2	4.13257e-05	2	T
6	167343264	SNP	T	C	6_167343264_T_C	6597	5502	6597	0	0	5501	1	0	13194	0	11003	1	0	9.0876e-05	0.454748	0	0	32.5269	RNASET2	MODERATE	missense_variant	p.Thr195Ala	.	T	D	6_167343264_T_C	RNASET2	4.13257e-05	2	T
6	167344534	SNP	G	C	6_167344534_G_C	6597	5502	6596	1	0	5502	0	0	13193	1	11004	0	7.5792e-05	0	1	Inf	0.0214003	Inf	RNASET2	MODERATE	missense_variant&splice_region_variant	p.Gln189Glu	.	T	B	6_167344534_G_C	RNASET2	4.13257e-05	2	T
6	167344567	SNP	C	T	6_167344567_C_T	6597	5502	6597	0	0	5501	1	0	13194	0	11003	1	0	9.0876e-05	0.454748	0	0	32.5269	RNASET2	MODERATE	missense_variant	p.Val178Met	.	D	D	6_167344567_C_T	RNASET2	4.13257e-05	2	D
6	167344583	SNP	A	G	6_167344583_A_G	6597	5502	4158	2162	277	3596	1716	190	10478	2716	8908	2096	0.205851	0.190476	0.0029214	1.10163	1.03328	1.17464	RNASET2	LOW	synonymous_variant	p.Leu172Leu	rs13213697	.	.	6_167344583_A_G	RNASET2	0.198859	2	L
6	167347615	SNP	T	C	6_167347615_T_C	6584	5474	6583	1	0	5474	0	0	13167	1	10948	0	7.59417e-05	0	1	Inf	0.0213335	Inf	RNASET2	LOW	synonymous_variant	p.Leu152Leu	.	.	.	6_167347615_T_C	RNASET2	4.14662e-05	2	L
6	167347623	SNP	C	T	6_167347623_C_T	6585	5473	6585	0	0	5472	1	0	13170	0	10945	1	0	9.13576e-05	0.45389	0	0	32.4144	RNASET2	MODERATE	missense_variant&splice_region_variant	p.Val150Met	rs771231451	T	P	6_167347623_C_T	RNASET2	4.14662e-05	2	T
6	167352403	SNP	G	A	6_167352403_G_A	6597	5502	6593	4	0	5499	3	0	13190	4	11001	3	0.000303168	0.000272628	1	1.11202	0.188078	7.5944	RNASET2	LOW	synonymous_variant	p.Tyr142Tyr	rs34346305	.	P	6_167352403_G_A	RNASET2	0.00028928	2	L
6	167352431	SNP	T	C	6_167352431_T_C	6597	5502	6596	1	0	5502	0	0	13193	1	11004	0	7.5792e-05	0	1	Inf	0.0214003	Inf	RNASET2	MODERATE	missense_variant	p.Lys133Arg	.	D	D	6_167352431_T_C	RNASET2	4.13257e-05	2	D
6	167352436	SNP	C	T	6_167352436_C_T	6584	5492	6583	1	0	5492	0	0	13167	1	10984	0	7.59417e-05	0	1	Inf	0.0214036	Inf	RNASET2	LOW	synonymous_variant	p.Gln131Gln	.	.	P	6_167352436_C_T	RNASET2	4.14044e-05	2	L
6	167352448	SNP	C	T	6_167352448_C_T	6584	5492	6583	1	0	5492	0	0	13167	1	10984	0	7.59417e-05	0	1	Inf	0.0214036	Inf	RNASET2	LOW	synonymous_variant	p.Ala127Ala	rs140749759	.	B	6_167352448_C_T	RNASET2	4.14044e-05	2	L
6	167352449	SNP	G	A	6_167352449_G_A	6584	5492	6583	1	0	5492	0	0	13167	1	10984	0	7.59417e-05	0	1	Inf	0.0214036	Inf	RNASET2	MODERATE	missense_variant	p.Ala127Val	rs117003826	T	P	6_167352449_G_A	RNASET2	4.14044e-05	2	T
6	167352462	SNP	C	T	6_167352462_C_T	6584	5492	6583	1	0	5492	0	0	13167	1	10984	0	7.59417e-05	0	1	Inf	0.0214036	Inf	RNASET2	MODERATE	missense_variant	p.Ala123Thr	rs769927092	D	D	6_167352462_C_T	RNASET2	4.14044e-05	2	D
6	167352465	SNP	C	T	6_167352465_C_T	6584	5492	6583	1	0	5492	0	0	13167	1	10984	0	7.59417e-05	0	1	Inf	0.0214036	Inf	RNASET2	MODERATE	missense_variant	p.Ala122Thr	rs763299296	D	D	6_167352465_C_T	RNASET2	4.14044e-05	2	D
6	167352487	SNP	C	T	6_167352487_C_T	6584	5492	6584	0	0	5491	1	0	13168	0	10983	1	0	9.10415e-05	0.454786	0	0	32.5319	RNASET2	LOW	synonymous_variant	p.Glu114Glu	rs778553658	.	.	6_167352487_C_T	RNASET2	4.14044e-05	2	L
6	167352489	SNP	C	A	6_167352489_C_A	6584	5492	6583	1	0	5492	0	0	13167	1	10984	0	7.59417e-05	0	1	Inf	0.0214036	Inf	RNASET2	HIGH	stop_gained	p.Glu114*	.	.	.	6_167352489_C_A	RNASET2	4.14044e-05	2	H
6	167356513	SNP	C	T	6_167356513_C_T	6597	5502	6594	3	0	5498	4	0	13191	3	11000	4	0.000227376	0.000363504	0.709042	0.625446	0.0915742	3.69794	RNASET2	MODERATE	missense_variant	p.Arg109His	rs374162593	T	B	6_167356513_C_T	RNASET2	0.00028928	2	T
6	167356519	SNP	C	T	6_167356519_C_T	6597	5502	6594	3	0	5495	7	0	13191	3	10997	7	0.000227376	0.000636132	0.201908	0.357304	0.0596093	1.56557	RNASET2	MODERATE	missense_variant	p.Arg107His	rs149426644	T	B	6_167356519_C_T	RNASET2	0.000413257	2	T
6	167356530	SNP	C	T	6_167356530_C_T	6597	5502	6595	2	0	5496	6	0	13192	2	10998	6	0.000151584	0.000545256	0.152858	0.277909	0.0274448	1.55459	RNASET2	LOW	synonymous_variant	p.Ser103Ser	rs540010690	.	.	6_167356530_C_T	RNASET2	0.000330606	2	L
6	167356542	SNP	G	A	6_167356542_G_A	6597	5502	6596	1	0	5500	2	0	13193	1	11002	2	7.5792e-05	0.000181752	0.594391	0.416976	0.0070728	8.01112	RNASET2	LOW	synonymous_variant	p.Asp99Asp	rs772187999	.	.	6_167356542_G_A	RNASET2	0.000123977	2	L
6	167356548	SNP	C	T	6_167356548_C_T	6597	5502	6596	1	0	5502	0	0	13193	1	11004	0	7.5792e-05	0	1	Inf	0.0214003	Inf	RNASET2	HIGH	stop_gained	p.Trp97*	rs367656044	.	.	6_167356548_C_T	RNASET2	4.13257e-05	2	H
6	167360217	SNP	T	C	6_167360217_T_C	6536	5460	6532	4	0	5459	1	0	13068	4	10919	1	0.000305998	9.15751e-05	0.384966	3.34196	0.330671	164.484	RNASET2	MODERATE	missense_variant	p.Ser72Gly	rs115956642	T	B	6_167360217_T_C	RNASET2	0.000208403	2	T
6	167360224	SNP	G	A	6_167360224_G_A	6536	5460	6534	2	0	5457	3	0	13070	2	10917	3	0.000152999	0.000274725	0.664895	0.556869	0.0465126	4.86217	RNASET2	LOW	synonymous_variant	p.Pro69Pro	rs184572250	.	.	6_167360224_G_A	RNASET2	0.000208403	2	L
6	167362068	SNP	G	A	6_167362068_G_A	6596	5482	6595	1	0	5482	0	0	13191	1	10964	0	7.58035e-05	0	1	Inf	0.0213258	Inf	RNASET2	MODERATE	missense_variant	p.His65Tyr	.	D	D	6_167362068_G_A	RNASET2	4.13976e-05	2	D
6	167362084	SNP	C	T	6_167362084_C_T	6596	5482	6595	1	0	5482	0	0	13191	1	10964	0	7.58035e-05	0	1	Inf	0.0213258	Inf	RNASET2	LOW	synonymous_variant	p.Pro59Pro	rs764465742	.	.	6_167362084_C_T	RNASET2	4.13976e-05	2	L
6	167362085	SNP	G	A	6_167362085_G_A	6596	5482	6595	1	0	5482	0	0	13191	1	10964	0	7.58035e-05	0	1	Inf	0.0213258	Inf	RNASET2	MODERATE	missense_variant	p.Pro59Leu	rs561514741	T	B	6_167362085_G_A	RNASET2	4.13976e-05	2	T
6	167362096	SNP	A	G	6_167362096_A_G	6596	5482	6595	1	0	5482	0	0	13191	1	10964	0	7.58035e-05	0	1	Inf	0.0213258	Inf	RNASET2	LOW	synonymous_variant	p.Cys55Cys	.	.	.	6_167362096_A_G	RNASET2	4.13976e-05	2	L
6	167362101	SNP	C	T	6_167362101_C_T	6596	5482	6593	3	0	5481	1	0	13189	3	10963	1	0.000227411	9.12076e-05	0.631323	2.49351	0.200185	130.838	RNASET2	MODERATE	missense_variant	p.Asp54Asn	rs761924699	T	B	6_167362101_C_T	RNASET2	0.00016559	2	T
6	167362105	SNP	T	C	6_167362105_T_C	6596	5482	6595	1	0	5482	0	0	13191	1	10964	0	7.58035e-05	0	1	Inf	0.0213258	Inf	RNASET2	LOW	synonymous_variant	p.Gln52Gln	.	.	.	6_167362105_T_C	RNASET2	4.13976e-05	2	L
6	167362107	SNP	G	A	6_167362107_G_A	6596	5482	6595	1	0	5481	1	0	13191	1	10963	1	7.58035e-05	9.12076e-05	1	0.831106	0.0105943	65.2137	RNASET2	HIGH	stop_gained	p.Gln52*	rs750669368	.	.	6_167362107_G_A	RNASET2	8.27952e-05	2	H
6	167369585	SNP	C	A	6_167369585_C_A	6595	5502	6594	1	0	5501	1	0	13189	1	11003	1	7.5815e-05	9.0876e-05	1	0.834264	0.0106345	65.4614	RNASET2	MODERATE	missense_variant&splice_region_variant	p.Arg29Leu	.	T	B	6_167369585_C_A	RNASET2	8.26651e-05	2	T
6	167369594	SNP	T	C	6_167369594_T_C	6595	5502	6595	0	0	5501	1	0	13190	0	11003	1	0	9.0876e-05	0.454824	0	0	32.5368	RNASET2	MODERATE	missense_variant	p.Lys26Arg	.	T	B	6_167369594_T_C	RNASET2	4.13326e-05	2	T
6	167369612	SNP	C	G	6_167369612_C_G	6597	5502	6597	0	0	5501	1	0	13194	0	11003	1	0	9.0876e-05	0.454748	0	0	32.5269	RNASET2	MODERATE	missense_variant	p.Cys20Ser	.	T	D	6_167369612_C_G	RNASET2	4.13257e-05	2	T
6	167369618	SNP	A	C	6_167369618_A_C	6597	5502	6597	0	0	5501	1	0	13194	0	11003	1	0	9.0876e-05	0.454748	0	0	32.5269	RNASET2	MODERATE	missense_variant	p.Leu18Trp	.	D	D	6_167369618_A_C	RNASET2	4.13257e-05	2	D
6	167369650	SNP	G	A	6_167369650_G_A	6597	5502	5667	887	43	4662	811	29	12221	973	10135	869	0.0737456	0.0789713	0.131255	0.928568	0.843318	1.02255	RNASET2	LOW	synonymous_variant	p.Arg7Arg	rs12193095	.	.	6_167369650_G_A	RNASET2	0.076122	2	L
6	167369655	SNP	G	A	6_167369655_G_A	6597	5502	6593	4	0	5502	0	0	13190	4	11004	0	0.000303168	0	0.131121	Inf	0.55061	Inf	RNASET2	LOW	synonymous_variant	p.Leu6Leu	rs11557915	.	.	6_167369655_G_A	RNASET2	0.000165303	2	L
7	26709802	SNP	T	G	7_26709802_T_G	6597	5502	6595	2	0	5502	0	0	13192	2	11004	0	0.000151584	0	0.504075	Inf	0.156636	Inf	SKAP2	LOW	synonymous_variant	p.Arg333Arg	.	.	.	7_26709802_T_G	SKAP2	8.26515e-05	2	L
7	26724383	SNP	C	T	7_26724383_C_T	6596	5502	6594	2	0	5501	1	0	13190	2	11003	1	0.000151607	9.0876e-05	1	1.66835	0.0868367	98.385	SKAP2	MODERATE	missense_variant	p.Arg320His	rs747450045	T	P	7_26724383_C_T	SKAP2	0.000123987	2	T
7	26724403	SNP	A	G	7_26724403_A_G	6596	5502	6596	0	0	5501	1	0	13192	0	11003	1	0	9.0876e-05	0.454786	0	0	32.5319	SKAP2	LOW	synonymous_variant	p.Ser313Ser	rs765348964	.	.	7_26724403_A_G	SKAP2	4.13291e-05	2	L
7	26724444	SNP	T	A	7_26724444_T_A	6596	5502	6595	1	0	5502	0	0	13191	1	11004	0	7.58035e-05	0	1	Inf	0.0214035	Inf	SKAP2	MODERATE	missense_variant	p.Asn300Tyr	.	D	D	7_26724444_T_A	SKAP2	4.13291e-05	2	D
7	26724447	SNP	C	T	7_26724447_C_T	6596	5502	6595	1	0	5502	0	0	13191	1	11004	0	7.58035e-05	0	1	Inf	0.0214035	Inf	SKAP2	MODERATE	missense_variant	p.Ala299Thr	.	T	D	7_26724447_C_T	SKAP2	4.13291e-05	2	T
7	26724455	SNP	G	A	7_26724455_G_A	6594	5502	6593	1	0	5502	0	0	13187	1	11004	0	7.58265e-05	0	1	Inf	0.02141	Inf	SKAP2	MODERATE	missense_variant	p.Thr296Ile	.	T	D	7_26724455_G_A	SKAP2	4.1336e-05	2	T
7	26729975	SNP	T	A	7_26729975_T_A	6597	5502	6596	1	0	5501	1	0	13193	1	11003	1	7.5792e-05	9.0876e-05	1	0.834012	0.0106313	65.4415	SKAP2	MODERATE	missense_variant	p.Glu268Val	rs142511976	D	D	7_26729975_T_A	SKAP2	8.26515e-05	2	D
7	26765072	SNP	A	T	7_26765072_A_T	6044	5499	6044	0	0	5498	1	0	12088	0	10997	1	0	9.09256e-05	0.476393	0	0	35.4837	SKAP2	MODERATE	missense_variant	p.Asp257Glu	.	T	B	7_26765072_A_T	SKAP2	4.33163e-05	2	T
7	26765085	SNP	C	G	7_26765085_C_G	6044	5499	6041	3	0	5497	2	0	12085	3	10996	2	0.00024818	0.000181851	1	1.36481	0.156309	16.3365	SKAP2	MODERATE	missense_variant	p.Ser253Thr	rs17154402	T	B	7_26765085_C_G	SKAP2	0.000216581	2	T
7	26765108	SNP	T	C	7_26765108_T_C	6045	5499	6044	1	0	5496	3	0	12089	1	10995	3	8.2713e-05	0.000272777	0.353046	0.303178	0.0057796	3.77699	SKAP2	LOW	synonymous_variant	p.Pro245Pro	rs747419394	.	.	7_26765108_T_C	SKAP2	0.00017325	2	L
7	26765121	SNP	T	C	7_26765121_T_C	6044	5499	6043	1	0	5499	0	0	12087	1	10998	0	8.27267e-05	0	1	Inf	0.0233285	Inf	SKAP2	MODERATE	missense_variant	p.Asp241Gly	rs576214855	T	B	7_26765121_T_C	SKAP2	4.33163e-05	2	T
7	26765551	SNP	C	T	7_26765551_C_T	6408	5491	6406	2	0	5491	0	0	12814	2	10982	0	0.000156055	0	0.502949	Inf	0.160934	Inf	SKAP2	MODERATE	missense_variant	p.Val217Ile	rs763778638	T	B	7_26765551_C_T	SKAP2	8.40407e-05	2	T
7	26778420	SNP	C	A	7_26778420_C_A	6597	5502	6597	0	0	5501	1	0	13194	0	11003	1	0	9.0876e-05	0.454748	0	0	32.5269	SKAP2	MODERATE	missense_variant	p.Asp155Tyr	.	D	D	7_26778420_C_A	SKAP2	4.13257e-05	2	D
7	26778464	SNP	C	T	7_26778464_C_T	6597	5502	6595	2	0	5502	0	0	13192	2	11004	0	0.000151584	0	0.504075	Inf	0.156636	Inf	SKAP2	MODERATE	missense_variant	p.Arg140Gln	rs367722228	D	D	7_26778464_C_T	SKAP2	8.26515e-05	2	D
7	26778469	SNP	C	T	7_26778469_C_T	6597	5502	6597	0	0	5501	1	0	13194	0	11003	1	0	9.0876e-05	0.454748	0	0	32.5269	SKAP2	LOW	synonymous_variant	p.Gln138Gln	rs139030715	.	.	7_26778469_C_T	SKAP2	4.13257e-05	2	L
7	26778490	SNP	G	A	7_26778490_G_A	6597	5502	6590	7	0	5499	3	0	13187	7	11001	3	0.000530544	0.000272628	0.363594	1.94646	0.444236	11.6681	SKAP2	LOW	synonymous_variant	p.Ser131Ser	rs34506751	.	.	7_26778490_G_A	SKAP2	0.000413257	2	L
7	26779565	SNP	A	G	7_26779565_A_G	6264	5502	6262	2	0	5501	1	0	12526	2	11003	1	0.000159642	9.0876e-05	1	1.75678	0.0914392	103.597	SKAP2	MODERATE	missense_variant	p.Ile109Thr	.	D	P	7_26779565_A_G	SKAP2	0.000127486	2	D
7	26883656	SNP	G	A	7_26883656_G_A	6597	5502	6596	1	0	5496	6	0	13193	1	10998	6	7.5792e-05	0.000545256	0.0520718	0.138952	0.003025	1.1455	SKAP2	LOW	synonymous_variant	p.Pro100Pro	rs143917608	.	.	7_26883656_G_A	SKAP2	0.00028928	2	L
7	26883668	SNP	G	A	7_26883668_G_A	6597	5502	6597	0	0	5501	1	0	13194	0	11003	1	0	9.0876e-05	0.454748	0	0	32.5269	SKAP2	LOW	synonymous_variant	p.Asp96Asp	rs761771803	.	.	7_26883668_G_A	SKAP2	4.13257e-05	2	L
7	26883681	SNP	C	T	7_26883681_C_T	6597	5502	6596	1	0	5502	0	0	13193	1	11004	0	7.5792e-05	0	1	Inf	0.0214003	Inf	SKAP2	MODERATE	missense_variant	p.Arg92Gln	.	T	D	7_26883681_C_T	SKAP2	4.13257e-05	2	T
7	26883683	SNP	T	C	7_26883683_T_C	6597	5502	6596	1	0	5502	0	0	13193	1	11004	0	7.5792e-05	0	1	Inf	0.0214003	Inf	SKAP2	LOW	synonymous_variant	p.Glu91Glu	rs755786124	.	.	7_26883683_T_C	SKAP2	4.13257e-05	2	L
7	26894405	SNP	T	A	7_26894405_T_A	6597	5502	6595	2	0	5502	0	0	13192	2	11004	0	0.000151584	0	0.504075	Inf	0.156636	Inf	SKAP2	MODERATE	missense_variant&splice_region_variant	p.Ile58Phe	rs140223829	T	B	7_26894405_T_A	SKAP2	8.26515e-05	2	T
7	26894432	SNP	T	G	7_26894432_T_G	6597	5502	6594	3	0	5500	2	0	13191	3	11002	2	0.000227376	0.000181752	1	1.25107	0.143281	14.9745	SKAP2	MODERATE	missense_variant	p.Ile49Leu	.	T	B	7_26894432_T_G	SKAP2	0.000206629	2	T
7	26894449	DEL	TC	T	7_26894449_TC_T	6597	5502	6596	1	0	5502	0	0	13193	1	11004	0	7.5792e-05	0	1	Inf	0.0214003	Inf	SKAP2	HIGH	frameshift_variant	p.Glu43fs				7_26894449_TC_T	SKAP2	4.13257e-05	2	H
7	26894483	SNP	G	A	7_26894483_G_A	6597	5502	6596	1	0	5502	0	0	13193	1	11004	0	7.5792e-05	0	1	Inf	0.0214003	Inf	SKAP2	LOW	synonymous_variant	p.Leu32Leu	.	.	.	7_26894483_G_A	SKAP2	4.13257e-05	2	L
7	26903991	SNP	G	C	7_26903991_G_C	6591	5485	6589	2	0	5485	0	0	13180	2	10970	0	0.000151722	0	0.504174	Inf	0.156294	Inf	SKAP2	MODERATE	missense_variant	p.Leu20Val	rs140914133	D	P	7_26903991_G_C	SKAP2	8.28089e-05	2	D
7	26904014	SNP	G	A	7_26904014_G_A	6596	5501	6589	7	0	5499	2	0	13185	7	11000	2	0.000530625	0.000181785	0.195673	2.91975	0.555799	28.8178	SKAP2	MODERATE	missense_variant	p.Pro12Leu	rs137938529	T	B	7_26904014_G_A	SKAP2	0.000371993	2	T
7	26904043	SNP	G	T	7_26904043_G_T	6590	5485	6590	0	0	5484	1	0	13180	0	10969	1	0	9.11577e-05	0.454244	0	0	32.4609	SKAP2	LOW	synonymous_variant	p.Pro2Pro	.	.	.	7_26904043_G_T	SKAP2	4.14079e-05	2	L
7	27872440	SNP	A	C	7_27872440_A_C	6595	5501	6595	0	0	5500	1	0	13190	0	11001	1	0	9.08926e-05	0.454778	0	0	32.5309	JAZF1	MODERATE	missense_variant	p.Ile237Met	.	T	B	7_27872440_A_C	JAZF1	4.1336e-05	2	T
7	27872449	SNP	C	T	7_27872449_C_T	6595	5501	6594	1	0	5501	0	0	13189	1	11002	0	7.5815e-05	0	1	Inf	0.0214029	Inf	JAZF1	LOW	synonymous_variant	p.Ser234Ser	rs376580700	.	.	7_27872449_C_T	JAZF1	4.1336e-05	2	L
7	27872466	SNP	A	G	7_27872466_A_G	6595	5501	6572	23	0	5486	15	0	13167	23	10987	15	0.00174375	0.00136339	0.516354	1.27945	0.639093	2.63816	JAZF1	MODERATE	missense_variant	p.Phe229Leu	rs143697346	T	P	7_27872466_A_G	JAZF1	0.00157077	2	T
7	27872525	SNP	T	C	7_27872525_T_C	6597	5502	6596	1	0	5502	0	0	13193	1	11004	0	7.5792e-05	0	1	Inf	0.0214003	Inf	JAZF1	MODERATE	missense_variant	p.Lys209Arg	.	T	D	7_27872525_T_C	JAZF1	4.13257e-05	2	T
7	27872537	SNP	C	T	7_27872537_C_T	6595	5501	6593	2	0	5501	0	0	13188	2	11002	0	0.00015163	0	0.504069	Inf	0.156655	Inf	JAZF1	MODERATE	missense_variant	p.Arg205His	rs752230152	T	B	7_27872537_C_T	JAZF1	8.2672e-05	2	T
7	27872569	SNP	A	C	7_27872569_A_C	6595	5501	6594	1	0	5501	0	0	13189	1	11002	0	7.5815e-05	0	1	Inf	0.0214029	Inf	JAZF1	LOW	synonymous_variant	p.Ala194Ala	rs186782040	.	.	7_27872569_A_C	JAZF1	4.1336e-05	2	L
7	27872572	SNP	G	A	7_27872572_G_A	6595	5501	6593	2	0	5498	3	0	13188	2	10999	3	0.00015163	0.000272678	0.664757	0.556031	0.0464427	4.85485	JAZF1	LOW	synonymous_variant	p.His193His	rs148892911	.	.	7_27872572_G_A	JAZF1	0.00020668	2	L
7	27880335	SNP	T	A	7_27880335_T_A	6590	5489	6589	1	0	5489	0	0	13179	1	10978	0	7.58725e-05	0	1	Inf	0.0213724	Inf	JAZF1	LOW	synonymous_variant	p.Gly179Gly	.	.	.	7_27880335_T_A	JAZF1	4.13942e-05	2	L
7	27880350	SNP	G	A	7_27880350_G_A	6590	5489	6590	0	0	5488	1	0	13180	0	10977	1	0	9.10913e-05	0.454425	0	0	32.4845	JAZF1	LOW	synonymous_variant	p.Ala174Ala	.	.	.	7_27880350_G_A	JAZF1	4.13942e-05	2	L
7	27880413	SNP	G	A	7_27880413_G_A	6596	5502	6595	1	0	5502	0	0	13191	1	11004	0	7.58035e-05	0	1	Inf	0.0214035	Inf	JAZF1	LOW	synonymous_variant	p.Ala153Ala	.	.	.	7_27880413_G_A	JAZF1	4.13291e-05	2	L
7	27880434	SNP	C	T	7_27880434_C_T	6590	5489	6590	0	0	5488	1	0	13180	0	10977	1	0	9.10913e-05	0.454425	0	0	32.4845	JAZF1	LOW	synonymous_variant	p.Glu146Glu	rs755474356	.	.	7_27880434_C_T	JAZF1	4.13942e-05	2	L
7	27880473	SNP	G	A	7_27880473_G_A	6590	5489	6589	1	0	5488	1	0	13179	1	10977	1	7.58725e-05	9.10913e-05	1	0.832925	0.0106175	65.3563	JAZF1	LOW	synonymous_variant	p.Asp133Asp	rs771128232	.	.	7_27880473_G_A	JAZF1	8.27883e-05	2	L
7	27934843	SNP	C	T	7_27934843_C_T	6596	5502	6590	6	0	5497	5	0	13186	6	10999	5	0.000454821	0.00045438	1	1.00097	0.254448	4.14735	JAZF1	LOW	synonymous_variant	p.Pro127Pro	rs151189134	.	.	7_27934843_C_T	JAZF1	0.000454621	2	L
7	27934891	SNP	G	A	7_27934891_G_A	6597	5502	6596	1	0	5502	0	0	13193	1	11004	0	7.5792e-05	0	1	Inf	0.0214003	Inf	JAZF1	LOW	synonymous_variant	p.Pro111Pro	rs751995298	.	.	7_27934891_G_A	JAZF1	4.13257e-05	2	L
7	27934918	SNP	G	A	7_27934918_G_A	6597	5502	6596	1	0	5502	0	0	13193	1	11004	0	7.5792e-05	0	1	Inf	0.0214003	Inf	JAZF1	LOW	synonymous_variant	p.Arg102Arg	rs376254936	.	.	7_27934918_G_A	JAZF1	4.13257e-05	2	L
7	27934920	SNP	G	A	7_27934920_G_A	6597	5502	6597	0	0	5501	1	0	13194	0	11003	1	0	9.0876e-05	0.454748	0	0	32.5269	JAZF1	MODERATE	missense_variant	p.Arg102Cys	.	D	D	7_27934920_G_A	JAZF1	4.13257e-05	2	D
7	27934922	SNP	G	T	7_27934922_G_T	6597	5502	6596	1	0	5502	0	0	13193	1	11004	0	7.5792e-05	0	1	Inf	0.0214003	Inf	JAZF1	MODERATE	missense_variant	p.Pro101Gln	rs754765941	T	D	7_27934922_G_T	JAZF1	4.13257e-05	2	T
7	27934978	SNP	C	T	7_27934978_C_T	6596	5502	6595	1	0	5502	0	0	13191	1	11004	0	7.58035e-05	0	1	Inf	0.0214035	Inf	JAZF1	LOW	synonymous_variant	p.Pro82Pro	rs370636261	.	.	7_27934978_C_T	JAZF1	4.13291e-05	2	L
7	27934979	SNP	G	A	7_27934979_G_A	6596	5502	6596	0	0	5501	1	0	13192	0	11003	1	0	9.0876e-05	0.454786	0	0	32.5319	JAZF1	MODERATE	missense_variant	p.Pro82Leu	.	T	D	7_27934979_G_A	JAZF1	4.13291e-05	2	T
7	27935002	SNP	C	T	7_27935002_C_T	6596	5502	6595	1	0	5502	0	0	13191	1	11004	0	7.58035e-05	0	1	Inf	0.0214035	Inf	JAZF1	LOW	synonymous_variant	p.Glu74Glu	.	.	.	7_27935002_C_T	JAZF1	4.13291e-05	2	L
7	28031578	SNP	T	C	7_28031578_T_C	6597	5501	6596	1	0	5500	1	0	13193	1	11001	1	7.5792e-05	9.08926e-05	1	0.83386	0.0106294	65.4297	JAZF1	LOW	synonymous_variant	p.Glu46Glu	.	.	.	7_28031578_T_C	JAZF1	8.26583e-05	2	L
7	28031588	SNP	C	T	7_28031588_C_T	6597	5501	6596	1	0	5501	0	0	13193	1	11002	0	7.5792e-05	0	1	Inf	0.0213964	Inf	JAZF1	MODERATE	missense_variant	p.Arg43Gln	rs368409103	T	D	7_28031588_C_T	JAZF1	4.13291e-05	2	T
7	128597340	SNP	G	A	7_128597340_G_A	6597	5502	6585	12	0	5498	4	0	13182	12	11000	4	0.000909504	0.000363504	0.132071	2.50325	0.758437	10.6541	TNPO3	MODERATE	missense_variant	p.Ala914Val;p.Ala850Val	rs61756249	D	D	7_128597340_G_A	TNPO3	0.000661212	2	D
7	128607361	SNP	A	C	7_128607361_A_C	6597	5502	6596	1	0	5502	0	0	13193	1	11004	0	7.5792e-05	0	1	Inf	0.0214003	Inf	TNPO3	MODERATE	missense_variant	p.Leu895Arg;p.Leu831Arg	.	D	D	7_128607361_A_C	TNPO3	4.13257e-05	2	D
7	128607371	SNP	G	T	7_128607371_G_T	6597	5502	6595	2	0	5501	1	0	13192	2	11003	1	0.000151584	9.0876e-05	1	1.66809	0.0868236	98.3701	TNPO3	MODERATE	missense_variant	p.His892Asn;p.His828Asn	.	T	P	7_128607371_G_T	TNPO3	0.000123977	2	T
7	128607378	SNP	T	C	7_128607378_T_C	6597	5502	6597	0	0	5500	2	0	13194	0	11002	2	0	0.000181752	0.206786	0	0	4.44068	TNPO3	LOW	synonymous_variant	p.Thr889Thr;p.Thr825Thr	rs760128958	.	.	7_128607378_T_C	TNPO3	8.26515e-05	2	L
7	128607384	SNP	G	A	7_128607384_G_A	6594	5502	1602	3207	1785	1254	2758	1490	6411	6777	5266	5738	0.513876	0.521447	0.244945	0.970124	0.921911	1.02087	TNPO3	LOW	synonymous_variant	p.Ala887Ala;p.Ala823Ala	rs8043	.	.	7_128607384_G_A	TNPO3	0.48268	1	L
7	128607393	SNP	G	A	7_128607393_G_A	6597	5502	6596	1	0	5502	0	0	13193	1	11004	0	7.5792e-05	0	1	Inf	0.0214003	Inf	TNPO3	LOW	synonymous_variant	p.Thr884Thr;p.Thr820Thr	rs149434536	.	.	7_128607393_G_A	TNPO3	4.13257e-05	2	L
7	128607420	SNP	G	A	7_128607420_G_A	6597	5502	6591	6	0	5499	3	0	13188	6	11001	3	0.000454752	0.000272628	0.523666	1.6683	0.356197	10.3138	TNPO3	LOW	synonymous_variant	p.Ser875Ser;p.Ser811Ser	rs201210726	.	.	7_128607420_G_A	TNPO3	0.000371932	2	L
7	128607436	SNP	C	T	7_128607436_C_T	6597	5502	6595	2	0	5498	4	0	13192	2	11000	4	0.000151584	0.000363504	0.420888	0.416932	0.0376977	2.90975	TNPO3	MODERATE	missense_variant	p.Arg870Gln;p.Arg806Gln	rs188168905	T	D	7_128607436_C_T	TNPO3	0.000247954	2	T
7	128610227	SNP	C	G	7_128610227_C_G	6597	5501	6596	1	0	5501	0	0	13193	1	11002	0	7.5792e-05	0	1	Inf	0.0213964	Inf	TNPO3	MODERATE	missense_variant	p.Trp858Ser;p.Trp794Ser	.	T	P	7_128610227_C_G	TNPO3	4.13291e-05	2	T
7	128610257	SNP	T	C	7_128610257_T_C	6597	5502	6596	1	0	5502	0	0	13193	1	11004	0	7.5792e-05	0	1	Inf	0.0214003	Inf	TNPO3	MODERATE	missense_variant	p.Tyr848Cys;p.Tyr784Cys	.	T	D	7_128610257_T_C	TNPO3	4.13257e-05	2	T
7	128610259	SNP	G	C	7_128610259_G_C	6597	5502	6596	1	0	5500	2	0	13193	1	11002	2	7.5792e-05	0.000181752	0.594391	0.416976	0.0070728	8.01112	TNPO3	LOW	synonymous_variant	p.Pro847Pro;p.Pro783Pro	rs764566484	.	.	7_128610259_G_C	TNPO3	0.000123977	2	L
7	128610262	SNP	G	A	7_128610262_G_A	6597	5502	6596	1	0	5502	0	0	13193	1	11004	0	7.5792e-05	0	1	Inf	0.0214003	Inf	TNPO3	LOW	synonymous_variant	p.Pro846Pro;p.Pro782Pro	rs762040365	.	.	7_128610262_G_A	TNPO3	4.13257e-05	2	L
7	128612484	SNP	T	C	7_128612484_T_C	6597	5502	6596	1	0	5502	0	0	13193	1	11004	0	7.5792e-05	0	1	Inf	0.0214003	Inf	TNPO3	MODERATE	missense_variant	p.Asn809Ser;p.Asn745Ser	.	T	P	7_128612484_T_C	TNPO3	4.13257e-05	2	T
7	128612498	SNP	A	C	7_128612498_A_C	6597	5502	6597	0	0	5501	1	0	13194	0	11003	1	0	9.0876e-05	0.454748	0	0	32.5269	TNPO3	MODERATE	missense_variant	p.His804Gln;p.His740Gln	.	T	P	7_128612498_A_C	TNPO3	4.13257e-05	2	T
7	128612552	SNP	C	T	7_128612552_C_T	6596	5501	5965	611	20	4909	581	11	12541	651	10399	603	0.0493481	0.0548082	0.0583701	0.895211	0.797629	1.00484	TNPO3	LOW	synonymous_variant	p.Leu786Leu;p.Leu722Leu	rs11538884	.	.	7_128612552_C_T	TNPO3	0.051831	2	L
7	128612584	SNP	T	C	7_128612584_T_C	6597	5502	6591	6	0	5495	7	0	13188	6	10997	7	0.000454752	0.000636132	0.586944	0.714757	0.198384	2.4847	TNPO3	MODERATE	missense_variant	p.Ile776Val;p.Ile712Val	rs368873021	T	B	7_128612584_T_C	TNPO3	0.000537234	2	T
7	128612604	SNP	C	T	7_128612604_C_T	6597	5502	6597	0	0	5501	1	0	13194	0	11003	1	0	9.0876e-05	0.454748	0	0	32.5269	TNPO3	MODERATE	missense_variant	p.Arg769Gln;p.Arg705Gln	rs772598470	T	B	7_128612604_C_T	TNPO3	4.13257e-05	2	T
7	128612605	SNP	G	T	7_128612605_G_T	6597	5502	6596	1	0	5502	0	0	13193	1	11004	0	7.5792e-05	0	1	Inf	0.0214003	Inf	TNPO3	LOW	synonymous_variant	p.Arg769Arg;p.Arg705Arg	.	.	.	7_128612605_G_T	TNPO3	4.13257e-05	2	L
7	128612630	SNP	A	G	7_128612630_A_G	6597	5502	6582	15	0	5492	10	0	13179	15	10994	10	0.00113688	0.00090876	0.689352	1.2513	0.525662	3.11593	TNPO3	LOW	synonymous_variant	p.Ile760Ile;p.Ile696Ile	rs142359170	.	.	7_128612630_A_G	TNPO3	0.00103314	2	L
7	128614951	SNP	A	G	7_128614951_A_G	6332	5496	6331	1	0	5495	1	0	12663	1	10991	1	7.8964e-05	9.09753e-05	1	0.867968	0.0110638	68.1048	TNPO3	LOW	synonymous_variant	p.Thr748Thr;p.Thr684Thr	.	.	.	7_128614951_A_G	TNPO3	8.45451e-05	2	L
7	128614990	SNP	G	A	7_128614990_G_A	6536	5501	5916	601	19	4910	580	11	12433	639	10400	602	0.0488831	0.0547173	0.0434901	0.887901	0.790666	0.997182	TNPO3	LOW	synonymous_variant	p.Leu735Leu;p.Leu671Leu	rs2293493	.	.	7_128614990_G_A	TNPO3	0.0515494	2	L
7	128615897	SNP	C	A	7_128615897_C_A	6597	5502	6593	4	0	5497	5	0	13190	4	10999	5	0.000303168	0.00045438	0.740271	0.66713	0.132316	3.10014	TNPO3	LOW	synonymous_variant	p.Arg718Arg;p.Arg654Arg	rs35060568	.	.	7_128615897_C_A	TNPO3	0.000371932	2	L
7	128615899	SNP	G	A	7_128615899_G_A	6597	5502	6596	1	0	5502	0	0	13193	1	11004	0	7.5792e-05	0	1	Inf	0.0214003	Inf	TNPO3	MODERATE	missense_variant	p.Arg718Trp;p.Arg654Trp	.	T	D	7_128615899_G_A	TNPO3	4.13257e-05	2	T
7	128615914	SNP	T	C	7_128615914_T_C	6597	5502	6597	0	0	5501	1	0	13194	0	11003	1	0	9.0876e-05	0.454748	0	0	32.5269	TNPO3	MODERATE	missense_variant	p.Met713Val;p.Met649Val	rs770887229	T	B	7_128615914_T_C	TNPO3	4.13257e-05	2	T
7	128615945	SNP	G	A	7_128615945_G_A	6597	5502	6597	0	0	5501	1	0	13194	0	11003	1	0	9.0876e-05	0.454748	0	0	32.5269	TNPO3	LOW	synonymous_variant	p.Tyr702Tyr;p.Tyr638Tyr	.	.	.	7_128615945_G_A	TNPO3	4.13257e-05	2	L
7	128615969	SNP	T	C	7_128615969_T_C	6597	5502	6596	1	0	5501	1	0	13193	1	11003	1	7.5792e-05	9.0876e-05	1	0.834012	0.0106313	65.4415	TNPO3	LOW	synonymous_variant	p.Val694Val;p.Val630Val	.	.	.	7_128615969_T_C	TNPO3	8.26515e-05	2	L
7	128615972	SNP	G	A	7_128615972_G_A	6597	5502	6593	4	0	5500	2	0	13190	4	11002	2	0.000303168	0.000181752	0.69508	1.6682	0.239022	18.4364	TNPO3	LOW	synonymous_variant	p.His693His;p.His629His	rs199826657	.	.	7_128615972_G_A	TNPO3	0.000247954	2	L
7	128615991	SNP	T	C	7_128615991_T_C	6597	5502	6596	1	0	5502	0	0	13193	1	11004	0	7.5792e-05	0	1	Inf	0.0214003	Inf	TNPO3	HIGH	splice_acceptor_variant&intron_variant	c.2062-2A>G;c.1870-2A>G	.	.	.	7_128615991_T_C	TNPO3	4.13257e-05	2	H
7	128619086	SNP	C	T	7_128619086_C_T	6597	5502	6596	1	0	5502	0	0	13193	1	11004	0	7.5792e-05	0	1	Inf	0.0214003	Inf	TNPO3	MODERATE	missense_variant	p.Arg671His;p.Arg607His	rs749106380	D	D	7_128619086_C_T	TNPO3	4.13257e-05	2	D
7	128619102	SNP	G	A	7_128619102_G_A	6597	5502	6596	1	0	5502	0	0	13193	1	11004	0	7.5792e-05	0	1	Inf	0.0214003	Inf	TNPO3	LOW	synonymous_variant	p.Leu666Leu;p.Leu602Leu	.	.	.	7_128619102_G_A	TNPO3	4.13257e-05	2	L
7	128619145	DEL	CTTAT	C	7_128619145_CTTAT_C	6597	5502	6596	1	0	5502	0	0	13193	1	11004	0	7.5792e-05	0	1	Inf	0.0214003	Inf	TNPO3	HIGH	frameshift_variant	p.Asn650fs;p.Asn586fs				7_128619145_CTTAT_C	TNPO3	4.13257e-05	2	H
7	128619152	SNP	A	T	7_128619152_A_T	6597	5502	6596	1	0	5502	0	0	13193	1	11004	0	7.5792e-05	0	1	Inf	0.0214003	Inf	TNPO3	MODERATE	missense_variant	p.Leu649Gln;p.Leu585Gln	.	D	P	7_128619152_A_T	TNPO3	4.13257e-05	2	D
7	128619154	SNP	A	T	7_128619154_A_T	6597	5502	6597	0	0	5501	1	0	13194	0	11003	1	0	9.0876e-05	0.454748	0	0	32.5269	TNPO3	LOW	synonymous_variant	p.Thr648Thr;p.Thr584Thr	.	.	.	7_128619154_A_T	TNPO3	4.13257e-05	2	L
7	128620046	SNP	C	T	7_128620046_C_T	6597	5502	6596	1	0	5502	0	0	13193	1	11004	0	7.5792e-05	0	1	Inf	0.0214003	Inf	TNPO3	LOW	synonymous_variant	p.Pro633Pro;p.Pro569Pro	rs747905488	.	.	7_128620046_C_T	TNPO3	4.13257e-05	2	L
7	128620055	SNP	C	G	7_128620055_C_G	6597	5502	6597	0	0	5501	1	0	13194	0	11003	1	0	9.0876e-05	0.454748	0	0	32.5269	TNPO3	MODERATE	missense_variant	p.Gln630His;p.Gln566His	rs773242792	T	D	7_128620055_C_G	TNPO3	4.13257e-05	2	T
7	128622310	SNP	C	A	7_128622310_C_A	6597	5502	6596	1	0	5502	0	0	13193	1	11004	0	7.5792e-05	0	1	Inf	0.0214003	Inf	TNPO3	LOW	synonymous_variant	p.Val617Val;p.Val553Val	rs775746067	.	.	7_128622310_C_A	TNPO3	4.13257e-05	2	L
7	128622329	SNP	A	C	7_128622329_A_C	6597	5502	6596	1	0	5502	0	0	13193	1	11004	0	7.5792e-05	0	1	Inf	0.0214003	Inf	TNPO3	MODERATE	missense_variant	p.Phe611Cys;p.Phe547Cys	rs201842578	T	D	7_128622329_A_C	TNPO3	4.13257e-05	2	T
7	128624312	SNP	C	G	7_128624312_C_G	6597	5502	6596	1	0	5502	0	0	13193	1	11004	0	7.5792e-05	0	1	Inf	0.0214003	Inf	TNPO3	LOW	splice_region_variant&synonymous_variant	p.Gly564Gly;p.Gly500Gly	.	.	.	7_128624312_C_G	TNPO3	4.13257e-05	2	L
7	128626796	SNP	C	T	7_128626796_C_T	6597	5502	6596	1	0	5502	0	0	13193	1	11004	0	7.5792e-05	0	1	Inf	0.0214003	Inf	TNPO3	LOW	synonymous_variant	p.Val559Val	.	.	.	7_128626796_C_T	TNPO3	4.13257e-05	2	L
7	128626837	SNP	G	A	7_128626837_G_A	6597	5502	6595	2	0	5499	3	0	13192	2	11001	3	0.000151584	0.000272628	0.664746	0.555964	0.046437	4.85426	TNPO3	MODERATE	missense_variant	p.Arg546Cys	rs148210365	D	B	7_128626837_G_A	TNPO3	0.000206629	2	T
7	128626857	SNP	T	C	7_128626857_T_C	6597	5502	6597	0	0	5501	1	0	13194	0	11003	1	0	9.0876e-05	0.454748	0	0	32.5269	TNPO3	MODERATE	missense_variant	p.Asn539Ser	rs370293580	T	B	7_128626857_T_C	TNPO3	4.13257e-05	2	T
7	128626865	SNP	C	T	7_128626865_C_T	6597	5502	6596	1	0	5502	0	0	13193	1	11004	0	7.5792e-05	0	1	Inf	0.0214003	Inf	TNPO3	LOW	synonymous_variant	p.Gln536Gln	.	.	.	7_128626865_C_T	TNPO3	4.13257e-05	2	L
7	128626898	SNP	G	A	7_128626898_G_A	6597	5502	6596	1	0	5502	0	0	13193	1	11004	0	7.5792e-05	0	1	Inf	0.0214003	Inf	TNPO3	LOW	synonymous_variant	p.Asn525Asn	rs766587874	.	.	7_128626898_G_A	TNPO3	4.13257e-05	2	L
7	128626949	SNP	T	C	7_128626949_T_C	6597	5501	6597	0	0	5500	1	0	13194	0	11001	1	0	9.08926e-05	0.454703	0	0	32.521	TNPO3	LOW	synonymous_variant	p.Lys508Lys	.	.	.	7_128626949_T_C	TNPO3	4.13291e-05	2	L
7	128626971	SNP	G	C	7_128626971_G_C	6597	5501	6596	1	0	5501	0	0	13193	1	11002	0	7.5792e-05	0	1	Inf	0.0213964	Inf	TNPO3	MODERATE	missense_variant	p.Pro501Arg	.	D	B	7_128626971_G_C	TNPO3	4.13291e-05	2	T
7	128630039	SNP	C	T	7_128630039_C_T	6597	5502	6597	0	0	5501	1	0	13194	0	11003	1	0	9.0876e-05	0.454748	0	0	32.5269	TNPO3	MODERATE	missense_variant	p.Val492Ile	rs758997411	T	B	7_128630039_C_T	TNPO3	4.13257e-05	2	T
7	128630068	DEL	AT	A	7_128630068_AT_A	6597	5502	6596	1	0	5502	0	0	13193	1	11004	0	7.5792e-05	0	1	Inf	0.0214003	Inf	TNPO3	HIGH	frameshift_variant	p.Ile482fs				7_128630068_AT_A	TNPO3	4.13257e-05	2	H
7	128630069	SNP	T	C	7_128630069_T_C	6597	5502	6596	1	0	5502	0	0	13193	1	11004	0	7.5792e-05	0	1	Inf	0.0214003	Inf	TNPO3	MODERATE	missense_variant	p.Ile482Val	.	T	P	7_128630069_T_C	TNPO3	4.13257e-05	2	T
7	128630081	SNP	G	A	7_128630081_G_A	6597	5502	6596	1	0	5502	0	0	13193	1	11004	0	7.5792e-05	0	1	Inf	0.0214003	Inf	TNPO3	HIGH	stop_gained	p.Arg478*	.	.	.	7_128630081_G_A	TNPO3	4.13257e-05	2	H
7	128630088	SNP	C	T	7_128630088_C_T	6597	5502	6596	1	0	5502	0	0	13193	1	11004	0	7.5792e-05	0	1	Inf	0.0214003	Inf	TNPO3	LOW	synonymous_variant	p.Thr475Thr	rs772005082	.	.	7_128630088_C_T	TNPO3	4.13257e-05	2	L
7	128630096	SNP	C	T	7_128630096_C_T	6597	5502	6596	1	0	5501	1	0	13193	1	11003	1	7.5792e-05	9.0876e-05	1	0.834012	0.0106313	65.4415	TNPO3	MODERATE	missense_variant	p.Val473Ile	rs150330408	T	D	7_128630096_C_T	TNPO3	8.26515e-05	2	T
7	128630097	SNP	G	A	7_128630097_G_A	6597	5502	6596	1	0	5499	3	0	13193	1	11001	3	7.5792e-05	0.000272628	0.336218	0.277964	0.00529938	3.46259	TNPO3	LOW	synonymous_variant	p.Thr472Thr	rs368379579	.	.	7_128630097_G_A	TNPO3	0.000165303	2	L
7	128630111	SNP	G	A	7_128630111_G_A	6597	5502	6596	1	0	5501	1	0	13193	1	11003	1	7.5792e-05	9.0876e-05	1	0.834012	0.0106313	65.4415	TNPO3	MODERATE	missense_variant	p.Arg468Cys	rs781140128	T	D	7_128630111_G_A	TNPO3	8.26515e-05	2	T
7	128630114	SNP	C	G	7_128630114_C_G	6597	5502	6596	1	0	5502	0	0	13193	1	11004	0	7.5792e-05	0	1	Inf	0.0214003	Inf	TNPO3	MODERATE	missense_variant	p.Val467Leu	.	T	B	7_128630114_C_G	TNPO3	4.13257e-05	2	T
7	128630146	SNP	T	C	7_128630146_T_C	6597	5502	6596	1	0	5502	0	0	13193	1	11004	0	7.5792e-05	0	1	Inf	0.0214003	Inf	TNPO3	MODERATE	missense_variant	p.Asn456Ser	rs371704560	T	P	7_128630146_T_C	TNPO3	4.13257e-05	2	T
7	128630156	SNP	T	G	7_128630156_T_G	6597	5501	6597	0	0	5500	1	0	13194	0	11001	1	0	9.08926e-05	0.454703	0	0	32.521	TNPO3	HIGH	splice_acceptor_variant&intron_variant	c.1359-2A>C	.	.	.	7_128630156_T_G	TNPO3	4.13291e-05	2	H
7	128632083	IN	A	AT	7_128632083_A_AT	6596	5502	6596	0	0	5501	1	0	13192	0	11003	1	0	9.0876e-05	0.454786	0	0	32.5319	TNPO3	HIGH	frameshift_variant	p.Ile443fs				7_128632083_A_AT	TNPO3	4.13291e-05	2	H
7	128632094	SNP	C	T	7_128632094_C_T	6596	5502	6594	2	0	5502	0	0	13190	2	11004	0	0.000151607	0	0.504068	Inf	0.15666	Inf	TNPO3	LOW	synonymous_variant	p.Ala439Ala	rs761729877	.	.	7_128632094_C_T	TNPO3	8.26583e-05	2	L
7	128632119	SNP	T	C	7_128632119_T_C	6596	5502	6596	0	0	5501	1	0	13192	0	11003	1	0	9.0876e-05	0.454786	0	0	32.5319	TNPO3	MODERATE	missense_variant	p.Asn431Ser	rs761242787	T	D	7_128632119_T_C	TNPO3	4.13291e-05	2	T
7	128632141	SNP	A	G	7_128632141_A_G	6596	5502	6594	2	0	5502	0	0	13190	2	11004	0	0.000151607	0	0.504068	Inf	0.15666	Inf	TNPO3	MODERATE	missense_variant	p.Tyr424His	rs758068778	D	D	7_128632141_A_G	TNPO3	8.26583e-05	2	D
7	128633882	SNP	C	A	7_128633882_C_A	6597	5502	6596	1	0	5502	0	0	13193	1	11004	0	7.5792e-05	0	1	Inf	0.0214003	Inf	TNPO3	LOW	synonymous_variant	p.Gly415Gly	rs780066082	.	.	7_128633882_C_A	TNPO3	4.13257e-05	2	L
7	128633918	SNP	T	C	7_128633918_T_C	6597	5502	6596	1	0	5501	1	0	13193	1	11003	1	7.5792e-05	9.0876e-05	1	0.834012	0.0106313	65.4415	TNPO3	LOW	synonymous_variant	p.Val403Val	rs754874514	.	.	7_128633918_T_C	TNPO3	8.26515e-05	2	L
7	128633924	SNP	C	T	7_128633924_C_T	6597	5502	6597	0	0	5501	1	0	13194	0	11003	1	0	9.0876e-05	0.454748	0	0	32.5269	TNPO3	MODERATE	missense_variant	p.Met401Ile	rs748361215	T	B	7_128633924_C_T	TNPO3	4.13257e-05	2	T
7	128633942	SNP	G	T	7_128633942_G_T	6597	5502	6596	1	0	5502	0	0	13193	1	11004	0	7.5792e-05	0	1	Inf	0.0214003	Inf	TNPO3	MODERATE	missense_variant	p.Asp395Glu	.	T	B	7_128633942_G_T	TNPO3	4.13257e-05	2	T
7	128633948	SNP	A	G	7_128633948_A_G	6597	5502	6597	0	0	5501	1	0	13194	0	11003	1	0	9.0876e-05	0.454748	0	0	32.5269	TNPO3	LOW	synonymous_variant	p.Thr393Thr	rs769500215	.	.	7_128633948_A_G	TNPO3	4.13257e-05	2	L
7	128640588	SNP	T	C	7_128640588_T_C	6386	5500	6385	1	0	5500	0	0	12771	1	11000	0	7.82963e-05	0	1	Inf	0.0220988	Inf	TNPO3	LOW	synonymous_variant	p.Leu302Leu	rs141881594	.	.	7_128640588_T_C	TNPO3	4.20663e-05	2	L
7	128641128	SNP	C	T	7_128641128_C_T	6597	5502	6596	1	0	5502	0	0	13193	1	11004	0	7.5792e-05	0	1	Inf	0.0214003	Inf	TNPO3	MODERATE	missense_variant	p.Arg286His	rs140709222	T	B	7_128641128_C_T	TNPO3	4.13257e-05	2	T
7	128641135	SNP	C	T	7_128641135_C_T	6597	5502	6596	1	0	5502	0	0	13193	1	11004	0	7.5792e-05	0	1	Inf	0.0214003	Inf	TNPO3	MODERATE	missense_variant	p.Val284Met	rs144620878	D	D	7_128641135_C_T	TNPO3	4.13257e-05	2	D
7	128641136	SNP	G	A	7_128641136_G_A	6597	5502	6596	1	0	5502	0	0	13193	1	11004	0	7.5792e-05	0	1	Inf	0.0214003	Inf	TNPO3	LOW	synonymous_variant	p.Ala283Ala	rs770123607	.	.	7_128641136_G_A	TNPO3	4.13257e-05	2	L
7	128641199	SNP	G	C	7_128641199_G_C	6597	5502	6596	1	0	5502	0	0	13193	1	11004	0	7.5792e-05	0	1	Inf	0.0214003	Inf	TNPO3	MODERATE	missense_variant	p.Asn262Lys	.	T	B	7_128641199_G_C	TNPO3	4.13257e-05	2	T
7	128641226	SNP	G	C	7_128641226_G_C	6597	5502	1923	3238	1436	1581	2729	1192	7084	6110	5891	5113	0.463089	0.464649	0.81577	0.993747	0.944273	1.04582	TNPO3	LOW	synonymous_variant	p.Leu253Leu	rs2305324	.	.	7_128641226_G_C	TNPO3	0.463799	2	L
7	128641272	SNP	G	A	7_128641272_G_A	6597	5502	6595	2	0	5501	1	0	13192	2	11003	1	0.000151584	9.0876e-05	1	1.66809	0.0868236	98.3701	TNPO3	MODERATE	missense_variant	p.Ser238Leu	rs748952773	T	P	7_128641272_G_A	TNPO3	0.000123977	2	T
[truncated: 2,336 more rows]
