# Supplementary material for: IBD risk loci are enriched in multigenic regulatory modules encompassing putative causative genes
Source: Nat Commun. 2018 Jun 21;9:2427. doi: 10.1038/s41467-018-04365-8 (PMC6013502; doi:10.1038/s41467-018-04365-8)
Supplement: Supplementary file 9 — Supplementary Data 7 [file 41467_2018_4365_MOESM9_ESM.xlsx]

## Sheet: Gene-based-NS
Group	Modules	Gene	Case_carrier	Control_carrier	CAST_P	SKAT_P	BEST	BestLog(1/P)
PosControl	NOD2	NOD2	5.82083	3.90767	6.90146e-07	0.00476034	CAST	6.16106
PosControl	IL23R	IL23R	0.454752	1.01781	0.000182164	0.0384729	CAST	3.73954
CD	HD106	SEC16A	4.10793	3.10796	0.00196056	0.0153994	CAST	2.70762
CD	HD65	SLC22A5	1.51584	2.43548	0.999899	0.00350031	SKAT	2.45589
CD	HD159	PGAP3	0.788237	0.399855	0.00401556	0.115935	CAST	2.39625
UC	HD92	TNPO3	0.333485	0.127226	0.0150646	0.211671	CAST	1.82204
UC	HD156	IRF8	0.818554	1.14504	0.0417312	0.146204	CAST	1.37954
CD	HD35	IL18R1	0.37896	0.199927	0.0496701	0.281447	CAST	1.3039
CD	HD150	SPNS1	0.333485	0.545256	0.0514547	0.277859	CAST	1.28858
CD	HD166	TYK2	1.37941	1.05416	0.0621454	0.424247	CAST	1.20659
CD	HD169	FUT2	1.65227	1.78117	0.731047	0.103371	SKAT	0.985603
CD	HD50	GPX1	0.303168	0.308979	0.540813	0.110051	SKAT	0.958407
CD	HD63	ERAP2	2.12218	2.47183	0.111067	0.331957	CAST	0.954415
UC	J_10_74	VCL	0.454752	0.527081	0.758426	0.112327	SKAT	0.949514
CD	J_2_197	PLCL1	0.394119	0.345329	0.720806	0.115668	SKAT	0.936786
CD	HD142	GALC	0.66697	0.490731	0.125933	0.457855	CAST	0.89986
CD	HD50	FAM212A	0.318327	0.41803	0.224555	0.15088	SKAT	0.821367
CD	HD159	GSDMA	0.439594	0.308979	0.15523	0.906492	CAST	0.809025
CD	HD150	TUFM	0.181901	0.181752	0.582805	0.157474	SKAT	0.802791
CD	HD116	SLC25A28	0.075792	0.0181752	0.157708	0.172007	CAST	0.802145
CD	HD50	USP4	0.848871	0.763359	0.733092	0.16418	SKAT	0.78468
CD	HD65	SLC22A4	0.485069	0.399855	0.287808	0.170589	SKAT	0.768049
CD	HD106	CARD9	0.394119	0.490731	0.253093	0.173599	SKAT	0.760454
CD	HD67	IRGM	0.106109	0.0363504	0.195589	0.616123	CAST	0.708655
CD	HD84	SKAP2	0.136426	0.0545256	0.245488	0.629682	CAST	0.60997
CD	HD83	RNASET2	0.106109	0.0545256	0.255985	0.73767	CAST	0.591785
CD	HD161	STAT3	0.106109	0.163577	0.268424	0.304284	CAST	0.571179
CD	HD66	NDFIP1	0.075792	0.127226	0.399006	0.26977	SKAT	0.569007
UC	HD151	ITGAL	0.318327	0.399855	0.274518	0.767904	CAST	0.561429
CD	HD35	IL18RAP	0.121267	0.0727008	0.292701	0.761849	CAST	0.533576
CD	HD106	SDCCAG3	0.515386	0.436205	0.311304	0.619628	CAST	0.506816
CD	HD159	GSDMB	0.651811	0.745184	0.766411	0.395801	SKAT	0.402523
CD	HD85	JAZF1	0	0.0181752	0.454748	0.405239	SKAT	0.392289
CD	HD63	LNPEP	0.727603	0.581607	0.864388	0.419821	SKAT	0.376936
CD	HD43	ATG16L1	0.075792	0.090876	0.507945	0.429235	SKAT	0.367305
CD	HD50	IP6K1	0.0606336	0.0363504	0.43192	0.568914	CAST	0.364597
CD	HD60	PTGER4	0.075792	0.0727008	0.649587	0.433476	SKAT	0.363035
CD	HD150	CCDC101	0.0151584	0.0181752	0.793224	0.488777	SKAT	0.310889
CD	HD50	APEH	0.257693	0.181752	0.859091	0.496946	SKAT	0.303691
CD	HD150	CLN3	0.257693	0.254453	0.583108	0.524783	SKAT	0.28002
CD	HD159	ORMDL3	0.0303168	0.0181752	0.567698	0.533235	SKAT	0.273082
CD	HD14	THBS3	0.939821	0.763359	0.874329	0.547964	SKAT	0.261248
CD	HD175	LIME1	0.136426	0.181752	0.804623	0.561021	SKAT	0.251021
CD	HD71	CPEB4	0.181901	0.272628	0.893504	0.587889	SKAT	0.230705
CD	HD112	CISD1	0.075792	0.0545256	0.787992	0.657244	SKAT	0.182273
CD	HD1	TNFRSF14	0.0909504	0.109051	0.728301	0.850738	CAST	0.137689
CD	HD61	ANKRD55	1.97059	1.72664	0.85472	0.802037	SKAT	0.0958054

## Sheet: Gene-based-NS-CADD
Group	Modules	Gene	Case_carrier	Control_carrier	CAST_P	SKAT_P_GCcorrected(1.731)	BestStat_GC1.731	BestLog(1/P)_GC1.731
CD	HD159	PGAP3	0.970138	0.472555	0.00090787	0.113652	CAST	3.04198
CD	HD65	SLC22A5	1.7129	2.59905	0.999696	0.00363119	SKAT	2.43995
CD	HD106	SEC16A	4.12309	3.34424	0.013952	0.0143691	CAST	1.85536
CD	HD84	SKAP2	0.303168	0.090876	0.0141528	0.388164	CAST	1.84916
CD	HD166	TYK2	1.84933	1.34497	0.0167308	0.541041	CAST	1.77648
CD	HD150	SPNS1	0.560861	0.87241	0.026804	0.324185	CAST	1.5718
CD	HD159	GSDMA	1.01561	0.708833	0.0433215	0.241098	CAST	1.3633
CD	HD106	CARD9	0.515386	0.745184	0.0687599	0.0635923	SKAT	1.1966
CD	HD35	IL18R1	0.37896	0.218103	0.0750573	0.297785	CAST	1.12461
CD	HD142	GALC	1.06109	0.799709	0.0821221	0.724674	CAST	1.08554
CD	HD63	ERAP2	2.50114	2.92621	0.0837413	0.330164	CAST	1.07706
CD	HD169	FUT2	1.95543	1.94475	0.510209	0.100976	SKAT	0.99578
CD	HD43	ATG16L1	0.591178	0.799709	0.101702	0.515512	CAST	0.992671
UC	HD92	TNPO3	0.682128	0.490731	0.106183	0.493722	CAST	0.973945
CD	HD116	SLC25A28	0.0909504	0.0727008	0.492055	0.110164	SKAT	0.95796
CD	HD106	SDCCAG3	0.439594	0.290803	0.116708	0.617537	CAST	0.932901
CD	HD35	IL18RAP	0.257693	0.145402	0.123718	0.368921	CAST	0.907566
UC	J_10_74	VCL	1.69774	1.92657	0.843957	0.128567	SKAT	0.890872
CD	HD50	FAM212A	0.454752	0.508906	0.381899	0.130032	SKAT	0.885951
UC	HD156	IRF8	1.21267	1.45402	0.140743	0.156789	CAST	0.851573
CD	HD50	GPX1	0.454752	0.527081	0.329847	0.165933	SKAT	0.780068
CD	HD14	THBS3	1.45521	1.07234	0.974745	0.232941	SKAT	0.632754
CD	HD161	STAT3	0.227376	0.272628	0.374852	0.262526	SKAT	0.580827
CD	HD50	IP6K1	0.272851	0.199927	0.265828	0.34853	CAST	0.575399
CD	HD65	SLC22A4	0.621495	0.599782	0.487275	0.283071	SKAT	0.548105
CD	HD159	ORMDL3	0.121267	0.0727008	0.292701	0.674633	CAST	0.533576
CD	HD83	RNASET2	0.166742	0.181752	0.663093	0.309432	SKAT	0.509435
CD	HD159	GSDMB	0.727603	0.745184	0.587981	0.320511	SKAT	0.494157
CD	HD50	USP4	1.31878	1.09051	0.889928	0.323881	SKAT	0.489614
CD	HD66	NDFIP1	0.106109	0.181752	0.332086	0.405553	CAST	0.478749
CD	HD67	IRGM	0.121267	0.0545256	0.364585	0.796844	CAST	0.438201
CD	HD150	CLN3	0.485069	0.545256	0.368112	0.780923	CAST	0.434021
CD	HD150	TUFM	0.333485	0.363504	0.44879	0.410356	SKAT	0.386839
UC	HD151	ITGAL	0.485069	0.472555	0.589906	0.490489	SKAT	0.309371
CD	HD1	TNFRSF14	0.0909504	0.0727008	0.492055	0.784151	CAST	0.307986
CD	HD63	LNPEP	1.18236	0.90876	0.940519	0.504278	SKAT	0.29733
CD	HD150	CCDC101	0.0303168	0.0545256	0.864016	0.508164	SKAT	0.293996
CD	HD50	APEH	0.454752	0.45438	0.5535	0.581396	CAST	0.256883
CD	HD85	JAZF1	0.409277	0.308979	0.856588	0.561536	SKAT	0.250622
CD	HD175	LIME1	0.151584	0.199927	0.804058	0.562782	SKAT	0.24966
CD	HD71	CPEB4	0.530544	0.545256	0.594204	0.824755	CAST	0.226064
CD	J_2_197	PLCL1	1.00045	0.90876	0.728089	0.609393	SKAT	0.215103
CD	HD112	CISD1	0.075792	0.0727008	0.649587	0.642109	SKAT	0.192391
CD	HD60	PTGER4	0.106109	0.090876	0.707299	0.671867	SKAT	0.172717
CD	HD61	ANKRD55	2.2586	2.07197	0.777187	0.746527	SKAT	0.126955

## Sheet: Gene-based-S
Group	Modules	Gene	Case_carrier	Control_carrier	CAST_Pvalue	SKAT_GCcorrected (1.731)	BestStat_1.731	BestLog(1/P)_1.731
CD	HD106	SEC16A	4.83553	3.94402	0.00975396	0.17679	CAST	2.01082
PosControl	NOD2	NOD2	1.92512	1.59942	0.0997811	0.0199099	SKAT	1.70093
CD	HD71	CPEB4	0.560861	0.636132	0.744193	0.0330634	SKAT	1.48065
CD	HD159	GSDMB	0.166742	0.0545256	0.0588404	0.51503	CAST	1.23032
CD	HD142	GALC	3.03168	2.54453	0.0591327	0.253665	CAST	1.22817
CD	HD35	IL18RAP	1.1672	0.87241	0.0653675	0.594662	CAST	1.18464
CD	HD65	SLC22A4	1.531	1.61759	0.675973	0.0782762	SKAT	1.10637
UC	HD151	ITGAL	1.74322	1.43584	0.921574	0.0979563	SKAT	1.00897
CD	HD50	IP6K1	0.773079	0.599782	0.15069	0.111769	SKAT	0.951679
UC	HD92	TNPO3	0.803395	0.617957	0.13678	0.868989	CAST	0.863977
CD	HD84	SKAP2	0.197059	0.272628	0.449125	0.189035	SKAT	0.723457
CD	HD50	USP4	0.924663	1.01781	0.333568	0.194116	SKAT	0.711938
CD	HD116	SLC25A28	0.28801	0.199927	0.216695	0.403514	CAST	0.664151
CD	HD159	GSDMA	1.15204	1.25409	0.725393	0.217278	SKAT	0.662984
CD	HD159	ORMDL3	0.106109	0.218103	0.962565	0.22281	SKAT	0.652066
CD	HD175	LIME1	0.136426	0.199927	0.860007	0.243813	SKAT	0.612943
CD	HD65	SLC22A5	0.939821	0.83606	0.306872	0.258196	SKAT	0.58805
CD	HD159	PGAP3	0.530544	0.545256	0.594204	0.281889	SKAT	0.549922
UC	J_10_74	VCL	2.37987	2.54453	0.739796	0.295798	SKAT	0.529005
CD	HD150	CLN3	1.01561	0.781534	0.926655	0.308418	SKAT	0.510861
CD	HD150	TUFM	0.697287	0.781534	0.331622	0.719353	CAST	0.479356
CD	HD63	LNPEP	1.15204	0.890585	0.934633	0.345709	SKAT	0.46129
CD	HD43	ATG16L1	1.27331	1.36314	0.361738	0.479505	CAST	0.441606
CD	HD67	IRGM	0.212218	0.308979	0.366959	0.523549	CAST	0.435383
CD	HD106	SDCCAG3	0.454752	0.399855	0.376063	0.867761	CAST	0.424739
CD	HD150	CCDC101	0.621495	0.817884	0.917329	0.380685	SKAT	0.419434
CD	HD169	FUT2	0.257693	0.345329	0.852818	0.410968	SKAT	0.386192
CD	HD35	IL18R1	0.363802	0.327154	0.42812	0.600856	CAST	0.368435
CD	HD14	THBS3	1.40973	0.926936	0.994525	0.448228	SKAT	0.348501
CD	HD1	TNFRSF14	0.257693	0.363504	0.887597	0.460983	SKAT	0.336315
CD	HD106	CARD9	2.50114	2.0538	0.955479	0.483132	SKAT	0.315935
CD	HD112	CISD1	0.0151584	0	1	0.487581	SKAT	0.311953
CD	HD66	NDFIP1	0.424435	0.508906	0.504425	0.682232	CAST	0.297203
CD	HD166	TYK2	1.59163	1.58124	0.511822	0.522111	CAST	0.290881
CD	HD50	GPX1	0.121267	0.127226	0.562713	0.512409	SKAT	0.290383
CD	J_2_197	PLCL1	0.636653	0.490731	0.88192	0.516857	SKAT	0.28663
CD	HD83	RNASET2	0.621495	0.617957	0.537833	0.659914	CAST	0.269353
CD	HD50	APEH	1.00045	0.854235	0.82304	0.538071	SKAT	0.269161
CD	HD61	ANKRD55	0.66697	0.399855	0.983543	0.540705	SKAT	0.26704
UC	HD156	IRF8	1.33394	1.18139	0.796326	0.543847	SKAT	0.264523
CD	HD161	STAT3	0.712445	0.708833	0.551279	0.860732	CAST	0.258629
PosControl	IL23R	IL23R	0.242534	0.218103	0.678231	0.552891	SKAT	0.257361
CD	HD60	PTGER4	0.197059	0.181752	0.653696	0.614331	SKAT	0.211598
CD	HD50	FAM212A	0.121267	0.109051	0.675893	0.715359	CAST	0.170122
CD	HD63	ERAP2	0.75792	0.527081	0.954757	0.71811	SKAT	0.143809
CD	HD150	SPNS1	1.21267	0.963286	0.91938	0.759034	SKAT	0.119739
CD	HD85	JAZF1	0.272851	0.218103	0.783305	0.952491	CAST	0.106069

## Sheet: Module-based-NS
Module	P value
HD1	0.728301
HD106	0.00551344
HD112	0.657244
HD116	0.157708
HD14	0.547964
HD142	0.125933
HD150	0.136162
HD151	0.274518
HD156	0.0417312
HD159	0.0222059
HD161	0.268424
HD166	0.0621454
HD169	0.103371
HD175	0.561021
HD35	0.0760502
HD43	0.429235
HD50	0.136224
HD60	0.433476
HD61	0.802037
HD63	0.18957
HD65	0.00502974
HD66	0.26977
HD67	0.195589
HD71	0.587889
HD83	0.255985
HD84	0.245488
HD85	0.405239
HD92	0.0150646
J_10_74	0.112327
J_2_197	0.115668

## Sheet: Module-based_S
Gene	P value
HD1	0.460983
HD106	0.0485667
HD112	0.487581
HD116	0.216695
HD14	0.448228
HD142	0.0591327
HD150	0.53199
HD151	0.0979563
HD156	0.543848
HD159	0.0753715
HD161	0.551279
HD166	0.511822
HD169	0.410968
HD175	0.243813
HD35	0.128062
HD43	0.361738
HD50	0.355847
HD60	0.614331
HD61	0.540705
HD63	0.594151
HD65	0.0990633
HD66	0.504425
HD67	0.366959
HD71	0.0330634
HD83	0.537833
HD84	0.189035
HD85	0.783305
HD92	0.13678
J_10_74	0.295798
J_2_197	0.516857

## Sheet: Disease+Age+Fam_NS
Gene	Disease+Age_Pvalue	Disease+Familiarity_Pvalue
ANKRD55	0.0238535	0.839488
APEH	0.52202	0.844447
ATG16L1	0.150401	0.627854
CARD9	0.0415117	0.324239
CCDC101	0.660711	0.976974
CISD1	0.718786	0.975368
CLN3	0.0916317	0.531658
CPEB4	0.30032	0.208939
ERAP2	0.214766	0.262006
FAM212A	0.136421	0.378525
FUT2	0.280798	0.331571
GALC	0.331483	0.337752
GPX1	0.342396	0.345385
GSDMA	0.168614	0.439753
GSDMB	0.531359	0.428566
IL18R1	0.10282	0.0519099
IL18RAP	0.459576	0.620311
IL23R	0.00112617	0.00104456
IP6K1	0.518506	0.692575
IRF8	0.0880353	0.104997
IRGM	0.440358	0.184626
ITGAL	0.55881	0.390358
JAZF1	NA	NA
LIME1	0.448696	0.321889
LNPEP	0.576859	0.713411
NDFIP1	0.510562	0.516046
NOD2	1.52482e-08	5.15748e-06
ORMDL3	0.580999	0.889109
PGAP3	0.024595	0.0225038
PLCL1	0.0246967	0.347881
PTGER4	0.766173	0.856484
RNASET2	0.178561	0.539825
SDCCAG3	0.0104006	0.283406
SEC16A	0.00539793	0.00549856
SKAP2	0.0671472	0.57401
SLC22A4	0.245593	0.331745
SLC22A5	0.00266145	0.0230965
SLC25A28	0.236529	0.396641
SPNS1	0.0742919	0.141275
STAT3	0.415592	0.141576
THBS3	0.793345	0.0688157
TNFRSF14	0.745872	0.831858
TNPO3	0.0333154	0.0671526
TUFM	0.283653	0.275237
TYK2	0.05042	0.103752
USP4	0.429589	0.0450163
VCL	0.046511	0.357913

## Sheet: Disease+Age+Fam_S
Gene	Disease+Age_Pvalue	Disease+Familiarity_Pvalue
ANKRD55	0.730183	0.676607
APEH	0.51124	0.823105
ATG16L1	0.152995	0.328721
CARD9	0.786156	0.834249
CCDC101	0.471527	0.1566
CISD1	0.99196	0.948776
CLN3	0.292013	0.671048
CPEB4	0.103291	0.0992242
ERAP2	0.693802	0.569558
FAM212A	0.493952	0.711263
FUT2	0.389217	0.62241
GALC	0.177962	0.0193105
GPX1	0.683223	0.585546
GSDMA	0.362788	0.513889
GSDMB	0.108291	0.125563
IL18R1	0.340529	0.768543
IL18RAP	0.00716322	0.197646
IL23R	0.501623	0.310785
IP6K1	0.182156	0.28814
IRF8	0.815305	0.512507
IRGM	0.310361	0.38759
ITGAL	0.181131	0.091673
JAZF1	0.753751	0.270996
LIME1	0.53141	0.445681
LNPEP	0.516171	0.69394
NDFIP1	0.825487	0.168271
NOD2	0.0971193	0.0782112
ORMDL3	0.761221	0.99929
PGAP3	0.369376	0.35251
PLCL1	0.115119	0.81354
PTGER4	0.456081	0.544576
RNASET2	0.52552	0.548322
SDCCAG3	0.533542	0.678872
SEC16A	0.00696002	0.00251416
SKAP2	0.0399726	0.247158
SLC22A4	0.1739	0.224391
SLC22A5	0.504901	0.387771
SLC25A28	0.433244	0.221192
SPNS1	0.556593	0.728856
STAT3	0.223129	0.392844
THBS3	0.66772	0.513332
TNFRSF14	0.260462	0.817966
TNPO3	0.08144	0.394578
TUFM	0.180004	0.0157962
TYK2	0.408234	0.645483
USP4	0.126393	0.464906
VCL	0.196217	0.395494

## Sheet: Rare variant counts
	H (Loss of function)						D (Damaging)						T (Tolerated)						L (Synonymous)
Genes	Singleton_Case	Singleton_Control	Perfect_Case	Perfect_Control	Others_Case	Others_Control	Singleton_Case	Singleton_Control	Perfect_Case	Perfect_Control	Others_Case	Others_Control	Singleton_Case	Singleton_Control	Perfect_Case	Perfect_Control	Others_Case	Others_Control	Singleton_Case	Singleton_Control	Perfect_Case	Perfect_Control	Others_Case	Others_Control
ANKRD55	2	1	2	0	5	2	13	7	13	6	102	81	10	7	3	4	27	31	11	2	4	2	29	18
APEH	2	1	0	0	0	0	9	5	4	0	2	4	13	8	10	4	32	33	10	5	10	4	46	38
ATG16L1	1	1	0	0	0	0	2	4	2	0	0	0	10	9	2	3	28	29	14	13	12	2	58	60
CARD9	0	1	0	0	6	1	11	13	5	8	4	4	17	10	16	11	88	65	19	16	14	2	132	98
CCDC101	1	0	0	0	0	0	0	1	0	0	0	0	2	3	0	0	0	0	7	6	0	0	34	39
CISD1	2	0	0	0	0	0	2	1	0	0	1	2	1	4	0	0	0	0	1	0	0	0	0	0
CLN3	0	0	3	0	0	0	5	4	2	4	7	6	5	11	0	0	20	17	7	5	15	6	47	32
CPEB4	0	0	0	0	0	0	6	6	0	3	6	6	8	2	2	0	32	21	6	8	4	4	27	24
ERAP2	6	3	3	2	23	12	9	13	10	7	89	100	22	16	10	4	50	46	13	11	5	0	32	18
FAM212A	2	0	0	0	3	2	3	5	0	2	13	14	8	8	10	0	14	4	5	1	0	2	3	3
FUT2	2	1	0	0	1	1	6	6	2	4	101	90	11	4	4	0	67	26	6	7	2	6	10	6
GALC	2	3	4	2	8	4	10	10	9	0	18	11	16	12	6	0	54	42	11	15	6	2	185	124
GPX1	2	1	4	0	3	9	7	3	2	2	2	2	7	10	0	6	22	12	5	2	0	0	3	5
GSDMA	3	2	0	0	1	1	9	3	0	0	17	11	13	5	2	7	43	29	11	7	4	0	61	62
GSDMB	2	3	0	3	0	0	3	2	0	0	38	34	9	4	10	0	54	38	3	1	2	0	6	2
IL18R1	1	1	2	0	8	2	4	5	6	0	4	3	12	8	2	3	10	5	5	7	3	2	16	9
IL18RAP	3	2	0	0	0	0	5	0	0	0	2	2	13	9	7	2	25	25	9	3	8	4	60	41
IL23R	0	0	0	3	0	0	1	5	0	2	29	46	8	8	8	5	47	51	12	4	0	3	4	5
IP6K1	0	0	0	0	0	0	4	2	0	0	0	0	7	8	10	2	27	22	13	7	2	0	36	26
IRF8	0	0	0	0	0	0	3	3	0	0	51	60	10	5	4	0	84	69	11	4	2	9	78	52
IRGM	0	0	0	0	1	1	4	1	2	0	0	0	4	4	0	0	46	31	1	2	2	4	11	12
ITGAL	4	1	0	0	2	2	8	11	2	2	5	6	17	17	11	0	35	23	20	21	9	4	90	57
JAZF1	0	0	0	0	0	0	0	1	0	0	0	0	3	2	2	0	23	15	8	2	0	0	10	10
LIME1	0	5	2	0	1	2	3	2	0	0	3	1	3	6	0	0	31	28	1	7	5	0	3	4
LNPEP	1	1	0	0	0	0	15	5	0	4	33	22	22	10	13	2	30	22	10	9	2	2	64	39
NDFIP1	1	0	0	0	0	0	3	3	0	0	1	4	1	1	3	0	2	3	2	5	2	0	25	24
NOD2	6	2	5	0	11	3	29	21	42	2	360	233	30	18	16	5	252	127	21	20	2	2	104	66
ORMDL3	0	0	0	0	0	0	2	1	0	0	0	0	7	2	2	0	8	10	4	3	0	0	3	9
PGAP3	2	0	0	0	0	0	8	5	3	0	40	17	4	8	9	2	4	4	6	8	6	7	24	15
PLCL1	1	0	0	0	0	0	10	6	10	4	5	9	21	10	5	7	158	136	14	5	9	10	19	13
PTGER4	0	0	0	0	0	0	3	4	2	0	0	0	5	7	4	2	3	3	11	7	0	2	2	2
RNASET2	2	0	0	0	1	1	4	2	0	0	0	0	6	4	5	2	18	17	8	2	4	2	29	30
SDCCAG3	3	3	0	0	0	0	6	8	4	0	21	13	12	8	0	0	10	9	10	7	2	2	18	13
SEC16A	3	1	0	2	1	1	35	27	20	2	216	141	48	46	67	26	222	182	42	34	19	16	277	182
SKAP2	1	0	0	0	0	0	1	1	4	0	3	2	4	1	4	0	15	7	2	4	2	0	9	12
SLC22A4	0	3	2	0	1	1	12	9	2	2	15	7	6	11	0	0	13	15	7	8	9	5	86	77
SLC22A5	0	0	0	2	3	1	14	7	6	7	79	118	11	11	6	0	65	56	11	1	2	3	50	43
SLC25A28	0	0	0	0	0	0	1	1	4	0	0	0	1	2	0	3	5	7	5	5	8	2	6	4
SPNS1	2	2	0	0	0	0	10	5	0	6	11	17	13	11	2	4	68	77	8	6	2	0	70	47
STAT3	0	0	0	0	0	0	3	5	3	2	1	2	7	4	2	2	1	1	10	6	7	0	30	33
THBS3	7	4	0	0	3	1	22	16	6	0	24	22	12	17	7	3	25	16	7	8	22	2	66	41
TNFRSF14	0	0	0	0	0	0	2	3	0	0	4	3	6	4	6	2	2	3	7	5	0	5	10	10
TNPO3	4	2	0	0	0	0	4	1	2	0	12	4	14	9	0	0	25	25	17	4	2	2	34	28
TUFM	1	1	0	0	0	0	4	9	7	0	0	0	8	7	0	2	13	13	4	7	3	2	40	34
TYK2	2	0	0	0	0	0	16	12	25	3	50	43	36	19	11	5	111	89	21	14	13	7	72	68
USP4	5	3	0	0	4	6	12	12	6	4	30	17	20	6	8	2	66	45	10	13	11	6	42	37
VCL	0	2	0	0	0	0	17	10	5	8	8	9	16	16	6	4	90	85	12	9	9	0	136	140
