# Supplementary material for: IBD risk loci are enriched in multigenic regulatory modules encompassing putative causative genes
Source: Nat Commun. 2018 Jun 21;9:2427. doi: 10.1038/s41467-018-04365-8 (PMC6013502; doi:10.1038/s41467-018-04365-8)
Supplement: Supplementary file 10 — Supplementary Data 8 [file 41467_2018_4365_MOESM10_ESM.xlsx]

## Sheet: Primers used for exon sequ
Chr	From	To	Forward	Reverse
1	2487957	2488223	TCTGAGGCACAGCTTGTCAC	GGGTCAGAACTGGGATCTGC
1	2488059	2488218	CATCCTGCTAGCTGGGTTCC	AGAACTGGGATCTGCGAGCA
1	2489134	2489391	CATCTCCCAATGCCTGTCCT	AGGGCTTCATCACACCCATG
1	2489748	2489993	CAGACTTGCGAAGTTCCCAC	CACTGTGGCCATGGAGAGAG
1	2491222	2491454	CCTCCACGTACCCCTCTCAG	GTGGAAATGGGAGGGGTGTC
1	2491945	2492233	TCCTCCCATCACCCGTAGAG	GAAGACGGTCATCTCCCAGG
1	2493043	2493314	CTCCCTGAGGCTGAGTGAAC	CAGAGCTCCAAGAGGTGACG
1	2494230	2494496	GAGACCATTGCCATGAGCCT	GGGGTGGGTTCTTTCCTGAG
1	2494257	2494417	CTGATCAGACACTGCCCCTC	TACACCAGAAACACCAGCCC
1	2494484	2494777	AAGAACCCACCCCCTCAAAC	TGGACAGCCTCTTTCAGCAG
1	67633770	67633949	TCCAGAGGGAAACAGTCTTT	AAACCATGAAAATGATAATCACTCA
1	67633775	67633954	AGGGAAACAGTCTTTTCCTGCT	ACATAAAACCATGAAAATGATAATCACTCA
1	67634962	67635218	TTCTTCTGAATCTCTTGATTTAATGT	CCAAAGCCGAGCTGTTGTTT
1	67634963	67635220	TCTTCTGAATCTCTTGATTTAATGTT	TACCAAAGCCGAGCTGTTGT
1	67634963	67635220	TCTTCTGAATCTCTTGATTTAATGTT	TACCAAAGCCGAGCTGTTGT
1	67635124	67635349	AGAACTGCCAACCAAGGAAAC	TGCATTTCAAATGTGCCCCA
1	67648401	67648689	CTGCATCATTCACGCTGGGA	GAACTGGGGTGGAACTGCTT
1	67666359	67666636	TGCCTGGCCAATTAATTCAAACT	CAAGGTCAGCACAAACTGGT
1	67666360	67666634	GCCTGGCCAATTAATTCAAACT	AGGTCAGCACAAACTGGTTA
1	67672530	67672814	GCCAGTTTCTCCCTAGGCAA	AGTCCACTGTAGCCACTGATG
1	67685207	67685481	GTTGTTTTAAAAGCACACCACA	CCACTGTGCTCAGCAGAAAAG
1	67685219	67685492	GCACACCACATTTTATTATTGTTACCC	ATAGGTGTGAGCCACTGTGC
1	67702316	67702555	AAGGGAAGAAACTCCGTTGGG	TTCAGTATGATGGGTTAAAATGGGC
1	67705806	67706039	TGGTATCAAATGAAGACTAATGCTTGG	ACTGAAATGACTAAATTTTGGTGA
1	67705806	67706039	TGGTATCAAATGAAGACTAATGCTTGG	ACTGAAATGACTAAATTTTGGTGA
1	67705811	67706037	TCAAATGAAGACTAATGCTTGGT	TGAAATGACTAAATTTTGGTGATACA
1	67721483	67721662	TGCCTGCTTCTTCTAACGTGT	GCACTCTTGGTCTCAATTGCC
1	67724090	67724370	TCCTCATTCAATTATCCAGTTGGT	TCCAGTGTTGAGATCAGGAA
1	67724110	67724349	TGGTTCTTTTAAATGTCTTTTGCA	ATATACAACTGTAGTATTGTCGAATAG
1	67724124	67724356	GTCTTTTGCAAAATAAAATGATGTCT	CAGGAATATATACAACTGTAGTATTGTC
1	67724287	67724551	GGACCCCTGGAGACAAGAGA	TTGTGTTGCTTAGTGAATTCAC
1	67724297	67724522	AGACAAGAGACTACCCGCAA	ACAGAAAAAGCAAAATTAGGATGC
1	67724454	67724693	ACCAGTTGATTCCTTAGACTCAGG	GGAAGCAGGGTCTGTTCTGG
1	67724623	67724864	GAGGAGGAAACCACCATGCT	CCCAAGTTCAGATTGCAAGGC
1	155165559	155165848	CTCAGGGTCTCCAGGATGGA	GGGGCGTCTTGGTGTATTCT
1	155165712	155165962	AGGTCAGAGGATGTGGCTCT	GCACCCTAGCACCAATGGAT
1	155166754	155167042	GTCACTGGTGAATCCCAGCT	TCTGCAGTTGACCCACTGTC
1	155167087	155167381	AGGGATTCAAGGCGGTCATG	ACGCAGGCTTTCTCTTCAGT
1	155167316	155167579	CGGTCTGCTTCCACATGACT	AAAGTGGCGAGAGAGAAGGC
1	155167560	155167810	GCCTTCTCTCTCGCCACTTT	GCAGGTGCTATCAGACAGGG
1	155167795	155168044	GTCTGATAGCACCTGCCCAG	GCCTTCCTGAGCACCCAG
1	155168120	155168385	CTCACTTCCCAACAGGGCTT	ATGGGCATCAGGACACCAAG
1	155168167	155168456	CCAGTCTAACGTGCTCTGGG	AAGCGAAGGGAAGGACAAGG
1	155169571	155169815	TGCGTCTCTTGACCAAGACC	AGCTGCCCTGAAATGAGCAA
1	155169754	155170017	ATCCCTCCCCTGTCCTTACC	TTTCCTGGCCAGTTGTCCTC
1	155170175	155170437	GCTTCATCCCCACCTGATCC	GAGACCTGACCCTTCCCCTC
1	155170199	155170426	TCTCACAGGTCCCCCAGC	CTTCCCCTCCCACCCCTC
1	155170591	155170837	GCCCTTACTAGAGAGCTGCC	GGTCAGGCCAGAACTCATCC
1	155170755	155171037	GCATCTTCCTGCCCAGAGTT	GCCAGACCAAACTGCTAGCT
1	155171176	155171466	CCTTTTCCTTCCACGCCTGA	TGGCATAACTGAGTGCCCAG
1	155171710	155171958	CCCACCACCCCAGAATACAC	CATGGATGGCTTTGCATCGG
1	155171969	155172249	CACAAGGGTCCCATGTCCAA	AGGGACCTGAGTTTCCCAGA
1	155172499	155172781	CCAGATTCCTCTCCTCCGGA	CGGGTAGCTCTGACTGTGTC
1	155172773	155173043	AGCTACCCGGTGGTCACTAT	GTGGAGCTGCGGGATGATAT
1	155172877	155173137	CGCACACCTGACACTCCATA	GTGCTCCAGTACTGAACCCC
1	155173119	155173371	GGGTTCAGTACTGGAGCACC	TTCACCTCACCCCTCTGACT
1	155174532	155174816	GGAACAGGTGAGCCAAAGGA	TAGAGTTTGCACCAGCTGGG
1	155174734	155175027	AGATTCCACAAAGCCCTGGG	CACACAGTTCTCCTGCGACT
1	155174944	155175207	TTGGTCACCCAGTTTGCAGT	GGGGCCCTAGAGATGTGGTA
1	155175929	155176174	AGGGATGAGGGAGAGTGCTT	GAGTCTCGGCAGATGGTAGC
1	155176021	155176311	CCAGCCATCGAGTGTTGTCT	TTGAGGTGACTAACGCTGCC
1	155176061	155176223	GAGGACACCACCCTGCTTG	AACCTTGATAACCCCTGCCT
1	155177523	155177814	CTACTTGGGCTGAGGGCAAA	GGCAGCTCTTTGTTTCAGCC
1	155177553	155177721	GCAGAGAGCGGTCTAAGAGG	CCTTTTCCCCTCCCAGCTG
2	102979089	102979272	CCAGAGAAGCCATTTGAAGCAG	AGCATCTTCAGTAGCCACCAC
2	102984224	102984441	AAAGTTACCTTGTCATTTTGGTT	CTCCTTGGGTTCAGCTCCAC
2	102984230	102984433	ACCTTGTCATTTTGGTTTTTGT	GTTCAGCTCCACATGTTCCTG
2	102984296	102984580	TCACGTCCCCACATTACTGT	ACAAAGGACAAGAGGGCTGT
2	102988360	102988648	ATTTGCAAAGTTTCTGTAGCAT	CTCAGCCCCTCATTTGGG
2	102988374	102988650	TGTAGCATTATAAAATACCTTTACACT	CTCTCAGCCCCTCATTTGGG
2	102992303	102992559	TGGATCACTGTAATATCAATTTGGCT	ACGTCTGTTTCTTCCCAATTCT
2	102992303	102992559	TGGATCACTGTAATATCAATTTGGCT	ACGTCTGTTTCTTCCCAATTCT
2	102992325	102992558	GGCTTTTACTTAAAGTATTTTAACTTGT	CGTCTGTTTCTTCCCAATTCT
2	102998028	102998207	AAGAAGCTCAAGGCAACACT	ACGCTTGGAAGGCTCTATTATGT
2	103001218	103001507	TCTTTCTGGGATGGAGCACC	ATGATTGTTATATGGTATATATCATGACA
2	103001218	103001507	TCTTTCTGGGATGGAGCACC	ATGATTGTTATATGGTATATATCATGACA
2	103001238	103001508	ACGTTTTGCTTTAGGTTAACATACA	TATGATTGTTATATGGTATATATCATGACA
2	103003271	103003549	TCAAGGGTAACGAACAGAGCC	TGTGGAAAATGAGAAAGTGGCC
2	103006449	103006713	GTGATGATGGACAACACTGGT	ACATAAGGTAAGAAATTCCAGCA
2	103006488	103006712	TCTTTTCCTTTTTCCCTTTCTTTT	CATAAGGTAAGAAATTCCAGCATT
2	103010853	103011118	ACGACATTCACTTAAGTTTGTACT	GAATATTTTTCTATCTGGCATTCCC
2	103010853	103011126	ACGACATTCACTTAAGTTTGTACT	ACTATCTTGAATATTTTTCTATCTGGCA
2	103010854	103011117	CGACATTCACTTAAGTTTGTACTT	AATATTTTTCTATCTGGCATTCCC
2	103012961	103013193	AAATTAATAGGGGTTATCTTGCATT	AAGCTTTAGTGATTGGGGC
2	103012962	103013197	AATTAATAGGGGTTATCTTGCATTT	TCAAAAGCTTTAGTGATTGGGGC
2	103013141	103013372	TTGAATTTACACCTGTTACTGACT	TTTTTGGCGTTCACTGTTTC
2	103013142	103013377	TGAATTTACACCTGTTACTGACT	AGTTCTTTTTGGCGTTCACTGT
2	103039559	103039852	GCCCTTTCAAAGCTTCCTGTG	TGACCACAGACTCACAGTGC
2	103040223	103040475	TCCATTTTCTAATGTGTTTCCATG	TCTCCATTCGAAGGTTGTTGGT
2	103040394	103040633	AACAAGTCCCTGAGCACCTG	TGGAAATGTTTTCAGATAGAAATGT
2	103040405	103040638	GAGCACCTGCCCTTCATGG	GGATTTGGAAATGTTTTCAGATAGA
2	103040544	103040832	CCCCAGGGGTGAATAATTCTGG	GCTGAGACTGGGGCAAGAAA
2	103040739	103041000	GCCCCAGACAAATGCATCCT	GCACAGGGCCAGTTTTTGAG
2	103053631	103053864	TCTGTGGCAAATTTATCTGCT	TGCTGCTCAGATCTCAAATCT
2	103057586	103057880	GGCAGTCATTTTAGGGGGCA	CCAGCAGCACGATGTCATTC
2	103059575	103059817	CTTCTGGCGACGTCTTCCTC	TGCAGAGAACAGAATCCGTGA
2	103061588	103061838	TGCTGCAAATGGGTGTCAATG	AGCAGTTTCATGCCTCCTGG
2	103063427	103063704	AGAGCTGGAAAAGGTGCTGG	GGAAAAGTCAGAGGGCTGCA
2	103067228	103067522	TTCAAGCATATGTATGTGTACCA	CCCTTTTTGCACTGCAGTTTTT
2	103067233	103067515	GCATATGTATGTGTACCATAACAGT	TGCACTGCAGTTTTTCTTGACA
2	103068163	103068401	AGGACCTCTCTGACTCAAGGT	TGGCTCTTGGAAGTAACAGAACT
2	103068326	103068620	AGCAGCAGTGAATCTTGCCT	GCTCCTCCCAGTGGTTTCTG
2	103068426	103068708	AAAGCTCTCAGGGTTTTGCC	GCTGTGAGTTCTGTCCAGCA
2	198669798	198670005	CCGGGGAGCCCTAAACGC	CTGTCCGCTGGGGTCCCC
2	198669799	198670033	CGGGGAGCCCTAAACGCT	CCGTGCTGCCTCCAGGAG
2	198669881	198670116	GAAGACGACCCCCGAGTG	TGACCCACCCATCACCCA
2	198948404	198948688	TGAGGAGTTCATAGAGTGTTACTG	TGAAGGTTCCCAGCGAAGAG
2	198948416	198948689	AGAGTGTTACTGAATTTGTCTGT	TTGAAGGTTCCCAGCGAAGA
2	198948613	198948887	CCGGCCAAATTCTCGCATTT	ACACCCAGATGTTTGCCACA
2	198948796	198949076	TGAGGACTGTGCCTTTTCCA	TGGCTTCCTTCAGAGTAGGGT
2	198948977	198949251	ACAGTGTTTGAAGCAGCAGA	AGCATGAGATCATTGGCATCCA
2	198949162	198949393	TTGTGAACTTTGCACCAGGC	TGATGACAATAAATACTGGGTAAAGC
2	198949321	198949575	CGAACTTTCTGAAGAGGGACGT	TCGAGTTCAACGCTTCGACA
2	198949513	198949753	GCCAGCTGACATCAATGGGT	AGCCATTACCTTCTGCTGCG
2	198949681	198949946	TGTTGCTTCTGAATACCCACTCA	ACATCCTTCGAGACATTTCAGCT
2	198949855	198950120	TGTGAAAGGAAAGAAGTTGCCT	ACTCATTTGCAATGCGGCTG
2	198950034	198950273	GGGATTTTGAACTATCTATGAAAAGCC	TCATTGGACCCGGAGTCTGA
2	198950101	198950381	CAGCCGCATTGCAAATGAGT	TGCCCTTTGTATTTGCGCTG
2	198950171	198950455	CCAAGTGCCATGAGGATCGA	TCCCTTGGGCTTTGGGAAAT
2	198950388	198950630	CTGGGGTGTCTCCTCTAGCT	CAAAACGGATCATGGCCAGC
2	198950513	198950802	CCAGCGGATTGTTCGGAACA	CCTCCTCCACTTCGATTAGT
2	198950722	198950995	CCTGCGTTCTTTTGTGGGTG	AGCAGGGATAGGGAAGGAGA
2	198953510	198953756	TGTAAACCTGGGAGTGCTGG	GCACATCTGGAATTGCACCC
2	198953656	198953923	GTCATCTCGGCTCATCACCA	GCTCTGCATGCTACCTCCAA
2	198965957	198966153	AGCCAGTTCAAGGATTCTGACA	ACCAAGAATTATTATAGTTTCCAAACA
2	198965974	198966213	TGACAACCACCTTTTTGATGT	AGCATTGCTATAAAATAACTGCA
2	198965974	198966213	TGACAACCACCTTTTTGATGT	AGCATTGCTATAAAATAACTGCA
2	198968494	198968694	AGATGCCCATTTTTCTGAGAT	AAAGGCACAGGGGACATCTG
2	199011385	199011652	TGCAGGTCTGGGTCTGTTTC	TCCTCTATGGCTTCCAGGCT
2	199011456	199011718	CCTGGCCCATAACTGTCTTC	AAGATGGGTGAACGTGTCGA
2	234160439	234160666	ATTGGTGGCGCTGAGGTG	CTCAGGTTCCCGCTGACG
2	234164622	234164831	AGGTTACTGTGGCTGAGGAA	GCCTGTTTGGTACGTCATGC
2	234164660	234164899	ATCCTTCAATACATGACAAGGT	GAACTGAGATAAATTTCCTTAGAGG
2	234164703	234164912	ACGTTGTAATAAATAACTTAGTTTCTGAC	AGAAGTGACAACTGAACTGAGA
2	234171751	234172011	TCATCTGCCTGGTTTGCCAA	GGAGGGGACTTTTGATGCCA
2	234172561	234172827	AATCGCCACCCACTGTGTAG	TCTCGCTAAGTGCACTGTGG
2	234173404	234173689	TGTAAACCATGGGGATGGGC	TCAGTTTTCCCTCCAAGGCA
2	234173613	234173887	TGAAAGAGCCAACCAGACCC	CCTCCTGTAGTAACTGCCAGG
2	234181450	234181732	AGAACATGGCAGCTCTTCCT	CTGTCTTTTCCCTGGCCCAA
2	234182337	234182528	GGTTTAAACCTATCCTCCCCTCC	CTGCATCACTGACACCTGGT
2	234183233	234183516	CAAGGTCGTCTTGGAGTCCT	ATGCTTAGCTGCAGGCCTAG
2	234186154	234186409	CGCATCTTGAGCTCTTGGGA	CAACCAGATGCCAGCAACAC
2	234189704	234189937	TGGCTTTATTTAACTTCCCATCA	TGGCTTAAGATACAGAGAATGGC
2	234191176	234191470	GCACACTCACGACAGTAGCT	CTGCCAGTTTGTGCCTTGAT
2	234198387	234198680	TCTCAGGGTGGTCTGACACT	CACACACCTCCACGCTAACA
2	234198743	234199025	AGAGGGGCACTGAGGATAGT	TCCAGTCAGGAGCTTGGGTA
2	234200709	234200965	TCCACGGCATGATGTGAAGT	CTGGGCCTCTGGTCTTCATG
2	234200860	234201117	GCTCCCGTGATGACTTGCTA	GATGAACCAAATTGGCGGGG
2	234201858	234202146	GGGTGGGGAATTGACAACCT	CACTGACCTAGCTCAGCCAG
2	234202809	234203055	ACTCCCTGAATGCACAAGCT	GGAGCCCATGTGCTTCTTCT
3	49315681	49315947	GGGATTACACTGGCGCTACA	AAGCTGGGGAAAATGGGTGA
3	49316118	49316377	CCAGCTCTGTCACACCTAGC	TCTCTGGAGACCGCTAGAGT
3	49318115	49318396	GGTGAGAGATGATGGCCGAG	AGTTTGAGTGCCTCCCTGTG
3	49321350	49321644	TCAGCCAATCAGTGCCAAGA	TGTGCCTCCATGCATGAGTG
3	49321833	49322102	TGGCCCTAGCAGATCTGAGT	AGGTGGGAGAGCCTCTGTAG
3	49322231	49322488	CCAGAGCAGAAACCAGCAGA	CTCTTGACACTGGCTGCTGA
3	49323440	49323694	AAGCCCAATGCAGTGAGTGT	CAGTGGGGAAGATGAGCCAG
3	49323573	49323853	TGTCAGCTGTTCCATAGGAGT	TCTGGAAGGAAACACCATAGT
3	49323616	49323816	CCTTTTTGGGCAGGGCTGG	TTTTTAACATTGAAATGGTAGGAAATT
3	49329847	49330112	CAACCCCCTTCTCCCATGTG	CTTCTTAGCCGCATGGTGGA
3	49331709	49331972	CACCCGGCAAATGCATTTCT	TCAGGGAGAGGAAGTCCAGG
3	49331829	49332114	CTGCCACCAACCTGATACGA	TGGCCACCACATAGCTTCAG
3	49335182	49335450	GTCAGGGCCAATCCACATGA	AGTAGGGGCACTCTTAGCCA
3	49335843	49336124	GAGGCATCCAGACACACACA	GCATTTCGCACCCTTTGTGG
3	49337864	49338140	CAGTGAGGGGTGCCATAAGG	TATCCCTTTGACGCAGGTGG
3	49337957	49338236	TTTCTTCAAGGGCAGTGGCA	GGCTGTACAGATTGCCACCT
3	49339765	49340005	TAGGAGGCAGCTTCTTTGGC	TGCCTTCTGATACAGTTGCT
3	49343086	49343355	TTTCTGGTCCCAGGCATCTA	AGGTGTGTAAAGCCCTCATCA
3	49347980	49348266	CAGTACCTTTGCAGGCCACT	ACAAGTTCTAGAGGCCCCCA
3	49348910	49349167	ACGGGAAAGGAAGCAGAGTG	TTGAGAAGCAACCTAAGGCA
3	49349774	49349947	TATCTGGACATGGTGGCGG	CCGAGTAGCGCCATCACAT
3	49349871	49350153	CGCACTCCAGCTTGGTGA	CCGGTTTCACGCAATTCTCC
3	49349871	49350153	CGCACTCCAGCTTGGTGA	CCGGTTTCACGCAATTCTCC
3	49361977	49362246	AAGCCACGGTCTTCATCCAG	GGAAGTGCGGTGGTTTGAAC
3	49362092	49362251	TTGCACATGTGAGCCTACAAC	ATGTTGGAAGTGCGGTGGTT
3	49362227	49362513	GTTCAAACCACCGCACTTCC	ATGTGGACAAAGCCCCAAGT
3	49363085	49363324	CCTCCCATCAGCCACAATGT	CCAGCTGCAAAACCGCTATG
3	49365061	49365302	TCCAACAGAAAGCACCTGCA	CCATCATTTCTGGGGTAAAGAGC
3	49372855	49373133	CCACTGCCCAGGTGAATGTT	TGCATATGCCCCAAGTGGAA
3	49377317	49377521	CCCTGGTTCTGCATAGAGGA	CGGTCTATAGCACGCCGC
3	49377328	49377526	CATAGAGGAAGAGCGAGCCG	GGGCGCGGTCTATAGCAC
3	49377328	49377526	CATAGAGGAAGAGCGAGCCG	GGGCGCGGTCTATAGCAC
3	49394719	49394971	GTGTTCCTCCCTCGTAGGTT	GGTGTGTCGCAACGATGTTG
3	49394904	49395098	GTAGGGGCACACCGTCAG	TCGAGAAGTGCGAGGTGAAC
3	49394995	49395208	GTCGGTCATAAGCGCGGT	GGGTTCTAGCTGCCCTTCTC
3	49395355	49395586	CAGACTCTCCGCGCATGG	CGAGAATGTGGCGTCCCT
3	49395522	49395796	GCTGCAGCTCGTTCATCTG	CCGGCCAGTTAAAAGGAGGC
3	49395588	49395796	TAAGTAGTACCTTGCCCCGC	CCGGCCAGTTAAAAGGAGGC
3	49711714	49711911	CCTCACAGATTGCCGCAG	GACACACCAGGGTCAGGC
3	49711770	49711971	CCCCCGGAAGCCTCACTT	CTAAGGCCCCGATACAGAGC
3	49711894	49712123	GCCTGACCCTGGTGTGTC	TCCACACCCCCTTCCTTCC
3	49712483	49712768	AGGGTGTCAGTGTCTGGAGA	CCACAAGCTTCCTCCCTCAA
3	49713100	49713380	CTGACCTGTGCTACCCCATG	ATGTTTCTCCAGCGCTGACA
3	49713294	49713577	GCAAACAGCCTAATGCCCAG	AAAGAAGGACTCGGCCTTGG
3	49713433	49713726	ACAGGAGGGGTAGCCGTAG	GGCACAGTATGGGAAGGGAG
3	49713755	49714030	AGGAAGCAGAGCAGGTCCTA	ATCAAAGGGCAGGAGTGAGC
3	49713989	49714208	CCTTCTTGAGCTACCACCCC	TGGAACCACGAGACAGACAC
3	49714043	49714286	CATTTTGGGCCCCTGGAGAT	GTGTCAGCAAAGCACAGGTG
3	49714267	49714522	CACCTGTGCTTTGCTGACAC	CAGCTCTCATCCACCATCCC
3	49714903	49715155	ATCTCCTGGGGCTACCTGAG	AGGAAAGAAGAACGGGGCAG
3	49716260	49716518	AGCCTCAGCCCTCCTATCTT	ATGGGCAGGCAGGGTTTTAA
3	49716926	49717195	AGGGCTCTCCAAGAGGGTAG	GGTGCTGAGTGGCTGAGAAT
3	49717931	49718221	TGATGGCTCCTGCTAAGCAC	GAGTGCCAAACCCTCATGGA
3	49718498	49718746	CCAGGCCACCTATGACACAT	TAGCAAAGGTCACCGCAGAG
3	49719078	49719356	CACCTGCAGCTAGAGATGGG	AGCATCCAGGCAGTGACAAA
3	49719118	49719286	TAGGCTCACCCTGCTGACT	CTAGGAAGAGGGCTGGGAGG
3	49719244	49719494	CATCTGGCGTTAAGAGCCCT	GACTAGAGTGGCACCCATGG
3	49719660	49719938	GACCCCTTGACAGTCTGTGG	TCAGCTGAATGGAGGCATCC
3	49719919	49720161	GGATGCCTCCATTCAGCTGA	GATGTCAGTGGAGCCCAACA
3	49719975	49720248	GCAGTTTGCAGTGGAACAGG	CAGGAATTCTGGGGCTACGG
3	49720229	49720479	CCGTAGCCCCAGAATTCCTG	TCTTCACCTGGGTGTTTGGG
3	49720239	49720432	AGAATTCCTGGGGCTGCAAC	GCCCTGGATTCTGGATGGAT
3	49720447	49720687	CTCCCCACTCTTCCCCAAAC	TTGGGATAGAGCAGGAGCCT
3	49720566	49720830	AATGTGCCTGTTCGGTGAGT	TCCTCAAGAGCGAAGTGTGG
3	49720619	49720816	TGAGCACAGGAGGACCCTC	GTGTGGCACAGGCTGATCA
3	49764519	49764812	TGGAGAGGAAGGGGTTCTGG	CGTCTCAAGCACCTGGACAT
3	49764698	49764970	CATCCACCTTGGGCTGAGAG	GACGTGACCTGTTTGAGCCT
3	49764886	49765169	GAGTAGAAGCGGTAAGAGGCC	TTCCAGACAGTGTTTGCCCA
3	49765485	49765756	ACCCAAATCATGCAAGTGGC	GGCTGATGGTGAGTGTGGTT
3	49770117	49770406	ACCGAAGAGGGACCCTAGAC	GCTCACAGGAGGCAAAGAGT
3	49770171	49770460	CACACGACCTATGGACCCAG	CCCAGAGGATGACTTGCCTG
3	49775616	49775909	ACCAGCAGGACGAAACATGT	GCATAGACTCGGCCTGTGTT
3	49775668	49775909	GCTGGCTTTCTCCTCCTTGT	GCATAGACTCGGCCTGTGTT
3	49785186	49785452	AAAACTGTGGCAAGGGGTCT	GAAGTGGGGCAGTATGGCAA
3	49785235	49785511	CTGGCCAGTGACTGACCTTT	CATCCTCTGCCCTCAGTGTG
3	49840792	49841027	AGCTAGTAGGTTCGGTGGGG	CGGGCCATCTGAGCCATATG
3	49841534	49841807	ACCTTCCTGGACCCTCTGTT	AAGGCTGCATCCCTGTCTTC
3	49841716	49842007	GGTGCCTTGGAAGAGGACTC	GATGGTGGACAGGTGGTACA
3	49841871	49842155	ATGGCGAGAGGAAGAACTGC	CAGTTGTGCACCAAGTCAGC
3	49842054	49842340	ACTGGAAGCAGAGGACTGGA	CAGGCAGTTCAGGTTCTGGG
3	49842228	49842500	GTTCCTGCTTGGCCTCTCTG	CTGCCTCTTAGTGCCTCAGG
5	40681039	40681309	TCTACCATCCCCAGACCCAG	CCAACAAAGTGCCCAACAGG
5	40681175	40681466	TGTTCATCTTCGGGGTGGTG	GCATGGTTGATGGCCAGGT
5	40681391	40681669	TGCTCTTCTTCAGCCTGTCC	TGAAGCCCGCGTACATGTAG
5	40681582	40681862	CTGCAGTACCCAGACACCTG	CGCCGAAAGTCGCTGAGG
5	40681766	40682005	GCACCGAGCAGCACCACG	TGCGAGAAAAAGGCCGAGTA
5	40691775	40692065	CCAGAAATGAAGGCAGCTTCC	ATGCGGCAGAAGAGGCATTT
5	40691943	40692222	AGATTTGCAGGCCATCCGAA	GTCTGGCAGTGAGAGGTCTG
5	40692094	40692387	CAGCACTGCTCAGACAGTCA	ACCAGCCTCATCCACCAGTA
5	40692288	40692575	GGAAGACACCACCTCACTGAG	GCCCTTCTGAGCACAGCTAA
5	55395985	55396276	CATTTCTGCAGCGAGTGGC	ACACAGCTTCTCTCTGCAGTC
5	55398281	55398462	ACACTTGCAAAGGAAGCTGC	TGCACTTGGTTGAGTCTCAAGT
5	55406898	55407182	TCCAGTATAGAGCCTGCTGAGA	CATATGGCCCAGCGATCTCA
5	55407081	55407320	AGAATCACTCTTCCAGGGGT	CCAGAAAAGAAACCGCTGGC
5	55407253	55407496	GTGATGGGTGGGAGACTCTG	CCCATCAGAAGGATCCCAGC
5	55407397	55407688	CAGTTGGTACCCACGATGCT	TAGGGGGTCGGTATTTCGGT
5	55412353	55412647	GGTTTGCACCTTGGCAATTT	GCTCAGACGCTTGTGCTTTT
5	55422621	55422906	AGCCCATGTGTATTACTGGCA	ATTCTGAGCCATCACCAGGG
5	55422750	55422995	TGTCATCCACATCCAGAGCC	TGCCTAGACAGAGAAGAACACTG
5	55439597	55439838	CCTGAGACCAGTCCACAGGT	GGCCTGAGGAGAAAGTGTGA
5	55455545	55455786	AACCATGCCTCATGTCTCCC	TACCGATTCCAAGAGCACCG
5	55466435	55466687	TCAGCCACAGAGGGATGGAT	TGGACCATGTTACGTGAGCT
5	55471896	55472170	ATGCTCCTTTGCAACTGGGA	GCCTGCTCATCAGTTTCATGG
5	55479265	55479511	TTGCTCATGTCTGAAGGCCA	TCAGTGAACTGGCTCCACAC
5	55528547	55528838	ATACTCATGCACACCCACGC	AAACGATGCTGCCTCTGACT
5	96215291	96215573	TTGTTCAGACCCCATGTGACA	ATCGTTCCCCATTAGTGGCT
5	96215465	96215708	ACAGCCATCTTGCCCCAAAT	ACTGGGTAGCATTGCTGACC
5	96215596	96215850	CCCCAGTGTGGTCATTCCTC	TCTGGAACCAGCAGTGCAAT
5	96215745	96216034	ATGCCACCCTTCAGTCAGAG	CCTGGCAAAGAGATGTAACTCG
5	96219457	96219696	TCACTTGTGCATTTTGGCTGG	ACAAACGAAGACTGAGTCTCA
5	96222270	96222537	TTGCCTCTAACTCACCTGCC	GGACACTTTTCTGCACTGCG
5	96224804	96225075	GCCTTTCTGTGTGAGAGGGT	GAGGGAAGAGATCAAAGCAAGT
5	96227954	96228231	TCTGGTGTGGGAGCCATAAA	TCAGGAAGATTGGTCGTGTTCT
5	96230813	96231100	ACAGAGAGAAAAGGGTAGCAAA	ACACCATATAGTATGATACACAGAA
5	96230824	96231118	AGGGTAGCAAAGAGAGAAGA	GTGAATTGATGATTCTTTACACCA
5	96230915	96231098	TTAACTTCTAATAATATTGAGTTTTTACCTC	ACCATATAGTATGATACACAGAATTGTGA
5	96232023	96232243	TGCTTTTACAGTGTCAAATAGAAACT	AAGCAGAGCTTCCACCTGC
5	96232049	96232241	AAAACTAAACATTTTTCTCCCTGT	GCAGAGCTTCCACCTGCA
5	96232348	96232635	GTTCCGTAAAATTTAAGCTTCCT	ACATTCACAATTATTCTGTTACTTTCT
5	96232348	96232635	GTTCCGTAAAATTTAAGCTTCCT	ACATTCACAATTATTCTGTTACTTTCT
5	96232364	96232632	GCTTCCTTTAAAAACATACCATACTACC	TTCACAATTATTCTGTTACTTTCTAGA
5	96235752	96236019	TCCATGGCTAATGTGCACGT	AATCGTGGGGGCTCTCTTTC
5	96237149	96237436	GTCCCTCTGTCTTTGGATTGTCT	ACGAGGAAACTGAGATGAGG
5	96237851	96238095	ACCACTTGTGGGTAGTATGAAGG	CCACATTGAAATACCTGTTTGGCT
5	96239013	96239220	ACAGTTCTGGAGATGTTCTGA	AGGTCTGAGAAGTGTGTGGT
5	96239014	96239206	CAGTTCTGGAGATGTTCTGAA	TGTGGTTCTGATTCAGCTGTGT
5	96239147	96239415	TCGTTCACTATGAGGGTCATGG	GTGGGTAGTCTTTGGCCTAGT
5	96245120	96245408	TGGTGGGTAACAGCCAGAAA	GGAGCATGGTTCAGGTCACA
5	96245320	96245600	AGGCAAAGCTGGAGTGACAA	CAGGGTTTGTAATGCCCAGC
5	96248301	96248592	TCATAAAACTTTTTCTTCATTTTTATGC	TGCCTTTAAAACTGGTGGCTG
5	96248307	96248592	AACTTTTTCTTCATTTTTATGCTTGA	TGCCTTTAAAACTGGTGGCTGAA
5	96248308	96248544	ACTTTTTCTTCATTTTTATGCTTGAT	GTCAGTTTACTTATAACAATTTAGTTAAATTATTG
5	96248965	96249202	AATGTCCATGTACATAATACCTACT	CTGCATGGAAGAACAAACATTGG
5	96248967	96249200	TGTCCATGTACATAATACCTACTATT	GCATGGAAGAACAAACATTGGA
5	96251355	96251534	TTCTATGACTTTCTATGGTGTTTCT	ACTTTCAATTCCACAATTTGAACA
5	96251355	96251534	TTCTATGACTTTCTATGGTGTTTCT	ACTTTCAATTCCACAATTTGAACA
5	96251361	96251600	GACTTTCTATGGTGTTTCTTTTTATTT	GGCATTGGACAAACAACTTT
5	96253117	96253395	ACTCGGCCAAGACAAAGTGT	CTCGTGATCCGCCCTTCTCA
5	96271690	96271928	TTCTGCAGCTGCCACGAAAA	CCTCAGGGCTCCGGAGAG
5	96314811	96315067	TGTGCCTTGTTCTTATGTTTTGGT	ATGAAGGACATGCCCAGCAG
5	96314955	96315246	GAATATGAGCCCCGGGGTTC	GGCAGCCTTCTTTGGTAAAGG
5	96315123	96315377	GGGGCTTGTTCAGTACCCTC	TAGGTTCGGGTGTAGGCTGA
5	96315299	96315562	ATTGTTTCCATGGGCACAGA	GCAACAATGGCGATCTGTCC
5	96315487	96315765	TGTCAGCAGTTTCAAGCCAAG	CGTGTCTCTGGTGTGGACAA
5	96320723	96320953	GCAGGGTGCCTTGTACAGTA	AGATTTTTACATTCAAGGAACAGAA
5	96320730	96320962	GCCTTGTACAGTAGGTGCTCA	CCCATTCAAAGATTTTTACATTCAAGGA
5	96322215	96322461	AGAACTGTCTTTTCCCCTTTGC	CACAGCAAATACCAGGAATCGT
5	96328679	96328870	TTGTACCTGTCCTTGCATCA	ACAAAAATCAGACACACTATTTGA
5	96328679	96328880	TTGTACCTGTCCTTGCATCA	TCTAATTATAACAAAAATCAGACACACT
5	96329427	96329701	TGCTTTCACAGTGATAAACCA	CACAGAACAGCCTTGGTTGC
5	96332050	96332231	AGGCTGTAAATATCCTGTGGGT	AGGCCAAAGAAACCCTGT
5	96333665	96333884	ACTTTTGCATTTGATACTACTTGTGA	ACCCACTCCAGCTACCTTTT
5	96333665	96333884	ACTTTTGCATTTGATACTACTTGTGA	ACCCACTCCAGCTACCTTTT
5	96339031	96339306	GACTGTAGTTTGAATTTTAGATTCCCA	AGACGAACTCCTCTCTTTTTACAGT
5	96339031	96339306	GACTGTAGTTTGAATTTTAGATTCCCA	AGACGAACTCCTCTCTTTTTACAGT
5	96341675	96341967	GGAAAAGAGGGAAGGGTACAG	AGATGGCATGAAAAGAAAGAGGG
5	96341680	96341964	AGAGGGAAGGGTACAGATAAA	TGGCATGAAAAGAAAGAGGGC
5	96342041	96342255	TCCCTTCCTAGGAATAGCTTAACC	TGCCATTTCCAATCAGAACTGT
5	96349303	96349503	TGTCCAATTGTCTTCTCTCTCA	GGCTCGGTCTTTGTCACTCA
5	96349374	96349597	AGTGCTGTGGGTCAAAGTGA	GTTCTTTACCTCAATGACATTTGT
5	96349429	96349641	GCAGATGATGATTGGGAAGCAC	ACCAACCAATACATGCTAGTTCT
5	96350537	96350827	TTGGTCTCCAAGACTCACCA	CAAGAAGCTGGCAAAAAGGC
5	96357923	96358138	GCACCTGGCTGTAATTGTCC	AGTAGAGCAGTTCCCCAGGT
5	96358061	96358315	GGCACTCCATCTATGCGAGA	AGAGTTCACCTACACTGACACT
5	96360198	96360472	TCTCATGTTTGACCACCTCTCT	TCCCCTCAAAAATGAGCTCCT
5	96362297	96362536	GGCTAAATCTGCTTTGCTCT	GCCAAAACACTGGGAGCTTT
5	96363328	96363589	AGGAGGATTCCACTCTGGCT	AAAACTGAGCAGCCTGGTCC
5	96364041	96364334	GCTGGGGTTACCTGAGGTTT	CAGCGATCCTGGCTTTACCT
5	131630249	131630516	CACTGTCCTGAGAACGCTGT	CAGCGGGACACTGTTGTTG
5	131630398	131630596	TCCCCAATGGCTTCAATGGT	CCGAGCGCCGAGAAGTTG
5	131630544	131630728	CACAGCTGCAGCCGCTAC	GTCAACGGTCTCGGCCTG
5	131647778	131648036	TATTCCCTCAGAGCTGGGCT	CTGAATTCAGTCCAGCCCCA
5	131649248	131649520	TTGCAACACACCTTGGCAAC	TTTCTGGGCCTTTCAGAGGG
5	131657848	131658107	TGCTAATACTCCTCCCTTGT	TGTGTTCCAGGTGTGCTGAC
5	131657850	131658073	CTAATACTCCTCCCTTGTTTTGA	CTGTCTGGGGACGAGTCAC
5	131662923	131663137	AGCCCTGCTGTTGTGAAAAA	TGCATAGCTGATCTCAAGAGGA
5	131662923	131663137	AGCCCTGCTGTTGTGAAAAA	TGCATAGCTGATCTCAAGAGGA
5	131662924	131663125	GCCCTGCTGTTGTGAAAAAT	CTCAAGAGGAAACATCTGCA
5	131667373	131667647	TCCCCATGCATCATAGCCAAA	CCTCAGGAAAACCCAGTCGT
5	131670365	131670604	GAGCGATTCACACCATCCCT	AGAGAAGCACACCTCCTCCC
5	131670436	131670702	GCTCTGTCTCTGGATGCTCC	GGAGCAGTGACTCAGAAGCA
5	131671420	131671705	CCCACTGAAGCAAAAAGGACA	GATGCAGCTCACCGAGGTAA
5	131671561	131671824	ACCTCTGCTTTCTCCATGCT	TGGGAGAGGAGAGGTGAACT
5	131676204	131676449	GTGCCCAGAGAGTCCTCCTA	CCATGCTTATTCTCCCTAAGGCA
5	131679386	131679592	GGATGGAGCATTTTGAGGAGGA	ACGAATTTCTCCACAGGGTCT
5	131705643	131705868	TCTGTGGGCCTCTGAGGG	TGGGACAGTGTGGTTGCG
5	131705772	131706010	CCTGTCCTCCGTGTTCCTGA	CATCCAGACAGCTCTCCTGC
5	131705899	131706133	CACAGCTGCCGCCGCTAC	GAGAGGAGCTCGGGTTCAAG
5	131713971	131714227	GGGGATGGCAGGATGTTCTG	CGCTTCTTCCTCAGTGCTGA
5	131719786	131720066	ATTCCTGCTGCCCTTTTCCA	CTCCAGAAAGGTAGGTGATGGG
5	131720988	131721269	ACTGCTAACTCGACCTCCCT	GGTTGTTGCTGCCCTCTAGT
5	131722631	131722901	ATTCCCACCTATGGCTGTGC	TGCTGCTCTCAAATCACGGT
5	131724518	131724771	GACAGCTAAGATGCCAGGGA	CCAATGGCCACTTCAAGAAGC
5	131726256	131726532	GCTGCCTTACTAGTCTCTGCT	ATAGCGCCGGGGCAAATATT
5	131726455	131726702	TGCTTCCTTTCAGCGATGGT	GGAGCTGTGATGGGCTTGAT
5	131727986	131728267	TAGCCCCTTCCCCCACAATA	GGATGCTGTGGAGCTGACTC
5	131728149	131728392	TGGTGATGGTGGGCAAGTTT	TTAACACGCAACCTCCAGCT
5	131729317	131729581	ACCAAGTCTAACTGCAGCCC	GCTCTATTGTGAGGGGCTCC
5	131729771	131730046	GCAGGATTCTCTTCCCAGGG	GAAGGACTCGGAGTCTGCAC
5	141488423	141488633	CATCGAGACCCACCCAAGG	GAGTTCGGGGCTGGAGTC
5	141488425	141488632	TCGAGACCCACCCAAGGC	AGTTCGGGGCTGGAGTCG
5	141511255	141511494	AAGGCTTTCAAAATACGTTGCCA	AAGGATTCCGTGATCACCTTGC
5	141511686	141511952	ATGGCTGGGTTTTGTCTGCT	ATTCCCACAGAGCAGCCATC
5	141515250	141515429	ATGTCTTCCCTTTGCCTAGA	AGCACTCTAGTTTGTAGGGGG
5	141517220	141517464	AACAGAGGCAGGTGTAAGGC	TGCCTCTCTGTAGAGCCCAT
5	141519987	141520225	TGGGCAACAAGAGCGAAACT	TCTTGCCTTTTCTTACATTAAAAAC
5	141520095	141520378	AGCTGCTATAAAGTGTTTTGCCT	ACGTGCATGTTACTCTGATGGT
5	141520095	141520378	AGCTGCTATAAAGTGTTTTGCCT	ACGTGCATGTTACTCTGATGGT
5	141524064	141524286	AGAGGGATTTCTGGGGAGGG	AGCACATGGTTACACTGGGA
5	150227658	150227872	TGGCCAGCATTGGGGTATTT	AGGCCTTACCCTCATGTCCT
5	150227710	150227995	GCCTCAGCAGATGGGAACTT	AGTTCTCCAGGGTTGTGGTG
5	150227872	150228149	TCACCTCCTACTGAGCTGGT	CCTGTGCTGAGGTCCATGTC
5	150228070	150228358	ATGCTTGCCAAAACCGCTG	ACTCTCTACATGCCCCCGAA
5	173316678	173316930	AGGCGTGAGACATCAGGTTG	GGAGCAGGAAAAAGCCAAGC
5	173316833	173317127	CATCACCAAAATGCCACCCC	CCTTCCCATTGCCATTTTCCG
5	173316989	173317258	CAGGAACAGCAAGACCCCTT	CGCTGCTGACCAGTTACTGA
5	173317182	173317474	CTGGGCTAGGTACTTCAACCC	ATGCTGGCTGTGATGATGCT
5	173317321	173317613	CCCTGCTGCTTCGGCTAATA	GTGACGGACTCTGGTAGCTG
5	173317507	173317742	TCCCCCACCCTTCACACATA	TCTTCAAAGGCGAGATGGAGT
5	173317668	173317962	GTTCCCAAGGCCGAGATCAC	AGCTCTGATGTGAATACGGGC
5	173337500	173337718	TGGTTTGTGGCTGTTTGTGTC	ACTGCATACAAAGTGACTCCA
5	173359351	173359580	ACCTTGCCTATTTGAAAGCAAGT	GTCATTTCTCCACTGCTGAAGC
5	173369936	173370155	AGCTGGTAGATGAAATCACAGT	GCTTCATTTCCCCTCTCCCC
5	173371907	173372192	TGCATGATAATCAGTGGCAAGG	ACTATGTGCCACCATCTGGG
5	173376386	173376679	TGAAGGGGATAAAGGAGTTCT	AGGTGAACATTTATGAAAAGGCT
5	173376482	173376682	ATCTACTGTTTTCCTTTGTTGTTT	TGAAGGTGAACATTTATGAAAAGGCT
5	173376886	173377126	TGTGCATGATTCCTTTCCCCT	ATGGAGGCAAAAACAAGAAGCT
5	173378772	173378985	TGCCCATGAATTGTCTGTATTGA	TCTTGCGCTATAGGGTAGAGAG
5	173380025	173380265	ATGAAACGGTTGGTGAGCCA	ATCTCTCCATGCTGCAGCTG
5	173380139	173380389	ACGCTGGGATTGATACCGAC	GGCAAAATTGTCAGCTGTCACT
5	173382792	173383059	AGTCCTTCCTCTTTGGGCAC	AGAATGGATAGCAGCCCAGC
5	173382908	173383169	TGCAGGTGGAAGTTAAGCCA	GGCCTGAAAATGAGCACTGC
6	167342952	167343231	AATTCACAGGCATGGAGGGG	CAAGACCAGCAGCTGCAAAA
6	167343110	167343398	ACTGGGCCATCTTCACAGAC	CTGTGGTGTGGAGCCTCTG
6	167344429	167344690	ATACAAGTCTGCCCCAGGGA	CCACTGTTGCGCTCAGGATA
6	167347538	167347775	CGGGAGAGACACACGAGAAA	TCCATGTTGACACATTTGTTGCA
6	167352283	167352547	GCAGTGAGGTCTACACCCAC	ACGCAGCCTGTTTCACTACT
6	167356441	167356680	GATTCATCACGCTCCCCACA	AGCAGAGCTCAATTCTTTGGTG
6	167360043	167360282	GGGCTCAATCCTGGTGAATACA	CCACCCCAACCAAGCCTAAT
6	167361995	167362261	CAAGCTAGGGTTCCCAGTCA	GCCCTGGCTTTAGCTTGTGT
6	167365864	167366118	GATGCCTACCTCCCGCAC	TTGAAGGGATGGATGGGTGG
6	167369556	167369759	TCCCCACTTTACCTCGCAAG	GCGTTTCTCCCGGAAGTCTT
7	26709638	26709867	GCAAAGACTCATAACGAAGAGACC	ACGACATTGTACTTACACCAGTC
7	26724304	26724518	TCGAGCTTTGTATTCCCTCT	GGGGTTATTACATGAAGGCCCT
7	26729796	26730023	CCAACTTTGGGGAGCTGTGT	GAGAAAACCCTTCAATGTGCCA
7	26764995	26765279	ACACACACACACAGCCCTAA	TGTTGCTTTGTAGGGCTGCA
7	26765420	26765641	ACAGTCACATTCAAGTTGGTCA	TGGTGATTTTCGTTCTTACTGT
7	26766463	26766690	TTATCAACTTAATTTCAAGGCAACA	ACATAAAAGATAATTGAGCATTAATACTT
7	26766466	26766721	TCAACTTAATTTCAAGGCAACAT	TGTTATTTCCAAGAATTGATGAAGA
7	26766466	26766721	TCAACTTAATTTCAAGGCAACAT	TGTTATTTCCAAGAATTGATGAAGA
7	26778351	26778527	GGGGAAGGGATGGCCAAAAA	TGGCCTTACATTTTCCCCTC
7	26779426	26779665	GCCTCCACATGTATACTACAAAC	TGAATCTAATGAGATCTGGCACT
7	26883614	26883805	TGAGTGTCAGAGTTACGTGGG	ATGGCTAAAGTATAAAAGGCAGT
7	26893539	26893833	TCCGCATCAGAAGACTGTGC	ACCTTGTTTTGATTTTTCAACCTC
7	26893539	26893833	TCCGCATCAGAAGACTGTGC	ACCTTGTTTTGATTTTTCAACCTC
7	26894343	26894580	AATGTTAGTTACAAAACTGCTTCT	TGTCCTATTTATCTTCACAAAACCT
7	26894358	26894540	ACTGCTTCTATGTAAGAAATCAGT	TGTATCCTGTTTCTTATATTGCATG
7	26894376	26894580	ATCAGTAAACAAAAGGTAAGTGAC	TGTCCTATTTATCTTCACAAAACCT
7	26903884	26904156	GGAGGGAGGATAAGGGCTCT	GTTCTTAATCCGGGCCGCTA
7	27872381	27872643	GCTGGTGAGGATTTCTTGGC	CAGGTATCCTGTGAATCCATGT
7	27880267	27880545	GCTTGCCCTGTTTCCATGTG	GGTGAACCTGTGGGGAGATG
7	27934716	27934969	TCAACGATGTGGTGGGTCTG	GCTGACTCTGTCCAGCTCAG
7	27934851	27935144	TGCTGCGGAATGAAGAGGAG	TGGCCAAGGTCCTTTTCCAG
7	28031481	28031686	AAGCAGCAGATATAAGGTTGTT	GCTTAGCCTCTGTTACTTTGTGT
7	28031481	28031686	AAGCAGCAGATATAAGGTTGTT	GCTTAGCCTCTGTTACTTTGTGT
7	28220000	28220290	CACCCCTGGCCATTCCGG	GCCCCTCCTCTCCTCACC
7	28220000	28220290	CACCCCTGGCCATTCCGG	GCCCCTCCTCTCCTCACC
7	28220036	28220286	GAGTTTCCGCGCGCCTGG	CTCCTCTCCTCACCCCACC
7	128597225	128597504	CATCCCCAACAGTCCGACAG	GATCGCTCAGGAGACGATGG
7	128607289	128607571	CTTCCCACATCCCACACCTC	TGCTCCCAAGTGTAGGGAAG
7	128610128	128610397	GGGTTGGCCTTAAGGAACCA	TCTGATGTTCCTGCTTTCCT
7	128612416	128612708	AGGAATGACAAAGAGATAGGAGA	TTTGCCCTTTTACCCTGGCT
7	128612416	128612708	AGGAATGACAAAGAGATAGGAGA	TTTGCCCTTTTACCCTGGCT
7	128614848	128615134	ACCAAGGGTCAGATGGCAAG	CCCAGCTGTGCTTTTCTTCT
7	128615819	128616060	AGGCCTTCAGACCCTCTAGG	TGGAGACAGCTTCGTAAGTTGG
7	128618974	128619240	CCGCACCCTGCCTATTTCA	GCAGTTTTTCAGGTCCTAGTTGT
7	128619871	128620146	TGGATGGCTCTGTCCCTCAT	GCTCTGGGTCCTCAGTGAAA
7	128622157	128622445	ACTTCAGGTAACAGCTGGCT	TGTTGCAGTGTTGGCTGTAGA
7	128624193	128624419	TGTTTCACACCTTCCTTAATTGGAC	TGGAACCAAACCAGTTCGCT
7	128626635	128626920	CCCCTCTAGTGGAAAAGCCA	CTGCAGCCAAAGCCATTCAT
7	128626732	128627003	CCCAGGTAGTGGCTTTGAGG	TGTAATCTCTGCTTGGCTTTTCT
7	128629922	128630181	ACAGAAAGGAAAACACATGCA	CTGTGAGTACTTACCGCCTGT
7	128632019	128632201	AGAGTTCCCAGCAAAAGACTT	TGTTTTGGCATTCTGTTTTCC
7	128633781	128634024	TGGAACATTCACAGAAGACACAG	GGTCATTGAAAGCCGCAGTG
7	128637385	128637676	AGTTGGCACTGACAAGAGGA	TCTTCCTATATGGTCGTGGTGA
7	128640433	128640727	TGCAGCACACAACTTGGAGA	GTCCCTTAGACTGAGGAACCT
7	128641077	128641359	GTAAACCCAGGGCTCCAGAC	GTGCAGGGCCAACTGTAGAT
7	128644995	128645286	CGTTTTTATGTCCCAGCAGGT	TGTAAGGTGATTGAAATAATGGTTT
7	128645003	128645289	TGTCCCAGCAGGTTAGTTACG	ACTTGTAAGGTGATTGAAATAATGG
7	128654994	128655274	TGCCTTTATGCAGCAACTTAGT	TGTGAGTTACTCTGATGGCTGT
7	128656977	128657163	TCTCTGTGTAGGTTAATGGCA	TGTGACCCTATTTCTGTTCATCT
7	128657921	128658170	ACCTCACATGGCCTAGCAAT	GCAGGATGTGGAGTCATGCT
7	128658083	128658319	ATGAGAGTCTGTGGGGAGCT	TCTTTCTTTATACTTTGGGCTAAATATGT
7	128658086	128658316	AGAGTCTGTGGGGAGCTCAT	TTCTTTATACTTTGGGCTAAATATGT
7	128694677	128694956	CACAGAACTGCCTCTCTGGG	CCAAAGAGGAGGAGATGGCG
9	139258411	139258653	GGGTCACCCGTGCTGTTTAT	CTGACTTGGCCTGGAACGAG
9	139258433	139258642	ACGCAGCTGTGTTTTCTAACA	TGGAACGAGGAATCTGGTGC
9	139258640	139258878	CCAGGCCAAGTCAGCGAC	GCGCCTGAGACACCTGTC
9	139258666	139258879	GAAGTCTGCGCCCCAGGG	CGCGCCTGAGACACCTGTC
9	139258903	139259106	GTTTTGGAGAAGCCTGGGGG	CCAGTCTGCAGTTACAGGGG
9	139259522	139259722	GAGCCACTCTCCCTGTGATC	TATACGTGGCCCAGCAGATG
9	139259523	139259721	AGCCACTCTCCCTGTGATC	ATACGTGGCCCAGCAGATG
9	139261187	139261429	GCTGAAGATGGGCCTCACTT	CTGAGAAGCTCTGTGCAGGG
9	139261476	139261738	CACTGTCCGTGCCTTACCTT	CCCACCCACCCCATTTTCTA
9	139261616	139261796	AGGACCCCAGGTGAAGGAAG	GAGGATCCCGCTCTGTGC
9	139262016	139262236	CTGAGGCTCCGTGCTCCC	CCTGCAGGAGAAGGACGC
9	139262147	139262367	GCCTCACACTGGAACACCTG	CCTCTGCTTGGAGTTGGGC
9	139264165	139264425	GAGTGGGGTGCTTTGTCCTG	GCCTGACCACATGCTTCTGA
9	139264165	139264425	GAGTGGGGTGCTTTGTCCTG	GCCTGACCACATGCTTCTGA
9	139264694	139264913	GTCCAGCCTGGCTTGGAC	GCCATTGCCTTTTGCCCC
9	139264724	139264924	GTCTCCCCGCCTGCCCTC	TTCCCAGCCAGGCCATTG
9	139264950	139265187	CACCTGCCCTGCCTACGG	GAGGGGACAGCCAGGCTC
9	139265256	139265495	CGAGGGTGGCCTGGTTTC	ACTTCATCAAGGAGCTGCGG
9	139265266	139265476	CTGGTTTCCCGGGGGCAG	GGTGAAGGACAGCCTGCTG
9	139265363	139265633	GCCAGGTCGTAGTTCTCCTC	GAACACGGCACCATCTGACA
9	139265704	139265941	CAGAGGACCCAACACCACTG	CCCCCAGTTAGGCCTCTCT
9	139265713	139265939	CAACACCACTGCCCGCTC	CCCAGTTAGGCCTCTCTGG
9	139266248	139266517	TCTCCTGGGGTTGAGGGTC	AGAACGATGACGAGTGCTGG
9	139266356	139266628	GTTTGCGGATGACCAGGTTG	CAGCGTCTGAGAAGGAGTGG
9	139297104	139297397	CGACACTGGACTCTTGCGAT	ACCCTGTTGCTGCTGAGTAG
9	139298446	139298685	ACGACCACTCCAATCTCACC	TCGGAGCTGCTCTGTCCTTA
9	139298967	139299207	TTTCTCTGCTTGGGCTCAGG	GTCCGGTATGAATGTGAGGACA
9	139298996	139299195	AGCAGAGTCTTTCGCCTCTT	TGTGAGGACATCAGTGATGCT
9	139299510	139299766	CCAGCTCGTCCGATTCAGAG	ACCCATTCCATCACAGGCTC
9	139300317	139300576	AGATGTTGTGGATTGCATTCCT	GGTCTCCCTCTGTAGTGGCT
9	139301516	139301775	AGGTAGGATGGCTCCAGGTT	TTTTCTCCACCCCGTCGGA
9	139301641	139301907	GAGACTCTCCATGAACCGCA	CTGGTGACCTCCTGGATGAG
9	139301823	139302079	GGGTGAGTCTGCTCGATGG	GAAAGGAAGATGCGCTCCGA
9	139301850	139302067	AGGTAGGCCCCACTCCATC	CGCTCCGAGTCAGAAGCA
9	139302232	139302494	ACAGAAACGTCCCACAGAGC	CCGATCTCACATGTGGCCAT
9	139303270	139303549	CTCCCTGATGTCACCTCGC	AGCATGGTGGGTGACATTGT
9	139304447	139304717	TGATGGGTCAATGGACGAGC	AAAGTCGCTGTTGTCGTTGC
9	139304501	139304720	GAACTGGAAGCGTCCCCG	AGTAAAGTCGCTGTTGTCGT
9	139304698	139304886	GCAACGACAACAGCGACTTT	CGGGCTAGGCAGGTCGTG
9	139304698	139304886	GCAACGACAACAGCGACTTT	CGGGCTAGGCAGGTCGTG
9	139336148	139336441	GTTCTTCGGGGAGAACAGCA	CTTGTCGGTTTCCAGAGGCT
9	139338194	139338447	AAAGCTGCCATCACTGAGCA	TAAATCCCACCCAGAAGCGG
9	139339353	139339625	AGGAACCCTGTACCCTTGGT	TGGACAGTGACGTGCATGTT
9	139340007	139340279	TACCGCCCCTCCATAAAGGA	AGAGGGCGTTTGTAACCCAG
9	139341180	139341437	GCGTTTAAGGCGGAACACTC	GACGGAATGATGGCCTCCTC
9	139341567	139341852	TGCTGGCCAGGTCATTCTTT	CGCGTTCACCTCAATTTGCT
9	139341888	139342165	ACTGCGTCAGAGGAAAAGCA	AGTGGGTGTCTGAAGCTGTG
9	139341990	139342168	AAGCAAGCTCCCACTCCAAG	CACAGTGGGTGTCTGAAGCT
9	139342265	139342536	TCACACCTCACACCCAACAG	GGTGAGTGCTGTCAAATACGC
9	139342512	139342763	CCGTGCGTATTTGACAGCAC	CTGCTCCCACCTCCATTCTC
9	139345601	139345892	GGAGGCTATTTGCATGTGTGG	AGGAGAGCCTGTTCTGCATT
9	139347806	139348050	TCAACAAGGAGTCTGGGTGC	AAGGTGGTGTGCCTGTTGAT
9	139348520	139348739	ATGCTGCTTCTGCTCTCGAG	CAGAGTGCCGATGTTCCCAG
9	139348578	139348854	GCTTCCTGGAGCAAGTGTCT	TCGAGTGTCAGCTCCTTCCA
9	139349961	139350192	GCAGTTCTCCAGGAGGCAAG	CACTCCGAGTTCCGAGATGG
9	139350111	139350370	CAGCAGAGGGTTGGCGATC	CCAGAAAGGGCTTTGAGTGC
9	139350391	139350644	GGCACACGTTTGCAGTTACA	GGCCTTTGATTTTTGCCCGT
9	139351831	139352118	CTCTGGCAAGCCCTCCTTC	CTCAGGGCAGTACAAGGCTT
9	139353534	139353782	CACTGAGTGCCTGCCCAG	TGGGACACACTTCTGGATGA
9	139353763	139354032	TCATCCAGAAGTGTGTCCCAC	CGTGTGTCGTGTCGTCTCT
9	139354128	139354383	GATTTCTGCCAACGCCACAG	ATTGAAATGGCGCTGGCTTC
9	139354366	139354609	AGCCAGCGCCATTTCAATTC	AGCATGGGGTCTTTCTGTGT
9	139355515	139355804	AGCACAGCACAGTCAAGTGA	GGACACATGGCCTGTCTTGA
9	139357314	139357599	CAGGTGCCATGATGAGGAGG	TGTTGACCCAAACAGACCGT
9	139357371	139357632	ACCTCTCGGTCTCTCTCTCG	TCACCTGAGAGCCGTTGTTC
9	139357845	139358112	AGGCTGAGCATTCCCAAGAC	CATTTCTTTGTGAGCCCGGC
9	139358095	139358384	CGGGCTCACAAAGAAATGCC	AATCATGGCTGTGGTCCACA
9	139358809	139359070	GCAAAGCAGAGAGTTCCCCA	CTCAGAAGCATCAGTGACAAGC
9	139360371	139360641	CAGTGGGGTTAGCCGGTATC	TTTTACTGCTGTGCCTGGGG
9	139360622	139360862	CCCCAGGCACAGCAGTAAAA	TTTGACGATGACCCCGATCC
9	139360672	139360948	TCTAAACACAACCGTCCGCG	CATTCCTCTGCCTCTGTCCC
9	139361336	139361619	ACATGAGGGCAGAGAAGCAC	GGGGTGGTGTCGCTTCTTTA
9	139362794	139363070	AGGGCTGCATGTCATCAGTG	AGTGCTTTGATGAATGCCCA
9	139366356	139366646	TCCCCATAGCAAGCAACACA	GCAATGTTTCCAGCTCAGGC
9	139368457	139368722	AGCACAGACAGAAAAGTGGGT	CCTCCTCAGTCCTCTAGCGT
9	139368656	139368940	GCTCTGACGGCACAGCTG	AGGTCACGAAAGATGCCCAG
9	139368823	139369107	GACAGCTCCGAAAACATGGC	GGAAGACACTTACGGAGCCC
9	139369010	139369281	GAGAAGCGAGGCTGTCAGAA	ATCCCAGCCAGTTCCAGAGA
9	139369172	139369447	ACACCACACTTGTGCTTCCA	CTCTCGGTGGTGATTCTGGG
9	139369324	139369613	TCGGAAGCACCAGAACCTTG	CCCACTGAGTCTCTGCAGAA
9	139369482	139369776	AGCCTCTCTCCAGGACTGAT	GATGTCCGGGCAGCAGTC
9	139369693	139369972	TCAAGGTTCTCAGAAGCACCA	CTGTGTATCCAGCACCCGAG
9	139369868	139370157	AATCTGGCAGCTCACTTTGC	GACCTGTGTCCGCCAGAAG
9	139370067	139370344	CTCCATGTTGTCTGGTGGCT	CAGACGAGACCACTGTGAGC
9	139370218	139370495	TGAGATTTTACCGGTTCGAAAGA	TATAGCAGCAGAAGCCACGG
9	139370389	139370662	CCTGAAGCTTCATCCTCGGG	AAGTTCTGCCAAGTGAGCCC
9	139370587	139370868	CCAGGAAGGGGCCCATATCT	TGACGATTTCTGCTCCAGCC
9	139370751	139371040	CACATCACCAGCAGCCTCAT	CAGAAAACCGTACGCACCAC
9	139370959	139371232	CCTGAAGCTCCTGAGTCTGC	GAAGAGACGAGGTGAGCCAC
9	139371125	139371392	GGCTTGCCCAGTGATTCACA	GGGCAACATCGTTCACCCT
9	139371316	139371593	GGGAAATGAGGAACGCTGGT	CCTCACTACATTCCAGGAGTGG
9	139371491	139371785	CATGTGGGTTTTGCCTGCTC	CCTCACACACATGCCAGAGA
9	139371649	139371919	CTGTTCATCTCAGGCCCAGG	CGGTCACGGATCCATTTGCT
9	139371847	139372095	CTGCTTTTGGACGAACTGCC	CAGCATCGACTTGTGCAAGG
10	60028981	60029258	GAACCCGTTTGAGCTCGGTA	CAATCCATCCCTGACCTCGC
10	60036850	60037075	ATTATTTGTTTTCCTTCCCTGC	GACCTCCAACAACGGCAGTA
10	60036891	60037113	GCAGTTACCATTGCTGCTGG	TGGTACTGTATGAAGGAATTGCT
10	60036891	60037165	GCAGTTACCATTGCTGCTGG	TCTGGTGAACAAGTCTGACAGA
10	60047244	60047497	AGCATCACCTTCCACTCTGC	GGTGAATCAGACAGAGGTGGT
10	75757886	75758178	GTCTGTCTCTTCGCCGGTTC	GGATACCTCCCGCGCCCG
10	75757886	75758178	GTCTGTCTCTTCGCCGGTTC	GGATACCTCCCGCGCCCG
10	75802705	75802944	AATCCAGAAATCTCCCTTAAATCT	GCTTAGCAACAGAAGAATATTTCA
10	75802708	75802947	CCAGAAATCTCCCTTAAATCTAGA	TCTGCTTAGCAACAGAAGAAT
10	75802708	75802947	CCAGAAATCTCCCTTAAATCTAGA	TCTGCTTAGCAACAGAAGAAT
10	75830389	75830674	TGGTTCTGCCGGTGTGTTAA	CACAGATGTGCAGCATTCAACA
10	75830686	75830901	GCTAGTTGTCCACCCATGTGA	TCCTTTGGCTCCAACATGGA
10	75832432	75832675	CCAGACCCGGGATTGTTTCA	ACCTCAGAGTTTAGAACATGCT
10	75834464	75834697	AATTCCAAGCTTACTTTCTGATCT	GGGGATTTTGCTTATTTCTCCACT
10	75834467	75834706	TCCAAGCTTACTTTCTGATCTT	GGGAGAGTTGGGGATTTTGC
10	75842089	75842358	GCCTTCGTAGGACTGACTACC	TGCTTGGTTTTTAGCTTCTCGT
10	75843028	75843307	TCATCCATTCCTTGGTGAATGA	CCCACTACTGCTCTGTAAGGAC
10	75848852	75849137	GCCAAGCATGTTCATGAAAACC	CCCACCCCTCCTGAAAATCA
10	75849753	75849987	CGTGCTGCTTCTCCGTTTCT	TGAAAAGGCAATGTAAGGGT
10	75853925	75854218	TCAGGAGCAATTTGTCATCCT	GACTCCACGGTCATCCACTG
10	75854093	75854368	CTGCAGACCAAAACCAACCG	ACTGGCTGCATTTGGAAATGG
10	75855325	75855599	TAGAGCAAGACGCCACATCG	GGAGCTGAGATGCAAGTGCT
10	75855480	75855727	ATCGGCAAGATCTTCTCGCC	TCATTTTCCCTAGACCCCAGA
10	75856912	75857188	TGCTTTGAGGATGTATCTGGACA	CCCAACCACTGATCCTGATGT
10	75860645	75860888	CTTAGGCTGCCTGACCCATT	TGAACACTGTATGAGGAATGAGCA
10	75863540	75863797	GGGTGCTCTGGTGTTTAAAGG	GTGACCGGCCCTTTATCCAA
10	75864735	75864994	TGAGTGGATAACAGTGTTTTGGA	TCTCCACCTCCCTCTTAGCC
10	75864936	75865204	AACCAGTATTGCTCGTCGGG	TGTATGTGGTGGTTGTGGGG
10	75866953	75867216	CCACCCAGCTGAAAGTGAGG	ACGAAGCCACCTAGTGATGG
10	75868578	75868872	TGAAGCAGGTGGTCCTTGTG	AGCCATCATCATTGGCTGGT
10	75868753	75869041	AAACCACCTCTGCCTGAAGG	GGCAACACAGGAACCAAAGG
10	75871595	75871859	GCCCAGTTTCCCAAGTCGTA	ACTTGGTAGCTTCCCGATGC
10	75871681	75871920	CGCTGAGGTGGGTATAGGTG	ATGGCCGGATGCATATGGAG
10	75873841	75874119	CTAAGGTGGCAAGCTCCCTC	TATCTGTGCACTGCTTGGCA
10	75873906	75874071	GGGCAGAGCTCACACTGTAT	CTGAGGCCTTGGCGATGTC
10	75874005	75874283	GTAAGAGGGGGCAGTGGTAC	CCGGTGAAGTGCCTCTTTCT
10	75874502	75874790	CTTGTGGGCAAGGCAAACAG	ACAGTCTGAGTGCATCCCAC
10	75877744	75877999	GGACCCTGGGTAACGGAAAG	AGCTCCTGGGACTCAGATCA
10	101370567	101370834	GCAGTGTCATCTGAACCCCT	CAACACCCAGGAGTCCTTGG
10	101370722	101371009	CTCGGAAATAGGCGGTCACC	AGCTGACCATGAACGTTCCT
10	101370892	101371149	CAAGCTCCAGAGAGGACGTG	TCCTTCCTCGTTGATGGCAC
10	101372126	101372408	CTGCTTCCTGTCCAAGAGGG	AGTTGGTCAGCTCTCTTGGC
10	101373394	101373646	CAGCAGCAAAGCCCAAAGAG	CCGCTATCGCAATGTGTTGG
10	101373520	101373759	GCAGGCAAAATAAAGGGCGT	GAAGGTCTGCCCAGTGTGTT
10	101379776	101380008	GGTTCGAAGCCGGGTGCAG	CTGGACGGGTGGCTGCAG
10	101379777	101380011	GTTCGAAGCCGGGTGCAG	CTGCTGGACGGGTGGCTG
10	101379919	101380178	GTCCGGATCTTGTCGTACCG	CTGAGGCGGACACTACGG
10	101379919	101380178	GTCCGGATCTTGTCGTACCG	CTGAGGCGGACACTACGG
10	101379924	101380176	GATCTTGTCGTACCGGGGG	GAGGCGGACACTACGGGG
14	88401009	88401286	TGGCTCTGAACCAAAACCAA	AAGAAACAGACTTCAGAGGACCA
14	88406221	88406448	CCTCCAGACTCCAATCAGCA	TAGCTCTCTGTTGAGGCTGAC
14	88407678	88407963	GGTGCTCAAAGTAACATAGCCC	TCTGTACTATGTTACAAAGGGCA
14	88411728	88412015	GCAGCTTTGTGGTCATCACC	ACAAATATTGAAGACCCTGGCG
14	88411856	88412136	GGGTATTTCAGCCAGATCCACA	GCAAGGAGAGCTTCTGAAGGA
14	88413981	88414269	CACTCCATCATGCACCCAGT	TGAGCTATAGTACCTGGTCCTGA
14	88416118	88416319	TGACATTTCTGTGCCCTTTT	TGTGATGAATTACTCAGCCATGC
14	88416930	88417147	GAACTACTGGCCTGTGACAGA	CCCCTAAGGTAGCTTATACATCA
14	88416933	88417148	CTACTGGCCTGTGACAGAAT	TCCCCTAAGGTAGCTTATACATCA
14	88429694	88429887	GTGAGTTAATCCAATAGCAACAACA	TGTCTTATTTGGAACTTTCTGTTT
14	88429694	88429894	GTGAGTTAATCCAATAGCAACAACA	CCATTTTTGTCTTATTTGGAACTTTC
14	88429701	88429888	AATCCAATAGCAACAACAAAAGT	TTGTCTTATTTGGAACTTTCTGTT
14	88431821	88432104	GGGAGTGAGAGATGGAACTGA	TTGGGTGATCCTTTTATTGTCA
14	88431825	88432012	GTGAGAGATGGAACTGAACC	CAAGTTGTCTTGGTGTTTCTTT
14	88434587	88434863	AGGCTGGAAGAATAAGGAATTCC	TCATTGACTTCCACCCTTTTT
14	88434588	88434882	GGCTGGAAGAATAAGGAATTCC	GCCACGTCGTGACCTTTTT
14	88434645	88434864	TGATAAGAACTCTAAAAGGTTTTTAATAAC	TTCATTGACTTCCACCCTTTT
14	88442655	88442886	AGCAAGCAATCAGAAACTGCT	ACAGCTAAAAATTCATTTGTATCCT
14	88442655	88442886	AGCAAGCAATCAGAAACTGCT	ACAGCTAAAAATTCATTTGTATCCT
14	88442656	88442864	GCAAGCAATCAGAAACTGCT	CCTTTCATATGTTCTGTTTCTTACTC
14	88448397	88448635	TGAATTTTATGTCACAACCAGCA	ACATTTTGTAACTTTCAATTCAGACT
14	88448397	88448635	TGAATTTTATGTCACAACCAGCA	ACATTTTGTAACTTTCAATTCAGACT
14	88448487	88448672	GGAACCATAAGGAATTATTCACTAAA	TGAGAGAAATGGTATCGTAACGA
14	88450688	88450927	ATTACAAACAAATGTCCAAAACTG	CCAGCACCGTTATACCTCCTC
14	88450695	88450904	ACAAATGTCCAAAACTGAATCAT	CCTTTGCCTCCTCCCTTCTC
14	88452759	88453041	TCCACCAACACGATTCAGAA	TGAAGTGTGTGTCTGGGGTG
14	88452760	88452973	CCACCAACACGATTCAGAAT	CTTCCGTTTTTGCTCTCCTCT
14	88454418	88454642	TCACAGTCCATATGCTGAGGT	TGCGTCTGTAAAACCTAAGGCA
14	88454764	88455050	TCACAGGTACCATGAAATAATTATGT	CAGCCCTACTTGCCCAATGA
14	88454765	88454985	CACAGGTACCATGAAATAATTATGT	CAGCCTGACCTTGCCTGAG
14	88459206	88459495	AGAGTGGAGCCGGTGGAAA	TACTCTCGGCTTCCTGGCAA
14	88459218	88459492	GTGGAAACGCAGGGCAAC	TCTCGGCTTCCTGGCAAC
14	88459335	88459570	GATGCCGTCGAACTCCCG	GTATCTATCGTGGCGGCGAC
14	88459676	88459948	TCTTATCGCTCGCGTGTCTG	AGGGAAAACTCAGGCTCCAA
16	28488806	28489093	AATGTGACCTGCGTCCTGAG	GCCTACGTGAACACCTTCCA
16	28488978	28489252	GTGAGGCTTCAGTCCCAGAC	TCTCCTTCCCTGCCCCGC
16	28493397	28493682	GAGTGAAGTGAGGGGCAGG	AACACTTCCCTGAGTCACGC
16	28493461	28493734	GACAGCAGCGGAGAGAAGAG	GTCCATCTCCCCTGTCTGGT
16	28493706	28493949	GCAACAAATACCAGACAGGGG	AAGGTTCGGATGATGGCTGG
16	28493857	28494127	ACAGCAGACCCTGGAAAAGG	AAGTGTCCAATCCAGTGGCA
16	28495267	28495513	AGGAAAAGGCCAAACCCAGA	AAGTGGCCTAGATGGTCCCT
16	28497625	28497855	TCTCTCCTTGGACCCCTCTC	GTCAGCCTAGGTCCTCCTGA
16	28497836	28498112	TCAGGAGGACCTAGGCTGAC	AGACCTGGAACCTGGCCTAT
16	28498641	28498907	CTGCTGATAGCCCTAGCAGG	AGTAGAGACCGACCTTCCCC
16	28498823	28499096	GCTTCCAGCAGCACAAATCC	AGCTCTGCGGTCTCACTCTA
16	28499843	28500120	GGCTGGGAGTGGGGTCTATA	GACGCTGAGGTCCTGAGAAG
16	28500547	28500798	TTGTCCCACCCCCTCATCTT	TTGAAGGGCACAGGTAAGGG
16	28502667	28502923	TGGGGCAAACCAGTGGATTC	CTGAGAGTAGGTGGGGGTCA
16	28502904	28503188	TGACCCCCACCTACTCTCAG	AATCGGGCGTTGATCCTTGT
16	28592327	28592572	CCACAGCAGCCACTAACAGA	TGGTTCCTGCGAGTCCAATC
16	28596204	28596447	CGTCATGTCCTGCTGCTCTT	TGTCCCTCCTGCTGCATTTT
16	28596937	28597221	CCTGCCTCCTTATCCCTGTG	GGTAACTGGAAGAGTGGGCC
16	28600254	28600540	ACCTGCACACACCTGTCATT	GGGCCTCTCCTCTTGTCCTA
16	28601392	28601621	CTCAGGCCTCCCTTCCTTCC	GGGGCCTGTGAGTGGAAC
16	28601544	28601828	CAAGTGAGGGCAGCAGCT	CTTTTCTCCCGTAGCCCAGG
16	28601817	28602057	ACGGGAGAAAAGCTCTGCAG	GTGGGGATGCTCCTTCTCAG
16	28602035	28602299	CAGCTGAGAAGGAGCATCCC	TTCCTGACATCACCCATGGC
16	28602795	28603064	TAGGAGTGGCTGAGAGTCCA	CTGTGTCGTTGGGGGATGG
16	28854246	28854522	GGCTAGGGCAGGCCTTAAAC	AAGGAATGAAGGCACCCTGG
16	28854931	28855203	CAGCCCCTTTCCACCTAAGG	TCACCGTCATTGCTTGCTCT
16	28855184	28855467	AGAGCAAGCAATGACGGTGA	ACATTCGCCTTCCTTCTCCC
16	28855474	28855720	GAGGGAAGGCACAAGGGATC	CCACGCACTCTCTCTAGCAG
16	28855701	28855950	CTGCTAGAGAGAGTGCGTGG	TTGTGTCTGGGAAGTGGCTC
16	28855931	28856210	GAGCCACTTCCCAGACACAA	TTGTCCCTGTCTCTCTGGCA
16	28856168	28856418	CATGCTCCACCCCAATCTGT	AGCTCGTTGAACTTGGCTGT
16	28856582	28856867	TCCTGACAAGAGGCAGCTTC	CGTGGTCTAAGCTCTGCCTC
16	28857188	28857453	CCCATCAGTAGATAGGGCGC	CTGACTCCAAGCTTCGGTCC
16	28857219	28857502	CCAACCCCACTCACTCTTCG	ACTTTGGGGGAGTGGTAGGT
16	28857483	28857699	ACCTACCACTCCCCCAAAGT	GCCCTCCCAGCTCTAACTTC
16	28986415	28986636	CTCGCAGGTGGGATCGTC	GGAGACAGGCCGGTGATGC
16	28986568	28986862	GAACCCGAAGTCCGAGGAG	AGAGCTACTGTCCCCGATGT
16	28986640	28986927	CCGTTCGGCTCTCATAGTGG	CAGAACAGAAGGAGGAGCGG
16	28989205	28989479	CTGTGACTCTCTGCTTCCCC	CCAGGGAAACTGCAGGAGTC
16	28990453	28990743	CTCTCCCCGGTCTCTCTCC	GCAATGTAGCCCAGACCACT
16	28990605	28990884	TACTTTGCCATTCCGGTGGG	AGAAAAATGGGCGGTGGGAA
16	28992762	28993020	TGCCTATCCTGAAGCCCTCT	CCAGGAACAGGAACATCCCC
16	28993148	28993437	AAGGGAGAAGAGAGGTCCCC	GATGCTCTTCACTCCAGCCC
16	28993571	28993838	GTGCTGTGTCTGTAGGGACC	CAGGCAAGGGACAGGAAGAG
16	28993571	28993838	GTGCTGTGTCTGTAGGGACC	CAGGCAAGGGACAGGAAGAG
16	28993660	28993939	CCTTCCCTCACCCCTAGTCT	GAGTGGCCATTACGCTGACT
16	28994067	28994343	TCACTGGGGTGTGATGAGGA	TAGGTTGAGGCTGGGCTTTG
16	28994476	28994728	CCAGAGCATCCACTGAGCTC	GGAAGGTGAGAAGTGCCCAG
16	28995059	28995348	CATCCATGAGGCTGACTCCC	GAGTGGGCAGACAGATGGAC
16	28995385	28995649	TGTTTGGCCTCCAGTCTGTC	AGATGTGCAGGTAGGTGAGC
16	30484078	30484318	CACCCTGTCTAGGTTGCCAG	TTTTAGGGGGCAGCTCCTTG
16	30485494	30485653	CTGACGACCCTTGCCTTCC	GCATCAGGAGGAGGACTTGT
16	30486496	30486759	GGCACCTTCTTGAAGGGGAA	AGATCCCATTCCTCCCAGCT
16	30486740	30487020	AGCTGGGAGGAATGGGATCT	TGACTCTGATGCCTTTGACCA
16	30490345	30490635	GGTTGATGTTGCCCAAAAGACA	CAAGGGACCCAGTGAAGCAT
16	30490616	30490908	ATGCTTCACTGGGTCCCTTG	AGGCCCAGTTATAGCCATGC
16	30492699	30492943	TTGGAACAGACAAATGGAAAGGG	ATCACAGGACACGTGCTCTC
16	30495077	30495371	GAGCAGGTGGGGAAAGAGAC	TTTCACAAGAGTCTGGCCCC
16	30495352	30495627	GGGGCCAGACTCTTGTGAAA	TTTATGCAGACTCCCGAGCC
16	30500371	30500612	GGGTCTCACCTGTTCTCTGC	CAGTCCTTGGCTCCTACTGC
16	30500542	30500782	GTAGCTGACCCGCTCATCTC	TGTTTTGGAAGCCAGGCTGA
16	30505469	30505722	CTCCTGCTGGGTGTTCTTCC	CAGTCCCTGGTCTGCAGATG
16	30505928	30506199	ACCTGCATTTGAGGGAGTGG	CCCTCTCAGCTCCAGATCCT
16	30507376	30507629	GCTGAGTGACTTGGGTGTGA	GCAGCATACGTCACCTGACT
16	30507484	30507775	GCCATCACTGCTCTGACAGA	CTTGGGTCCCTTCTATCCGC
16	30507639	30507925	ACACTCCATTCTCAGGTGCC	CTGGGGTCATCAGGTGTGAC
16	30510362	30510610	GAGGGAGAGAGTTGGTTGCC	CATAAGCCTGGATTTGGGGC
16	30510632	30510905	AACTCTTGCCTTTTCCGCCC	GGGATGGAAGTGACGTGTCA
16	30515431	30515678	ACATCTAATCGGAAGTGCGGT	TTATAGGAGTGTGCTGCCCG
16	30515439	30515611	TCGGAAGTGCGGTAAAAGTT	CACCATCCCTAGCCATCTCT
16	30516380	30516663	GCACAAATGGCAGTAGGCTG	CTTGTTCCCAGGCCTCTCTG
16	30516644	30516883	CAGAGAGGCCTGGGAACAAG	GAGAGGGAAGTGGTGTCTGC
16	30517960	30518240	CCCACCAGATCCCTCAGTTC	TCAAAGAAGGGGGCAGTGTC
16	30521531	30521818	TCTGCAGCCCTGATTCTTGG	GGTCCCTGGAGACTTGAAGC
16	30522153	30522425	CTGCTCCTCATGACCCTTCC	GGGGATGATGGTAGTGGCTG
16	30522153	30522425	CTGCTCCTCATGACCCTTCC	GGGGATGATGGTAGTGGCTG
16	30522271	30522551	AATGTGACCTGGTGAGCAGG	GTTCAGAAGGAGAGCCCCAG
16	30524991	30525235	ATCTGTGCCGTTCCTAGCAC	CATCCTCAGTCCCCGGGATA
16	30528196	30528454	AATGAGGACTGGAAGAGGCG	CCCAAGACCTGAGGAGGGTA
16	30528807	30529085	AGGCTGGGTGTATGGAGAGT	GCTTCATTCCGACCCGTGTA
16	30529022	30529304	CTGAGGTATGGGCGTGTGAG	GCAGACTATCTGGTGGGAGC
16	30529896	30530153	GTTCTGTCCTCGTTCTCCCG	GGGAAGTTCTGACTCGCACA
16	30531107	30531370	GGAACCAGGTTCACAGGGAC	TATTCTCCTCCCTGGCTCCC
16	30532753	30533026	TTTCTTGGGGCCAAAGTGCT	GAGTCCAGTTCTGGGCACTC
16	50731030	50731269	TTCCCTTGAAGGTGGGGTTG	CTGAGGATCAAGCTGGGACG
16	50733347	50733634	CCTGCATCTGGCTTCTGGAG	GAGCTTCTGACAGGCCCAAG
16	50733475	50733764	GGAAGGCTTCGAGAGTGTCC	TGTGGAGCCTCCTGACAATG
16	50733642	50733912	CTGCCCAAGAAGCCCAGG	GCACCCCTTTCCTGAGAACT
16	50741705	50741950	GCCTTCCCACATTGCTCCAT	CCGAGGTGTGTTCTGCTCTT
16	50744428	50744673	CCATGGTGCCACCTTCATCT	GTGCTGAAGAGCTCCTCCAG
16	50744584	50744857	GAATGTCCTGGAGGTCTGGG	CACAGAGAGTGGTTTGGCCA
16	50744775	50745063	CAGGGCAAGACTTCCAGGAA	TTGCCCTGCAGAAGGTTGAA
16	50744877	50745161	ACTGCTGTTGGCCTGATGTT	AGCCCTTGAGGTTGAACTCG
16	50745066	50745319	TGCTGAAGAATGCCCGCAAG	CAGTTCCTGGTGGCATTTGG
16	50745236	50745522	CTGCTCCAAGAGACCTCAGC	GCTGAGAACACGTAGCAGCA
16	50745425	50745708	CTGGGACCCAGTCTTCTTCG	AGGTGTCTGAGCAAAGCTGG
16	50745562	50745850	TTCTCTTGGCTTCCTGGTGC	GGCTGCTGTGATCTGAAGGT
16	50745708	50745990	TCTTCAATTGTGGCAGGCCA	GGGATGGAGTGGAAGTGCTT
16	50745901	50746148	CCAGACATCTGAGAAGGCCC	GGCCCACACTGCAAAATGTC
16	50746060	50746349	GTACGAGATGCAGGAGGAGC	TGCTCCCACACTTAGCCTTG
16	50750396	50750670	GCTGGCACTTCAGGGATGAA	AGCCCATCACTCACAGCTTC
16	50750675	50750964	CAGGGGCTGTTTGCATGATG	CCAGGCCAAGACCAGATCAG
16	50753683	50753972	ACTAGACCTAGCAGCGAGGG	TCAAAAGTCCCAAGCCCCTC
16	50756410	50756697	CTGGGATTGAGTGGTCCTGC	AAGACCTTCAGAACTGGCCC
16	50757117	50757362	CCAGGAGAGCACCACGAATT	GATGAGGCCAGGGGATCAAC
16	50759328	50759602	GGGGGCATGTGAGTTCATCA	GTTCTACCAGGCCACCTCAC
16	50763613	50763888	TCTAAGGGACAGGTGGGCTT	CTCTCCCGTCACCCCATTTT
16	50765488	50765756	CCTGGTTGGCCAAGGGTAAA	CTGAGACGAACATCCTCCCG
16	85936549	85936843	GCAGTTTTTGGGTTGCTGTGA	GAAAGGAGACACTGTGCCCA
16	85942547	85942821	GTGATTGGAGTCGGCCATGA	GGGCAGCTTCTGGAAGGTTT
16	85942628	85942871	AGGGGACAAAGCTGAACCAG	GACCCTGTGTCTACCCCAGA
16	85945034	85945317	TCTGTGCCTTTCCCAAACCA	ACATGAGACTCCTCCTGGCA
16	85946692	85946984	GATCAGTGACTGAGCTGCCC	TCTTCACCTCTCAGGGCTGA
16	85947913	85948195	CTCTGGTGGGGAAAAGCACT	CTGCTTGGGTTATCTGGGCT
16	85951997	85952211	CGTCATCGTGTCCCTCTTGT	TCTGTCGCTCGCTGGGGAT
16	85952106	85952343	CTGTCCCTGAGCCAGCCT	CTTTGCACACCACGGCGTT
16	85952211	85952433	AGGCAGGTGACGCGGAAG	CAGCAAGGTGACGACGGT
16	85953692	85953931	ACCCTCTGCCTGTGTCATT	GCAGTGAGCCAAGGTCACG
16	85954683	85954939	GCCTCTGACTTTCTGCACCT	CAGGGAGATGGATGCAGGAC
17	37828930	37829179	GCCCACATCCTTCATGTCCA	TTGTCTCCATGCGAGCTGTC
17	37829262	37829541	GGGTCCAAAGAAGGTGAGCA	GAATGAGTCTCTCCTGCCCC
17	37829322	37829597	ACAGGGATGGTGCTGATGTG	ATCCTGGGGTCAGAGAGCAT
17	37829727	37829971	TAGCACTTCTGCAGATGGCC	ATGCTTCAGGGAATGCTGCT
17	37830154	37830428	ACTAGTGAAGAAGGCCCCCA	AAACAGTGATAGGCAGGCCC
17	37830786	37831063	CATGACCCTCTAGAGCCCCT	AGGGGCAGGAAAAGCACATT
17	37840816	37841100	GAGGAGACAGCAGGAGTCCT	AGCTGAGGACCTGTTGCTTC
17	37842081	37842364	ATGCCTCAGACTGCTTGGAC	CTCTTGGCCTACATTTGCGC
17	37843979	37844247	AGAGACCTCGTGGGGAAACT	GTTGGTCCTGCTAGCTGGG
17	37844052	37844248	AAATGGGCGGGGCTTACC	GGTTGGTCCTGCTAGCTGG
17	37844151	37844412	CTGCTCTTCGCACTGCAGTA	GCCCACAAAAATCCGGGAAC
17	38061023	38061298	AGGGAAAACCCAGAGGCTTG	AGCAAGGAGTGTGGCCAAAT
17	38061641	38061820	TCCACTATGACCATGGCCCT	GGTGTGATCAGCCACTGAGG
17	38061642	38061916	CCACTATGACCATGGCCCTC	AGAGGGAAGCAGGAGTCACA
17	38062025	38062269	CCCAAGATGTGACTCCCCAC	GCTGCTCATCTCCCACACTT
17	38062308	38062557	CCATCCCCTCTGGCTCCTAT	GGTGGCCCAGGTTCTCAATT
17	38063106	38063350	CGACTTCCTACCCACTCAGC	CAGTGAGGGCTCAGATTGCA
17	38064318	38064561	TGGGTGCGTCTTACCACATC	AGGGATTGAGAGGGACTGGA
17	38065159	38065447	TCACTGGTGTGTTTAGGGCC	GACTGTCTCACCTGCTGACC
17	38065968	38066237	CAACACTGGCCTCCACAGTC	GAGTCAGTGGGAGGTAAGGC
17	38068529	38068798	CCAAGATGGGCTTCTTCCCC	ATCTTTTGGGGGTCTGCTCC
17	38073282	38073526	TACAAACGGTCAAGGCCTCC	AGATGGATGCTGGAGGGGAT
17	38073417	38073670	GTGCCGGCATCCAAAGAAAG	GACACCTCAGGCTGCCAAAT
17	38078745	38079016	ACATGCCTTTTACCCTACCCC	TTTCCCCTCCCAGGAAGTGA
17	38078746	38078962	CATGCCTTTTACCCTACCCC	CTCTCCCCACCCTTCCCC
17	38079337	38079594	GGTGTCTTCCTGTAGCCCAG	GTGTCTGTGACTGGGTGGAG
17	38080260	38080497	GCAGGCAGCAGACAGGCTC	CTGTGCTGCTTGTTTGCA
17	38080261	38080523	CAGGCAGCAGACAGGCTC	AGGGAAAGCAGTGTGACCTG
17	38121830	38122079	CCTCAGAGCCGGGTAAACTC	GCGTGCTCTTCCTCTTCCTC
17	38121996	38122237	GGGACCTGACACCACTTGAC	AGCTTTGAGGTCCTCCTTGC
17	38122481	38122758	GCCCAGCCCCTTTTGTCTTT	CCCAAGCACCATTTCCATGC
17	38126694	38126944	AAGGAGCTCTGAACGGTTCC	TGTGAGAGTGTGTGTGTGTGT
17	38126697	38126986	GAGCTCTGAACGGTTCCCTT	CCAAGGAGGGGCTGAATGTA
17	38127622	38127906	CTCAGAGTCCAGACCAGGGA	TCTTGTGGGGAGAACATGCG
17	38128264	38128503	GAAGCATTTGGGGTGCAAGG	GGGTGGAGGATTTTGGCAGA
17	38128691	38128958	TGTGTTCCCGAATCATGGGG	TCCCTGTCAGTCCTGTCAGA
17	38130001	38130275	TGGGTATGGCTGCCATTCTG	GAGATCCCAGGCCTTATCCC
17	38130431	38130709	AAAGGGGGCTGAGTGTAGGA	ACCCTTCCCCACTTCCACTA
17	38131063	38131344	TTTCCGCATGTCAAGGGGTT	CCATTTGGGAATTGATTCAAGTGA
17	38132105	38132350	AAGTGCGCTATTTGGAGGCT	AGGGATCCTCCAGAATGGCT
17	38133013	38133287	AGGAGAGGAGAGAGGTTTCCA	AAGGAGAGAGAGGCCTGCAT
17	38133126	38133377	CAACCTGAGCTGCTCTCCTC	GTAAGGACACAGCACCACGA
17	40467677	40467937	TGATCTGGGGTTTGGCTGTG	GGGGCAGGAGATTGGATAGC
17	40468718	40468974	GACCAGCTCTCGGTGTGTAC	CATTGTGTCTTGTCAACCCCC
17	40469130	40469384	AGTGTCCCATTCCCAGGGAT	GGCAGATGGAGCTTTCCAGA
17	40474198	40474475	TCCCCCAGGTTATTCAGGCA	GCAGCAGCTGAACAACATGT
17	40474356	40474632	GCCTCCTCCTTGGGAATGTC	GGTCTCAACACTAGGGTGGC
17	40474948	40475213	GGTGCTTGCAACTAGAAGCAG	GGATGGATGCCCTGTTAGCA
17	40475196	40475456	CTAACAGGGCATCCATCCCC	GGATTTGGGTGATGCACTGC
17	40475551	40475844	AGCATTCCCATTCCCACGAG	ACCCAGCAACACAAGTGAGT
17	40476705	40476968	AGGGAGAAGGGGTGAAATGC	TCCTTTTAGTTGGTGCCCCG
17	40476896	40477175	TGAGGGATGGTGCTCATTGT	CCTTTCATTCTGAGCCCCGT
17	40478096	40478347	TGTACGTAGCCTCTCACCGA	TGCTGTGCTGCTTAGACTGG
17	40481236	40481519	TGTTCCAAGCCAGAGAGCTC	TAGGGAGAGCCTCACAGGAC
17	40481462	40481713	TGCTCCCTCAGGGTCTGTAA	TCCGGCTACTTGGTCACCTA
17	40481694	40481956	TAGGTGACCAAGTAGCCGGA	CGCAGAGGTGTTATGTTGCG
17	40483417	40483603	CAAATGATGTCTGTCAAAGTTCTCA	AGGTTATGGGAGAGTTACTGACT
17	40483421	40483659	TGATGTCTGTCAAAGTTCTCAT	TGGCCTATTTACCTGTTGGA
17	40485616	40485857	GCCACCAACTCTACCCTCAC	CACGTGGTAGAGTGAGAGGC
17	40485838	40486132	GCCTCTCACTCTACCACGTG	CCCTTCTCCATCTCACCTGT
17	40489378	40489661	CTGTGGGCCTGCAGTTAAGA	TGTGGTTAGAGACAGTCTGAGG
17	40489704	40489910	CAAGTTCTGCCACAAGACGC	TCCCTCAGGTCAAGGAGTTT
17	40490647	40490886	CGCCCGCCTTAAGATCTAAAC	TGTTCCCAAGGAAATCTTTCT
17	40491292	40491556	TAATGAAAGCTCCCTGCCCG	TCCTCTTGTGATGGCAGCAG
17	40497533	40497823	TCCATTCCTCCCAGACCAGG	CCTTCACCCAGGCTCTGAAG
17	40498529	40498800	ACACTAACACCCGACTCTGC	TGGTGATTTCTGTGTTTGTGTG
17	40500287	40500567	TCCCCATCACCTGTACCCAT	TGGTTTACAGTTGGGACCCC
19	10461409	10461703	CTGACATCCCCCTCTTGGTT	GACCCCACTATCCTGCTGTG
19	10461599	10461888	GAAAGGACGCCTCTGTCTCC	GCCTGCCTTTCATTGCCTCT
19	10463069	10463311	CTCTAGCAAACTCCCGGTGG	AGTCTCAGGTGAGGGCTTCA
19	10463528	10463806	CAGCATCCGTCTACTCCACC	ACTGAAACTCACGAGCCCTG
19	10464164	10464399	GAAGGGGCAAGCTCCAGAAG	CTCTGCTGGGCTCAAGGTAG
19	10464604	10464885	GCCTGGGGTTGAGAGTCTCT	ACTGCTACGATCCGACCAAC
19	10464780	10465023	TCAATCTCCTGCTTCCAGCC	GGCCTGGGGTATTCCGAAAG
19	10465068	10465323	CTCAAAGCAGAGGGTCCCAC	GATCGGGGTCAGGCCTTTAC
19	10465135	10465311	CAAACTCCTTCCCGACCAGG	GCCTTTACCCACCGCAACTC
19	10467179	10467466	GCATACAGCAGGGATCCCAG	GACTCTGCCTCTTGGGGAAC
19	10468382	10468637	CTGGATTTCTTGGAGGGGCC	CTGCTCCTTTCACCCTTGGT
19	10468618	10468901	ACCAAGGGTGAAAGGAGCAG	ACATTGGCTGTCCCTATGGG
19	10469811	10470042	CCTCCCTGACCGACCCAG	CAATTCCCCGCCATCCAGAG
19	10472102	10472384	TCGAGGGTTGGGGTACAGAT	ATGGGAGGGGTGTGTCTGT
19	10472397	10472613	GGCCACCTCCTCCACAGA	GGCACAAGGACCAACGTGTA
19	10472457	10472660	CATGGTGACTAGGGTCCAGC	GCGGTATTCTGTGCCACATG
19	10472641	10472915	CATGTGGCACAGAATACCGC	GTGGGATGTGGCATCTCTCC
19	10472897	10473165	GAGAGATGCCACATCCCACC	CTTACTGCTCCCACCTCTGC
19	10473146	10473439	GCAGAGGTGGGAGCAGTAAG	CTAGCTGTGTGTGTGCCCTC
19	10475233	10475472	CACAGTCTAGTTGGCACCCT	CACCTGATGCGCCCCTGG
19	10475431	10475676	GAAGGCAAGCTCAGCTCCTG	AAGAAGGCCAAGGCTCACAA
19	10475585	10475860	GTGATGTCCCGGAAGTCACA	GTGACACTGGGACTTGGGAG
19	10476105	10476344	CACCCTCAGAGGCTAGGGT	AGGGGGAGCCCTGCTACAT
19	10476132	10476378	AACACAGAAACCCACCCCAG	CCCGTGTGCCACCTGAGG
19	10476286	10476484	CTCAGGGCCAGGGTCTGTA	GTTCCTGCGGGACTTCCAG
19	10476411	10476652	GCTCGAGTGTGGCTAGGTAT	TAAGCCACTTGCCCTGTGTC
19	10477045	10477290	GGACATTTCCCCCTGCCTAC	ACACCTCCCTTTCTGCTCAA
19	10478663	10478929	AAATGGGGGCTCCTCAACTG	AAGCTGGTCTGACTCTGTGC
19	10478916	10479191	AGTCAGACCAGCTTCAGCAC	CAGAGGGAGTGTGAAGGCAG
19	10488858	10489129	CAGTCCCCATGGTGCCAAC	GGAGCTGACAGATTGTCCCC
19	10488925	10489205	GCTGTCAGCGATGACTCACT	AGAATCTTCCCCTCAGGCCT
19	49206173	49206414	ATCTCCCAGCTAACGTGTCC	ATTGATCGTCCACATCCCCC
19	49206362	49206581	CAACATCAAAGGCACTGGGA	GGGATCCTGCTGGCCGTG
19	49206522	49206757	GGCCCCCATCTTCAGAATCAC	GGAACTTCTGGGCCTCCTCC
19	49206677	49206948	CCTTCTACCACCACCTCCG	GCCATTACTGGTGACCACGA
19	49206843	49207132	AAAAGTGTGGAAGGGGGTGG	CCAGGTAGATGGTGTCTCCG
19	49207004	49207292	GCGATGGCATTGAGGGCT	TTGAGGGAGGCAGAGAAGGA
20	62368861	62369027	CAGCGCCCCTTTCTTCTGTC	CAGACAGAACGCGGCTGA
20	62368999	62369292	AGGTAGGTCCCTCAGCCG	GACCCCACCCTGGTCCCC
20	62369121	62369342	CTTGGACCCGAGGCTGAC	GTCCGCCTCAGTAGGGACT
20	62369125	62369346	GACCCGAGGCTGACGACC	GTGGGTCCGCCTCAGTAGG
20	62369280	62369564	CCAGGGTGGGGTCCGCAG	CAGGAGATCCATGCTGGCAG
20	62369301	62369524	ACCGACCAGCCTTCCTCG	GTCAGGGCAGAGTTCACTCC
20	62369304	62369467	GACCAGCCTTCCTCGCCC	CACGCGCTGCACAGTAAG
20	62369506	62369718	GAGTGAACTCTGCCCTGACC	CCAGCCCCACGTTGGAATA
20	62369511	62369741	AACTCTGCCCTGACCCCA	CAGGCTGACCCCGGGAAG
20	62369650	62369881	CTCTGCCGGCAGCTGCAG	CCACAGCGCCCTACCCTG
20	62369659	62369886	CAGCTGCAGCCACCGCAG	CCCACCCACAGCGCCCTA
20	62369896	62370143	TCCTCAGCAGGTTGGATGGT	GCTCCCGGATGCTCTCATAC
20	62369928	62370127	TCGGGTTGGCTTCCTGTCT	ATACACGTTTTCCAGGGGGC
20	62370064	62370286	GGCCTACCAGACCCTCCC	ACTCTGGAGGAAGGAGCACA
20	62370068	62370281	TACCAGACCCTCCCGCTCAG	GGAGGAAGGAGCACAGGTC
20	62370091	62370286	CCTGGATGTGGACAGCGG	ACTCTGGAGGAAGGAGCACA
